# Supplementary material for: Effect of a diet enriched with omega-6 and omega-3 fatty acids on the pig liver transcriptome
Source: Genes Nutr. 2016 Mar 17;11:9. doi: 10.1186/s12263-016-0517-4 (PMC4959555; doi:10.1186/s12263-016-0517-4)
Supplement: Additional file 1: — The list of genes related to fatty acid metabolism from Cytoscape-ClueGo. (XLS 409 kb) [file 12263_2016_517_MOESM1_ESM.xls]

## Sheet: Arkusz1
Title: Effect of a diet enriched with omega-6 and omega-3 fatty acids on the pig liver transcriptome
Journal: Genes and Nutrition
Agnieszka Szostak1, Magdalena Ogłuszka1, Marinus F. W. te Pas2, Ewa Poławska1, Paweł Urbański1, Edyta Juszczuk-Kubiak1, Tadeusz Blicharski1, Chandra Shekhar Pareek3, Jenelle R. Dunkelberger4, Jarosław O. Horbańczuk1, Mariusz Pierzchała1*
1Institute of Genetics and Animal Breeding, Polish Academy of Science, Jastrzębiec, Poland
2Animal Breeding and Genetics Centre, Wageningen UR Livestock Research, Lelystad, The Netherlands
3Functional Genomics Laboratory, Faculty of Biology and Environment Protection, Nicolaus Copernicus University, Toruń, Poland
4Department of Animal Science, Iowa State University, Ames, IA, USA
* Corresponding author
E-mail: m.pierzchala@ighz.pl

## Sheet: Legend
Analysis of genes related to fatty acid metabolism and differentially expressed in pig liver transcriptome of the pigs fed either the control diet or the experimental diet supplemented with oils containing omega 6 and omega 3 fatty acids
Cytoscape ClueGo analysis of all differentially expressed genes
Sheets	Description
Node Attribute Table	Nodes and GO Terms
Graph	Cytoscape ClueGo graph

## Sheet: Node Attribute Table
Node attribute tables
GOID	GOTerm	Ontology Source	Term PValue	Term PValue Corrected with Bonferroni step down	% Associated Genes	Nr. Genes	Associated Genes Found	All Associated Genes	OverViewTerm
WP:357	Fatty Acid Biosynthesis	WikiPathways_21.03.2014	6.83245e-07	6.14921e-06	13.6364	3	[ACACA, ACSL1, FASN]	[ACAA2, ACACA, ACACB, ACLY, ACSL1, ACSL3, ACSL4, ACSL5, ACSL6, ACSS2, DECR1, ECH1, ECHDC1, ECHDC2, ECHDC3, ECHS1, FASN, HADH, MECR, PC, PECR, SCD]	FALSE
WP:430	Statin Pathway	WikiPathways_21.03.2014	1.61551e-06	1.13086e-05	10.3448	3	[APOA4, APOA5, CYP7A1]	[ABCA1, ABCG5, ABCG8, ACSS1, APOA1, APOA2, APOA4, APOA5, APOB, APOC1, APOC2, APOC3, APOE, CETP, CYP7A1, DGAT1, FDFT1, HMGCR, LCAT, LDLR, LIPC, LPL, LRP1, MTTP, PDIA2, PLTP, SCARB1, SOAT1, SQLE]	FALSE
REACTOME:1190	Triglyceride Biosynthesis	REACTOME_21.03.2014	1.5247e-10	3.5068e-09	11.9048	5	[ACACA, ACSL1, DGAT2, ELOVL6, FASN]	[ACACA, ACLY, ACSL1, ACSL3, ACSL4, ACSL5, ACSL6, AGPAT1, AGPAT2, AGPAT3, AGPAT4, AGPAT5, AGPAT6, AGPAT9, DGAT1, DGAT2, ELOVL1, ELOVL2, ELOVL3, ELOVL4, ELOVL5, ELOVL6, ELOVL7, FASN, GK, GK2, GPAM, GPAT2, GPD1, GPD1L, HSD17B12, HSD17B3, LCLAT1, LOC653924, LPCAT1, LPCAT4, LPIN1, LPIN2, LPIN3, SLC25A1, TECR, TECRL]	FALSE
REACTOME:1319	Fatty Acyl-CoA Biosynthesis	REACTOME_21.03.2014	1.42993e-09	2.85986e-08	20	4	[ACACA, ACSL1, ELOVL6, FASN]	[ACACA, ACLY, ACSL1, ACSL3, ACSL4, ACSL5, ACSL6, ELOVL1, ELOVL2, ELOVL3, ELOVL4, ELOVL5, ELOVL6, ELOVL7, FASN, HSD17B12, HSD17B3, SLC25A1, TECR, TECRL]	FALSE
KEGG:03320	PPAR signaling pathway	KEGG_21.03.2014	1.98898e-09	3.77906e-08	7.24638	5	[ACSL1, APOA5, CYP7A1, FADS2, PPARA]	[ACAA1, ACADL, ACADM, ACOX1, ACOX2, ACOX3, ACSBG1, ACSBG2, ACSL1, ACSL3, ACSL4, ACSL5, ACSL6, ADIPOQ, ANGPTL4, APOA1, APOA2, APOA5, APOC3, AQP7, CD36, CPT1A, CPT1B, CPT1C, CPT2, CYP27A1, CYP7A1, CYP8B1, DBI, EHHADH, FABP1, FABP2, FABP3, FABP4, FABP5, FABP6, FABP7, FADS2, GK, GK2, HMGCS2, ILK, LPL, ME1, MMP1, NR1H3, OLR1, PCK1, PCK2, PDPK1, PLIN1, PLTP, PPARA, PPARD, PPARG, RXRA, RXRB, RXRG, SCD, …	TRUE
KEGG:04975	Fat digestion and absorption	KEGG_21.03.2014	4.68491e-06	1.40547e-05	7.31707	3	[APOA4, DGAT2, MOGAT2]	[ABCA1, ABCG5, ABCG8, ACAT2, AGPAT1, AGPAT2, APOA1, APOA4, APOB, CD36, CEL, CLPS, DGAT1, DGAT2, FABP1, FABP2, GOT2, LIPF, MOGAT2, MOGAT3, MTTP, NPC1L1, PLA2G10, PLA2G12A, PLA2G12B, PLA2G1B, PLA2G2A, PLA2G2C, PLA2G2D, PLA2G2E, PLA2G2F, PLA2G3, PLA2G5, PNLIP, PNLIPRP1, PNLIPRP2, PPAP2A, PPAP2B, PPAP2C, SCARB1, SLC27A4]	TRUE
GO:0006637	acyl-CoA metabolic process	GO_BiologicalProcess_12.04.2014_11h04	2.6533e-09	4.77593e-08	6.84931	5	[ACACA, ACSL1, DGAT2, ELOVL6, FASN]	[AADAT, AASS, ACACA, ACACB, ACLY, ACOT1, ACOT12, ACOT2, ACOT4, ACOT7, ACOT8, ACOT9, ACSL1, ACSL4, ACSL5, ACSL6, ACSM2A, ACSM4, ACSS1, ACSS2, AGPAT6, BAAT, DGAT1, DGAT2, DLAT, DLD, DLST, ELOVL1, ELOVL2, ELOVL3, ELOVL4, ELOVL5, ELOVL6, ELOVL7, FAM3A, FAR1, FAR2, FASN, GCDH, GLYAT, GPAM, HMGCL, HSD17B12, HSD17B4, KYNU, LDHD, MLYCD, MVK, NUDT7, OGDH, OXSM, PDHA1, PDHB, PDHX, PDK1, PDK2, PDK3, PDK4, P…	FALSE
GO:0006638	neutral lipid metabolic process	GO_BiologicalProcess_12.04.2014_11h04	2.2248e-14	6.45192e-13	6.55738	8	[ACACA, ACSL1, APOA4, APOA5, DGAT2, ELOVL6, FASN, MOGAT2]	[AADAC, ABHD5, ACACA, ACLY, ACSL1, ACSL4, ACSL5, ACSL6, AGPAT1, AGPAT2, AGPAT3, AGPAT4, AGPAT5, AGPAT6, AGPAT9, ANG, APOA2, APOA4, APOA5, APOB, APOBR, APOC1, APOC2, APOC3, APOE, APOF, APOH, C3, CAT, CAV1, CAV3, CEL, CETP, CNEP1R1, CPS1, CPT1A, CTDNEP1, CYP21A2, CYP2E1, DAGLA, DBI, DGAT1, DGAT2, DGKD, DGKK, ELOVL1, ELOVL2, ELOVL3, ELOVL4, ELOVL5, ELOVL6, ELOVL7, FABP4, FASN, FBXW7, FITM2, G6PC, GC…	FALSE
GO:0006639	acylglycerol metabolic process	GO_BiologicalProcess_12.04.2014_11h04	2.07967e-14	6.23901e-13	6.61157	8	[ACACA, ACSL1, APOA4, APOA5, DGAT2, ELOVL6, FASN, MOGAT2]	[AADAC, ABHD5, ACACA, ACLY, ACSL1, ACSL4, ACSL5, ACSL6, AGPAT1, AGPAT2, AGPAT3, AGPAT4, AGPAT5, AGPAT6, AGPAT9, ANG, APOA2, APOA4, APOA5, APOB, APOBR, APOC1, APOC2, APOC3, APOE, APOF, APOH, C3, CAT, CAV1, CAV3, CEL, CETP, CNEP1R1, CPS1, CPT1A, CTDNEP1, CYP21A2, CYP2E1, DAGLA, DBI, DGAT1, DGAT2, DGKD, DGKK, ELOVL1, ELOVL2, ELOVL3, ELOVL4, ELOVL5, ELOVL6, ELOVL7, FABP4, FASN, FBXW7, FITM2, G6PC, GC…	FALSE
GO:0006641	triglyceride metabolic process	GO_BiologicalProcess_12.04.2014_11h04	1.37015e-14	4.24747e-13	6.95652	8	[ACACA, ACSL1, APOA4, APOA5, DGAT2, ELOVL6, FASN, MOGAT2]	[AADAC, ABHD5, ACACA, ACLY, ACSL1, ACSL4, ACSL5, ACSL6, AGPAT1, AGPAT2, AGPAT3, AGPAT4, AGPAT5, AGPAT6, AGPAT9, APOA2, APOA4, APOA5, APOB, APOBR, APOC1, APOC2, APOC3, APOE, APOF, APOH, C3, CAT, CAV1, CAV3, CEL, CETP, CNEP1R1, CPS1, CPT1A, CTDNEP1, CYP21A2, CYP2E1, DBI, DGAT1, DGAT2, ELOVL1, ELOVL2, ELOVL3, ELOVL4, ELOVL5, ELOVL6, ELOVL7, FABP4, FASN, FBXW7, FITM2, G6PC, GCK, GK, GLYAT, GPAM, GPAT…	TRUE
GO:0015908	fatty acid transport	GO_BiologicalProcess_12.04.2014_11h04	2.17308e-05	2.17308e-05	4.41176	3	[ACACA, ACSL1, PPARA]	[ABCC2, ABCD1, ACACA, ACACB, ACE, ACSL1, ACSL3, ACSL4, ACSL6, AGTR2, AKT1, AKT2, AMH, ANXA1, BDKRB2, CD36, CPT1A, CPT1B, CPT2, CROT, CYP4A11, CYP4F2, DRD2, DRD3, DRD4, FABP3, FAM132B, GOT2, GPNMB, IL1B, IRS2, KISS1R, MAPK9, MIF, NCOR1, NMB, NMUR2, OXT, P2RX4, PLA2G10, PLA2G1B, PLA2G4A, PLA2G4F, PLA2G5, PLA2G6, PLA2R1, PLIN2, PNPLA8, PPARA, PPARD, PPARG, PRKAA2, PRKAB2, PRKAG2, REPIN1, S100A8, S10…	FALSE
GO:0019432	triglyceride biosynthetic process	GO_BiologicalProcess_12.04.2014_11h04	4.0551e-12	1.09488e-10	10.3448	6	[ACACA, ACSL1, DGAT2, ELOVL6, FASN, MOGAT2]	[ACACA, ACLY, ACSL1, ACSL4, ACSL5, ACSL6, AGPAT1, AGPAT2, AGPAT3, AGPAT4, AGPAT5, AGPAT6, AGPAT9, C3, CNEP1R1, CTDNEP1, DGAT1, DGAT2, ELOVL1, ELOVL2, ELOVL3, ELOVL4, ELOVL5, ELOVL6, ELOVL7, FASN, FBXW7, FITM2, GCK, GK, GPAM, GPAT2, GPD1, GPD1L, GPLD1, HSD17B12, LCLAT1, LCP1, LDLR, LPCAT1, LPCAT4, LPIN1, LPIN2, LPL, MBOAT2, MOGAT1, MOGAT2, MOGAT3, NR1H2, NR1H3, PCK1, PNPLA3, SCARB1, SIK1, SLC25A1,…	FALSE
REACTOME:22279	Fatty acid, triacylglycerol, and ketone body metabolism	REACTOME_21.03.2014	7.18934e-13	2.01302e-11	4.27807	8	[ACACA, ACSL1, APOA5, CYP7A1, DGAT2, ELOVL6, FASN, PPARA]	[ABCA1, ABCB4, ACACA, ACACB, ACADL, ACADM, ACADS, ACADVL, ACAT1, ACLY, ACOX1, ACSL1, ACSL3, ACSL4, ACSL5, ACSL6, AGPAT1, AGPAT2, AGPAT3, AGPAT4, AGPAT5, AGPAT6, AGPAT9, AGT, ALAS1, ANGPTL4, ANKRD1, APOA1, APOA2, APOA5, ARNTL, BDH1, CARM1, CCNC, CD36, CDK19, CDK8, CLOCK, CPT1A, CPT1B, CPT2, CREBBP, CTGF, CYP1A1, CYP4A11, CYP7A1, DECR1, DGAT1, DGAT2, ECHS1, ECI1, ELOVL1, ELOVL2, ELOVL3, ELOVL4, ELO…	FALSE
GO:0034367	macromolecular complex remodeling	GO_BiologicalProcess_12.04.2014_11h04	1.15123e-06	9.20987e-06	11.5385	3	[ABCA5, APOA4, APOA5]	[ABCA5, ABCG1, AGT, AGTR1, AGXT, APOA1, APOA2, APOA4, APOA5, APOB, APOC1, APOC2, APOC3, APOE, APOM, CETP, LCAT, LCP1, LIPC, LIPG, LPAL2, LPL, MPO, PLA2G2A, PLA2G7, SCARB1]	FALSE
GO:0034368	protein-lipid complex remodeling	GO_BiologicalProcess_12.04.2014_11h04	1.15123e-06	9.20987e-06	11.5385	3	[ABCA5, APOA4, APOA5]	[ABCA5, ABCG1, AGT, AGTR1, AGXT, APOA1, APOA2, APOA4, APOA5, APOB, APOC1, APOC2, APOC3, APOE, APOM, CETP, LCAT, LCP1, LIPC, LIPG, LPAL2, LPL, MPO, PLA2G2A, PLA2G7, SCARB1]	FALSE
GO:0034369	plasma lipoprotein particle remodeling	GO_BiologicalProcess_12.04.2014_11h04	1.15123e-06	9.20987e-06	11.5385	3	[ABCA5, APOA4, APOA5]	[ABCA5, ABCG1, AGT, AGTR1, AGXT, APOA1, APOA2, APOA4, APOA5, APOB, APOC1, APOC2, APOC3, APOE, APOM, CETP, LCAT, LCP1, LIPC, LIPG, LPAL2, LPL, MPO, PLA2G2A, PLA2G7, SCARB1]	FALSE
GO:0035336	long-chain fatty-acyl-CoA metabolic process	GO_BiologicalProcess_12.04.2014_11h04	6.08505e-12	1.52126e-10	21.7391	5	[ACACA, ACSL1, DGAT2, ELOVL6, FASN]	[ACACA, ACLY, ACOT7, ACSL1, ACSL4, ACSL5, ACSL6, DGAT1, DGAT2, ELOVL1, ELOVL2, ELOVL3, ELOVL4, ELOVL5, ELOVL6, ELOVL7, FAR1, FAR2, FASN, HSD17B12, SLC25A1, TECR, THEM5]	FALSE
GO:0035337	fatty-acyl-CoA metabolic process	GO_BiologicalProcess_12.04.2014_11h04	1.18789e-11	2.85093e-10	19.2308	5	[ACACA, ACSL1, DGAT2, ELOVL6, FASN]	[ACACA, ACLY, ACOT7, ACSL1, ACSL4, ACSL5, ACSL6, ACSM2A, DGAT1, DGAT2, ELOVL1, ELOVL2, ELOVL3, ELOVL4, ELOVL5, ELOVL6, ELOVL7, FAR1, FAR2, FASN, GCDH, HSD17B12, HSD17B4, SLC25A1, TECR, THEM5]	FALSE
GO:0035338	long-chain fatty-acyl-CoA biosynthetic process	GO_BiologicalProcess_12.04.2014_11h04	7.03458e-10	1.54761e-08	23.5294	4	[ACACA, ACSL1, ELOVL6, FASN]	[ACACA, ACLY, ACSL1, ACSL4, ACSL5, ACSL6, ELOVL1, ELOVL2, ELOVL3, ELOVL4, ELOVL5, ELOVL6, ELOVL7, FASN, HSD17B12, SLC25A1, TECR]	FALSE
GO:0035383	thioester metabolic process	GO_BiologicalProcess_12.04.2014_11h04	2.6533e-09	4.77593e-08	6.84931	5	[ACACA, ACSL1, DGAT2, ELOVL6, FASN]	[AADAT, AASS, ACACA, ACACB, ACLY, ACOT1, ACOT12, ACOT2, ACOT4, ACOT7, ACOT8, ACOT9, ACSL1, ACSL4, ACSL5, ACSL6, ACSM2A, ACSM4, ACSS1, ACSS2, AGPAT6, BAAT, DGAT1, DGAT2, DLAT, DLD, DLST, ELOVL1, ELOVL2, ELOVL3, ELOVL4, ELOVL5, ELOVL6, ELOVL7, FAM3A, FAR1, FAR2, FASN, GCDH, GLYAT, GPAM, HMGCL, HSD17B12, HSD17B4, KYNU, LDHD, MLYCD, MVK, NUDT7, OGDH, OXSM, PDHA1, PDHB, PDHX, PDK1, PDK2, PDK3, PDK4, P…	FALSE
GO:0035384	thioester biosynthetic process	GO_BiologicalProcess_12.04.2014_11h04	2.15938e-08	3.45501e-07	10.5263	4	[ACACA, ACSL1, ELOVL6, FASN]	[ACACA, ACLY, ACSL1, ACSL4, ACSL5, ACSL6, ACSS1, ACSS2, DLAT, DLD, ELOVL1, ELOVL2, ELOVL3, ELOVL4, ELOVL5, ELOVL6, ELOVL7, FAM3A, FASN, GCDH, HSD17B12, LDHD, MLYCD, PDHA1, PDHB, PDHX, PDK1, PDK2, PDK3, PDK4, PDP1, PDP2, PDPK1, PDPR, PPAPDC2, SLC25A1, SNCA, TECR]	FALSE
GO:0042632	cholesterol homeostasis	GO_BiologicalProcess_12.04.2014_11h04	2.21055e-07	2.65266e-06	5.97015	4	[APOA4, APOA5, CYP7A1, DGAT2]	[ABCA1, ABCA2, ABCG1, ABCG5, ABCG8, ACOX1, ACSM1, ACSM3, AKR1C1, ANGPTL3, APOA1, APOA2, APOA4, APOA5, APOB, APOC2, APOC3, APOE, APOM, CAV1, CAV3, CD24, CETP, CYP7A1, DGAT2, EHD1, EPHX2, FABP3, FABP4, FGFR4, G6PC, GPIHBP1, HNF4A, LAMTOR1, LCAT, LDLR, LDLRAP1, LIPC, LIPG, LPAL2, LRP5, MALL, MIA2, MTTP, MYLIP, NCOR1, NPC1, NPC2, NR1D1, NR1H2, NR1H3, NR5A2, PCSK9, PEX2, PLA2G10, PLSCR3, PTCHD2, RORA,…	FALSE
GO:0045923	positive regulation of fatty acid metabolic process	GO_BiologicalProcess_12.04.2014_11h04	1.79412e-06	1.07647e-05	10	3	[APOA4, APOA5, PPARA]	[ABCD2, ADIPOQ, AGT, AGXT, AKT2, ANXA1, APOA4, APOA5, APOC2, AVP, AVPR1A, C1QTNF2, CPT1A, FABP1, GHSR, IFNAR1, IRS1, IRS2, MAPK9, MID1IP1, MLXIPL, MLYCD, NLRP3, NR1H2, NR1H3, PPARA, PPARG, PPARGC1A, PTGS2, TWIST1]	FALSE
GO:0046460	neutral lipid biosynthetic process	GO_BiologicalProcess_12.04.2014_11h04	5.01134e-12	1.30295e-10	10	6	[ACACA, ACSL1, DGAT2, ELOVL6, FASN, MOGAT2]	[ACACA, ACLY, ACSL1, ACSL4, ACSL5, ACSL6, AGPAT1, AGPAT2, AGPAT3, AGPAT4, AGPAT5, AGPAT6, AGPAT9, ANG, C3, CNEP1R1, CTDNEP1, DGAT1, DGAT2, ELOVL1, ELOVL2, ELOVL3, ELOVL4, ELOVL5, ELOVL6, ELOVL7, FASN, FBXW7, FITM2, GCK, GK, GPAM, GPAT2, GPD1, GPD1L, GPLD1, HSD17B12, LCLAT1, LCP1, LDLR, LPCAT1, LPCAT4, LPIN1, LPIN2, LPL, MBOAT2, MOGAT1, MOGAT2, MOGAT3, NR1H2, NR1H3, PCK1, PLCE1, PNPLA3, SCARB1, SI…	FALSE
GO:0046463	acylglycerol biosynthetic process	GO_BiologicalProcess_12.04.2014_11h04	5.01134e-12	1.30295e-10	10	6	[ACACA, ACSL1, DGAT2, ELOVL6, FASN, MOGAT2]	[ACACA, ACLY, ACSL1, ACSL4, ACSL5, ACSL6, AGPAT1, AGPAT2, AGPAT3, AGPAT4, AGPAT5, AGPAT6, AGPAT9, ANG, C3, CNEP1R1, CTDNEP1, DGAT1, DGAT2, ELOVL1, ELOVL2, ELOVL3, ELOVL4, ELOVL5, ELOVL6, ELOVL7, FASN, FBXW7, FITM2, GCK, GK, GPAM, GPAT2, GPD1, GPD1L, GPLD1, HSD17B12, LCLAT1, LCP1, LDLR, LPCAT1, LPCAT4, LPIN1, LPIN2, LPL, MBOAT2, MOGAT1, MOGAT2, MOGAT3, NR1H2, NR1H3, PCK1, PLCE1, PNPLA3, SCARB1, SI…	FALSE
GO:0046949	fatty-acyl-CoA biosynthetic process	GO_BiologicalProcess_12.04.2014_11h04	9.04002e-10	1.8984e-08	22.2222	4	[ACACA, ACSL1, ELOVL6, FASN]	[ACACA, ACLY, ACSL1, ACSL4, ACSL5, ACSL6, ELOVL1, ELOVL2, ELOVL3, ELOVL4, ELOVL5, ELOVL6, ELOVL7, FASN, GCDH, HSD17B12, SLC25A1, TECR]	FALSE
GO:0050994	regulation of lipid catabolic process	GO_BiologicalProcess_12.04.2014_11h04	6.22387e-06	1.24477e-05	6.66667	3	[APOA4, APOA5, PPARA]	[AADAC, ABCD2, ABHD5, ADORA1, ADRA2A, AKT1, AKT2, ANGPTL3, APOA2, APOA4, APOA5, APOC1, APOC2, APOC3, BSCL2, CIDEA, CNR1, CPT1A, FABP1, GIMAP5, GPLD1, HCAR2, IL1B, INS, IRS1, IRS2, LDLR, LONP2, LPAL2, MTOR, PCDHA4, PCDHA@, PDE3B, PIK3CG, PNPLA2, PPARA, PRKAA1, PRKCD, PRKCE, RARRES2, SCARB1, THRA, TNF, TWIST1, TYSND1]	FALSE
GO:0050996	positive regulation of lipid catabolic process	GO_BiologicalProcess_12.04.2014_11h04	5.06283e-07	5.06283e-06	15	3	[APOA4, APOA5, PPARA]	[AADAC, ABCD2, ABHD5, AKT2, ANGPTL3, APOA2, APOA4, APOA5, APOC2, CPT1A, FABP1, IL1B, IRS1, IRS2, LPAL2, PNPLA2, PPARA, PRKCD, PRKCE, TWIST1]	FALSE
GO:0055088	lipid homeostasis	GO_BiologicalProcess_12.04.2014_11h04	1.68027e-08	2.85646e-07	4.7619	5	[ACACA, APOA4, APOA5, CYP7A1, DGAT2]	[ABCA1, ABCA12, ABCA2, ABCG1, ABCG5, ABCG8, ACACA, ACOX1, ACSM1, ACSM2A, ACSM3, ADRB1, AKR1C1, ANGPTL3, ANGPTL4, APOA1, APOA2, APOA4, APOA5, APOB, APOC2, APOC3, APOC4, APOE, APOM, ASGR2, C19orf80, C1QTNF1, C1QTNF3, CAV1, CAV3, CD24, CETP, COL4A3BP, CYP7A1, DGAT1, DGAT2, EHD1, EPHX2, FABP3, FABP4, FBXW7, FGFR4, FITM2, G6PC, GCKR, GIP, GNAI2, GOLT1A, GOLT1B, GOT1, GPAM, GPIHBP1, HNF4A, INS, IRS2, L…	TRUE
GO:0055092	sterol homeostasis	GO_BiologicalProcess_12.04.2014_11h04	2.34755e-07	2.58231e-06	5.88235	4	[APOA4, APOA5, CYP7A1, DGAT2]	[ABCA1, ABCA2, ABCG1, ABCG5, ABCG8, ACOX1, ACSM1, ACSM3, AKR1C1, ANGPTL3, APOA1, APOA2, APOA4, APOA5, APOB, APOC2, APOC3, APOE, APOM, CAV1, CAV3, CD24, CETP, CYP7A1, DGAT2, EHD1, EPHX2, FABP3, FABP4, FGFR4, G6PC, GPIHBP1, HNF4A, LAMTOR1, LCAT, LDLR, LDLRAP1, LIPC, LIPG, LPAL2, LRP5, MALL, MIA2, MTTP, MYLIP, NCOR1, NPC1, NPC2, NR1D1, NR1H2, NR1H3, NR5A2, NUS1, PCSK9, PEX2, PLA2G10, PLSCR3, PTCHD2,…	FALSE
GO:0071616	acyl-CoA biosynthetic process	GO_BiologicalProcess_12.04.2014_11h04	2.15938e-08	3.45501e-07	10.5263	4	[ACACA, ACSL1, ELOVL6, FASN]	[ACACA, ACLY, ACSL1, ACSL4, ACSL5, ACSL6, ACSS1, ACSS2, DLAT, DLD, ELOVL1, ELOVL2, ELOVL3, ELOVL4, ELOVL5, ELOVL6, ELOVL7, FAM3A, FASN, GCDH, HSD17B12, LDHD, MLYCD, PDHA1, PDHB, PDHX, PDK1, PDK2, PDK3, PDK4, PDP1, PDP2, PDPK1, PDPR, PPAPDC2, SLC25A1, SNCA, TECR]	FALSE
GO:0071825	protein-lipid complex subunit organization	GO_BiologicalProcess_12.04.2014_11h04	3.14575e-06	1.2583e-05	8.33333	3	[ABCA5, APOA4, APOA5]	[ABCA1, ABCA5, ABCG1, ACSL3, AGT, AGTR1, AGXT, APOA1, APOA2, APOA4, APOA5, APOB, APOC1, APOC2, APOC3, APOE, APOM, BIN1, CETP, DGAT1, FECH, LCAT, LCP1, LIPC, LIPG, LPAL2, LPL, MPO, NR1H2, PLA2G2A, PLA2G7, PLAGL2, SCARB1, SNX9, SOAT1, SOAT2]	FALSE
GO:0071827	plasma lipoprotein particle organization	GO_BiologicalProcess_12.04.2014_11h04	2.63907e-06	1.31953e-05	8.82353	3	[ABCA5, APOA4, APOA5]	[ABCA1, ABCA5, ABCG1, ACSL3, AGT, AGTR1, AGXT, APOA1, APOA2, APOA4, APOA5, APOB, APOC1, APOC2, APOC3, APOE, APOM, CETP, DGAT1, FECH, LCAT, LCP1, LIPC, LIPG, LPAL2, LPL, MPO, NR1H2, PLA2G2A, PLA2G7, PLAGL2, SCARB1, SOAT1, SOAT2]	FALSE
GO:0097006	regulation of plasma lipoprotein particle levels	GO_BiologicalProcess_12.04.2014_11h04	9.89426e-08	1.28625e-06	7.27273	4	[ABCA5, APOA4, APOA5, DGAT2]	[ABCA1, ABCA5, ABCG1, ACSL3, ADIPOQ, AGT, AGTR1, AGXT, APOA1, APOA2, APOA4, APOA5, APOB, APOC1, APOC2, APOC3, APOE, APOM, CD36, CETP, CNPY2, CSK, DGAT1, DGAT2, EHD1, FECH, FGF21, GPIHBP1, GPLD1, HMOX1, HNRNPK, LCAT, LCP1, LDLR, LDLRAP1, LIPC, LIPG, LMF1, LPAL2, LPCAT3, LPL, LRP6, LRPAP1, MPO, MSR1, MYLIP, NR1H2, PCSK9, PLA2G2A, PLA2G7, PLAGL2, SCARB1, SOAT1, SOAT2, VLDLR]	FALSE
REACTOME:147797	Regulation of Cholesterol Biosynthesis by SREBP (SREBF)	REACTOME_21.03.2014	7.86552e-08	1.10117e-06	7.69231	4	[ACACA, ELOVL6, FASN, PPARA]	[ACACA, ACACB, CARM1, CREBBP, CYP51A1, DHCR7, ELOVL6, FASN, FDFT1, FDPS, GGPS1, GPAM, HELZ2, HMGCR, HMGCS1, IDI1, INSIG1, INSIG2, KPNB1, LSS, MBTPS1, MBTPS2, MED1, MVD, MVK, NCOA1, NCOA2, NCOA6, NFYA, NFYB, NFYC, PMVK, PPARA, RAN, RXRA, SAR1B, SC5D, SCAP, SEC23A, SEC24A, SEC24B, SEC24C, SEC24D, SMARCD3, SP1, SQLE, SREBF1, SREBF2, TBL1X, TBL1XR1, TGS1, TM7SF2]	FALSE
REACTOME:147904	Activation of Gene Expression by SREBP (SREBF)	REACTOME_21.03.2014	2.40499e-08	3.60748e-07	10.2564	4	[ACACA, ELOVL6, FASN, PPARA]	[ACACA, ACACB, CARM1, CREBBP, CYP51A1, DHCR7, ELOVL6, FASN, FDFT1, FDPS, GGPS1, GPAM, HELZ2, HMGCR, HMGCS1, IDI1, LSS, MED1, MVD, MVK, NCOA1, NCOA2, NCOA6, NFYA, NFYB, NFYC, PMVK, PPARA, RXRA, SC5D, SMARCD3, SP1, SQLE, SREBF1, SREBF2, TBL1X, TBL1XR1, TGS1, TM7SF2]	FALSE
