# Supplementary material for: Effect of a diet enriched with omega-6 and omega-3 fatty acids on the pig liver transcriptome
Source: Genes Nutr. 2016 Mar 17;11:9. doi: 10.1186/s12263-016-0517-4 (PMC4959555; doi:10.1186/s12263-016-0517-4)
Supplement: Additional file 2: — The list of significantly differentially expressed genes (DEGs). Significant annotation clusters were listed based on the analysis of functional ontologies using the DAVID tools including all DEGs. (XLS 4445 kb) [file 12263_2016_517_MOESM2_ESM.xls]

## Sheet: Arkusz1
Title: Effect of a diet enriched with omega-6 and omega-3 fatty acids on the pig liver transcriptome
Journal: Genes and Nutrition
Agnieszka Szostak1, Magdalena Ogłuszka1, Marinus F. W. te Pas2, Ewa Poławska1, Paweł Urbański1, Edyta Juszczuk-Kubiak1, Tadeusz Blicharski1, Chandra Shekhar Pareek3, Jenelle R. Dunkelberger4, Jarosław O. Horbańczuk1, Mariusz Pierzchała1*
1Institute of Genetics and Animal Breeding, Polish Academy of Science, Jastrzębiec, Poland
2Animal Breeding and Genetics Centre, Wageningen UR Livestock Research, Lelystad, The Netherlands
3Functional Genomics Laboratory, Faculty of Biology and Environment Protection, Nicolaus Copernicus University, Toruń, Poland
4Department of Animal Science, Iowa State University, Ames, IA, USA
* Corresponding author
E-mail: m.pierzchala@ighz.pl

## Sheet: Legend
List of all differentially expressed genes in pig liver transcriptome between the control and experimental diet group.
Sheets	Description
FunctionalAnnotationClustering	DAVID analysis - Functional clustering
FunctionalAnnotationChart	DAVID analysis - Annotations chart
FunctionalAnnotationTable	DAVID analysis - Annotations Table
gotermBPFAT	DAVID analysis - GOTERM_BP_FAT
gotermCCFAT	DAVID analysis - GOTERM_CC_FAT
gotermMFFAT	DAVID analysis - GOTERM_MF_FAT
interpro	DAVID analysis - Protein domains (INTERPRO database)
KEGG	DAVID analysis - KEGG pathways
smart	DAVID analysis - smart proteins database
SPpriKEYWORDS	DAVID analysis - Functional categories SP_PIR_Keywords
upSEQfeature	DAVID analysis - Funtional categories UP_SEQ_Feature
Please note that only data colored in grey is considered statistically significant

## Sheet: FunctionalAnnotationClustering
Annotation Cluster 1	Enrichment Score: 8.610004102176768
Category	Term	Count	%	PValue	Genes	List Total	Pop Hits	Pop Total	Fold Enrichment	Bonferroni	Benjamini	FDR
GOTERM_CC_FAT	GO:0044459~plasma membrane part	252	18.70824053452116	6.956221098830917E-12	803068, 779212, 817439, 798459, 793441, 819290, 800020, 815476, 783144, 787322, 806658, 775903, 774518, 812899, 796587, 809942, 802687, 803262, 804422, 797301, 795440, 786312, 778958, 783129, 813881, 785880, 795333, 779611, 776716, 782027, 800041, 780026, 825902, 781155, 796832, 802048, 807319, 819745, 800711, 774193, 779053, 778952, 794313, 790710, 806360, 789466, 822191, 793704, 799856, 797086,…	986	2203	12782	1.4828866040131519	3.6450558127398835E-9	3.6450558127398835E-9	1.008325645202035E-8
GOTERM_CC_FAT	GO:0005887~integral to plasma membrane	147	10.913140311804009	3.8478425319383296E-9	803068, 798459, 793441, 800020, 819290, 805324, 815476, 794694, 787322, 818634, 774518, 787106, 812899, 803720, 809942, 802687, 803262, 821570, 804422, 799430, 786312, 773736, 772494, 805750, 785880, 813881, 822813, 794105, 795333, 799184, 774120, 804278, 782027, 818019, 800041, 780026, 807319, 781155, 808837, 800711, 798727, 780476, 774193, 818414, 779053, 814682, 778952, 806360, 790710, 788840,…	986	1188	12782	1.604068064007212	2.0162674354562427E-6	1.0081342258771997E-6	5.577570882930871E-6
GOTERM_CC_FAT	GO:0031226~intrinsic to plasma membrane	149	11.061618411284336	5.349286335168149E-9	803068, 798459, 793441, 800020, 819290, 805324, 815476, 794694, 787322, 818634, 774518, 787106, 812899, 803720, 809942, 802687, 803262, 821570, 804422, 799430, 786312, 773736, 772494, 805750, 785880, 813881, 822813, 794105, 795333, 799184, 774120, 804278, 776716, 782027, 818019, 800041, 780026, 807319, 781155, 808837, 800711, 798727, 780476, 774193, 818414, 779053, 814682, 778952, 806360, 790710,…	986	1215	12782	1.5897611833153868	2.803022124964194E-6	9.343415813267697E-7	7.753961750456284E-6
GOTERM_CC_FAT	GO:0005886~plasma membrane	363	26.948775055679285	2.535695371383873E-7	779212, 803068, 806383, 820643, 817439, 798459, 793441, 819290, 800020, 815476, 787322, 783144, 806658, 774518, 775903, 808494, 812899, 796587, 812898, 809942, 802687, 803262, 785351, 804422, 795440, 797301, 786312, 826920, 796443, 778958, 783129, 803824, 813881, 785880, 804104, 774668, 795333, 779611, 825273, 823774, 817805, 776716, 773943, 782027, 823165, 800041, 781000, 780026, 785369, 825902,…	986	3777	12782	1.2458952741075615	1.3286162742220942E-4	3.321706187875417E-5	3.675565432015304E-4
Annotation Cluster 2	Enrichment Score: 7.609068873614544
Category	Term	Count	%	PValue	Genes	List Total	Pop Hits	Pop Total	Fold Enrichment	Bonferroni	Benjamini	FDR
SP_PIR_KEYWORDS	glycoprotein	416	30.88344469190794	4.101946513605551E-14	803068, 816575, 793441, 815476, 825101, 816230, 806658, 820370, 808897, 809942, 802687, 785766, 823079, 803262, 804422, 819682, 785880, 799920, 819686, 823065, 778156, 776716, 803918, 823165, 803041, 806579, 819577, 796832, 779941, 774193, 779053, 816165, 778952, 797566, 790710, 789466, 817216, 825125, 793704, 799856, 788840, 792865, 799854, 823245, 803053, 779344, 779065, 799904, 772808, 772947,…	1340	4318	19235	1.3829232715533033	2.6792568164069053E-11	8.930856054689684E-12	6.121769757783113E-11
UP_SEQ_FEATURE	glycosylation site:N-linked (GlcNAc...)	397	29.47290274684484	7.858573361406126E-13	803068, 816575, 793441, 815476, 825101, 816230, 806658, 820370, 808897, 809942, 802687, 823079, 785766, 803262, 804422, 819682, 785880, 799920, 819686, 823065, 778156, 776716, 803918, 823165, 806579, 803041, 819577, 796832, 779941, 779053, 816165, 778952, 797566, 790710, 789466, 817216, 825125, 793704, 788840, 792865, 799854, 823245, 803053, 779344, 779065, 799904, 772808, 772947, 825137, 789872,…	1340	4129	19113	1.3714174947495508	2.8242221894458908E-9	9.414073964819636E-10	1.4434564654663973E-9
SP_PIR_KEYWORDS	signal	316	23.459539717891612	7.217915893047802E-11	806383, 817439, 816575, 798459, 785151, 793441, 780912, 815476, 773152, 807226, 825101, 787322, 816230, 774518, 785672, 812899, 820370, 808897, 812898, 809942, 802687, 785766, 823079, 804422, 779706, 819682, 781267, 804104, 787067, 823065, 778156, 778960, 776716, 823165, 803918, 794302, 786412, 803041, 821352, 819577, 796832, 807319, 819745, 800711, 812482, 804961, 774193, 798005, 819171, 779053,…	1340	3250	19235	1.3956969001148105	4.7205163999919364E-8	9.441032955415096E-9	1.0785994319917336E-7
UP_SEQ_FEATURE	signal peptide	316	23.459539717891612	1.5052812870292682E-10	806383, 817439, 816575, 798459, 785151, 793441, 780912, 815476, 773152, 807226, 825101, 787322, 816230, 774518, 785672, 812899, 820370, 808897, 812898, 809942, 802687, 785766, 823079, 804422, 779706, 819682, 781267, 804104, 787067, 823065, 778156, 778960, 776716, 823165, 803918, 794302, 786412, 803041, 821352, 819577, 796832, 807319, 819745, 800711, 812482, 804961, 774193, 798005, 819171, 779053,…	1340	3250	19113	1.3868445464982777	5.409980086135135E-7	1.352495295758871E-7	2.765041084984432E-7
SP_PIR_KEYWORDS	Secreted	174	12.91759465478842	9.52906930150035E-8	784336, 794793, 814144, 786686, 804882, 776579, 785151, 800227, 780912, 773152, 784961, 807226, 812559, 795624, 785672, 812816, 814924, 776391, 810651, 785766, 790063, 783444, 804422, 783847, 825872, 790976, 784958, 819682, 813881, 787120, 774668, 787067, 772614, 823065, 778960, 774343, 773943, 819901, 810662, 803918, 803041, 822584, 814029, 796832, 819577, 821352, 800711, 812482, 790656, 781929,…	1340	1689	19235	1.4787916545160522	6.231817433510756E-5	8.902834111368385E-6	1.4239627101897412E-4
GOTERM_CC_FAT	GO:0044421~extracellular region part	114	8.463251670378618	2.4149594833964295E-6	784336, 794793, 786686, 804882, 800227, 776579, 793441, 780912, 790886, 807226, 794694, 774518, 812816, 785672, 776391, 814924, 790063, 783847, 790976, 778807, 819682, 787120, 813881, 774668, 772614, 787067, 774343, 819901, 818019, 793566, 814029, 819577, 796832, 819745, 781929, 774193, 786363, 817933, 825479, 797566, 794313, 817216, 787177, 793095, 823841, 822052, 804949, 778931, 788044, 819926,…	986	960	12782	1.5394143002028395	0.001264639965342651	2.530560353766198E-4	0.003500504138831406
SP_PIR_KEYWORDS	disulfide bond	263	19.524870081662954	4.490312264495355E-6	803068, 817439, 816575, 785151, 819290, 780912, 815476, 773152, 807226, 787322, 774518, 812899, 808897, 812898, 809942, 802687, 785766, 823079, 779706, 804422, 819682, 813881, 781267, 799920, 774668, 804104, 787067, 823065, 778156, 778960, 776716, 817805, 773943, 803918, 794302, 786412, 803041, 780026, 796832, 807319, 821352, 774193, 773125, 817933, 826524, 794313, 797566, 817216, 825125, 787177,…	1340	2924	19235	1.2911175143434672	0.0029323630144059143	2.097402024653361E-4	0.006709827692863435
UP_SEQ_FEATURE	disulfide bond	254	18.856718634001485	9.864536086322905E-6	803068, 817439, 816575, 785151, 819290, 780912, 815476, 773152, 807226, 787322, 774518, 812899, 808897, 812898, 809942, 802687, 785766, 823079, 779706, 804422, 819682, 813881, 774668, 804104, 787067, 823065, 778156, 778960, 817805, 773943, 803918, 794302, 786412, 803041, 780026, 796832, 807319, 821352, 774193, 773125, 817933, 826524, 794313, 797566, 817216, 825125, 787177, 793704, 819275, 823245,…	1340	2819	19113	1.285176282475526	0.03483221043399631	0.0032178404871220367	0.01811854617219666
GOTERM_CC_FAT	GO:0005615~extracellular space	81	6.013363028953229	1.016279588669014E-4	784336, 786686, 804882, 800227, 795569, 780912, 790886, 795665, 776544, 774518, 798126, 785672, 776391, 791612, 818195, 790063, 797879, 786345, 817326, 824977, 825972, 797665, 783847, 790976, 812193, 817129, 796369, 819682, 787120, 813881, 772249, 783912, 825831, 774668, 787067, 821855, 823526, 774343, 819901, 810689, 793566, 814029, 786208, 796832, 819745, 781929, 774193, 773892, 825577, 817933,…	986	685	12782	1.5329088997793934	0.05186251097791916	0.007579097918790412	0.14721200672358492
GOTERM_CC_FAT	GO:0005576~extracellular region	196	14.550853749072012	2.2367700146739942E-4	793441, 785151, 780912, 773152, 807226, 816230, 774518, 785672, 785766, 804422, 819682, 813881, 774668, 787067, 823065, 778960, 773943, 803918, 803041, 796832, 819577, 802048, 821352, 800711, 819745, 812482, 774193, 779053, 817933, 823055, 797566, 794313, 817216, 787177, 822191, 788840, 793095, 774688, 804949, 788044, 795989, 825137, 795569, 795665, 819591, 783035, 798126, 779858, 791612, 818195,…	986	2010	12782	1.2641013996952357	0.11061036860517826	0.011653551076759028	0.323738084425218
Annotation Cluster 3	Enrichment Score: 6.385177929372417
Category	Term	Count	%	PValue	Genes	List Total	Pop Hits	Pop Total	Fold Enrichment	Bonferroni	Benjamini	FDR
SP_PIR_KEYWORDS	glycoprotein	416	30.88344469190794	4.101946513605551E-14	803068, 816575, 793441, 815476, 825101, 816230, 806658, 820370, 808897, 809942, 802687, 785766, 823079, 803262, 804422, 819682, 785880, 799920, 819686, 823065, 778156, 776716, 803918, 823165, 803041, 806579, 819577, 796832, 779941, 774193, 779053, 816165, 778952, 797566, 790710, 789466, 817216, 825125, 793704, 799856, 788840, 792865, 799854, 823245, 803053, 779344, 779065, 799904, 772808, 772947,…	1340	4318	19235	1.3829232715533033	2.6792568164069053E-11	8.930856054689684E-12	6.121769757783113E-11
UP_SEQ_FEATURE	glycosylation site:N-linked (GlcNAc...)	397	29.47290274684484	7.858573361406126E-13	803068, 816575, 793441, 815476, 825101, 816230, 806658, 820370, 808897, 809942, 802687, 823079, 785766, 803262, 804422, 819682, 785880, 799920, 819686, 823065, 778156, 776716, 803918, 823165, 806579, 803041, 819577, 796832, 779941, 779053, 816165, 778952, 797566, 790710, 789466, 817216, 825125, 793704, 788840, 792865, 799854, 823245, 803053, 779344, 779065, 799904, 772808, 772947, 825137, 789872,…	1340	4129	19113	1.3714174947495508	2.8242221894458908E-9	9.414073964819636E-10	1.4434564654663973E-9
UP_SEQ_FEATURE	topological domain:Cytoplasmic	311	23.088344469190794	7.284694308732678E-8	788446, 803068, 806383, 820643, 816575, 798459, 793441, 819290, 800020, 779616, 815476, 787322, 806658, 774518, 812899, 796587, 808897, 812898, 809942, 802687, 785766, 823079, 803262, 779706, 788451, 786312, 786826, 803824, 813881, 785880, 799920, 781267, 819686, 774668, 804104, 798375, 788188, 779611, 778156, 773943, 782027, 823165, 801962, 786412, 800041, 823394, 806579, 780026, 795451, 781155,…	1340	3374	19113	1.3147384741968875	2.61777653047246E-4	5.236101367389612E-5	1.338119633431667E-4
SP_PIR_KEYWORDS	membrane	519	38.530066815144764	4.925097728399003E-7	803068, 816575, 823567, 793441, 779616, 815476, 806658, 816230, 808897, 809942, 802687, 785766, 823079, 803262, 792198, 779706, 804422, 826920, 778958, 803824, 785880, 799920, 819686, 779611, 788188, 778156, 823774, 776716, 782027, 823165, 823394, 806579, 825902, 796832, 779941, 825805, 774193, 779053, 816165, 778952, 782865, 790710, 789466, 825125, 817215, 793704, 822191, 797086, 788840, 792865,…	1340	6256	19235	1.190852602397221	3.220496016558272E-4	2.928152317560606E-5	7.359728287470446E-4
UP_SEQ_FEATURE	topological domain:Extracellular	252	18.70824053452116	1.293353586705219E-6	803068, 788446, 820643, 806383, 816575, 798459, 793441, 819290, 800020, 815476, 787322, 774518, 812899, 808897, 812898, 809942, 802687, 785766, 823079, 803262, 786312, 788451, 803824, 813881, 774668, 804104, 798375, 788188, 778156, 773943, 823165, 801962, 786412, 800041, 823394, 780026, 781155, 807319, 800711, 774193, 819171, 779053, 773125, 778952, 826524, 790710, 806360, 789466, 825125, 793704,…	1340	2719	19113	1.3219511124041432	0.004637529096392035	6.638246846181195E-4	0.0023757256122802772
UP_SEQ_FEATURE	transmembrane region	411	30.51224944320713	1.4714198495372288E-5	803068, 816575, 793441, 779616, 815476, 806658, 808897, 809942, 802687, 785766, 823079, 803262, 792198, 779706, 803824, 785880, 799920, 819686, 779611, 788188, 778156, 823165, 782027, 823394, 806579, 779941, 825805, 774193, 779053, 816165, 778952, 782865, 790710, 789466, 825125, 793704, 817215, 788840, 792865, 799854, 823245, 803053, 793611, 819668, 779344, 779065, 799904, 772808, 796045, 772947,…	1340	4911	19113	1.1937020760583155	0.05150922777264644	0.004397238583098151	0.027024956340870876
SP_PIR_KEYWORDS	transmembrane	412	30.58648849294729	2.0559161795878166E-5	803068, 816575, 793441, 779616, 815476, 806658, 808897, 809942, 802687, 785766, 823079, 803262, 792198, 779706, 803824, 785880, 799920, 819686, 779611, 788188, 778156, 823165, 782027, 823394, 806579, 779941, 825805, 774193, 779053, 816165, 778952, 782865, 790710, 789466, 825125, 793704, 817215, 788840, 792865, 799854, 823245, 803053, 793611, 819668, 779344, 779065, 799904, 772808, 796045, 772947,…	1340	4973	19235	1.1892308015522628	0.01335583864766443	8.40011369778737E-4	0.030717903852695017
GOTERM_CC_FAT	GO:0016021~integral to membrane	440	32.66518188567186	0.02132008706171341	803068, 816575, 793441, 779616, 815476, 806658, 808897, 809942, 802687, 785766, 823079, 803262, 792198, 779706, 804422, 803824, 785880, 799920, 819686, 779611, 788188, 778156, 823165, 782027, 823394, 806579, 779941, 825805, 774193, 779053, 816165, 778952, 782865, 790710, 789466, 825125, 793704, 817215, 788840, 792865, 799854, 823245, 803053, 793611, 819668, 779344, 779065, 799904, 772808, 796045,…	986	5297	12782	1.0768236910096074	0.9999875343902611	0.23096372413782207	26.829911679469774
GOTERM_CC_FAT	GO:0031224~intrinsic to membrane	451	33.48181143281366	0.035398958603551585	803068, 816575, 793441, 779616, 815476, 806658, 808897, 809942, 802687, 785766, 823079, 803262, 792198, 779706, 804422, 803824, 785880, 799920, 819686, 779611, 788188, 778156, 776716, 823165, 782027, 823394, 806579, 779941, 825805, 774193, 779053, 816165, 778952, 782865, 790710, 789466, 825125, 817215, 793704, 788840, 792865, 799854, 823245, 803053, 793611, 819668, 779344, 779065, 799904, 772808,…	986	5485	12782	1.065913120977181	0.9999999937163981	0.31456831995690515	40.69172703050042
Annotation Cluster 4	Enrichment Score: 4.463952168389739
Category	Term	Count	%	PValue	Genes	List Total	Pop Hits	Pop Total	Fold Enrichment	Bonferroni	Benjamini	FDR
GOTERM_CC_FAT	GO:0044421~extracellular region part	114	8.463251670378618	2.4149594833964295E-6	784336, 794793, 786686, 804882, 800227, 776579, 793441, 780912, 790886, 807226, 794694, 774518, 812816, 785672, 776391, 814924, 790063, 783847, 790976, 778807, 819682, 787120, 813881, 774668, 772614, 787067, 774343, 819901, 818019, 793566, 814029, 819577, 796832, 819745, 781929, 774193, 786363, 817933, 825479, 797566, 794313, 817216, 787177, 793095, 823841, 822052, 804949, 778931, 788044, 819926,…	986	960	12782	1.5394143002028395	0.001264639965342651	2.530560353766198E-4	0.003500504138831406
SP_PIR_KEYWORDS	extracellular matrix	36	2.6726057906458798	2.7902197973278123E-5	794793, 795569, 819577, 799424, 781929, 807226, 784577, 806598, 806674, 819591, 783035, 798126, 817933, 812816, 814924, 797879, 784476, 786345, 802630, 807878, 812198, 826614, 790976, 783108, 784140, 804949, 772614, 804813, 787706, 781103, 819926, 816980, 822118, 808600, 825949, 790548	1340	241	19235	2.1442373196259368	0.01808280015506325	9.599753527419486E-4	0.041687164504855545
GOTERM_CC_FAT	GO:0005578~proteinaceous extracellular matrix	45	3.34075723830735	1.1759445918359147E-4	794793, 786208, 796832, 793441, 819577, 795569, 776579, 799424, 781929, 794694, 807226, 784577, 806598, 806674, 819591, 783035, 798126, 817933, 812816, 814924, 797879, 784476, 807878, 812198, 826614, 795414, 790976, 783108, 778807, 787120, 784140, 804949, 772614, 804813, 820249, 813598, 787706, 781103, 819926, 816980, 822118, 808600, 818019, 825949, 790548	986	320	12782	1.8229906186612574	0.059762823343173066	0.007673298764937275	0.17032174877877893
GOTERM_CC_FAT	GO:0031012~extracellular matrix	47	3.4892353377876764	1.7589609689677108E-4	794793, 786208, 796832, 793441, 819577, 795569, 776579, 799424, 781929, 807226, 794694, 784577, 806598, 806674, 819591, 783035, 798126, 812816, 817933, 814924, 793845, 797879, 784476, 807878, 812198, 826614, 795414, 790976, 783108, 778807, 822052, 787120, 784140, 804949, 772614, 804813, 820249, 813598, 787706, 781103, 819926, 816980, 822118, 808600, 818019, 825949, 790548	986	345	12782	1.766040509157186	0.08805688235571796	0.010189692133699912	0.2546646351934023
Annotation Cluster 5	Enrichment Score: 3.9712807977992366
Category	Term	Count	%	PValue	Genes	List Total	Pop Hits	Pop Total	Fold Enrichment	Bonferroni	Benjamini	FDR
GOTERM_BP_FAT	GO:0060348~bone development	25	1.855976243504083	3.1550967281763585E-5	778088, 784511, 809539, 822647, 772599, 795624, 778484, 798126, 817933, 820370, 797566, 814924, 786794, 822729, 790063, 784476, 786345, 797648, 783847, 817343, 822052, 772614, 819901, 816980, 808600	1076	123	13528	2.555384289902378	0.10782243073142472	0.012596666873236684	0.05797845179473793
GOTERM_BP_FAT	GO:0001503~ossification	23	1.7074981440237564	9.05692746235981E-5	797648, 778088, 783847, 784511, 817343, 809539, 822052, 822647, 772614, 772599, 795624, 798126, 817933, 820370, 814924, 797566, 786794, 819901, 816980, 790063, 808600, 784476, 786345	1076	115	13528	2.5144981412639407	0.2792863148821444	0.01708982712912077	0.1663459013210411
GOTERM_BP_FAT	GO:0001501~skeletal system development	44	3.2665181885671863	4.2674067405643426E-4	814029, 778088, 807471, 795569, 784511, 815476, 809539, 822647, 783663, 772599, 808487, 795624, 778484, 798126, 817933, 786794, 814924, 797566, 820370, 822729, 790063, 796402, 784476, 786345, 817702, 807878, 784640, 797648, 783847, 817343, 822052, 782300, 772614, 787067, 781579, 774120, 820249, 781103, 819926, 784925, 816980, 823202, 819901, 808600	1076	319	13528	1.7341366491475452	0.7863516033820703	0.044379883328925285	0.7814967638904879
		92
Annotation Cluster 6	Enrichment Score: 3.911154756112202
Category	Term	Count	%	PValue	Genes	List Total	Pop Hits	Pop Total	Fold Enrichment	Bonferroni	Benjamini	FDR
INTERPRO	IPR003961:Fibronectin, type III	36	2.6726057906458798	8.056090219882967E-7	816393, 792681, 793441, 785709, 815339, 777544, 794694, 777678, 780355, 826524, 823746, 802687, 822729, 788840, 797879, 786153, 790976, 784676, 825085, 795485, 786635, 777609, 812024, 815059, 796824, 773224, 802266, 772464, 819999, 784056, 803882, 805066, 773036, 781150, 815174, 818019	1267	190	16659	2.4912723798446392	0.001457090328626065	0.001457090328626065	0.001368944544566375
SMART	SM00060:FN3	36	2.6726057906458798	1.7334236379697507E-5	816393, 792681, 793441, 785709, 815339, 777544, 794694, 777678, 780355, 826524, 823746, 802687, 822729, 788840, 797879, 786153, 790976, 784676, 825085, 795485, 786635, 777609, 812024, 815059, 796824, 773224, 802266, 772464, 819999, 784056, 803882, 805066, 773036, 781150, 815174, 818019	797	190	9079	2.15838341147725	0.005652309671407063	0.005652309671407063	0.02346543721444272
UP_SEQ_FEATURE	domain:Fibronectin type-III 2	24	1.7817371937639197	3.3096871810455793E-5	790976, 784676, 825085, 795485, 777609, 786635, 785709, 815339, 777678, 815059, 773224, 780355, 802266, 772464, 803882, 784056, 819999, 826524, 823746, 802687, 773036, 781150, 788840, 815174	1340	130	19113	2.633249138920781	0.11214969510499029	0.00910842816658275	0.06077794471983644
UP_SEQ_FEATURE	domain:Fibronectin type-III 1	24	1.7817371937639197	3.7527186760692924E-5	790976, 784676, 825085, 795485, 777609, 786635, 785709, 815339, 777678, 815059, 773224, 780355, 802266, 772464, 803882, 784056, 819999, 826524, 823746, 802687, 773036, 781150, 788840, 815174	1340	131	19113	2.6131480004557366	0.12617507669537353	0.009587687925218469	0.06891096988024259
INTERPRO	IPR008957:Fibronectin, type III-like fold	30	2.2271714922048997	1.361728198700441E-4	816393, 792681, 815339, 785709, 777544, 777678, 780355, 826524, 823746, 802687, 822729, 788840, 797879, 784676, 790976, 825085, 795485, 777609, 786635, 812024, 773224, 772464, 784056, 803882, 819999, 805066, 773036, 781150, 815174, 818019	1267	184	16659	2.1437579355547167	0.21846050028505926	0.04024918682416101	0.23114362925240606
UP_SEQ_FEATURE	domain:Fibronectin type-III 3	16	1.1878247958426131	5.881606817910863E-4	784676, 790976, 777609, 786635, 785709, 773224, 780355, 802266, 784056, 819999, 826524, 823746, 802687, 781150, 773036, 815174	1340	83	19113	2.7495774141341487	0.8793029239118308	0.10032668851244086	1.0748875024049531
UP_SEQ_FEATURE	domain:Fibronectin type-III 5	10	0.7423904974016332	0.003524300839978808	780355, 819999, 784056, 790976, 784676, 777609, 786635, 781150, 785709, 815174	1340	45	19113	3.1696517412935323	0.9999969142314009	0.29031786221878264	6.279382690534185
UP_SEQ_FEATURE	domain:Fibronectin type-III 4	11	0.8166295471417966	0.010493988060219304	780355, 802266, 819999, 784056, 790976, 784676, 777609, 786635, 781150, 785709, 815174	1340	62	19113	2.5306090515166106	1.0	0.5044681861529353	17.616243984103818
Annotation Cluster 7	Enrichment Score: 3.6573991669612504
Category	Term	Count	%	PValue	Genes	List Total	Pop Hits	Pop Total	Fold Enrichment	Bonferroni	Benjamini	FDR
GOTERM_BP_FAT	GO:0045860~positive regulation of protein kinase activity	41	3.0438010393466963	8.441220362184386E-7	799318, 783375, 817439, 786686, 819290, 817197, 794042, 816836, 789047, 822984, 802114, 813799, 809942, 822729, 823967, 807956, 804478, 817897, 778389, 797665, 788298, 784939, 825085, 807563, 817129, 775133, 823841, 822052, 794032, 813881, 786639, 781267, 787067, 799546, 823526, 774120, 794935, 804278, 820978, 827054, 793566	1076	223	13528	2.3115341657359094	0.0030476928977114515	0.0015250092755009215	0.001551583189374206
GOTERM_BP_FAT	GO:0033674~positive regulation of kinase activity	41	3.0438010393466963	2.128600524513352E-6	799318, 783375, 817439, 786686, 819290, 817197, 794042, 816836, 789047, 822984, 802114, 813799, 809942, 822729, 823967, 807956, 804478, 817897, 778389, 797665, 788298, 784939, 825085, 807563, 817129, 775133, 823841, 822052, 794032, 813881, 786639, 781267, 787067, 799546, 823526, 774120, 794935, 804278, 820978, 827054, 793566	1076	231	13528	2.231481034455012	0.007667481425690181	0.0025623873628282112	0.003912543188688833
GOTERM_BP_FAT	GO:0051347~positive regulation of transferase activity	41	3.0438010393466963	5.6260955498429164E-6	799318, 783375, 817439, 786686, 819290, 817197, 794042, 816836, 789047, 822984, 802114, 813799, 809942, 822729, 823967, 807956, 804478, 817897, 778389, 797665, 788298, 784939, 825085, 807563, 817129, 775133, 823841, 822052, 794032, 813881, 786639, 781267, 787067, 799546, 823526, 774120, 794935, 804278, 820978, 827054, 793566	1076	240	13528	2.147800495662949	0.020138475406903944	0.0033849279600923765	0.01034091296798767
GOTERM_BP_FAT	GO:0045859~regulation of protein kinase activity	51	3.78619153674833	2.3040142386805725E-5	817439, 786686, 819290, 794042, 816836, 813799, 809942, 823967, 796402, 804478, 797665, 778389, 788298, 806429, 791043, 807563, 817129, 813881, 781267, 825244, 787067, 823526, 774120, 784752, 804278, 775321, 821962, 793566, 786017, 799318, 783375, 817197, 789047, 822984, 802114, 822729, 807956, 817897, 792105, 784939, 825085, 775133, 794032, 822052, 823841, 786639, 799546, 819622, 794935, 820978,…	1076	345	13528	1.8585421044124777	0.07993790316686233	0.01036022364229816	0.0423419850782647
GOTERM_BP_FAT	GO:0042325~regulation of phosphorylation	63	4.67706013363029	3.7568353003701116E-5	817439, 786686, 819290, 794042, 816836, 813799, 809942, 790063, 823967, 796402, 804478, 778389, 797665, 783847, 788298, 806429, 812193, 791043, 807563, 817129, 819682, 813881, 781267, 825244, 787067, 823526, 774120, 784752, 804278, 775321, 821962, 807999, 793566, 786017, 799318, 783375, 817197, 789047, 822984, 825577, 802114, 797566, 817216, 822729, 807956, 817897, 792105, 784676, 784939, 825085,…	1076	466	13528	1.6997144087942946	0.12702618363598028	0.012274026251112513	0.06903246516123396
GOTERM_BP_FAT	GO:0043549~regulation of kinase activity	51	3.78619153674833	5.716248950646343E-5	817439, 786686, 819290, 794042, 816836, 813799, 809942, 823967, 796402, 804478, 797665, 778389, 788298, 806429, 791043, 807563, 817129, 813881, 781267, 825244, 787067, 823526, 774120, 784752, 804278, 775321, 821962, 793566, 786017, 799318, 783375, 817197, 789047, 822984, 802114, 822729, 807956, 817897, 792105, 784939, 825085, 775133, 794032, 822052, 823841, 786639, 799546, 819622, 794935, 820978,…	1076	357	13528	1.7960701009028146	0.18674085607683355	0.015774676424590184	0.10501912977732841
GOTERM_BP_FAT	GO:0019220~regulation of phosphate metabolic process	64	4.7512991833704525	6.690466691988117E-5	817439, 786686, 819290, 794042, 816836, 813799, 809942, 790063, 823967, 796402, 804478, 778389, 797665, 783847, 788298, 806429, 812193, 791043, 807563, 817129, 819682, 813881, 781267, 825244, 787067, 823526, 774120, 784752, 804278, 775321, 821962, 807999, 793566, 786017, 799318, 783375, 817197, 789047, 822984, 825577, 802114, 797566, 817216, 822729, 807956, 817897, 792105, 784676, 784939, 825085,…	1076	485	13528	1.659050320009198	0.21489308182304012	0.015007212883216825	0.12290708794542304
GOTERM_BP_FAT	GO:0051174~regulation of phosphorus metabolic process	64	4.7512991833704525	6.690466691988117E-5	817439, 786686, 819290, 794042, 816836, 813799, 809942, 790063, 823967, 796402, 804478, 778389, 797665, 783847, 788298, 806429, 812193, 791043, 807563, 817129, 819682, 813881, 781267, 825244, 787067, 823526, 774120, 784752, 804278, 775321, 821962, 807999, 793566, 786017, 799318, 783375, 817197, 789047, 822984, 825577, 802114, 797566, 817216, 822729, 807956, 817897, 792105, 784676, 784939, 825085,…	1076	485	13528	1.659050320009198	0.21489308182304012	0.015007212883216825	0.12290708794542304
GOTERM_BP_FAT	GO:0051338~regulation of transferase activity	52	3.8604305864884925	8.434962490524318E-5	817439, 786686, 819290, 794042, 816836, 813799, 809942, 823967, 796402, 804478, 797665, 778389, 788298, 806429, 791043, 807563, 817129, 813881, 781267, 825244, 787067, 823526, 774120, 784752, 804278, 775321, 821962, 780418, 793566, 786017, 799318, 783375, 817197, 789047, 822984, 802114, 822729, 807956, 817897, 792105, 784939, 825085, 775133, 794032, 822052, 823841, 786639, 799546, 819622, 794935,…	1076	372	13528	1.7574449374425392	0.2628921846783774	0.01778241133505598	0.15493082761549593
GOTERM_BP_FAT	GO:0043406~positive regulation of MAP kinase activity	20	1.4847809948032664	3.809113964292994E-4	799318, 783375, 817897, 797665, 778389, 784939, 819290, 817129, 822052, 813881, 816836, 787067, 799546, 804278, 820978, 813799, 802114, 822729, 827054, 793566	1076	102	13528	2.465194256141118	0.7478265173615357	0.040887216999935916	0.6978465372129539
GOTERM_BP_FAT	GO:0000187~activation of MAPK activity	17	1.2620638455827766	6.334452973269151E-4	799318, 783375, 817897, 797665, 778389, 784939, 819290, 822052, 813881, 816836, 799546, 804278, 820978, 802114, 813799, 822729, 827054	1076	82	13528	2.606491975700426	0.8988614547503953	0.05851458306147528	1.1579585803385806
GOTERM_BP_FAT	GO:0007243~protein kinase cascade	47	3.4892353377876764	0.0015694332216207977	799318, 783375, 821298, 807471, 819290, 826432, 801848, 815476, 795650, 817197, 816836, 804845, 799484, 802114, 813799, 791749, 822729, 796402, 824977, 773109, 818837, 817897, 778389, 797665, 784676, 784939, 825085, 812193, 777609, 810008, 799396, 822052, 794032, 813881, 780290, 787067, 785906, 799546, 823526, 804278, 820978, 821962, 784925, 827054, 823165, 793566, 784759	1076	370	13528	1.5970461167487189	0.9965848317404649	0.10944351288622389	2.845789499678164
GOTERM_BP_FAT	GO:0043405~regulation of MAP kinase activity	23	1.7074981440237564	0.0016824717887302923	799318, 783375, 817897, 797665, 778389, 792105, 784939, 819290, 817129, 822052, 813881, 816836, 787067, 799546, 819622, 804278, 820978, 813799, 802114, 822729, 827054, 796402, 793566	1076	141	13528	2.05083181734293	0.9977321922474052	0.11253927575000677	3.047773124069997
GOTERM_BP_FAT	GO:0000165~MAPKKK cascade	26	1.9302152932442462	0.005731849528064509	799318, 783375, 821298, 819290, 815476, 816836, 804845, 813799, 802114, 822729, 796402, 818837, 797665, 778389, 817897, 784939, 777609, 822052, 794032, 813881, 799546, 823526, 820978, 804278, 821962, 827054	1076	184	13528	1.7765475998060452	0.9999999990608032	0.2022298374379039	10.027055200226087
GOTERM_BP_FAT	GO:0032147~activation of protein kinase activity	18	1.3363028953229399	0.008475129250271	817439, 786686, 788298, 825085, 807563, 775133, 794032, 817197, 794042, 816836, 787067, 823526, 774120, 794935, 809942, 822729, 823967, 807956	1076	114	13528	1.9851301115241635	0.9999999999999569	0.24996277068894746	14.482284711260574
GOTERM_BP_FAT	GO:0043085~positive regulation of catalytic activity	55	4.083147735708983	0.024813815609951332	803068, 817439, 786686, 819290, 794042, 816836, 806599, 782765, 785672, 813799, 809942, 823967, 804478, 797665, 778389, 788298, 792309, 807563, 812193, 817129, 813881, 781267, 787067, 823917, 823526, 774120, 804278, 787707, 780418, 793566, 799318, 783375, 808837, 809539, 817197, 779157, 789047, 822984, 802114, 822729, 807956, 817897, 784939, 825085, 775133, 794032, 822052, 823841, 777698, 786639,…	1076	520	13528	1.3297826708607379	1.0	0.39977004528975535	36.9890133151723
GOTERM_BP_FAT	GO:0044093~positive regulation of molecular function	59	4.380103934669636	0.04599756562502752	803068, 817439, 786686, 819290, 794042, 816836, 806599, 782765, 808494, 785672, 813799, 809942, 823967, 804478, 797665, 778389, 788298, 792309, 812193, 807563, 817129, 813881, 781267, 787067, 823917, 823526, 774120, 787707, 804278, 780418, 793566, 799318, 783375, 808837, 818242, 801848, 809539, 817197, 779157, 789047, 822984, 825577, 802114, 822729, 807956, 817897, 784939, 825085, 775133, 794032,…	1076	586	13528	1.26583097555096	1.0	0.5169652957777583	57.91806624206004
Annotation Cluster 8	Enrichment Score: 3.55723147821964
Category	Term	Count	%	PValue	Genes	List Total	Pop Hits	Pop Total	Fold Enrichment	Bonferroni	Benjamini	FDR
SP_PIR_KEYWORDS	calmodulin-binding	23	1.7074981440237564	2.5074954740509722E-5	801991, 821625, 772481, 817307, 778958, 812553, 803983, 777544, 806627, 781273, 825849, 791945, 787059, 774652, 821962, 820051, 787448, 792201, 776746, 808647, 823182, 808572, 797855	1340	120	19235	2.7512748756218905	0.016265490748783584	9.106532149045776E-4	0.037463871739584764
GOTERM_MF_FAT	GO:0005516~calmodulin binding	24	1.7817371937639197	6.490336894282414E-4	801991, 821625, 772481, 781145, 817307, 778958, 812553, 803983, 777544, 806627, 781273, 825849, 791945, 787059, 774652, 821962, 820051, 787448, 792201, 776746, 808647, 823182, 808572, 797855	1033	140	12983	2.1545567694648042	0.5546783843676717	0.09617526605193383	1.0489849716213584
UP_SEQ_FEATURE	region of interest:Calmodulin-binding	12	0.8908685968819599	0.001308573638825773	772481, 806627, 825849, 791945, 774652, 821962, 820051, 812553, 776746, 823182, 777544, 797855	1340	55	19113	3.11202170963365	0.9909599761368293	0.15995495027463802	2.3765875765292988
Annotation Cluster 9	Enrichment Score: 3.5286979280790045
Category	Term	Count	%	PValue	Genes	List Total	Pop Hits	Pop Total	Fold Enrichment	Bonferroni	Benjamini	FDR
GOTERM_BP_FAT	GO:0006468~protein amino acid phosphorylation	94	6.978470675575353	4.6463657998975E-8	799389, 799285, 772481, 804780, 819290, 826432, 815476, 790886, 796347, 815339, 777544, 816836, 804845, 799484, 813799, 798879, 774073, 802687, 790063, 796402, 785351, 778389, 797665, 792309, 812193, 785330, 813881, 781267, 782754, 785906, 821660, 781273, 823526, 810567, 774120, 804278, 821962, 784925, 794479, 793566, 786017, 799318, 783375, 821298, 791532, 801848, 817197, 795650, 798005, 817973,…	1076	667	13528	1.7718352719551005	1.6799847802262402E-4	1.6799847802262402E-4	8.540557807634741E-5
SP_PIR_KEYWORDS	kinase	86	6.384558277654046	1.545958844473751E-7	799389, 779212, 799285, 772481, 804780, 826432, 815476, 796347, 815339, 794042, 777544, 816836, 804845, 798879, 774073, 802687, 823967, 796402, 785351, 818811, 792309, 785330, 781267, 785906, 821660, 781273, 823526, 810567, 774120, 775321, 804278, 821962, 787161, 784925, 793566, 786017, 821298, 784986, 791532, 805626, 780774, 798727, 817197, 798005, 811605, 817936, 817973, 778952, 807456, 826725,…	1340	688	19235	1.7943097014925373	1.0110060522006137E-4	1.123390536927893E-5	2.3101803190428427E-4
UP_SEQ_FEATURE	binding site:ATP	72	5.3452115812917596	2.2889780282442795E-7	799389, 799285, 772481, 804780, 826432, 815476, 796347, 815339, 777544, 816836, 804845, 798879, 774073, 802687, 796402, 785351, 792309, 781267, 785906, 821660, 781273, 797727, 823526, 810567, 774120, 804278, 821962, 787161, 784925, 793566, 786017, 821298, 784986, 791532, 817197, 798005, 817973, 778952, 809879, 807456, 826725, 802285, 814060, 787073, 805596, 786404, 788840, 788841, 816116, 808941,…	1340	542	19113	1.8947733656441041	8.223205065224226E-4	1.3710040046410743E-4	4.204599619028748E-4
SP_PIR_KEYWORDS	transferase	146	10.838901262063844	4.888889747614245E-7	799389, 779212, 772481, 821623, 789259, 826432, 815476, 789356, 820700, 777544, 816836, 805944, 805229, 798879, 772476, 802687, 785351, 805841, 800385, 820815, 792309, 781267, 785066, 819686, 781273, 810567, 774120, 804278, 821962, 793566, 794813, 822584, 807766, 793125, 791532, 779941, 805626, 790656, 780774, 818242, 781357, 817197, 798005, 773935, 816165, 773125, 778952, 826725, 786404, 787073,…	1340	1394	19235	1.50341013726204	3.19682358344342E-4	3.197283562217379E-5	7.305621748110447E-4
GOTERM_BP_FAT	GO:0016310~phosphorylation	101	7.498144023756496	2.797465746706291E-6	799389, 772481, 819290, 826432, 815476, 790886, 777544, 816836, 798879, 802687, 790063, 785351, 790310, 792309, 813881, 781267, 781273, 810567, 774120, 804278, 821962, 794479, 793566, 791532, 801848, 817197, 795650, 798005, 778952, 797566, 826725, 787073, 786404, 788840, 788841, 808941, 817897, 781145, 811645, 784939, 825085, 810008, 822052, 799546, 803882, 820978, 781150, 823182, 779929, 807581,…	1076	800	13528	1.5872769516728624	0.010064659179760072	0.002525717566772556	0.00514194270123669
UP_SEQ_FEATURE	nucleotide phosphate-binding region:ATP	106	7.869339272457313	3.2763358892149235E-6	799389, 779212, 772481, 826432, 815476, 777544, 816836, 798879, 802687, 825264, 785351, 821570, 813889, 788451, 792309, 778807, 781267, 820897, 781273, 810567, 774120, 804278, 775711, 821962, 793566, 816383, 787894, 791532, 805626, 804864, 817197, 798005, 792139, 778952, 809879, 826725, 787073, 786404, 799856, 788840, 806957, 788841, 808941, 781145, 810008, 807771, 815529, 773138, 803882, 796149,…	1340	962	19113	1.5716464455270425	0.01170611447034886	0.0013074967553885486	0.006018107596261757
SP_PIR_KEYWORDS	atp-binding	136	10.096510764662213	3.826455566251718E-6	799389, 779212, 772481, 820643, 826432, 815476, 777544, 816836, 784022, 798879, 802687, 825264, 785351, 821570, 807917, 813889, 786312, 788451, 792309, 807563, 778807, 781267, 820897, 781273, 810567, 774120, 788188, 804278, 821962, 775711, 782027, 793566, 816383, 800041, 787894, 791532, 805626, 804864, 817197, 798005, 792139, 778952, 809879, 826725, 786404, 805596, 787073, 817215, 799856, 810492,…	1340	1326	19235	1.4722541140451588	0.0024993780686354272	2.0852048393316114E-4	0.005717859881426701
UP_SEQ_FEATURE	domain:Protein kinase	60	4.4543429844097995	8.67743163028567E-6	799389, 772481, 804780, 826432, 815476, 796347, 815339, 777544, 816836, 804845, 798879, 802687, 796402, 785351, 792309, 781267, 785906, 781273, 821660, 823526, 810567, 774120, 804278, 821962, 784925, 794479, 793566, 786017, 821298, 791532, 817197, 798005, 817973, 778952, 807456, 826725, 814060, 786404, 787073, 788840, 788841, 816116, 808941, 773109, 818837, 781145, 781063, 810576, 784774, 810008,…	1340	469	19113	1.8247462050090697	0.030705531882532333	0.003113824420404976	0.0159383132781743
GOTERM_BP_FAT	GO:0006796~phosphate metabolic process	115	8.537490720118782	1.2408987092534745E-5	799389, 772481, 819290, 826432, 815476, 790886, 777544, 816836, 820370, 798879, 818298, 802687, 790063, 785351, 804478, 790310, 792309, 813881, 781267, 781273, 810567, 774120, 791306, 804278, 821962, 794479, 818019, 793566, 791532, 801848, 817197, 795650, 798005, 789047, 778952, 797566, 826725, 787073, 786404, 788840, 788841, 808941, 817897, 781145, 811645, 784939, 825085, 810008, 822052, 799546,…	1076	973	13528	1.48595727772535	0.043879354556229155	0.006389666663775162	0.022806703272759687
GOTERM_BP_FAT	GO:0006793~phosphorus metabolic process	115	8.537490720118782	1.2408987092534745E-5	799389, 772481, 819290, 826432, 815476, 790886, 777544, 816836, 820370, 798879, 818298, 802687, 790063, 785351, 804478, 790310, 792309, 813881, 781267, 781273, 810567, 774120, 791306, 804278, 821962, 794479, 818019, 793566, 791532, 801848, 817197, 795650, 798005, 789047, 778952, 797566, 826725, 787073, 786404, 788840, 788841, 808941, 817897, 781145, 811645, 784939, 825085, 810008, 822052, 799546,…	1076	973	13528	1.48595727772535	0.043879354556229155	0.006389666663775162	0.022806703272759687
INTERPRO	IPR000719:Protein kinase, core	61	4.528582034149963	7.137866150776849E-5	799389, 772481, 804780, 826432, 815476, 796347, 815339, 777544, 816836, 804845, 798879, 802687, 796402, 785351, 792309, 781267, 785906, 781273, 821660, 823526, 810567, 774120, 804278, 821962, 784925, 794479, 793566, 786017, 821298, 791532, 817197, 798005, 817973, 778952, 807456, 826725, 794360, 814060, 786404, 787073, 788840, 788841, 816116, 808941, 773109, 818837, 781145, 781063, 810576, 784774,…	1267	476	16659	1.684981727497629	0.12120180151470772	0.031783923520054325	0.12122295502090541
INTERPRO	IPR017441:Protein kinase, ATP binding site	58	4.305864884929473	1.2758914420448234E-4	799389, 772481, 804780, 826432, 815476, 796347, 815339, 777544, 816836, 804845, 798879, 802687, 796402, 785351, 792309, 781267, 781273, 821660, 785906, 823526, 810567, 774120, 804278, 821962, 784925, 793566, 786017, 821298, 791532, 817197, 798005, 817973, 778952, 807456, 826725, 814060, 786404, 787073, 788840, 788841, 816116, 808941, 773109, 818837, 781145, 810576, 784774, 810008, 791566, 782105,…	1267	455	16659	1.6760574863179443	0.20622170705004816	0.0451396857014883	0.21658831514451693
SP_PIR_KEYWORDS	nucleotide-binding	156	11.58129175946548	1.661013955137309E-4	782525, 799389, 779212, 772481, 798708, 820643, 826432, 815476, 777544, 816836, 784022, 783144, 798879, 802687, 825264, 785351, 821570, 800385, 807917, 813889, 786312, 788451, 792309, 807563, 778807, 794683, 781267, 820897, 781273, 810567, 774120, 788188, 804278, 821962, 775711, 782027, 793566, 816383, 800041, 787894, 791532, 805626, 804864, 817197, 798005, 792139, 783325, 778952, 809879, 782865,…	1340	1686	19235	1.3281723057311308	0.10294610533385284	0.00416971846279246	0.2479241622047379
SP_PIR_KEYWORDS	serine/threonine-protein kinase	46	3.414996288047513	3.544217217203106E-4	799389, 772481, 821298, 791532, 826432, 796347, 817197, 798005, 777544, 816836, 817973, 778952, 804845, 807456, 798879, 826725, 814060, 787073, 786404, 788841, 796402, 808941, 773109, 818837, 781145, 810576, 784774, 781267, 791566, 782105, 782300, 823347, 781273, 821660, 810567, 774120, 802266, 783002, 772464, 821962, 784925, 806310, 823182, 807581, 786017, 779928	1340	381	19235	1.733086535824813	0.2069213577730894	0.007962368707554734	0.5283186729898137
UP_SEQ_FEATURE	active site:Proton acceptor	70	5.1967334818114335	4.964957947138988E-4	799389, 779212, 772481, 801391, 804780, 826432, 815476, 796347, 815339, 777544, 820700, 816836, 804845, 798879, 802687, 796402, 785351, 775065, 791501, 792309, 781267, 785906, 781273, 821660, 823526, 810567, 774120, 804278, 821962, 784925, 793566, 786017, 821298, 791532, 781357, 795001, 817197, 798005, 817973, 778952, 807456, 826725, 787073, 786404, 788840, 788841, 816116, 808941, 773109, 818837,…	1340	658	19113	1.5173864718958396	0.8321776010545063	0.08966209249536061	0.908087934913937
GOTERM_MF_FAT	GO:0004672~protein kinase activity	71	5.270972531551596	8.937799555716868E-4	799389, 799285, 772481, 782299, 804780, 826432, 815476, 796347, 815339, 777544, 816836, 804845, 798879, 774073, 802687, 796402, 785351, 792309, 781267, 782754, 785906, 781273, 821660, 823526, 810567, 774120, 804278, 821962, 784925, 794479, 793566, 786017, 821298, 791532, 817197, 798005, 817973, 778952, 807456, 826725, 794360, 814060, 787073, 786404, 788840, 788841, 816116, 808941, 773109, 818837,…	1033	606	12983	1.4725174840814188	0.6718051527009221	0.11643834086996518	1.4418621434951095
INTERPRO	IPR008271:Serine/threonine protein kinase, active site	43	3.192279138827023	0.002675574245753225	799389, 772481, 821298, 791532, 826432, 796347, 817197, 777544, 816836, 817973, 778952, 804845, 807456, 798879, 826725, 814060, 787073, 788841, 796402, 808941, 773109, 818837, 781145, 810576, 784774, 781267, 791566, 782105, 782300, 823347, 781273, 821660, 810567, 774120, 772464, 821962, 784925, 806310, 823182, 794479, 807581, 786017, 779928	1267	354	16659	1.5971198480328548	0.9921659807409742	0.27623267002953544	4.450558988845776
INTERPRO	IPR017442:Serine/threonine protein kinase-related	43	3.192279138827023	0.0034586023329453114	799389, 772481, 821298, 791532, 826432, 796347, 817197, 777544, 816836, 817973, 778952, 804845, 807456, 798879, 826725, 814060, 787073, 788841, 796402, 808941, 773109, 818837, 781145, 810576, 784774, 781267, 791566, 782105, 782300, 823347, 781273, 821660, 810567, 774120, 802266, 772464, 821962, 784925, 806310, 823182, 807581, 786017, 779928	1267	359	16659	1.5748758390073276	0.9981095129697374	0.3242503080543999	5.7173615237436355
GOTERM_MF_FAT	GO:0004674~protein serine/threonine kinase activity	51	3.78619153674833	0.004105605686679694	799389, 772481, 782299, 826432, 796347, 777544, 816836, 804845, 798879, 796402, 781267, 781273, 821660, 810567, 774120, 821962, 784925, 794479, 786017, 821298, 791532, 817197, 798005, 817973, 778952, 807456, 826725, 814060, 786404, 787073, 788841, 818837, 773109, 808941, 781145, 795414, 810576, 784774, 791566, 782105, 818087, 782300, 823347, 819622, 802266, 772464, 783002, 806310, 823182, 807581,…	1033	430	12983	1.490652648641347	0.9940604078165494	0.26031892464945305	6.463828008776973
INTERPRO	IPR002290:Serine/threonine protein kinase	33	2.4498886414253898	0.004410992158355168	799389, 772481, 791532, 826432, 817197, 777544, 816836, 817973, 807456, 798879, 826725, 814060, 787073, 796402, 818837, 773109, 781145, 810576, 784774, 782105, 791566, 823347, 821660, 781273, 810567, 772464, 821962, 784925, 806310, 823182, 807581, 786017, 779928	1267	259	16659	1.675276471645848	0.9996650590163685	0.3168402049176706	7.2368580428597395
GOTERM_MF_FAT	GO:0001882~nucleoside binding	155	11.507052709725315	0.007335707063806235	803068, 799389, 779212, 772481, 820643, 827025, 826432, 815476, 777544, 816836, 784022, 798879, 802687, 825264, 785351, 821570, 807917, 813889, 786312, 788451, 792309, 807563, 778807, 781267, 785066, 820897, 781273, 810567, 774120, 788188, 804278, 821962, 775711, 782027, 794479, 793566, 816383, 800041, 787894, 791532, 805626, 804864, 817197, 798005, 792139, 778952, 809879, 826725, 805596, 786404,…	1033	1612	12983	1.2084853674882716	0.9998962971657409	0.307162118556513	11.27143478448388
GOTERM_MF_FAT	GO:0005524~ATP binding	143	10.616184112843357	0.008007406810773816	803068, 799389, 779212, 772481, 820643, 827025, 826432, 815476, 777544, 816836, 784022, 798879, 802687, 825264, 785351, 821570, 807917, 813889, 786312, 788451, 792309, 807563, 778807, 781267, 820897, 781273, 810567, 774120, 788188, 804278, 821962, 775711, 782027, 794479, 793566, 816383, 800041, 787894, 791532, 805626, 804864, 817197, 798005, 792139, 778952, 809879, 826725, 805596, 786404, 787073,…	1033	1477	12983	1.2168310348873106	0.9999553827178682	0.319742722540896	12.241602755334346
GOTERM_MF_FAT	GO:0030554~adenyl nucleotide binding	151	11.210096510764663	0.009055453416152645	803068, 799389, 779212, 772481, 820643, 827025, 826432, 815476, 777544, 816836, 784022, 798879, 802687, 825264, 785351, 821570, 807917, 813889, 786312, 788451, 792309, 807563, 778807, 781267, 820897, 781273, 810567, 774120, 788188, 804278, 821962, 775711, 782027, 794479, 793566, 816383, 800041, 787894, 791532, 805626, 804864, 817197, 798005, 792139, 778952, 809879, 826725, 805596, 786404, 787073,…	1033	1577	12983	1.203427660813939	0.9999880465694567	0.33289197823077077	13.735485000973801
GOTERM_MF_FAT	GO:0001883~purine nucleoside binding	153	11.358574610244988	0.009634948293888937	803068, 799389, 779212, 772481, 820643, 827025, 826432, 815476, 777544, 816836, 784022, 798879, 802687, 825264, 785351, 821570, 807917, 813889, 786312, 788451, 792309, 807563, 778807, 781267, 820897, 781273, 810567, 774120, 788188, 804278, 821962, 775711, 782027, 794479, 793566, 816383, 800041, 787894, 791532, 805626, 804864, 817197, 798005, 792139, 778952, 809879, 826725, 805596, 786404, 787073,…	1033	1601	12983	1.2010880179558638	0.9999942329752176	0.3403050400028482	14.55121577927676
GOTERM_MF_FAT	GO:0032559~adenyl ribonucleotide binding	144	10.690423162583519	0.00981317658837777	803068, 799389, 779212, 772481, 820643, 827025, 826432, 815476, 777544, 816836, 784022, 798879, 802687, 825264, 785351, 821570, 807917, 813889, 786312, 788451, 792309, 807563, 778807, 781267, 820897, 781273, 810567, 774120, 788188, 804278, 821962, 775711, 782027, 794479, 793566, 816383, 800041, 787894, 791532, 805626, 804864, 817197, 798005, 792139, 778952, 809879, 826725, 805596, 786404, 787073,…	1033	1497	12983	1.2089697303610125	0.9999953914964022	0.33607554711914656	14.800641135341996
SMART	SM00220:S_TKc	33	2.4498886414253898	0.02930033272618347	799389, 772481, 791532, 826432, 817197, 777544, 816836, 817973, 807456, 798879, 826725, 814060, 787073, 796402, 818837, 773109, 781145, 810576, 784774, 782105, 791566, 823347, 821660, 781273, 810567, 772464, 821962, 784925, 806310, 823182, 807581, 786017, 779928	797	259	9079	1.4514225643460275	0.999940192450425	0.5553042276062932	33.14276311769967
GOTERM_MF_FAT	GO:0017076~purine nucleotide binding	170	12.620638455827764	0.07159452630852402	803068, 799389, 779212, 772481, 798708, 820643, 827025, 826432, 815476, 777544, 816836, 784022, 783144, 798879, 802687, 825264, 785351, 821570, 800385, 807917, 813889, 786312, 788451, 792309, 807563, 778807, 794683, 781267, 820897, 781273, 810567, 774120, 788188, 804278, 821962, 775711, 782027, 794479, 793566, 816383, 800041, 787894, 791532, 805626, 804864, 817197, 798005, 792139, 783325, 778952,…	1033	1918	12983	1.113973998810878	1.0	0.7645529805421153	70.0784388895608
GOTERM_MF_FAT	GO:0032553~ribonucleotide binding	163	12.100965107646623	0.07580777588574675	803068, 799389, 779212, 772481, 798708, 820643, 827025, 826432, 815476, 777544, 816836, 784022, 783144, 798879, 802687, 825264, 785351, 821570, 800385, 807917, 813889, 786312, 788451, 792309, 807563, 778807, 794683, 781267, 820897, 781273, 810567, 774120, 788188, 804278, 821962, 775711, 782027, 794479, 793566, 816383, 800041, 787894, 791532, 805626, 804864, 817197, 798005, 792139, 783325, 778952,…	1033	1836	12983	1.1158084939902604	1.0	0.774246799383253	72.20930570789179
GOTERM_MF_FAT	GO:0032555~purine ribonucleotide binding	163	12.100965107646623	0.07580777588574675	803068, 799389, 779212, 772481, 798708, 820643, 827025, 826432, 815476, 777544, 816836, 784022, 783144, 798879, 802687, 825264, 785351, 821570, 800385, 807917, 813889, 786312, 788451, 792309, 807563, 778807, 794683, 781267, 820897, 781273, 810567, 774120, 788188, 804278, 821962, 775711, 782027, 794479, 793566, 816383, 800041, 787894, 791532, 805626, 804864, 817197, 798005, 792139, 783325, 778952,…	1033	1836	12983	1.1158084939902604	1.0	0.774246799383253	72.20930570789179
GOTERM_MF_FAT	GO:0000166~nucleotide binding	192	14.253897550111358	0.1512687392159611	782525, 803068, 779212, 799389, 772481, 798708, 820643, 827025, 776781, 826432, 815476, 777544, 816836, 784022, 783144, 798879, 802687, 825264, 785351, 775065, 821570, 800385, 807917, 813889, 786312, 788451, 792309, 807563, 778807, 800584, 794683, 821755, 781267, 820897, 781273, 810567, 774120, 788188, 804278, 821962, 775711, 782027, 794479, 793566, 816383, 800041, 787894, 816407, 825280, 791532,…	1033	2245	12983	1.0748791010247576	1.0	0.8757306710403174	93.03276424599629
Annotation Cluster 10	Enrichment Score: 3.365624865033489
Category	Term	Count	%	PValue	Genes	List Total	Pop Hits	Pop Total	Fold Enrichment	Bonferroni	Benjamini	FDR
GOTERM_BP_FAT	GO:0001944~vasculature development	39	2.89532293986637	8.506165023057243E-5	807471, 795569, 819745, 820345, 815624, 783663, 776544, 798126, 791612, 809942, 826086, 783444, 807956, 817326, 797648, 821455, 797665, 826614, 805750, 772471, 772249, 787120, 819136, 800382, 790483, 787067, 821855, 817943, 823526, 822466, 825545, 820978, 781103, 819995, 784925, 773036, 808915, 808600, 790581	1076	251	13528	1.9534945718982804	0.26478772337403966	0.016943484105419016	0.1562376874886917
GOTERM_BP_FAT	GO:0001568~blood vessel development	38	2.8210838901262063	1.1051024869836856E-4	807471, 795569, 819745, 820345, 815624, 783663, 776544, 798126, 791612, 809942, 826086, 783444, 807956, 817326, 797648, 797665, 826614, 805750, 772471, 772249, 787120, 819136, 800382, 790483, 787067, 821855, 817943, 823526, 822466, 825545, 820978, 781103, 819995, 784925, 773036, 808915, 808600, 790581	1076	245	13528	1.9500189666944845	0.3294299726000879	0.017225016618009903	0.2029357335017523
GOTERM_BP_FAT	GO:0001525~angiogenesis	24	1.7817371937639197	0.0014114681216468522	797665, 826614, 805750, 819745, 772471, 772249, 819136, 815624, 820345, 800382, 787067, 821855, 823526, 776544, 822466, 820978, 819995, 784925, 809942, 826086, 773036, 808915, 783444, 790581	1076	148	13528	2.038782276700492	0.9939486512315437	0.10508992940715478	2.5628619980535783
GOTERM_BP_FAT	GO:0048514~blood vessel morphogenesis	30	2.2271714922048997	0.002598322808821996	819745, 815624, 820345, 783663, 776544, 791612, 809942, 826086, 783444, 817326, 797648, 797665, 826614, 805750, 772471, 772249, 819136, 800382, 790483, 787067, 817943, 821855, 823526, 822466, 820978, 819995, 784925, 808915, 773036, 790581	1076	211	13528	1.7875579203298155	0.9999179156169933	0.13871478385495317	4.669687745560481
Annotation Cluster 11	Enrichment Score: 3.223512157937541
Category	Term	Count	%	PValue	Genes	List Total	Pop Hits	Pop Total	Fold Enrichment	Bonferroni	Benjamini	FDR
GOTERM_MF_FAT	GO:0043167~ion binding	409	30.363771343726796	7.67746710544128E-7	779212, 821623, 778088, 816836, 806658, 785672, 799834, 808897, 779706, 792633, 825913, 778958, 785880, 799920, 820897, 788188, 782027, 823394, 772418, 779941, 825805, 779157, 779053, 825813, 816165, 778952, 809879, 816251, 790710, 789466, 816997, 817215, 793471, 793611, 823594, 793070, 809566, 772808, 788044, 823049, 779928, 789872, 789685, 819594, 782562, 783408, 782563, 782765, 805413, 792880,…	1033	4241	12983	1.2120757743805972	9.561553604215955E-4	4.7819201401189115E-4	0.0012469939205006497
GOTERM_MF_FAT	GO:0043169~cation binding	403	29.91833704528582	1.0390196193066344E-6	779212, 821623, 778088, 816836, 806658, 785672, 799834, 808897, 779706, 792633, 825913, 778958, 785880, 799920, 820897, 788188, 782027, 823394, 772418, 779941, 825805, 779157, 779053, 825813, 816165, 778952, 809879, 816251, 790710, 789466, 816997, 817215, 793471, 793611, 823594, 793070, 809566, 772808, 788044, 823049, 779928, 789872, 789685, 819594, 782562, 783408, 782563, 782765, 805413, 792880,…	1033	4179	12983	1.2120133697575601	0.001293781460458665	4.314466062228517E-4	0.001687598855415473
GOTERM_MF_FAT	GO:0046872~metal ion binding	398	29.547141796585002	1.8094244259341615E-6	779212, 821623, 778088, 816836, 806658, 799834, 808897, 779706, 792633, 825913, 778958, 785880, 799920, 820897, 788188, 782027, 823394, 772418, 779941, 825805, 779157, 779053, 825813, 816165, 778952, 809879, 816251, 790710, 789466, 816997, 817215, 793471, 793611, 823594, 793070, 809566, 772808, 788044, 823049, 779928, 789872, 789685, 819594, 782562, 783408, 782563, 782765, 805413, 792880, 805414,…	1033	4140	12983	1.2082518437457619	0.002252005297052162	5.634774055601754E-4	0.002938890281456441
SP_PIR_KEYWORDS	metal-binding	261	19.37639198218263	2.980976691396554E-5	819295, 779212, 821623, 801457, 778088, 785151, 792445, 816836, 807226, 799834, 800973, 796587, 802687, 799611, 775065, 785168, 792633, 825913, 788451, 808085, 781267, 799920, 788188, 817805, 773943, 819287, 782027, 794479, 823394, 815718, 779941, 804961, 795090, 807203, 825805, 779157, 825813, 773935, 816165, 778952, 809879, 816251, 817933, 789466, 805596, 816997, 819946, 807953, 795701, 793611,…	1340	2972	19235	1.2606052007794137	0.019307062547474052	9.279443429717205E-4	0.04453656779510595
SP_PIR_KEYWORDS	zinc	171	12.694877505567929	0.06386098842579746	794793, 801457, 778088, 785151, 784541, 825862, 790984, 792445, 789356, 818221, 807226, 816836, 773099, 812816, 799834, 800973, 799611, 774231, 804478, 785168, 800385, 792633, 825913, 777431, 808085, 815695, 799920, 790483, 807992, 795637, 810567, 815516, 821094, 817805, 790581, 794479, 783734, 823394, 790791, 815718, 804961, 795090, 773365, 807203, 825805, 779157, 787508, 790178, 788226, 808831,…	1340	2189	19235	1.121341101709361	1.0	0.3591315132838703	62.6983293434228
GOTERM_MF_FAT	GO:0046914~transition metal ion binding	240	17.817371937639198	0.09370202532532737	819295, 801457, 778088, 785151, 792445, 807226, 816836, 799834, 800973, 799611, 785168, 792633, 825913, 808085, 799920, 820897, 817805, 819287, 794479, 823394, 815718, 804961, 795090, 807203, 825805, 779157, 825813, 773935, 778952, 816251, 817933, 805596, 816997, 819946, 807953, 793471, 795701, 793611, 823594, 793070, 821136, 793097, 772808, 795315, 773138, 788044, 778375, 819064, 779928, 774828,…	1033	2785	12983	1.083080602244426	1.0	0.8049575977754941	79.77070705568919
SP_PIR_KEYWORDS	zinc-finger	133	9.873793615441723	0.11771616569766766	778088, 801457, 784541, 825862, 790984, 792445, 818221, 816836, 799834, 800973, 799611, 774231, 785168, 800385, 792633, 825913, 777431, 808085, 815695, 790483, 807992, 795637, 810567, 815516, 821094, 817805, 790581, 794479, 823394, 790791, 815718, 795090, 773365, 825805, 779157, 790178, 787508, 808831, 788226, 825813, 773935, 821539, 816251, 789228, 816997, 819946, 795701, 815676, 823594, 794660,…	1340	1718	19235	1.1112604903306518	1.0	0.4918227396914894	84.61118165571627
GOTERM_MF_FAT	GO:0008270~zinc ion binding	184	13.659985152190051	0.5374539674235005	794793, 801457, 778088, 776579, 785151, 784541, 825862, 790984, 792445, 789356, 818221, 816836, 807226, 773099, 812816, 799834, 800973, 799611, 774231, 785168, 800385, 792633, 825913, 777431, 808085, 815695, 799920, 790483, 820897, 807992, 795637, 810567, 815516, 778002, 821094, 817805, 807999, 790581, 794479, 783734, 823394, 790791, 825335, 815718, 804961, 795090, 773365, 807203, 825805, 779157,…	1033	2311	12983	1.0006739936069045	1.0	0.9913985888999043	99.99963580912166
Annotation Cluster 12	Enrichment Score: 2.959919364960983
Category	Term	Count	%	PValue	Genes	List Total	Pop Hits	Pop Total	Fold Enrichment	Bonferroni	Benjamini	FDR
GOTERM_BP_FAT	GO:0006928~cell motion	63	4.67706013363029	6.620714275092425E-5	778088, 786686, 808327, 815339, 811415, 805414, 791612, 805053, 796402, 817326, 797665, 783847, 812193, 808085, 784958, 817129, 819682, 813881, 772249, 778820, 819142, 782754, 814557, 823526, 809166, 784752, 804278, 812809, 784925, 793566, 786412, 790548, 773114, 819577, 819745, 786108, 784889, 780476, 774193, 779157, 785977, 825577, 786363, 826524, 818207, 823746, 826725, 826086, 822191, 797648,…	1076	475	13528	1.6675092936802973	0.2129102163854416	0.01583416397081716	0.12162643970524689
GOTERM_BP_FAT	GO:0048870~cell motility	40	2.969561989606533	0.0023559168882509025	786686, 819577, 773114, 819745, 780476, 784889, 774193, 825577, 811415, 786363, 805414, 791612, 818207, 826725, 826086, 796402, 817326, 797648, 797665, 783108, 812193, 817129, 772471, 819682, 781581, 772249, 777698, 819136, 813881, 786639, 778820, 819142, 782754, 809166, 823526, 784752, 804278, 805066, 773036, 793566	1076	307	13528	1.6381095382826973	0.9998023566234097	0.13250954606084198	4.242916946832775
GOTERM_BP_FAT	GO:0051674~localization of cell	40	2.969561989606533	0.0023559168882509025	786686, 819577, 773114, 819745, 780476, 784889, 774193, 825577, 811415, 786363, 805414, 791612, 818207, 826725, 826086, 796402, 817326, 797648, 797665, 783108, 812193, 817129, 772471, 819682, 781581, 772249, 777698, 819136, 813881, 786639, 778820, 819142, 782754, 809166, 823526, 784752, 804278, 805066, 773036, 793566	1076	307	13528	1.6381095382826973	0.9998023566234097	0.13250954606084198	4.242916946832775
GOTERM_BP_FAT	GO:0016477~cell migration	36	2.6726057906458798	0.003936386770745561	786686, 819577, 819745, 780476, 774193, 825577, 811415, 786363, 805414, 791612, 826725, 826086, 796402, 817326, 797648, 797665, 783108, 812193, 817129, 772471, 819682, 781581, 772249, 777698, 819136, 813881, 786639, 778820, 819142, 782754, 823526, 784752, 804278, 805066, 773036, 793566	1076	276	13528	1.6398900921286566	0.9999993601701239	0.15964226586669095	6.993253793006337
Annotation Cluster 13	Enrichment Score: 2.94855932566357
Category	Term	Count	%	PValue	Genes	List Total	Pop Hits	Pop Total	Fold Enrichment	Bonferroni	Benjamini	FDR
KEGG_PATHWAY	hsa05414:Dilated cardiomyopathy	21	1.55902004454343	1.0129664745613325E-4	802630, 783847, 795462, 807563, 775133, 809539, 822052, 780476, 813881, 817197, 809566, 817943, 806627, 799680, 794935, 795592, 793227, 777044, 787106, 796279, 782027	447	92	5085	2.5966588853224395	0.017969604360655977	0.017969604360655977	0.12458452912755824
KEGG_PATHWAY	hsa05410:Hypertrophic cardiomyopathy (HCM)	17	1.2620638455827766	0.00251404820618579	802630, 783847, 795462, 822052, 780476, 813881, 809566, 817943, 806627, 799680, 825577, 795592, 793227, 777044, 787106, 796279, 782027	447	85	5085	2.2751677852348995	0.36274236716782104	0.08617505452151275	3.050202187254414
KEGG_PATHWAY	hsa05412:Arrhythmogenic right ventricular cardiomyopathy (ARVC)	15	1.1135857461024499	0.00560213215980953	802630, 802048, 795462, 823421, 780476, 810548, 806627, 799680, 825545, 795592, 777044, 787106, 793227, 796279, 782027	447	76	5085	2.2452313670081243	0.6341753098374263	0.11812074471785339	6.679818711758934
Annotation Cluster 14	Enrichment Score: 2.9266549485732103
Category	Term	Count	%	PValue	Genes	List Total	Pop Hits	Pop Total	Fold Enrichment	Bonferroni	Benjamini	FDR
GOTERM_BP_FAT	GO:0010033~response to organic substance	85	6.310319227913882	2.1435621367318442E-4	789259, 795569, 780001, 801730, 820843, 781436, 780912, 819594, 816276, 776543, 774518, 808494, 791612, 809942, 818195, 816972, 778502, 772574, 796402, 803569, 824977, 791501, 797665, 788298, 810592, 812193, 807563, 793220, 819682, 787120, 813881, 781267, 782754, 821855, 788214, 774120, 775321, 787161, 784925, 806579, 825902, 781632, 784511, 819745, 798727, 809539, 773365, 817197, 806627, 822984,…	1076	721	13528	1.4821937725897014	0.5393861191328371	0.027305809105851786	0.39327853698524207
GOTERM_BP_FAT	GO:0009725~response to hormone stimulus	46	3.414996288047513	0.0023079318673596815	825902, 789259, 784511, 780001, 801730, 820843, 780912, 773365, 809539, 817197, 816276, 822984, 776543, 814682, 825577, 774518, 802114, 787177, 822729, 811818, 778502, 796402, 791501, 817897, 797665, 804896, 810592, 809283, 807563, 775133, 822052, 787120, 813881, 782105, 782754, 821855, 799546, 783966, 819622, 794935, 775321, 820249, 805066, 785288, 816326, 808600	1076	367	13528	1.5758435217730418	0.999764812355948	0.13634437627275386	4.158222385152232
GOTERM_BP_FAT	GO:0009719~response to endogenous stimulus	49	3.637713437268003	0.0033548730682182596	789259, 820843, 801730, 780001, 780912, 816276, 776543, 774518, 778502, 796402, 791501, 797665, 788298, 810592, 807563, 813881, 787120, 782754, 821855, 775321, 825902, 819745, 784511, 773365, 809539, 817197, 822984, 814682, 825577, 802114, 787177, 822729, 811818, 817897, 804896, 809283, 775133, 822052, 786639, 782105, 799546, 783966, 819622, 794935, 820249, 805066, 785288, 816326, 808600	1076	405	13528	1.5211161595300382	0.9999947201665053	0.1477622008869529	5.990105265456469
Annotation Cluster 15	Enrichment Score: 2.8543982535069476
Category	Term	Count	%	PValue	Genes	List Total	Pop Hits	Pop Total	Fold Enrichment	Bonferroni	Benjamini	FDR
GOTERM_CC_FAT	GO:0005626~insoluble fraction	90	6.6815144766147	0.0010795567516100806	790880, 806383, 774828, 814144, 778088, 807471, 779616, 789638, 805324, 815476, 816836, 795023, 784022, 794746, 811415, 804845, 775950, 808494, 791612, 803720, 818298, 796402, 821570, 791501, 799430, 786312, 788298, 792026, 807563, 783885, 803170, 783129, 785880, 819686, 782754, 797727, 776552, 795333, 794299, 796169, 788214, 792283, 804278, 780698, 782027, 819287, 800041, 783734, 779118, 813383,…	986	839	12782	1.3906007103017937	0.43220412723561585	0.05015259794734228	1.553504075734824
GOTERM_CC_FAT	GO:0000267~cell fraction	111	8.240534521158128	0.0013619785609318923	779212, 790880, 806383, 814144, 778088, 800227, 779616, 805324, 789638, 815476, 816836, 784022, 811415, 808494, 805229, 803720, 818298, 821570, 799430, 791501, 786312, 792026, 791043, 807563, 783129, 785880, 819686, 774668, 781273, 795333, 804278, 782027, 819287, 800041, 783734, 793125, 781155, 800711, 779941, 797003, 798727, 804961, 817197, 793997, 818414, 806627, 795592, 805596, 817215, 789763,…	986	1083	12782	1.3286678316373832	0.5103983677245273	0.04973240788026889	1.9561905828347825
GOTERM_CC_FAT	GO:0005624~membrane fraction	86	6.384558277654046	0.0018594713455775355	790880, 806383, 774828, 814144, 778088, 807471, 779616, 805324, 815476, 816836, 795023, 784022, 794746, 811415, 804845, 775950, 808494, 791612, 803720, 818298, 796402, 821570, 791501, 799430, 786312, 788298, 792026, 807563, 783885, 783129, 785880, 819686, 782754, 797727, 776552, 795333, 794299, 796169, 788214, 792283, 804278, 780698, 782027, 819287, 800041, 779118, 813383, 793125, 781155, 800711,…	986	809	12782	1.3780717435945011	0.6229094782725988	0.06294940428942608	2.6618049077984596
Annotation Cluster 16	Enrichment Score: 2.784194763565224
Category	Term	Count	%	PValue	Genes	List Total	Pop Hits	Pop Total	Fold Enrichment	Bonferroni	Benjamini	FDR
GOTERM_MF_FAT	GO:0042802~identical protein binding	78	5.79064587973274	1.4212370998152528E-4	807577, 779212, 799285, 814144, 827025, 776781, 821730, 816836, 806599, 804845, 794920, 778502, 795573, 821570, 791501, 800385, 825913, 777431, 779698, 817129, 813881, 793880, 782754, 821855, 823526, 789528, 780418, 774343, 778456, 781033, 786017, 781000, 824057, 817786, 813383, 802048, 789421, 784511, 819745, 799424, 809539, 791678, 806627, 772748, 779389, 782865, 824242, 820359, 794313, 786794,…	1033	640	12983	1.5317552032913844	0.16230292363232213	0.03479980729644505	0.23059246151678758
GOTERM_MF_FAT	GO:0046983~protein dimerization activity	61	4.528582034149963	0.005310613408857234	799285, 781614, 814144, 827025, 821730, 820345, 804845, 805414, 789010, 778502, 795573, 821570, 791501, 800385, 825913, 788298, 777431, 778597, 819682, 793880, 782754, 821855, 796169, 789528, 780418, 774343, 781000, 824057, 806579, 813383, 817786, 821298, 789421, 802048, 819745, 799424, 791678, 824242, 786794, 797566, 794313, 823746, 791749, 822729, 799251, 784676, 811645, 825085, 777749, 822052,…	1033	542	12983	1.4145075961892242	0.9986859706083027	0.2947426259475766	8.28522567228125
GOTERM_MF_FAT	GO:0042803~protein homodimerization activity	41	3.0438010393466963	0.0058830763664889825	799285, 781000, 824057, 813383, 817786, 814144, 789421, 827025, 819745, 799424, 821730, 791678, 804845, 824242, 786794, 797566, 791749, 822729, 795573, 821570, 800385, 791501, 825913, 784676, 777431, 811645, 825085, 777749, 823841, 793880, 775288, 809566, 782754, 782300, 821855, 789528, 788044, 805066, 780418, 819995, 774343	1033	334	12983	1.5428088643622726	0.9993586662029798	0.28407511187799517	9.138805758755764
Annotation Cluster 17	Enrichment Score: 2.697252604851273
Category	Term	Count	%	PValue	Genes	List Total	Pop Hits	Pop Total	Fold Enrichment	Bonferroni	Benjamini	FDR
GOTERM_MF_FAT	GO:0019955~cytokine binding	20	1.4847809948032664	8.955383659435066E-4	812684, 773117, 780026, 792681, 784676, 825085, 805324, 777609, 819682, 786449, 822052, 807148, 782771, 799184, 819999, 805066, 781150, 822729, 815174, 789417	1033	109	12983	2.3061005177757843	0.6725240761557298	0.10562852873835893	1.444679515215752
GOTERM_MF_FAT	GO:0004896~cytokine receptor activity	13	0.9651076466221231	0.0010646576209468058	812684, 792681, 784676, 825085, 777609, 786449, 807148, 819999, 805066, 781150, 822729, 815174, 789417	1033	55	12983	2.9706767578984428	0.7347997466177962	0.11366554865744027	1.7152939610789564
UP_SEQ_FEATURE	short sequence motif:WSXWS motif	8	0.5939123979213066	0.0032414042919815486	792681, 819999, 784676, 805066, 825085, 822729, 781150, 815174	1340	29	19113	3.934740092640247	0.9999914410108743	0.27684073010037724	5.789433491912899
UP_SEQ_FEATURE	short sequence motif:Box 1 motif	7	0.5196733481811433	0.005259715023586228	792681, 819999, 784676, 825085, 822729, 781150, 815174	1340	24	19113	4.160167910447762	0.9999999941293712	0.3701513393255378	9.232629629422817
Annotation Cluster 18	Enrichment Score: 2.6706920467023743
Category	Term	Count	%	PValue	Genes	List Total	Pop Hits	Pop Total	Fold Enrichment	Bonferroni	Benjamini	FDR
SP_PIR_KEYWORDS	cell adhesion	49	3.637713437268003	5.445465940815293E-4	806383, 814144, 793441, 823421, 805324, 810548, 794694, 790371, 785599, 787106, 805414, 791612, 797879, 802630, 815759, 790976, 792309, 786214, 804570, 817129, 817366, 787706, 773943, 805445, 825335, 816393, 800711, 819745, 806867, 775476, 799424, 786108, 780476, 785709, 819171, 821809, 779053, 794360, 822191, 824861, 807878, 795462, 776160, 817343, 792558, 819136, 818372, 784054, 826857	1340	422	19235	1.6667521397750586	0.299688801454715	0.011070468618781137	0.8106538541683306
GOTERM_BP_FAT	GO:0007155~cell adhesion	80	5.939123979213066	8.665983370896033E-4	807577, 806383, 807471, 795569, 793441, 823421, 805324, 781436, 810548, 794694, 783035, 778484, 790371, 785599, 805414, 787106, 791612, 803720, 803161, 797879, 786345, 802630, 815759, 792309, 790976, 804570, 786214, 779698, 817129, 813881, 819686, 773224, 814557, 784752, 817366, 787706, 773943, 778456, 782027, 790548, 805445, 825335, 802048, 783472, 800711, 819745, 775476, 806867, 799424, 786108,…	1076	700	13528	1.436856080722252	0.9564992964140844	0.07723811350323528	1.5809686243524856
GOTERM_BP_FAT	GO:0022610~biological adhesion	80	5.939123979213066	8.957754561126747E-4	807577, 806383, 807471, 795569, 793441, 823421, 805324, 781436, 810548, 794694, 783035, 778484, 790371, 785599, 805414, 787106, 791612, 803720, 803161, 797879, 786345, 802630, 815759, 792309, 790976, 804570, 786214, 779698, 817129, 813881, 819686, 773224, 814557, 784752, 817366, 787706, 773943, 778456, 782027, 790548, 805445, 825335, 802048, 783472, 800711, 819745, 775476, 806867, 799424, 786108,…	1076	701	13528	1.4348063573546024	0.9608586442904222	0.07599558685753338	1.6337840537280157
GOTERM_BP_FAT	GO:0016337~cell-cell adhesion	31	2.3014105419450632	0.04911111078523591	805445, 807577, 806383, 807471, 800711, 819745, 783472, 775476, 823421, 806867, 781436, 810548, 819171, 778484, 772748, 805414, 791612, 823746, 803720, 824861, 779698, 776160, 777748, 817343, 813881, 818372, 826857, 788044, 778456, 773943, 773036	1076	276	13528	1.41212757933301	1.0	0.530261837032452	60.372218039899586
Annotation Cluster 19	Enrichment Score: 2.6273932637420843
Category	Term	Count	%	PValue	Genes	List Total	Pop Hits	Pop Total	Fold Enrichment	Bonferroni	Benjamini	FDR
GOTERM_MF_FAT	GO:0008092~cytoskeletal protein binding	60	4.4543429844097995	0.0016201211042983958	790880, 821625, 820444, 784440, 773825, 777544, 799798, 773099, 816379, 785599, 813889, 788298, 783885, 814849, 778958, 783129, 814557, 817943, 794105, 784752, 825273, 780418, 791938, 801803, 783113, 772418, 802048, 806860, 782042, 790178, 798144, 791678, 775965, 814682, 787834, 806630, 790084, 773315, 789466, 776746, 818792, 822191, 799856, 793471, 797855, 776464, 799456, 781145, 777698, 803983,…	1033	504	12983	1.4962199787950032	0.8673853745713854	0.14393442611310803	2.599215055361448
SP_PIR_KEYWORDS	actin-binding	31	2.3014105419450632	0.002082010421953425	821625, 801803, 772418, 802048, 820444, 806860, 784440, 782042, 773825, 777544, 798144, 799798, 785599, 787834, 806630, 822191, 818792, 797855, 776464, 799456, 781145, 813889, 778958, 783129, 803983, 814557, 817943, 778735, 825273, 783837, 808572	1340	247	19235	1.8015741132394705	0.744121934709111	0.03050358860323865	3.066467641694115
GOTERM_MF_FAT	GO:0003779~actin binding	41	3.0438010393466963	0.003888569185217771	821625, 790880, 801803, 772418, 802048, 820444, 806860, 784440, 782042, 773825, 777544, 798144, 791678, 799798, 773099, 814682, 785599, 787834, 806630, 789466, 818792, 822191, 799856, 797855, 776464, 799456, 781145, 813889, 783885, 778958, 783129, 803983, 809566, 814557, 778735, 817943, 785288, 825273, 791938, 783837, 808572	1033	326	12983	1.5806692045920219	0.9922075663572559	0.26170560806929033	6.132186057978872
Annotation Cluster 20	Enrichment Score: 2.6023858091367917
Category	Term	Count	%	PValue	Genes	List Total	Pop Hits	Pop Total	Fold Enrichment	Bonferroni	Benjamini	FDR
GOTERM_BP_FAT	GO:0035295~tube development	33	2.4498886414253898	6.140482288471917E-4	814029, 778088, 820843, 820345, 806599, 825101, 797566, 786794, 823746, 809942, 794360, 817702, 804422, 823245, 783847, 777431, 783108, 823844, 822052, 772249, 787120, 799920, 800382, 790483, 787067, 782300, 782754, 821855, 823526, 774120, 819995, 823202, 825949	1076	220	13528	1.8858736059479555	0.8915081680673149	0.058262965298419456	1.1226890833457737
GOTERM_BP_FAT	GO:0060541~respiratory system development	19	1.4105419450631032	0.002039321658138799	817702, 804422, 778088, 783108, 777431, 820843, 823844, 822052, 787120, 799920, 820345, 790483, 825101, 782300, 782754, 774120, 799640, 786794, 824516	1076	108	13528	2.2118270687043924	0.9993774686216511	0.12559622746969457	3.6828101795095547
GOTERM_BP_FAT	GO:0030324~lung development	17	1.2620638455827766	0.004813688128255311	817702, 804422, 778088, 783108, 777431, 820843, 823844, 822052, 787120, 799920, 820345, 790483, 782300, 782754, 825101, 774120, 786794	1076	99	13528	2.158912545529646	0.9999999735583507	0.1798568866669905	8.487520772675483
GOTERM_BP_FAT	GO:0030323~respiratory tube development	17	1.2620638455827766	0.006460863999549565	817702, 804422, 778088, 783108, 777431, 820843, 823844, 822052, 787120, 799920, 820345, 790483, 782300, 782754, 825101, 774120, 786794	1076	102	13528	2.0954151177199503	0.9999999999337961	0.2146546888225387	11.231959277533498
Annotation Cluster 21	Enrichment Score: 2.4912347097972125
Category	Term	Count	%	PValue	Genes	List Total	Pop Hits	Pop Total	Fold Enrichment	Bonferroni	Benjamini	FDR
GOTERM_BP_FAT	GO:0032496~response to lipopolysaccharide	16	1.1878247958426131	9.419654165354247E-4	824977, 797665, 781632, 799097, 819682, 794032, 786639, 776543, 788214, 819999, 808494, 805066, 791612, 784925, 818195, 788840	1076	77	13528	2.612465601313185	0.9668844457693497	0.07619110372576543	1.7173407562127263
GOTERM_BP_FAT	GO:0002237~response to molecule of bacterial origin	17	1.2620638455827766	0.0010868521578830904	824977, 797665, 781632, 799097, 819682, 794032, 786639, 776543, 825577, 788214, 819999, 808494, 805066, 791612, 784925, 818195, 788840	1076	86	13528	2.4852597907841267	0.9803993911079859	0.08549108268064942	1.979002704836419
GOTERM_BP_FAT	GO:0009617~response to bacterium	24	1.7817371937639197	0.03281636249201696	824977, 783734, 803041, 781632, 797665, 799097, 812193, 819682, 794032, 813881, 786639, 819142, 776543, 788214, 825577, 815309, 819999, 808494, 805066, 791612, 784925, 818195, 788840, 796020	1076	193	13528	1.5634185334283568	1.0	0.4529819623441831	45.845137242145015
Annotation Cluster 22	Enrichment Score: 2.409935281716564
Category	Term	Count	%	PValue	Genes	List Total	Pop Hits	Pop Total	Fold Enrichment	Bonferroni	Benjamini	FDR
GOTERM_BP_FAT	GO:0048661~positive regulation of smooth muscle cell proliferation	11	0.8166295471417966	9.088267643438168E-5	787067, 823526, 825577, 783847, 808837, 819745, 805066, 799396, 813881, 774193, 796402	1076	31	13528	4.46120637966183	0.2801026829555494	0.016298060293674088	0.16692106259244
GOTERM_BP_FAT	GO:0040017~positive regulation of locomotion	18	1.3363028953229399	0.0017234766560719926	783847, 819745, 784676, 772471, 794032, 823841, 774193, 772249, 786639, 787067, 823526, 825577, 784752, 805066, 794831, 819926, 796402, 793566	1076	98	13528	2.309232986875047	0.9980452015765526	0.11102670138922988	3.120944715364349
GOTERM_BP_FAT	GO:0040012~regulation of locomotion	28	2.078693392724573	0.002588523092729743	819745, 808327, 774193, 815624, 816836, 782232, 825577, 791612, 822191, 790063, 796402, 817897, 783847, 788298, 784676, 795462, 772471, 794032, 823841, 772249, 786639, 787067, 823526, 784752, 794831, 805066, 819926, 793566	1076	192	13528	1.8334882280049567	0.9999149469064497	0.14029423198659763	4.652469673841175
GOTERM_BP_FAT	GO:0030334~regulation of cell migration	24	1.7817371937639197	0.007682375203744856	817897, 783847, 795462, 819745, 784676, 808327, 794032, 823841, 774193, 815624, 786639, 782232, 816836, 787067, 823526, 825577, 784752, 805066, 794831, 791612, 819926, 822191, 790063, 793566	1076	169	13528	1.7854424671696618	0.9999999999992256	0.24126763857614586	13.216720192008758
GOTERM_BP_FAT	GO:0030335~positive regulation of cell migration	15	1.1135857461024499	0.010198120292342544	783847, 819745, 784676, 794032, 823841, 774193, 786639, 787067, 823526, 825577, 784752, 805066, 794831, 819926, 793566	1076	89	13528	2.1189591078066914	0.9999999999999999	0.27351113479174294	17.17296825688317
GOTERM_BP_FAT	GO:0051270~regulation of cell motion	25	1.855976243504083	0.01885742447940491	819745, 808327, 774193, 815624, 816836, 782232, 825577, 786363, 791612, 822191, 790063, 817897, 783847, 784676, 795462, 794032, 823841, 786639, 787067, 823526, 784752, 794831, 805066, 819926, 793566	1076	193	13528	1.628560972321205	1.0	0.3661172156823197	29.52634859561578
GOTERM_BP_FAT	GO:0051272~positive regulation of cell motion	15	1.1135857461024499	0.02254324593379938	783847, 819745, 784676, 794032, 823841, 774193, 786639, 787067, 823526, 825577, 784752, 805066, 794831, 819926, 793566	1076	98	13528	1.9243608223958728	1.0	0.3878447302645951	34.23702143462254
Annotation Cluster 23	Enrichment Score: 2.3433773748012605
Category	Term	Count	%	PValue	Genes	List Total	Pop Hits	Pop Total	Fold Enrichment	Bonferroni	Benjamini	FDR
INTERPRO	IPR008266:Tyrosine protein kinase, active site	18	1.3363028953229399	9.499514619134877E-4	816116, 804780, 781063, 792309, 810008, 815476, 815339, 798005, 785906, 823526, 803882, 804278, 794360, 802687, 786404, 788840, 785351, 793566	1267	97	16659	2.4399059390231006	0.8209749148892599	0.17398024859192773	1.6020272665722812
INTERPRO	IPR001245:Tyrosine protein kinase	20	1.4847809948032664	0.0014163606658851597	816116, 804780, 781063, 792309, 810008, 815476, 815339, 798005, 785906, 823526, 804845, 804278, 794360, 802687, 806310, 786404, 788840, 794479, 785351, 793566	1267	118	16659	2.2285393228365415	0.9231138883501399	0.19247869079580626	2.3797231970830612
GOTERM_MF_FAT	GO:0004713~protein tyrosine kinase activity	26	1.9302152932442462	0.0014168519346256419	804780, 791532, 815476, 796347, 815339, 798005, 794360, 786404, 802687, 788840, 785351, 816116, 781063, 792309, 810008, 823347, 782754, 785906, 823526, 802266, 803882, 804278, 821962, 806310, 794479, 793566	1033	166	12983	1.968520743185715	0.8290953271380571	0.13689659862323666	2.2766175009301115
SP_PIR_KEYWORDS	tyrosine-protein kinase	18	1.3363028953229399	0.0016989291525184255	816116, 804780, 781063, 792309, 791532, 810008, 815476, 796347, 815339, 823347, 785906, 823526, 803882, 804278, 802687, 788840, 785351, 793566	1340	111	19235	2.327753126260589	0.6711141588869256	0.028111276902571092	2.5089210134579876
SMART	SM00219:TyrKc	20	1.4847809948032664	0.00671317071631477	816116, 804780, 781063, 792309, 810008, 815476, 815339, 798005, 785906, 823526, 804845, 804278, 794360, 802687, 806310, 786404, 788840, 794479, 785351, 793566	797	118	9079	1.930757288986241	0.8894854803524543	0.42342629121024344	8.715832357101672
GOTERM_MF_FAT	GO:0004714~transmembrane receptor protein tyrosine kinase activity	12	0.8908685968819599	0.01586869171524842	816116, 823526, 804780, 803882, 781063, 804278, 815476, 794360, 802687, 815339, 788840, 793566	1033	67	12983	2.25102946063487	0.9999999977914961	0.4533618417873342	22.880329323863435
SP_PIR_KEYWORDS	tyrosine-specific protein kinase	7	0.5196733481811433	0.11442332216993274	816116, 823526, 804780, 781063, 804278, 815476, 810008	1340	48	19235	2.0933613184079602	1.0	0.4843172194073506	83.73023133865688
Annotation Cluster 24	Enrichment Score: 2.268774348702755
Category	Term	Count	%	PValue	Genes	List Total	Pop Hits	Pop Total	Fold Enrichment	Bonferroni	Benjamini	FDR
SP_PIR_KEYWORDS	Sodium transport	19	1.4105419450631032	0.0010808539704537947	790880, 789872, 788110, 806107, 796779, 773114, 792026, 772862, 784317, 787112, 785880, 782562, 818414, 780345, 797148, 822829, 775950, 790710, 778424	1340	116	19235	2.351164436438497	0.507007238885089	0.019454405361393534	1.6030453421115087
SP_PIR_KEYWORDS	Sodium	19	1.4105419450631032	0.0010808539704537947	790880, 789872, 788110, 806107, 796779, 773114, 792026, 772862, 784317, 787112, 785880, 782562, 818414, 780345, 797148, 822829, 775950, 790710, 778424	1340	116	19235	2.351164436438497	0.507007238885089	0.019454405361393534	1.6030453421115087
SP_PIR_KEYWORDS	Symport	18	1.3363028953229399	0.0016989291525184255	789872, 788110, 781155, 819668, 792026, 772862, 787112, 785880, 818414, 794299, 806658, 780345, 797148, 822829, 775950, 806360, 790710, 778424	1340	111	19235	2.327753126260589	0.6711141588869256	0.028111276902571092	2.5089210134579876
GOTERM_BP_FAT	GO:0030001~metal ion transport	55	4.083147735708983	0.0029813583698112584	790880, 820643, 789872, 806107, 812417, 807471, 772862, 800020, 779616, 787112, 782562, 806658, 775950, 788110, 792026, 785880, 797625, 788188, 797148, 782027, 800041, 796779, 773114, 814997, 811110, 784317, 818414, 791946, 806627, 814682, 791945, 822829, 820067, 793227, 790710, 779384, 796279, 818207, 778424, 801991, 793611, 786892, 796807, 791075, 777749, 794032, 780290, 808530, 780345, 774652,…	1076	465	13528	1.48706879322061	0.9999795329499959	0.14293240519235073	5.340381412046124
GOTERM_MF_FAT	GO:0031402~sodium ion binding	19	1.4105419450631032	0.004959399076603498	790880, 789872, 788110, 806107, 796779, 773114, 792026, 772862, 784317, 787112, 785880, 782562, 818414, 780345, 797148, 822829, 775950, 790710, 778424	1033	117	12983	2.0409975095357478	0.9979599586139477	0.2911807577722867	7.757823377676088
GOTERM_MF_FAT	GO:0015293~symporter activity	21	1.55902004454343	0.005791351342704658	789872, 788110, 781155, 819668, 792026, 772862, 787112, 785880, 818414, 779065, 794299, 806658, 780345, 797148, 796045, 822829, 775950, 806360, 790710, 785377, 778424	1033	137	12983	1.9265197391199893	0.9992805331195814	0.2915097990675879	9.002541130060404
GOTERM_BP_FAT	GO:0006814~sodium ion transport	20	1.4847809948032664	0.006945337036194011	790880, 789872, 788110, 806107, 796779, 773114, 792026, 772862, 784317, 787112, 785880, 782562, 818414, 806658, 780345, 797148, 822829, 775950, 790710, 778424	1076	130	13528	1.9342293394338006	0.9999999999886517	0.2267577121366685	12.024232281683478
GOTERM_BP_FAT	GO:0015672~monovalent inorganic cation transport	37	2.7468448403860433	0.019558619821616666	790880, 800041, 820643, 789872, 806107, 796779, 773114, 772862, 800020, 814997, 811110, 784317, 787112, 782562, 818414, 806658, 814682, 777586, 775950, 822829, 820067, 790710, 779384, 778424, 788110, 779303, 786892, 796807, 792026, 786659, 785880, 796045, 797148, 780345, 774652, 782348, 823049	1076	318	13528	1.462836968974305	1.0	0.3711088569581249	30.446398686149568
GOTERM_MF_FAT	GO:0031420~alkali metal ion binding	28	2.078693392724573	0.0238690364760649	790880, 789872, 806107, 796779, 773114, 800020, 772862, 814997, 784317, 787112, 782562, 818414, 806658, 814682, 822829, 775950, 790710, 779384, 778424, 788110, 796807, 792026, 785880, 773138, 797148, 780345, 782348, 823049	1033	228	12983	1.5434690307569505	0.9999999999999155	0.5378351650365762	32.456013090880674
GOTERM_MF_FAT	GO:0015294~solute:cation symporter activity	14	1.0393466963622866	0.0372441123789545	789872, 788110, 781155, 785880, 818414, 779065, 806658, 797148, 796045, 775950, 822829, 790710, 806360, 785377	1033	95	12983	1.8521628369083405	1.0	0.6586434203996194	46.01612588886987
Annotation Cluster 25	Enrichment Score: 2.212145776848926
Category	Term	Count	%	PValue	Genes	List Total	Pop Hits	Pop Total	Fold Enrichment	Bonferroni	Benjamini	FDR
UP_SEQ_FEATURE	domain:CH	10	0.7423904974016332	0.002142195589157251	818007, 821625, 799798, 773099, 802036, 787059, 778807, 817307, 808572, 787351	1340	42	19113	3.396055437100213	0.9995504705459114	0.22012597345383766	3.8626272350532953
INTERPRO	IPR001715:Calponin-like actin-binding	13	0.9651076466221231	0.00610581530958233	821625, 802036, 802048, 778807, 817307, 799798, 818007, 773099, 785599, 787059, 787351, 821093, 808572	1267	70	16659	2.4418423723080394	0.9999846654632116	0.3699094818363986	9.884030999263583
SMART	SM00033:CH	13	0.9651076466221231	0.017658747033079854	821625, 802036, 802048, 778807, 817307, 799798, 818007, 773099, 785599, 787059, 787351, 821093, 808572	797	70	9079	2.1155583437892096	0.9970501559732268	0.517247110788142	21.432284745080455
Annotation Cluster 26	Enrichment Score: 2.137844912903773
Category	Term	Count	%	PValue	Genes	List Total	Pop Hits	Pop Total	Fold Enrichment	Bonferroni	Benjamini	FDR
GOTERM_BP_FAT	GO:0001934~positive regulation of protein amino acid phosphorylation	20	1.4847809948032664	5.781036879400029E-5	786686, 797665, 783847, 784676, 812193, 817129, 777609, 819682, 822052, 813881, 786639, 782300, 822984, 825577, 805066, 797566, 817216, 809942, 822729, 796402	1076	89	13528	2.825278810408922	0.18864398316965325	0.014821094165654247	0.10620881798893977
GOTERM_BP_FAT	GO:0046427~positive regulation of JAK-STAT cascade	10	0.7423904974016332	1.1037135280532344E-4	825577, 783847, 784676, 805066, 812193, 777609, 817216, 819682, 794032, 822729	1076	26	13528	4.835573348584501	0.32909305863824134	0.017978462018220065	0.2026809163220289
GOTERM_BP_FAT	GO:0042327~positive regulation of phosphorylation	20	1.4847809948032664	1.9400823486368911E-4	786686, 797665, 783847, 784676, 812193, 817129, 777609, 819682, 822052, 813881, 786639, 782300, 822984, 825577, 805066, 797566, 817216, 809942, 822729, 796402	1076	97	13528	2.592266125014372	0.5042095085367508	0.028810247299276948	0.3560090978944275
GOTERM_BP_FAT	GO:0042531~positive regulation of tyrosine phosphorylation of STAT protein	9	0.6681514476614699	2.575219864441355E-4	825577, 783847, 784676, 805066, 812193, 777609, 817216, 819682, 822729	1076	23	13528	4.91967027638597	0.6059665306659971	0.031604269703421894	0.4722975019439746
GOTERM_BP_FAT	GO:0010562~positive regulation of phosphorus metabolic process	20	1.4847809948032664	2.92844053934588E-4	786686, 797665, 783847, 784676, 812193, 817129, 777609, 819682, 822052, 813881, 786639, 782300, 822984, 825577, 805066, 797566, 817216, 809942, 822729, 796402	1076	100	13528	2.5144981412639407	0.6532250189979352	0.03468676967776052	0.536913732451727
GOTERM_BP_FAT	GO:0045937~positive regulation of phosphate metabolic process	20	1.4847809948032664	2.92844053934588E-4	786686, 797665, 783847, 784676, 812193, 817129, 777609, 819682, 822052, 813881, 786639, 782300, 822984, 825577, 805066, 797566, 817216, 809942, 822729, 796402	1076	100	13528	2.5144981412639407	0.6532250189979352	0.03468676967776052	0.536913732451727
GOTERM_BP_FAT	GO:0046425~regulation of JAK-STAT cascade	10	0.7423904974016332	0.001614068340511413	825577, 783847, 784676, 805066, 812193, 777609, 817216, 819682, 794032, 822729	1076	36	13528	3.492358529533251	0.997094606452764	0.11025798450756619	2.925593515599245
GOTERM_BP_FAT	GO:0042509~regulation of tyrosine phosphorylation of STAT protein	9	0.6681514476614699	0.0023411635381257396	825577, 783847, 784676, 805066, 812193, 777609, 817216, 819682, 822729	1076	31	13528	3.6500779469960425	0.9997915002217753	0.13595511537587046	4.216884514070585
GOTERM_BP_FAT	GO:0010647~positive regulation of cell communication	42	3.11804008908686	0.0026256411791388988	783375, 817439, 813383, 819745, 818242, 815624, 779157, 819591, 825577, 820359, 802114, 797566, 813799, 817216, 822729, 818195, 797947, 798245, 797665, 783847, 788298, 772494, 784676, 812193, 799097, 777609, 819682, 790239, 799396, 823841, 822052, 794032, 813881, 786639, 782754, 782300, 823526, 819622, 774120, 805066, 827054, 793566	1076	329	13528	1.604998813572728	0.9999256557854314	0.13803776782615174	4.71767051939268
GOTERM_BP_FAT	GO:0007259~JAK-STAT cascade	10	0.7423904974016332	0.0029290567290282572	807471, 784676, 825085, 812193, 777609, 794032, 822729, 799396, 795650, 780290	1076	39	13528	3.223715565723001	0.9999752580653607	0.14442836612479404	5.249065218202542
GOTERM_BP_FAT	GO:0050731~positive regulation of peptidyl-tyrosine phosphorylation	11	0.8166295471417966	0.0033100704625796742	786686, 825577, 783847, 784676, 805066, 812193, 817129, 777609, 817216, 819682, 822729	1076	47	13528	2.9424978248833344	0.999993788251176	0.1495710703120332	5.9123948949081795
GOTERM_BP_FAT	GO:0051240~positive regulation of multicellular organismal process	33	2.4498886414253898	0.003403612344767696	817439, 808152, 780001, 781436, 773892, 779157, 819591, 776543, 825577, 805413, 797566, 822729, 818195, 797947, 818759, 797665, 788298, 772494, 784676, 812193, 819682, 793095, 822052, 794032, 823841, 799396, 813881, 786639, 787067, 782300, 774120, 805066, 808915	1076	244	13528	1.7003778414284842	0.9999955759491563	0.1479497735107297	6.074574886631834
GOTERM_BP_FAT	GO:0001932~regulation of protein amino acid phosphorylation	25	1.855976243504083	0.005165971118638666	799318, 786686, 816836, 822984, 825577, 797566, 809942, 817216, 822729, 790063, 796402, 797665, 817897, 783847, 784676, 812193, 817129, 777609, 819682, 822052, 813881, 786639, 787067, 782300, 805066	1076	173	13528	1.8168339170982228	0.9999999926500251	0.18787029026521784	9.081136091349274
GOTERM_BP_FAT	GO:0009967~positive regulation of signal transduction	37	2.7468448403860433	0.0064604919017450125	783375, 813383, 819745, 818242, 815624, 825577, 820359, 797566, 813799, 802114, 817216, 822729, 818195, 797947, 798245, 797665, 783847, 784676, 812193, 799097, 777609, 819682, 790239, 799396, 823841, 822052, 794032, 813881, 786639, 782754, 782300, 823526, 819622, 774120, 805066, 827054, 793566	1076	295	13528	1.5768886648604372	0.9999999999337064	0.21661786453813336	11.231348190328937
GOTERM_BP_FAT	GO:0050730~regulation of peptidyl-tyrosine phosphorylation	12	0.8908685968819599	0.017591792926244423	786686, 825577, 783847, 784676, 805066, 812193, 817129, 777609, 817216, 819682, 822729, 796402	1076	68	13528	2.2186748305270063	1.0	0.3616048823953931	27.836489087163763
GOTERM_BP_FAT	GO:0042523~positive regulation of tyrosine phosphorylation of Stat5 protein	4	0.2969561989606533	0.039330267512163744	783847, 777609, 817216, 822729	1076	10	13528	5.0289962825278804	1.0	0.48601078384551866	52.170943504011845
GOTERM_BP_FAT	GO:0010740~positive regulation of protein kinase cascade	21	1.55902004454343	0.042391879131539245	783375, 797665, 783847, 784676, 799097, 812193, 777609, 819682, 794032, 813881, 819622, 825577, 805066, 820359, 813799, 817216, 818195, 822729, 827054, 797947, 798245	1076	167	13528	1.580971885225831	1.0	0.5014974648678734	54.89650058927421
GOTERM_BP_FAT	GO:0034391~regulation of smooth muscle cell apoptosis	3	0.22271714922048996	0.05366488690794882	783847, 812193, 819682	1076	5	13528	7.543494423791821	1.0	0.5468269129777259	63.71907277387216
GOTERM_BP_FAT	GO:0042522~regulation of tyrosine phosphorylation of Stat5 protein	4	0.2969561989606533	0.07851152544262298	783847, 777609, 817216, 822729	1076	13	13528	3.8684586788676008	1.0	0.6417789824718237	77.75240018336109
GOTERM_BP_FAT	GO:0031401~positive regulation of protein modification process	21	1.55902004454343	0.10635859667101666	786686, 797665, 783847, 784676, 812193, 817129, 777609, 819682, 822052, 813881, 779157, 786639, 782300, 822984, 825577, 805066, 797566, 817216, 809942, 822729, 796402	1076	187	13528	1.4118839830626404	1.0	0.7083459836108588	87.34318980143314
GOTERM_BP_FAT	GO:0010660~regulation of muscle cell apoptosis	3	0.22271714922048996	0.12826337879369581	783847, 812193, 819682	1076	8	13528	4.714684014869888	1.0	0.7568638104667007	91.97930050867026
GOTERM_BP_FAT	GO:0051247~positive regulation of protein metabolic process	24	1.7817371937639197	0.21846514564385777	786686, 797665, 783847, 784676, 812193, 817129, 777609, 819682, 823841, 822052, 813881, 779157, 786639, 782300, 822984, 825577, 784752, 805066, 797566, 817216, 809942, 822729, 819946, 796402	1076	243	13528	1.2417274771673779	1.0	0.872353921368445	98.92287509076418
GOTERM_BP_FAT	GO:0031399~regulation of protein modification process	28	2.078693392724573	0.2468133368659037	799318, 795150, 786686, 779157, 816836, 822984, 825577, 797566, 817216, 809942, 822729, 790063, 796402, 800385, 797665, 817897, 783847, 784676, 812193, 817129, 777609, 819682, 822052, 813881, 786639, 787067, 782300, 805066	1076	295	13528	1.1933211517862767	1.0	0.8959133873792395	99.45383121681755
GOTERM_BP_FAT	GO:0032270~positive regulation of cellular protein metabolic process	22	1.6332590942835932	0.3050020900107521	786686, 797665, 783847, 784676, 812193, 817129, 777609, 819682, 823841, 822052, 813881, 779157, 786639, 782300, 822984, 825577, 805066, 797566, 817216, 809942, 822729, 796402	1076	233	13528	1.1871021267769677	1.0	0.931407337697412	99.87541299440235
GOTERM_BP_FAT	GO:0032268~regulation of cellular protein metabolic process	40	2.969561989606533	0.43223892648462575	799318, 795150, 786686, 815024, 806099, 779157, 816836, 822984, 825577, 797566, 817216, 809942, 822729, 790063, 772574, 796402, 800385, 817897, 797665, 783847, 795462, 784676, 796081, 812193, 817129, 777609, 819682, 822052, 823841, 813881, 786639, 786288, 787067, 782300, 813665, 788044, 805066, 774343, 775201, 823223	1076	474	13528	1.0609696798582027	1.0	0.9717297908919432	99.99697114987268
Annotation Cluster 27	Enrichment Score: 2.107670186861913
Category	Term	Count	%	PValue	Genes	List Total	Pop Hits	Pop Total	Fold Enrichment	Bonferroni	Benjamini	FDR
GOTERM_CC_FAT	GO:0016323~basolateral plasma membrane	33	2.4498886414253898	7.878872525336801E-5	803068, 802048, 784511, 789315, 820843, 780476, 784961, 818414, 807148, 791678, 799798, 785599, 818792, 793704, 822191, 793611, 779000, 819668, 792558, 799396, 785880, 780961, 786639, 788077, 779065, 811866, 782754, 794105, 782047, 817366, 804278, 815737, 807648	986	203	12782	2.1073651815066095	0.04044622330747161	0.006857532164534774	0.11414608585137431
GOTERM_CC_FAT	GO:0005925~focal adhesion	16	1.1878247958426131	0.01121495273519869	779000, 802048, 784511, 792558, 780961, 786639, 788077, 807148, 811866, 782754, 799798, 785599, 782047, 817366, 822191, 818792	986	102	12782	2.0334884460883744	0.9972873704361981	0.16863171539710708	15.081888145517453
GOTERM_CC_FAT	GO:0005912~adherens junction	21	1.55902004454343	0.015661607442285584	779000, 802048, 784511, 783472, 823421, 792558, 780476, 780961, 810548, 786639, 788077, 807148, 799798, 811866, 782754, 785599, 784752, 782047, 817366, 818792, 822191	986	155	12782	1.756343649806975	0.9997443308147734	0.21048162945974602	20.452555145888972
GOTERM_CC_FAT	GO:0005924~cell-substrate adherens junction	16	1.1878247958426131	0.015671652260980388	779000, 802048, 784511, 792558, 780961, 786639, 788077, 807148, 811866, 782754, 799798, 785599, 782047, 817366, 822191, 818792	986	106	12782	1.956753033028436	0.9997456942953111	0.20539959765020055	20.464320955906313
GOTERM_CC_FAT	GO:0030055~cell-substrate junction	16	1.1878247958426131	0.024767610537449497	779000, 802048, 784511, 792558, 780961, 786639, 788077, 807148, 811866, 782754, 799798, 785599, 782047, 817366, 822191, 818792	986	112	12782	1.8519269776876268	0.999998038207234	0.2532588753424381	30.478575920185126
GOTERM_CC_FAT	GO:0070161~anchoring junction	21	1.55902004454343	0.04206124530176532	779000, 802048, 784511, 783472, 823421, 792558, 780476, 780961, 810548, 786639, 788077, 807148, 799798, 811866, 782754, 785599, 784752, 782047, 817366, 818792, 822191	986	172	12782	1.5827515448841927	0.9999999998336673	0.32634396600923976	46.36051355922957
Annotation Cluster 28	Enrichment Score: 2.1028764543594076
Category	Term	Count	%	PValue	Genes	List Total	Pop Hits	Pop Total	Fold Enrichment	Bonferroni	Benjamini	FDR
GOTERM_CC_FAT	GO:0030018~Z disc	11	0.8166295471417966	0.0022318888827857486	806627, 802266, 802048, 784511, 791945, 795592, 783885, 825273, 786507, 793471, 791678	986	46	12782	3.0999647235205927	0.6898864715292713	0.07056281340280812	3.186922390049951
GOTERM_CC_FAT	GO:0043292~contractile fiber	19	1.4105419450631032	0.005150154770541139	802048, 784511, 783885, 803983, 791678, 790178, 809566, 817943, 806627, 802266, 798126, 791945, 795592, 825273, 775171, 786507, 822191, 815737, 793471	986	121	12782	2.0355891572930114	0.9331734194393353	0.12088598872455458	7.211367143140935
GOTERM_CC_FAT	GO:0031674~I band	11	0.8166295471417966	0.008542003705547585	806627, 802266, 802048, 784511, 791945, 795592, 783885, 825273, 786507, 793471, 791678	986	55	12782	2.5926977687626778	0.9888379601443007	0.15336892236749122	11.693012181530737
GOTERM_CC_FAT	GO:0030016~myofibril	17	1.2620638455827766	0.010846713790645883	802048, 784511, 783885, 803983, 791678, 809566, 817943, 806627, 802266, 798126, 791945, 795592, 825273, 786507, 822191, 815737, 793471	986	111	12782	1.985399192295744	0.9967029507165874	0.16835203284345712	14.622322395870501
GOTERM_CC_FAT	GO:0044449~contractile fiber part	17	1.2620638455827766	0.012773606832151103	802048, 784511, 783885, 791678, 809566, 806627, 817943, 802266, 798126, 791945, 795592, 825273, 775171, 786507, 822191, 815737, 793471	986	113	12782	1.9502593835825452	0.9988131906404718	0.18464849409044393	17.00171641676247
GOTERM_CC_FAT	GO:0030017~sarcomere	15	1.1135857461024499	0.017745038406554264	802048, 784511, 783885, 791678, 809566, 806627, 817943, 802266, 798126, 791945, 795592, 825273, 786507, 815737, 793471	986	98	12782	1.984207476093886	0.9999157641128927	0.2187748053924834	22.858560474280598
Annotation Cluster 29	Enrichment Score: 2.0227223085327797
Category	Term	Count	%	PValue	Genes	List Total	Pop Hits	Pop Total	Fold Enrichment	Bonferroni	Benjamini	FDR
GOTERM_BP_FAT	GO:0006875~cellular metal ion homeostasis	29	2.1529324424647367	0.0017211297629017332	773117, 783375, 817439, 779616, 780001, 806627, 814682, 808494, 809942, 808904, 796402, 820568, 793611, 797665, 796807, 784676, 777749, 794032, 797625, 825831, 780290, 783866, 787067, 782771, 817943, 780345, 827054, 782027, 823182	1076	196	13528	1.8602154616493438	0.9980285129870361	0.11289136595639748	3.1167581850027437
GOTERM_BP_FAT	GO:0048878~chemical homeostasis	60	4.4543429844097995	0.00235102011090803	779212, 817439, 786686, 780001, 801730, 779616, 822647, 820345, 819594, 806658, 776543, 782765, 774518, 808494, 785672, 809942, 808904, 796402, 803569, 820568, 797665, 783847, 788298, 797625, 825831, 787067, 817943, 825545, 787161, 782027, 773117, 783375, 773114, 791678, 791946, 806627, 814682, 791945, 802114, 790084, 791749, 800522, 799883, 793611, 784676, 796807, 783108, 777749, 794032, 783866,…	1076	512	13528	1.47333875464684	0.9997988174316949	0.13433673376615352	4.234277276462139
GOTERM_BP_FAT	GO:0055065~metal ion homeostasis	29	2.1529324424647367	0.00333704897579713	773117, 783375, 817439, 779616, 780001, 806627, 814682, 808494, 809942, 808904, 796402, 820568, 793611, 797665, 796807, 784676, 777749, 794032, 797625, 825831, 780290, 783866, 787067, 782771, 817943, 780345, 827054, 782027, 823182	1076	205	13528	1.7785474657720555	0.9999943674466903	0.1488435311891657	5.959196549853019
GOTERM_BP_FAT	GO:0030003~cellular cation homeostasis	34	2.5241276911655532	0.00344568746751406	773117, 783375, 817439, 773114, 780001, 779616, 791946, 806627, 806658, 814682, 808494, 790084, 809942, 808904, 796402, 803569, 820568, 793611, 797665, 784676, 796807, 777749, 794032, 797625, 783866, 825831, 780290, 787067, 782771, 817943, 780345, 827054, 782027, 823182	1076	254	13528	1.6829318268301963	0.9999962023240644	0.14786846077722127	6.147437195345917
GOTERM_BP_FAT	GO:0006874~cellular calcium ion homeostasis	26	1.9302152932442462	0.005343863011773933	773117, 783375, 817439, 779616, 780001, 806627, 808494, 809942, 796402, 820568, 793611, 797665, 796807, 784676, 777749, 794032, 797625, 825831, 780290, 783866, 787067, 817943, 782771, 780345, 782027, 827054	1076	183	13528	1.7862555101874988	0.9999999961501211	0.19177480381494372	9.379507891437678
GOTERM_BP_FAT	GO:0042592~homeostatic process	80	5.939123979213066	0.005782536377486061	779212, 817439, 786686, 792681, 780001, 801730, 779616, 822647, 820345, 819594, 825101, 782765, 806658, 776543, 774518, 814381, 808494, 785672, 809942, 808904, 796402, 803569, 818811, 820568, 797665, 783847, 788298, 812193, 785880, 797625, 825831, 774668, 787067, 817943, 825545, 784752, 780418, 787161, 782027, 794813, 773117, 783375, 816407, 773114, 791678, 791946, 806627, 814682, 825577, 791945,…	1076	751	13528	1.339279968715814	0.999999999218918	0.20187299326817543	10.111327398019675
GOTERM_BP_FAT	GO:0055074~calcium ion homeostasis	26	1.9302152932442462	0.007524986763540775	773117, 783375, 817439, 779616, 780001, 806627, 808494, 809942, 796402, 820568, 793611, 797665, 796807, 784676, 777749, 794032, 797625, 825831, 780290, 783866, 787067, 817943, 782771, 780345, 782027, 827054	1076	188	13528	1.7387487147037888	0.999999999998626	0.23900803086815725	12.963364928766541
GOTERM_BP_FAT	GO:0055080~cation homeostasis	35	2.5983667409057167	0.011675568601525112	773117, 783375, 817439, 773114, 780001, 779616, 791946, 806627, 806658, 814682, 808494, 790084, 809942, 808904, 796402, 803569, 820568, 793611, 797665, 784676, 796807, 777749, 794032, 797625, 783866, 825831, 780290, 787067, 782771, 817943, 780345, 827054, 782027, 823182, 823049	1076	286	13528	1.5385915200041596	1.0	0.2959944630661212	19.416254952858736
GOTERM_BP_FAT	GO:0051480~cytosolic calcium ion homeostasis	18	1.3363028953229399	0.011830292944799231	773117, 783375, 817439, 797665, 784676, 796807, 779616, 780001, 794032, 797625, 783866, 780290, 787067, 782771, 806627, 808494, 809942, 827054	1076	118	13528	1.917837565370802	1.0	0.29322541140713587	19.64782842637942
GOTERM_BP_FAT	GO:0019725~cellular homeostasis	52	3.8604305864884925	0.011873287686165485	779212, 817439, 786686, 779616, 780001, 822647, 806658, 782765, 814381, 808494, 809942, 808904, 796402, 803569, 818811, 820568, 797665, 788298, 785880, 797625, 825831, 787067, 817943, 784752, 787161, 782027, 794813, 773117, 783375, 773114, 791678, 791946, 806627, 814682, 791945, 790084, 822318, 799883, 793611, 796807, 784676, 777749, 794032, 780290, 807733, 783866, 782771, 780345, 798110, 774652,…	1076	466	13528	1.4029388771000526	1.0	0.29020816707953756	19.712066162640408
GOTERM_BP_FAT	GO:0030005~cellular di-, tri-valent inorganic cation homeostasis	29	2.1529324424647367	0.013183141250669012	773117, 783375, 817439, 779616, 780001, 806627, 791946, 808494, 790084, 809942, 796402, 803569, 820568, 793611, 797665, 796807, 784676, 777749, 794032, 797625, 825831, 780290, 783866, 787067, 782771, 817943, 780345, 827054, 782027	1076	227	13528	1.6061772267985523	1.0	0.3067155369255079	21.64598240649449
GOTERM_BP_FAT	GO:0055082~cellular chemical homeostasis	43	3.192279138827023	0.01832362109013308	773117, 783375, 817439, 786686, 773114, 780001, 779616, 822647, 791678, 791946, 806627, 782765, 806658, 814682, 791945, 808494, 790084, 809942, 808904, 796402, 803569, 799883, 820568, 793611, 797665, 788298, 784676, 796807, 777749, 794032, 797625, 783866, 825831, 780290, 807733, 787067, 782771, 817943, 780345, 787161, 827054, 782027, 823182	1076	380	13528	1.4226765799256504	1.0	0.3674732242266171	28.818233782795488
GOTERM_BP_FAT	GO:0006873~cellular ion homeostasis	42	3.11804008908686	0.0218387065683508	773117, 783375, 817439, 786686, 773114, 780001, 779616, 822647, 791678, 791946, 806627, 782765, 806658, 814682, 791945, 808494, 790084, 809942, 808904, 796402, 803569, 799883, 820568, 793611, 797665, 788298, 784676, 796807, 777749, 794032, 797625, 783866, 825831, 780290, 807733, 787067, 782771, 817943, 780345, 827054, 782027, 823182	1076	374	13528	1.4118839830626404	1.0	0.3836263374997958	33.360253140218745
GOTERM_BP_FAT	GO:0055066~di-, tri-valent inorganic cation homeostasis	29	2.1529324424647367	0.02459135632527492	773117, 783375, 817439, 779616, 780001, 806627, 791946, 808494, 790084, 809942, 796402, 803569, 820568, 793611, 797665, 796807, 784676, 777749, 794032, 797625, 825831, 780290, 783866, 787067, 782771, 817943, 780345, 827054, 782027	1076	239	13528	1.5255323451182903	1.0	0.402188511717551	36.72427701476371
GOTERM_BP_FAT	GO:0050801~ion homeostasis	44	3.2665181885671863	0.03544413735392682	773117, 783375, 817439, 786686, 773114, 780001, 779616, 822647, 791678, 791946, 806627, 776543, 782765, 806658, 814682, 791945, 808494, 790084, 809942, 808904, 796402, 803569, 799883, 820568, 793611, 797665, 788298, 784676, 796807, 777749, 794032, 797625, 783866, 807733, 780290, 825831, 787067, 782771, 817943, 780345, 827054, 782027, 823182, 823049	1076	409	13528	1.352541787476936	1.0	0.46600447565470704	48.48673324946954
GOTERM_BP_FAT	GO:0007204~elevation of cytosolic calcium ion concentration	15	1.1135857461024499	0.05306726020138165	773117, 783375, 817439, 797665, 779616, 794032, 797625, 780290, 783866, 787067, 782771, 806627, 808494, 809942, 827054	1076	110	13528	1.7144305508617776	1.0	0.5441262849077966	63.29560376963072
Annotation Cluster 30	Enrichment Score: 1.9949018531064424
Category	Term	Count	%	PValue	Genes	List Total	Pop Hits	Pop Total	Fold Enrichment	Bonferroni	Benjamini	FDR
UP_SEQ_FEATURE	repeat:LRR 5	31	2.3014105419450632	7.915829329757065E-4	816393, 807471, 793441, 792629, 784889, 775306, 794694, 792828, 806598, 795624, 812898, 823079, 825264, 797879, 772497, 812198, 802036, 773736, 798637, 772249, 812024, 784228, 795767, 809166, 810735, 815581, 774344, 818180, 823165, 776439, 794302	1340	231	19113	1.9141403372746655	0.9419282324761102	0.12674477549794072	1.444100428444639
UP_SEQ_FEATURE	repeat:LRR 4	33	2.4498886414253898	7.957306465363669E-4	816393, 807471, 793441, 792629, 784889, 775306, 794694, 792828, 806598, 795624, 812898, 823079, 825264, 797879, 772497, 812198, 822317, 802036, 773736, 798637, 772249, 812024, 784228, 795767, 826374, 809166, 810735, 815581, 774344, 818180, 823165, 776439, 794302	1340	252	19113	1.8678304904051173	0.9427881586338008	0.1219442575024452	1.451614987974159
UP_SEQ_FEATURE	repeat:LRR 9	21	1.55902004454343	0.0011519043330608099	812198, 773736, 802036, 793441, 798637, 772249, 775306, 794694, 795767, 806598, 795624, 809166, 810735, 774344, 818180, 812898, 823165, 776439, 797879, 794302, 772497	1340	135	19113	2.2187562189054724	0.984114212151714	0.15269386623926884	2.0948905636135273
INTERPRO	IPR000372:Leucine-rich repeat, cysteine-rich flanking region, N-terminal	18	1.3363028953229399	0.0012018604324534124	812198, 816393, 807471, 773736, 793441, 792629, 772249, 812024, 794694, 806598, 795624, 816988, 810735, 815581, 812898, 823079, 776439, 794302	1267	99	16659	2.3906149099519265	0.8865820572724338	0.17953137398661767	2.022784347331863
UP_SEQ_FEATURE	repeat:LRR 6	28	2.078693392724573	0.0016356259984808682	816393, 807471, 793441, 792629, 775306, 794694, 792828, 806598, 795624, 812898, 797879, 772497, 812198, 802036, 773736, 798637, 812024, 772249, 784228, 795767, 809166, 810735, 815581, 774344, 818180, 823165, 776439, 794302	1340	210	19113	1.9017910447761195	0.9972142901412543	0.18361627036021833	2.962171512563938
INTERPRO	IPR003591:Leucine-rich repeat, typical subtype	21	1.55902004454343	0.0020842762183870722	816393, 807471, 773736, 802036, 793441, 792629, 798637, 772249, 812024, 775306, 794694, 795767, 806598, 795624, 810735, 815581, 774344, 812898, 823079, 776439, 794302	1267	131	16659	2.1077558938889123	0.977096760931591	0.23642837891542512	3.483344847993408
UP_SEQ_FEATURE	repeat:LRR 1	37	2.7468448403860433	0.0030256849554075333	804745, 816393, 807471, 793441, 792629, 784889, 775306, 794694, 792828, 806598, 795624, 815309, 812898, 823079, 825264, 797879, 772497, 785168, 812198, 822317, 802036, 773736, 798637, 772249, 784499, 812024, 784228, 795767, 826374, 809166, 810735, 815581, 774344, 818180, 823165, 776439, 794302	1340	318	19113	1.659581807941425	0.999981371094229	0.2810936100641084	5.414202206851282
UP_SEQ_FEATURE	repeat:LRR 2	37	2.7468448403860433	0.0032054287260780303	804745, 816393, 807471, 793441, 792629, 784889, 775306, 794694, 792828, 806598, 795624, 815309, 812898, 823079, 825264, 797879, 772497, 785168, 812198, 822317, 802036, 773736, 798637, 772249, 784499, 812024, 784228, 795767, 826374, 809166, 810735, 815581, 774344, 818180, 823165, 776439, 794302	1340	319	19113	1.654379357132831	0.9999902555645648	0.28778602573983836	5.72695403028286
UP_SEQ_FEATURE	repeat:LRR 10	18	1.3363028953229399	0.0032125717778380396	812198, 773736, 793441, 798637, 772249, 775306, 794694, 806598, 795624, 809166, 810735, 774344, 812898, 818180, 823165, 776439, 797879, 772497	1340	117	19113	2.1943742824339836	0.9999905033260916	0.2813754601092002	5.739362623031086
SP_PIR_KEYWORDS	leucine-rich repeat	37	2.7468448403860433	0.0033556757561200162	804745, 816393, 807471, 793441, 792629, 784889, 775306, 794694, 792828, 806598, 795624, 815309, 812898, 823079, 825264, 797879, 772497, 785168, 812198, 822317, 802036, 773736, 798637, 772249, 784499, 812024, 784228, 795767, 826374, 809166, 810735, 815581, 774344, 818180, 823165, 776439, 794302	1340	322	19235	1.6494275516825812	0.8890085830970232	0.04666525468332938	4.898877526178714
UP_SEQ_FEATURE	repeat:LRR 8	21	1.55902004454343	0.003785112136796721	812198, 773736, 802036, 793441, 798637, 772249, 775306, 794694, 795767, 806598, 795624, 809166, 810735, 774344, 818180, 812898, 823165, 776439, 797879, 794302, 772497	1340	149	19113	2.0102824802163677	0.9999987955697488	0.29494147087172773	6.72894701682919
SMART	SM00013:LRRNT	18	1.3363028953229399	0.005238905639324961	812198, 816393, 807471, 773736, 793441, 792629, 772249, 812024, 794694, 806598, 795624, 816988, 810735, 815581, 812898, 823079, 776439, 794302	797	99	9079	2.071176000912513	0.820508122251514	0.4359101737678428	6.864378600211863
UP_SEQ_FEATURE	repeat:LRR 3	34	2.5241276911655532	0.006405544378503211	816393, 807471, 793441, 792629, 784889, 775306, 794694, 792828, 806598, 795624, 812898, 823079, 825264, 797879, 772497, 785168, 812198, 822317, 802036, 773736, 798637, 772249, 812024, 784228, 795767, 826374, 809166, 810735, 815581, 774344, 818180, 823165, 776439, 794302	1340	299	19113	1.6219288174512052	0.9999999999067349	0.3947282390487159	11.134079944018914
SMART	SM00369:LRR_TYP	21	1.55902004454343	0.00992042679815273	816393, 807471, 773736, 802036, 793441, 792629, 798637, 772249, 812024, 775306, 794694, 795767, 806598, 795624, 810735, 815581, 774344, 812898, 823079, 776439, 794302	797	131	9079	1.8261131916442386	0.9616184195642468	0.47901577819171437	12.626531454544365
UP_SEQ_FEATURE	repeat:LRR 12	14	1.0393466963622866	0.010667012402774644	812198, 773736, 798637, 772249, 775306, 806598, 809166, 795624, 774344, 812898, 818180, 823165, 776439, 797879	1340	91	19113	2.194374282433984	1.0	0.5038044105174624	17.88045740324541
INTERPRO	IPR001611:Leucine-rich repeat	27	2.0044543429844097	0.011144597451840415	804745, 816393, 807471, 793441, 792629, 775306, 794694, 806598, 795624, 812898, 823079, 812198, 822317, 802036, 773736, 798637, 812024, 772249, 784228, 795767, 810735, 815581, 774344, 818180, 823165, 776439, 794302	1267	213	16659	1.6666963104594417	0.999999998449931	0.48022214219379245	17.34053284394449
UP_SEQ_FEATURE	repeat:LRR 7	22	1.6332590942835932	0.012402537196816799	812198, 773736, 802036, 793441, 792629, 798637, 772249, 775306, 794694, 795767, 806598, 795624, 809166, 810735, 774344, 818180, 812898, 823165, 776439, 797879, 794302, 772497	1340	177	19113	1.772856058689603	1.0	0.5510996636509068	20.486703297902686
INTERPRO	IPR000483:Cysteine-rich flanking region, C-terminal	14	1.0393466963622866	0.015269873923657423	816393, 807471, 793441, 792629, 812024, 772249, 794694, 795624, 815581, 774344, 823079, 823165, 776439, 794302	1267	88	16659	2.0917880462079355	0.999999999999198	0.5487626466359683	23.008798943422292
UP_SEQ_FEATURE	repeat:LRR 15	9	0.6681514476614699	0.02448706333370942	809166, 773736, 774344, 818180, 812898, 772249, 823165, 776439, 797879	1340	51	19113	2.5170763827919225	1.0	0.7302669688093354	36.58057109527749
UP_SEQ_FEATURE	repeat:LRR 11	14	1.0393466963622866	0.025741183538798968	812198, 773736, 798637, 772249, 775306, 806598, 809166, 795624, 774344, 812898, 818180, 823165, 776439, 797879	1340	102	19113	1.9577260755048287	1.0	0.7429124301894174	38.0616237797777
UP_SEQ_FEATURE	repeat:LRR 16	8	0.5939123979213066	0.035686937349062774	809166, 773736, 774344, 818180, 812898, 772249, 776439, 797879	1340	45	19113	2.5357213930348257	1.0	0.8085650844927598	48.70176257300719
UP_SEQ_FEATURE	repeat:LRR 13	11	0.8166295471417966	0.03881325789697974	795624, 809166, 773736, 798637, 774344, 818180, 812898, 772249, 823165, 776439, 797879	1340	76	19113	2.0644442262372347	1.0	0.8161692166287724	51.67218671623558
SMART	SM00082:LRRCT	14	1.0393466963622866	0.04231578970790702	816393, 807471, 793441, 792629, 812024, 772249, 794694, 795624, 815581, 774344, 823079, 823165, 776439, 794302	797	88	9079	1.8122790007984486	0.9999992760626872	0.6103750758351694	44.30988243700899
UP_SEQ_FEATURE	repeat:LRR 14	9	0.6681514476614699	0.05694337328859492	809166, 773736, 774344, 818180, 812898, 772249, 823165, 776439, 797879	1340	60	19113	2.1395149253731343	1.0	0.8860839163031919	65.93675082526205
UP_SEQ_FEATURE	repeat:LRR 17	5	0.3711952487008166	0.24312871794778093	809166, 773736, 818180, 772249, 776439	1340	36	19113	1.9810323383084576	1.0	0.9968291250723542	99.4005348403869
UP_SEQ_FEATURE	repeat:LRR 19	3	0.22271714922048996	0.5309949519598987	809166, 773736, 772249	1340	25	19113	1.7116119402985075	1.0	0.9999856581048209	99.9999088235965
UP_SEQ_FEATURE	repeat:LRR 18	3	0.22271714922048996	0.5732568883578857	809166, 773736, 772249	1340	27	19113	1.5848258706467662	1.0	0.9999951774816851	99.99998391006585
Annotation Cluster 31	Enrichment Score: 1.9105241602080147
Category	Term	Count	%	PValue	Genes	List Total	Pop Hits	Pop Total	Fold Enrichment	Bonferroni	Benjamini	FDR
SP_PIR_KEYWORDS	egf-like domain	37	2.7468448403860433	3.933865437844077E-6	825335, 796832, 785151, 775476, 786108, 774193, 815624, 821809, 794746, 811415, 818634, 774518, 780087, 794313, 776391, 791612, 808897, 803720, 785766, 808904, 817326, 804422, 775483, 807878, 795414, 790976, 776160, 786214, 793095, 772249, 783912, 773224, 814534, 801790, 813598, 779845, 774343	1340	230	19235	2.3091985723556134	0.0025694463640156817	1.9788449957025556E-4	0.0058783576949439365
INTERPRO	IPR013032:EGF-like region, conserved site	44	3.2665181885671863	2.31981505311528E-5	825335, 796832, 785151, 775476, 804961, 786108, 774193, 815624, 821809, 794746, 818634, 811415, 774518, 780087, 794313, 776391, 791612, 808897, 803720, 785766, 797947, 808904, 789417, 788840, 804422, 802630, 817326, 775483, 807878, 795414, 795462, 790976, 776160, 786214, 793095, 772249, 783912, 784778, 773224, 814534, 801790, 813598, 779845, 774343	1267	293	16659	1.974501051905687	0.04111980556431927	0.013898885892738577	0.03941278586389041
INTERPRO	IPR006210:EGF-like	31	2.3014105419450632	2.8132945975360994E-4	825335, 775476, 786108, 774193, 815624, 821809, 811415, 818634, 774518, 780087, 791612, 794313, 776391, 808897, 803720, 785766, 802630, 817326, 804422, 807878, 775483, 795414, 790976, 776160, 786214, 793095, 772249, 783912, 773224, 801790, 779845	1267	201	16659	2.027859911178127	0.39907068456965056	0.07017045511978848	0.47698291300530826
INTERPRO	IPR000742:EGF-like, type 3	30	2.2271714922048997	3.434108684154938E-4	785151, 796832, 775476, 786108, 774193, 815624, 821809, 818634, 774518, 780087, 791612, 794313, 808897, 803720, 785766, 817326, 804422, 807878, 775483, 795414, 790976, 786214, 776160, 793095, 772249, 783912, 773224, 801790, 813598, 779845	1267	194	16659	2.033254949185917	0.4629587779631158	0.07476734389421291	0.5819506857523304
INTERPRO	IPR006209:EGF	21	1.55902004454343	0.0014225503039855297	817326, 795414, 785151, 775476, 776160, 786108, 793095, 774193, 772249, 815624, 773224, 811415, 818634, 774518, 801790, 791612, 794313, 779845, 808897, 803720, 785766	1267	127	16659	2.1741419062948624	0.9239716659394202	0.17979730805336147	2.3900048668738627
SMART	SM00181:EGF	31	2.3014105419450632	0.0026234381462104726	825335, 775476, 786108, 774193, 815624, 821809, 811415, 818634, 774518, 780087, 791612, 794313, 776391, 808897, 803720, 785766, 802630, 817326, 804422, 807878, 775483, 795414, 790976, 776160, 786214, 793095, 772249, 783912, 773224, 801790, 779845	797	201	9079	1.7568930754009124	0.5764109530655022	0.3491628107318253	3.4939162438722304
UP_SEQ_FEATURE	domain:EGF-like 8	7	0.5196733481811433	0.006517418454477723	775483, 818634, 790976, 779845, 815624, 821809, 773224	1340	25	19113	3.993761194029851	0.9999999999377751	0.39347277189310104	11.317697759630052
UP_SEQ_FEATURE	domain:EGF-like 4	11	0.8166295471417966	0.0065548123189100435	807878, 775483, 818634, 811415, 790976, 786214, 779845, 794313, 808897, 772249, 821809	1340	58	19113	2.70513381369017	0.9999999999456483	0.3888465217675472	11.378991903393953
INTERPRO	IPR013111:EGF, extracellular	12	0.8908685968819599	0.007371262808098013	804422, 802630, 775483, 794746, 818634, 825335, 795462, 790976, 779845, 783912, 821809, 773224	1267	63	16659	2.504453715187733	0.9999984717729966	0.391024878528652	11.814016641359126
UP_SEQ_FEATURE	domain:EGF-like 2	14	1.0393466963622866	0.008101147406641014	804422, 775483, 795414, 790976, 776160, 786108, 772249, 815624, 821809, 773224, 811415, 818634, 779845, 808897	1340	88	19113	2.2691824966078697	0.9999999999997987	0.44271694128602634	13.878875622874087
UP_SEQ_FEATURE	domain:EGF-like 7	7	0.5196733481811433	0.009663832698780152	775483, 818634, 790976, 779845, 772249, 821809, 773224	1340	27	19113	3.697927031509121	0.9999999999999993	0.48237500459588845	16.337352778112436
INTERPRO	IPR001881:EGF-like calcium-binding	15	1.1135857461024499	0.013483780025006772	807878, 795414, 785151, 786214, 776160, 772249, 815624, 773224, 814534, 774518, 801790, 813598, 794313, 774343, 808897	1267	96	16659	2.0544346882399367	0.9999999999786864	0.5359972876964392	20.601096629545
INTERPRO	IPR018097:EGF-like calcium-binding, conserved site	15	1.1135857461024499	0.013483780025006772	807878, 795414, 785151, 786214, 776160, 772249, 815624, 773224, 814534, 774518, 801790, 813598, 794313, 774343, 808897	1267	96	16659	2.0544346882399367	0.9999999999786864	0.5359972876964392	20.601096629545
UP_SEQ_FEATURE	domain:EGF-like 3	12	0.8908685968819599	0.014958208729138158	775483, 818634, 811415, 774518, 790976, 776160, 779845, 786108, 808897, 815624, 821809, 773224	1340	75	19113	2.2821492537313435	1.0	0.5945531717180965	24.182574919243926
UP_SEQ_FEATURE	domain:EGF-like 1	16	1.1878247958426131	0.02051965550566791	804422, 807878, 775483, 795414, 786214, 776160, 786108, 772249, 821809, 773224, 811415, 818634, 774518, 801790, 779845, 808897	1340	120	19113	1.9017910447761193	1.0	0.6878569285872556	31.67162406794033
UP_SEQ_FEATURE	domain:EGF-like 6	8	0.5939123979213066	0.02857533276170102	775483, 818634, 790976, 779845, 794313, 772249, 821809, 773224	1340	43	19113	2.6536619229434226	1.0	0.7507441397202996	41.289047595072944
INTERPRO	IPR000152:EGF-type aspartate/asparagine hydroxylation conserved site	14	1.0393466963622866	0.03173537864922028	795414, 776160, 786108, 772249, 815624, 773224, 814534, 774518, 801790, 813598, 794313, 808897, 774343, 803720	1267	97	16659	1.8977046192401892	1.0	0.6816340753642964	42.19036013189626
SMART	SM00179:EGF_CA	15	1.1135857461024499	0.039622631727354696	807878, 795414, 785151, 786214, 776160, 772249, 815624, 773224, 814534, 774518, 801790, 813598, 794313, 774343, 808897	797	96	9079	1.7799168757841906	0.9999981865444658	0.611050380649993	42.15183638545532
UP_SEQ_FEATURE	domain:EGF-like 3; calcium-binding	7	0.5196733481811433	0.04196939040859799	807878, 795414, 786214, 813598, 794313, 803720, 772249	1340	37	19113	2.6984872932634127	1.0	0.833339946032271	54.505467164026214
UP_SEQ_FEATURE	domain:EGF-like 5	7	0.5196733481811433	0.064250117791734	775483, 818634, 790976, 779845, 794313, 821809, 773224	1340	41	19113	2.435220240262104	1.0	0.8969992213171323	70.47186583827956
UP_SEQ_FEATURE	domain:EGF-like 9	5	0.3711952487008166	0.07312285415350617	775483, 790976, 815624, 821809, 773224	1340	23	19113	3.1007462686567164	1.0	0.9144477440629619	75.21250828916531
UP_SEQ_FEATURE	domain:EGF-like 13	4	0.2969561989606533	0.09698453964768557	790976, 815624, 821809, 773224	1340	16	19113	3.5658582089552238	1.0	0.9552718957980465	84.64789543095024
UP_SEQ_FEATURE	domain:EGF-like 2; calcium-binding	8	0.5939123979213066	0.10200272379556635	807878, 801790, 774518, 785151, 786214, 813598, 794313, 803720	1340	57	19113	2.001885310290652	1.0	0.9590595861656374	86.14163330901722
UP_SEQ_FEATURE	domain:EGF-like 12	3	0.22271714922048996	0.20354492040132294	790976, 815624, 821809	1340	12	19113	3.565858208955224	1.0	0.9943541147486588	98.47089088537852
UP_SEQ_FEATURE	domain:EGF-like 15	3	0.22271714922048996	0.20354492040132294	790976, 821809, 773224	1340	12	19113	3.565858208955224	1.0	0.9943541147486588	98.47089088537852
UP_SEQ_FEATURE	domain:EGF-like 14	3	0.22271714922048996	0.2567390659418792	790976, 821809, 773224	1340	14	19113	3.056449893390192	1.0	0.9974984298979208	99.57046007360724
INTERPRO	IPR013091:EGF calcium-binding	8	0.5939123979213066	0.30587519148356745	807878, 801790, 774518, 795414, 785151, 786214, 813598, 794313	1267	72	16659	1.4609313338595107	1.0	0.992242521930884	99.79789172632175
UP_SEQ_FEATURE	domain:EGF-like 10	3	0.22271714922048996	0.3101181756841359	790976, 821809, 773224	1340	16	19113	2.674393656716418	1.0	0.9991406694968978	99.89073938904092
Annotation Cluster 32	Enrichment Score: 1.908209038892702
Category	Term	Count	%	PValue	Genes	List Total	Pop Hits	Pop Total	Fold Enrichment	Bonferroni	Benjamini	FDR
GOTERM_BP_FAT	GO:0050900~leukocyte migration	13	0.9651076466221231	0.0014792054634952686	797665, 783108, 812193, 772471, 780476, 813881, 778820, 819142, 825577, 805414, 805066, 791612, 796402	1076	57	13528	2.8674101610904588	0.9952649682819006	0.10764269142901917	2.684280007143336
GOTERM_BP_FAT	GO:0030595~leukocyte chemotaxis	10	0.7423904974016332	0.0019849233134347256	797665, 825577, 783108, 805066, 812193, 805414, 772471, 796402, 778820, 819142	1076	37	13528	3.3979704611674872	0.9992418395490786	0.12457731047073639	3.5862596148663495
GOTERM_BP_FAT	GO:0060326~cell chemotaxis	10	0.7423904974016332	0.0029290567290282572	797665, 825577, 783108, 805066, 812193, 805414, 772471, 796402, 778820, 819142	1076	39	13528	3.223715565723001	0.9999752580653607	0.14442836612479404	5.249065218202542
GOTERM_BP_FAT	GO:0032642~regulation of chemokine production	6	0.4454342984409799	0.004800305332562564	797665, 825577, 805066, 812193, 813881, 786639	1076	15	13528	5.0289962825278804	0.9999999722408275	0.1812664190947847	8.464897962875117
GOTERM_BP_FAT	GO:0007626~locomotory behavior	35	2.5983667409057167	0.006216830416842012	773117, 780026, 796832, 808327, 780001, 798727, 787958, 825577, 814682, 786363, 805414, 826524, 823746, 803187, 786599, 796402, 792223, 799883, 797665, 788298, 783108, 812193, 772471, 812553, 772249, 825500, 778820, 819142, 825831, 782771, 803882, 805066, 784925, 773036, 786081	1076	274	13528	1.6059750902233199	0.9999999998390983	0.21329035142231567	10.830333520318181
GOTERM_BP_FAT	GO:0042330~taxis	23	1.7074981440237564	0.007997182451112531	773117, 780026, 797665, 783108, 812193, 808327, 772471, 772249, 778820, 825831, 819142, 782771, 825577, 786363, 805066, 805414, 826524, 823746, 784925, 803187, 773036, 796402, 792223	1076	160	13528	1.807295539033457	0.9999999999997542	0.24563889119210736	13.721388632543686
GOTERM_BP_FAT	GO:0006935~chemotaxis	23	1.7074981440237564	0.007997182451112531	773117, 780026, 797665, 783108, 812193, 808327, 772471, 772249, 778820, 825831, 819142, 782771, 825577, 786363, 805066, 805414, 826524, 823746, 784925, 803187, 773036, 796402, 792223	1076	160	13528	1.807295539033457	0.9999999999997542	0.24563889119210736	13.721388632543686
GOTERM_BP_FAT	GO:0007610~behavior	50	3.711952487008166	0.028863419717477433	817439, 786686, 808327, 780001, 787958, 795023, 805414, 813799, 796402, 797665, 778389, 788298, 777431, 807563, 812193, 793220, 812553, 772249, 778820, 819686, 825500, 825831, 819142, 804278, 784925, 793566, 773117, 780026, 796832, 783472, 798727, 825577, 814682, 786363, 826524, 823746, 803187, 786599, 792223, 799883, 783108, 783247, 772471, 782771, 803882, 805066, 773036, 808915, 793023, 786081	1076	469	13528	1.3403508215692645	1.0	0.42563007827941635	41.62897102507587
GOTERM_BP_FAT	GO:0030593~neutrophil chemotaxis	5	0.3711952487008166	0.049436973646381124	797665, 812193, 805414, 772471, 796402	1076	18	13528	3.492358529533251	1.0	0.5297361906667156	60.62109514715006
SP_PIR_KEYWORDS	chemotaxis	10	0.7423904974016332	0.06147914172813395	826524, 808327, 823746, 772471, 803187, 783621, 773036, 772249, 778820, 825831	1340	72	19235	1.993677446102819	1.0	0.3539022827593683	61.25465251599449
GOTERM_BP_FAT	GO:0042035~regulation of cytokine biosynthetic process	6	0.4454342984409799	0.7101681727061526	797665, 825577, 783108, 824242, 812193, 813881	1076	74	13528	1.019391138350246	1.0	0.9981772265850537	99.99999998700972
Annotation Cluster 33	Enrichment Score: 1.777718852100017
Category	Term	Count	%	PValue	Genes	List Total	Pop Hits	Pop Total	Fold Enrichment	Bonferroni	Benjamini	FDR
GOTERM_BP_FAT	GO:0009611~response to wounding	61	4.528582034149963	0.0032304048061468933	803068, 804882, 795569, 805324, 781436, 816836, 825101, 795624, 785672, 791612, 797947, 808904, 803569, 817326, 824977, 797665, 783847, 788298, 780961, 813881, 787120, 783912, 778820, 788214, 778960, 817805, 821094, 774343, 823165, 783734, 780774, 799424, 773365, 774193, 773892, 782232, 825839, 825577, 824242, 797566, 794313, 796730, 803187, 783621, 818658, 788840, 797648, 806404, 795462, 772471,…	1076	530	13528	1.447022515255664	0.999991706611461	0.148090249038612	5.774064313621919
GOTERM_BP_FAT	GO:0006954~inflammatory response	37	2.7468448403860433	0.02621551000534377	783734, 804882, 780774, 781436, 773892, 825101, 825577, 824242, 797566, 794313, 791612, 803187, 796730, 783621, 818658, 797947, 788840, 808904, 803569, 824977, 797665, 788298, 806404, 772471, 794032, 780961, 813881, 783912, 778820, 791999, 783866, 782771, 814534, 778960, 805066, 774343, 823165	1076	325	13528	1.4313297111810122	1.0	0.4050293414487586	38.63315337007484
GOTERM_BP_FAT	GO:0006952~defense response	61	4.528582034149963	0.05483125482513721	798708, 786686, 804882, 781436, 806599, 825101, 791612, 812899, 816972, 797947, 808904, 803569, 821570, 824977, 797665, 788298, 812193, 819682, 786449, 780961, 813881, 783912, 778820, 819142, 778960, 774343, 823165, 796020, 800041, 783734, 803041, 780774, 773892, 807148, 825577, 815309, 824242, 797566, 794313, 796730, 803187, 783621, 818658, 788840, 812159, 806404, 783108, 772471, 777609, 794032,…	1076	615	13528	1.2470275334723608	1.0	0.5533496745055777	64.53227128497518
Annotation Cluster 34	Enrichment Score: 1.7566764215444508
Category	Term	Count	%	PValue	Genes	List Total	Pop Hits	Pop Total	Fold Enrichment	Bonferroni	Benjamini	FDR
GOTERM_CC_FAT	GO:0031256~leading edge membrane	7	0.5196733481811433	0.006662432748895976	806658, 788298, 789466, 823746, 773036, 786639, 793997	986	23	12782	3.945409648117118	0.9698869405669834	0.13073899977193015	9.23507318864283
GOTERM_CC_FAT	GO:0031253~cell projection membrane	12	0.8908685968819599	0.010259803052793295	790813, 826864, 806658, 797148, 788298, 784752, 789466, 823746, 777282, 773036, 786639, 793997	986	65	12782	2.393259478857856	0.9955010262001371	0.1700099652388274	13.885063164735111
GOTERM_CC_FAT	GO:0032589~neuron projection membrane	4	0.2969561989606533	0.019039610625170466	806658, 788298, 823746, 773036	986	8	12782	6.4817444219066935	0.9999577943209174	0.22261837262121376	24.319255013300843
GOTERM_CC_FAT	GO:0030673~axolemma	3	0.22271714922048996	0.07225441496392591	788298, 823746, 773036	986	6	12782	6.4817444219066935	1.0	0.4389379337340835	66.28125426406017
Annotation Cluster 35	Enrichment Score: 1.746681451880357
Category	Term	Count	%	PValue	Genes	List Total	Pop Hits	Pop Total	Fold Enrichment	Bonferroni	Benjamini	FDR
GOTERM_BP_FAT	GO:0005996~monosaccharide metabolic process	29	2.1529324424647367	0.00991910873127183	799285, 779212, 807766, 796832, 779941, 780001, 795001, 805901, 776543, 805229, 774073, 805596, 772628, 795573, 804478, 791501, 784676, 783247, 813881, 799920, 792817, 781273, 813835, 792283, 787161, 784925, 789275, 808598, 784759	1076	222	13528	1.6423523895642855	0.9999999999999998	0.26907792618490245	16.74275549816452
GOTERM_BP_FAT	GO:0006006~glucose metabolic process	21	1.55902004454343	0.01862022997862612	804478, 799285, 779212, 791501, 807766, 784676, 783247, 780001, 795001, 813881, 792817, 781273, 776543, 787161, 805229, 784925, 774073, 805596, 789275, 795573, 784759	1076	153	13528	1.725635979298783	1.0	0.36627761452520025	29.212525450630334
GOTERM_BP_FAT	GO:0019318~hexose metabolic process	24	1.7817371937639197	0.031152862107182433	804478, 799285, 779212, 791501, 807766, 784676, 783247, 780001, 795001, 813881, 805901, 799920, 792817, 781273, 776543, 813835, 787161, 805229, 784925, 774073, 805596, 789275, 795573, 784759	1076	192	13528	1.5715613382899627	1.0	0.4439380324122538	44.1072227902033
Annotation Cluster 36	Enrichment Score: 1.7198406791297411
Category	Term	Count	%	PValue	Genes	List Total	Pop Hits	Pop Total	Fold Enrichment	Bonferroni	Benjamini	FDR
GOTERM_BP_FAT	GO:0048545~response to steroid hormone stimulus	26	1.9302152932442462	0.009755372967055014	801730, 820843, 780001, 816276, 776543, 822984, 825577, 814682, 774518, 787177, 822729, 796402, 791501, 797665, 810592, 822052, 787120, 813881, 782105, 782754, 783966, 820249, 775321, 805066, 785288, 808600	1076	192	13528	1.7025247831474597	0.9999999999999996	0.2692651356201211	16.48930554864414
GOTERM_BP_FAT	GO:0031960~response to corticosteroid stimulus	14	1.0393466963622866	0.016268781624481345	797665, 810592, 801730, 813881, 816276, 776543, 814682, 825577, 775321, 805066, 787177, 822729, 808600, 796402	1076	85	13528	2.070763175158539	1.0	0.3453502927126273	26.02909573098451
GOTERM_BP_FAT	GO:0051384~response to glucocorticoid stimulus	12	0.8908685968819599	0.043639428551400496	776543, 797665, 825577, 810592, 805066, 775321, 801730, 787177, 822729, 813881, 796402, 816276	1076	78	13528	1.9342293394338004	1.0	0.5041631058847482	55.964431878618335
Annotation Cluster 37	Enrichment Score: 1.687073629328211
Category	Term	Count	%	PValue	Genes	List Total	Pop Hits	Pop Total	Fold Enrichment	Bonferroni	Benjamini	FDR
GOTERM_CC_FAT	GO:0044463~cell projection part	31	2.3014105419450632	0.004000884252462816	786686, 808807, 802048, 808152, 801730, 784889, 793997, 826864, 806658, 783325, 814682, 804845, 789466, 823746, 793845, 800335, 790813, 788298, 806171, 772494, 812553, 783129, 777282, 786639, 780290, 809166, 797148, 784752, 810462, 773036, 816651	986	234	12782	1.7173852741804059	0.8776253969241871	0.11015127374487821	5.645424832318502
GOTERM_CC_FAT	GO:0042995~cell projection	73	5.419450631031922	0.0060217288528151055	808807, 778088, 786686, 807471, 823567, 819290, 780001, 789638, 801730, 810548, 783144, 806658, 804845, 800335, 779000, 788110, 788298, 805750, 806171, 772494, 795485, 794863, 812553, 796443, 783129, 825500, 782754, 814557, 809166, 797148, 784752, 804278, 817366, 812809, 810689, 816651, 821093, 783113, 802048, 819745, 808152, 811110, 809539, 784889, 793997, 826864, 783325, 814682, 823054, 818207,…	986	697	12782	1.3577255173577867	0.9577826780981124	0.12354670450623262	8.382763331038989
GOTERM_CC_FAT	GO:0033267~axon part	11	0.8166295471417966	0.007492406092018551	786686, 814682, 804845, 788298, 772494, 784752, 808152, 801730, 823746, 773036, 793845	986	54	12782	2.6407106904064306	0.980567383125022	0.14064169125254833	10.328189218382011
GOTERM_CC_FAT	GO:0030424~axon	19	1.4105419450631032	0.06397667818200806	786686, 788298, 772494, 819290, 808152, 780001, 801730, 777698, 825500, 783325, 814682, 804845, 784752, 777044, 785288, 823746, 773036, 793845, 786081	986	159	12782	1.5490961511475116	0.9999999999999991	0.40839265215682496	61.647730074519934
GOTERM_CC_FAT	GO:0043005~neuron projection	30	2.2271714922048997	0.3177691080402031	786686, 802048, 819745, 819290, 808152, 801730, 780001, 806658, 783325, 814682, 804845, 823746, 793845, 788298, 806171, 772494, 795485, 817307, 796443, 812553, 783129, 777698, 825500, 791566, 815574, 784752, 777044, 785288, 773036, 786081	986	342	12782	1.1371481441941569	1.0	0.8248925087184644	99.60845459527897
Annotation Cluster 38	Enrichment Score: 1.6720125259946943
Category	Term	Count	%	PValue	Genes	List Total	Pop Hits	Pop Total	Fold Enrichment	Bonferroni	Benjamini	FDR
SP_PIR_KEYWORDS	dipeptidase	5	0.3711952487008166	0.0013036292872925194	772808, 814519, 794863, 801400, 814978	1340	8	19235	8.971548507462687	0.5739206818728505	0.02220063972362063	1.930455156656774
GOTERM_MF_FAT	GO:0016805~dipeptidase activity	5	0.3711952487008166	0.0021417241489822512	772808, 814519, 794863, 801400, 814978	1033	8	12983	7.855154888673765	0.9308481222459106	0.17371692791568238	3.4224566274042467
PIR_SUPERFAMILY	PIRSF002548:transferrin receptor	4	0.2969561989606533	0.003925693808461989	772808, 814519, 801400, 803569	565	5	7396	10.47221238938053	0.9134113879601637	0.9134113879601637	5.67084636160965
INTERPRO	IPR007365:Transferrin receptor-like, dimerisation	4	0.2969561989606533	0.007352904684516312	772808, 814519, 801400, 803569	1267	6	16659	8.765588003157063	0.999998419750274	0.40176190303089465	11.78629815138722
UP_SEQ_FEATURE	region of interest:NAALADase	3	0.22271714922048996	0.014027489855226755	772808, 814519, 801400	1340	3	19113	14.263432835820897	1.0	0.5832941806961697	22.85584003675113
GOTERM_MF_FAT	GO:0004180~carboxypeptidase activity	8	0.5939123979213066	0.02461545806022059	772808, 784640, 809998, 774828, 776460, 814519, 801400, 814978	1033	37	12983	2.7174589885141676	0.9999999999999674	0.539925349438942	33.29004482768515
GOTERM_MF_FAT	GO:0008238~exopeptidase activity	12	0.8908685968819599	0.040306473639549666	772808, 784640, 809998, 774828, 814144, 776460, 814519, 794863, 790893, 786081, 801400, 814978	1033	77	12983	1.958687972240731	1.0	0.6718853873103035	48.73855559160906
SP_PIR_KEYWORDS	carboxypeptidase	6	0.4454342984409799	0.06822134116746245	772808, 809998, 774828, 776460, 814519, 801400	1340	32	19235	2.691464552238806	1.0	0.3729845705543928	65.21200931376056
INTERPRO	IPR007484:Peptidase M28	3	0.22271714922048996	0.14554595470289805	772808, 814519, 801400	1267	9	16659	4.3827940015785325	1.0	0.9419816123940897	93.09439781046088
INTERPRO	IPR003137:Protease-associated PA	4	0.2969561989606533	0.15247335874306406	772808, 814519, 801400, 803569	1267	18	16659	2.9218626677190214	1.0	0.948423569681285	93.98651653954424
UP_SEQ_FEATURE	metal ion-binding site:Zinc 2	8	0.5939123979213066	0.23872184593157283	772808, 774828, 821298, 814519, 794479, 813979, 797230, 801400	1340	72	19113	1.5848258706467662	1.0	0.9965396915803273	99.33307304395657
Annotation Cluster 39	Enrichment Score: 1.6233852450852448
Category	Term	Count	%	PValue	Genes	List Total	Pop Hits	Pop Total	Fold Enrichment	Bonferroni	Benjamini	FDR
INTERPRO	IPR001757:ATPase, P-type, K/Mg/Cd/Cu/Zn/Na/Ca/Na/H-transporter	10	0.7423904974016332	0.0011822492349810678	801991, 784022, 783390, 793611, 788451, 788188, 773114, 782027, 790468, 823049	1267	36	16659	3.652328334648777	0.8824788596455017	0.19274340879565532	1.9900891470464033
INTERPRO	IPR018303:ATPase, P-type phosphorylation site	10	0.7423904974016332	0.0011822492349810678	801991, 784022, 783390, 793611, 788451, 788188, 773114, 782027, 790468, 823049	1267	36	16659	3.652328334648777	0.8824788596455017	0.19274340879565532	1.9900891470464033
INTERPRO	IPR008250:ATPase, P-type, ATPase-associated region	10	0.7423904974016332	0.0011822492349810678	801991, 784022, 783390, 793611, 788451, 788188, 773114, 782027, 790468, 823049	1267	36	16659	3.652328334648777	0.8824788596455017	0.19274340879565532	1.9900891470464033
UP_SEQ_FEATURE	active site:4-aspartylphosphate intermediate	10	0.7423904974016332	0.0012305340049794404	801991, 784022, 783390, 793611, 788451, 788188, 773114, 782027, 790468, 823049	1340	39	19113	3.6572904707233067	0.9880289314049473	0.15650592682311038	2.23636545981738
GOTERM_BP_FAT	GO:0006164~purine nucleotide biosynthetic process	23	1.7074981440237564	0.0031318292827074864	801991, 783390, 793611, 788451, 788298, 773114, 805626, 807563, 783023, 775133, 786659, 773208, 790179, 786637, 784022, 811191, 788188, 777586, 794935, 810512, 782027, 790468, 823049	1076	148	13528	1.953833015171305	0.999988141495924	0.14764573318364016	5.6026326341041095
INTERPRO	IPR006068:ATPase, P-type cation-transporter, C-terminal	6	0.4454342984409799	0.003960999636103914	801991, 788188, 773114, 782027, 790468, 823049	1267	15	16659	5.259352801894239	0.9992411041134478	0.3290706527909456	6.521809795317601
PIR_SUPERFAMILY	PIRSF001297:Na(+)/K(+)-transporting ATPase alpha chain	6	0.4454342984409799	0.0039955180777224725	801991, 788188, 773114, 782027, 790468, 823049	565	15	7396	5.236106194690265	0.9171058150041717	0.7120864973714702	5.768940459135274
GOTERM_MF_FAT	GO:0042626~ATPase activity, coupled to transmembrane movement of substances	18	1.3363028953229399	0.005409261609177651	800041, 801991, 821570, 783390, 820643, 793611, 788451, 786312, 773114, 820843, 786659, 784022, 777586, 788188, 782027, 790468, 820683, 823049	1033	109	12983	2.075490465998206	0.9988387230022864	0.28674177052742866	8.432851272157249
GOTERM_MF_FAT	GO:0043492~ATPase activity, coupled to movement of substances	18	1.3363028953229399	0.005938014040766851	800041, 801991, 821570, 783390, 820643, 793611, 788451, 786312, 773114, 820843, 786659, 784022, 777586, 788188, 782027, 790468, 820683, 823049	1033	110	12983	2.056622370852768	0.9994013418541146	0.27576861163657185	9.220328214807772
GOTERM_MF_FAT	GO:0016820~hydrolase activity, acting on acid anhydrides, catalyzing transmembrane movement of substances	18	1.3363028953229399	0.0065079799570669245	800041, 801991, 821570, 783390, 820643, 793611, 788451, 786312, 773114, 820843, 786659, 784022, 777586, 788188, 782027, 790468, 820683, 823049	1033	111	12983	2.0380942413856262	0.999707031214597	0.28750105939585224	10.062064790808812
INTERPRO	IPR004014:ATPase, P-type cation-transporter, N-terminal	6	0.4454342984409799	0.007184824759554545	801991, 788188, 773114, 782027, 790468, 823049	1267	17	16659	4.640605413436093	0.9999978530781607	0.40670232101798376	11.532136819439277
GOTERM_MF_FAT	GO:0015662~ATPase activity, coupled to transmembrane movement of ions, phosphorylative mechanism	11	0.8166295471417966	0.008099750331066444	801991, 784022, 783390, 793611, 788451, 788188, 773114, 786659, 782027, 790468, 823049	1033	53	12983	2.6085042649180803	0.9999602691850833	0.31292409081680816	12.374197866259918
GOTERM_BP_FAT	GO:0009152~purine ribonucleotide biosynthetic process	18	1.3363028953229399	0.010907028501243454	801991, 783390, 793611, 788451, 773114, 805626, 783023, 786659, 773208, 790179, 786637, 784022, 777586, 788188, 810512, 782027, 790468, 823049	1076	117	13528	1.9342293394338002	1.0	0.2854282333067102	18.25661024317995
GOTERM_BP_FAT	GO:0006163~purine nucleotide metabolic process	25	1.855976243504083	0.012421831596085713	819295, 783390, 773114, 805626, 783023, 790179, 784022, 811191, 777586, 810512, 801991, 793611, 788451, 788298, 807563, 775133, 786659, 773208, 786637, 817849, 788188, 794935, 782027, 790468, 823049	1076	186	13528	1.6898509013870566	1.0	0.29367651008123263	20.527386208051535
GOTERM_BP_FAT	GO:0009165~nucleotide biosynthetic process	25	1.855976243504083	0.012421831596085713	783390, 773114, 805626, 783023, 790179, 784022, 811191, 777586, 806930, 810512, 801991, 793611, 788451, 788298, 807563, 775133, 786659, 773208, 785066, 786637, 788188, 794935, 782027, 790468, 823049	1076	186	13528	1.6898509013870566	1.0	0.29367651008123263	20.527386208051535
GOTERM_MF_FAT	GO:0015399~primary active transmembrane transporter activity	18	1.3363028953229399	0.01617987758182078	800041, 801991, 821570, 783390, 820643, 793611, 788451, 786312, 773114, 820843, 786659, 784022, 777586, 788188, 782027, 790468, 820683, 823049	1033	122	12983	1.8543316458508563	0.9999999985107639	0.4499764545800917	23.275454428144737
GOTERM_MF_FAT	GO:0015405~P-P-bond-hydrolysis-driven transmembrane transporter activity	18	1.3363028953229399	0.01617987758182078	800041, 801991, 821570, 783390, 820643, 793611, 788451, 786312, 773114, 820843, 786659, 784022, 777586, 788188, 782027, 790468, 820683, 823049	1033	122	12983	1.8543316458508563	0.9999999985107639	0.4499764545800917	23.275454428144737
GOTERM_BP_FAT	GO:0009260~ribonucleotide biosynthetic process	18	1.3363028953229399	0.018732649014078326	801991, 783390, 793611, 788451, 773114, 805626, 783023, 786659, 773208, 790179, 786637, 784022, 777586, 788188, 810512, 782027, 790468, 823049	1076	124	13528	1.8250389734980212	1.0	0.36610056804463187	29.361427230952476
GOTERM_BP_FAT	GO:0034654~nucleobase, nucleoside, nucleotide and nucleic acid biosynthetic process	25	1.855976243504083	0.01885742447940491	783390, 773114, 805626, 783023, 790179, 784022, 811191, 777586, 806930, 810512, 801991, 793611, 788451, 788298, 807563, 775133, 786659, 773208, 785066, 786637, 788188, 794935, 782027, 790468, 823049	1076	193	13528	1.628560972321205	1.0	0.3661172156823197	29.52634859561578
GOTERM_BP_FAT	GO:0034404~nucleobase, nucleoside and nucleotide biosynthetic process	25	1.855976243504083	0.01885742447940491	783390, 773114, 805626, 783023, 790179, 784022, 811191, 777586, 806930, 810512, 801991, 793611, 788451, 788298, 807563, 775133, 786659, 773208, 785066, 786637, 788188, 794935, 782027, 790468, 823049	1076	193	13528	1.628560972321205	1.0	0.3661172156823197	29.52634859561578
INTERPRO	IPR005834:Haloacid dehalogenase-like hydrolase	8	0.5939123979213066	0.02589595981003437	801991, 783390, 793611, 788188, 773114, 782027, 790468, 823049	1267	39	16659	2.6971040009714042	1.0	0.6771917587232475	35.97152266750081
GOTERM_MF_FAT	GO:0005388~calcium-transporting ATPase activity	4	0.2969561989606533	0.029244499554767437	801991, 788188, 782027, 790468	1033	9	12983	5.585887920834678	0.9999999999999999	0.5942434852239724	38.25044796089975
GOTERM_MF_FAT	GO:0042625~ATPase activity, coupled to transmembrane movement of ions	12	0.8908685968819599	0.03123488566421364	801991, 784022, 783390, 793611, 788451, 777586, 788188, 773114, 786659, 782027, 790468, 823049	1033	74	12983	2.038094241385626	1.0	0.6099245891480292	40.275037331510454
UP_SEQ_FEATURE	metal ion-binding site:Magnesium	15	1.1135857461024499	0.03214325478946742	801991, 783390, 821623, 791501, 793611, 788451, 773114, 783023, 784022, 814682, 788188, 773138, 782027, 790468, 823049	1340	116	19113	1.8444094184251156	1.0	0.778068843985333	45.12623919250653
GOTERM_BP_FAT	GO:0044271~nitrogen compound biosynthetic process	36	2.6726057906458798	0.04003424135683707	789872, 783390, 790349, 773114, 805626, 783023, 801730, 789356, 790179, 784022, 776543, 811191, 777586, 806930, 810512, 824827, 807956, 801991, 793611, 788451, 820815, 788298, 807563, 775133, 793882, 786659, 773208, 785066, 786637, 788188, 794935, 781597, 782027, 788545, 790468, 823049	1076	325	13528	1.3926451243923361	1.0	0.4906489706716597	52.81109643505712
GOTERM_BP_FAT	GO:0009259~ribonucleotide metabolic process	19	1.4105419450631032	0.04348266714646259	801991, 783390, 793611, 788451, 773114, 805626, 783023, 786659, 773208, 790179, 801062, 786637, 784022, 777586, 788188, 810512, 782027, 790468, 823049	1076	147	13528	1.6250158055787371	1.0	0.5043987171311148	55.8315661808374
GOTERM_BP_FAT	GO:0009206~purine ribonucleoside triphosphate biosynthetic process	14	1.0393466963622866	0.046122366686437086	801991, 783390, 793611, 788451, 773114, 786659, 773208, 784022, 777586, 788188, 810512, 782027, 790468, 823049	1076	98	13528	1.7960701009028148	1.0	0.5164416974591246	58.019141259729736
GOTERM_BP_FAT	GO:0009150~purine ribonucleotide metabolic process	18	1.3363028953229399	0.04645518711141603	801991, 783390, 793611, 788451, 773114, 805626, 783023, 786659, 773208, 790179, 786637, 784022, 777586, 788188, 810512, 782027, 790468, 823049	1076	138	13528	1.6398900921286566	1.0	0.5175372848133111	58.28756767808645
GOTERM_BP_FAT	GO:0006754~ATP biosynthetic process	13	0.9651076466221231	0.048589415933861305	801991, 783390, 793611, 788451, 773114, 786659, 784022, 777586, 788188, 810512, 782027, 790468, 823049	1076	89	13528	1.8364312267657994	1.0	0.530820856590938	59.97067552431319
GOTERM_BP_FAT	GO:0009145~purine nucleoside triphosphate biosynthetic process	14	1.0393466963622866	0.04940480045272438	801991, 783390, 793611, 788451, 773114, 786659, 773208, 784022, 777586, 788188, 810512, 782027, 790468, 823049	1076	99	13528	1.777927978671473	1.0	0.5309628601779701	60.59658885235108
GOTERM_BP_FAT	GO:0009201~ribonucleoside triphosphate biosynthetic process	14	1.0393466963622866	0.04940480045272438	801991, 783390, 793611, 788451, 773114, 786659, 773208, 784022, 777586, 788188, 810512, 782027, 790468, 823049	1076	99	13528	1.777927978671473	1.0	0.5309628601779701	60.59658885235108
INTERPRO	IPR000695:ATPase, P-type, H+ transporting proton pump	3	0.22271714922048996	0.04943966843548661	788188, 782027, 790468	1267	5	16659	7.889029202841358	1.0	0.7778683868757712	57.75126148138755
GOTERM_BP_FAT	GO:0009142~nucleoside triphosphate biosynthetic process	14	1.0393466963622866	0.060206269861616334	801991, 783390, 793611, 788451, 773114, 786659, 773208, 784022, 777586, 788188, 810512, 782027, 790468, 823049	1076	102	13528	1.7256359792987828	1.0	0.5755681899439108	68.06207098508817
GOTERM_MF_FAT	GO:0015085~calcium ion transmembrane transporter activity	4	0.2969561989606533	0.06409416311984124	801991, 788188, 782027, 790468	1033	12	12983	4.1894159406260085	1.0	0.7473101666501625	65.90092846033939
GOTERM_BP_FAT	GO:0046034~ATP metabolic process	14	1.0393466963622866	0.07248540634757836	801991, 783390, 793611, 788451, 773114, 805626, 786659, 784022, 777586, 788188, 810512, 782027, 790468, 823049	1076	105	13528	1.6763320941759603	1.0	0.6228985521209041	74.92058681403073
GOTERM_BP_FAT	GO:0009205~purine ribonucleoside triphosphate metabolic process	15	1.1135857461024499	0.08020221652588017	801991, 783390, 793611, 788451, 773114, 805626, 786659, 773208, 784022, 777586, 788188, 810512, 782027, 790468, 823049	1076	117	13528	1.6118577828615004	1.0	0.64487431409741	78.49084819362284
GOTERM_BP_FAT	GO:0009199~ribonucleoside triphosphate metabolic process	15	1.1135857461024499	0.08469363793942594	801991, 783390, 793611, 788451, 773114, 805626, 786659, 773208, 784022, 777586, 788188, 810512, 782027, 790468, 823049	1076	118	13528	1.598197971142335	1.0	0.6583047741449888	80.34164475418386
GOTERM_BP_FAT	GO:0009141~nucleoside triphosphate metabolic process	16	1.1878247958426131	0.09647770064189955	801991, 783390, 793611, 788451, 773114, 805626, 786659, 773208, 784022, 777586, 788188, 806930, 810512, 782027, 790468, 823049	1076	131	13528	1.5355713839779788	1.0	0.6833725898580072	84.50808020439602
GOTERM_BP_FAT	GO:0009144~purine nucleoside triphosphate metabolic process	15	1.1135857461024499	0.10422978406917054	801991, 783390, 793611, 788451, 773114, 805626, 786659, 773208, 784022, 777586, 788188, 810512, 782027, 790468, 823049	1076	122	13528	1.5457980376622584	1.0	0.7039362513927326	86.77735945557684
GOTERM_MF_FAT	GO:0016887~ATPase activity	34	2.5241276911655532	0.11339923737969922	800041, 820643, 783390, 773114, 820843, 789685, 784889, 775325, 804864, 792139, 784022, 777586, 820683, 810492, 806957, 801991, 821570, 801381, 793611, 807917, 786312, 781145, 788451, 786659, 784778, 815529, 820897, 809166, 788188, 796149, 782027, 790468, 816651, 823049	1033	334	12983	1.279402472885787	1.0	0.825150147441801	85.84266791458684
GOTERM_MF_FAT	GO:0019829~cation-transporting ATPase activity	6	0.4454342984409799	0.1540040338178999	801991, 777586, 788188, 786659, 782027, 790468	1033	36	12983	2.0947079703130043	1.0	0.875545982191475	93.38864844720533
GOTERM_MF_FAT	GO:0042623~ATPase activity, coupled	27	2.0044543429844097	0.18768724211591029	800041, 783390, 820643, 773114, 820843, 789685, 804864, 792139, 784022, 777586, 820683, 806957, 801991, 821570, 801381, 793611, 788451, 781145, 786312, 786659, 784778, 820897, 788188, 782027, 796149, 790468, 823049	1033	272	12983	1.2475834234952452	1.0	0.8948349819126453	96.58261696440658
GOTERM_MF_FAT	GO:0015082~di-, tri-valent inorganic cation transmembrane transporter activity	6	0.4454342984409799	0.19485826013711566	801991, 791946, 793611, 788188, 782027, 790468	1033	39	12983	1.9335765879812346	1.0	0.9025147029751196	97.04099662534504
GOTERM_MF_FAT	GO:0022890~inorganic cation transmembrane transporter activity	16	1.1878247958426131	0.21944169647753842	801991, 820643, 793611, 788110, 773114, 786659, 802609, 791946, 794105, 777586, 788188, 806122, 815879, 782027, 790468, 823049	1033	151	12983	1.331734868543367	1.0	0.917044098364005	98.21182585422234
GOTERM_BP_FAT	GO:0034220~ion transmembrane transport	5	0.3711952487008166	0.5532547167515028	793611, 777586, 773114, 786659, 823049	1076	49	13528	1.282907214930582	1.0	0.989977535590521	99.99996304314787
Annotation Cluster 40	Enrichment Score: 1.604246381778099
Category	Term	Count	%	PValue	Genes	List Total	Pop Hits	Pop Total	Fold Enrichment	Bonferroni	Benjamini	FDR
SP_PIR_KEYWORDS	SH2 domain	17	1.2620638455827766	0.004257997398428559	825902, 772484, 792309, 809283, 804038, 775941, 810008, 795650, 810146, 799546, 785906, 808494, 802114, 805691, 802930, 819946, 786009	1340	111	19235	2.1984335081350004	0.9386202847688022	0.05648128684646525	6.177422715279235
INTERPRO	IPR000980:SH2 motif	16	1.1878247958426131	0.02070928145940346	825902, 772484, 792309, 809283, 804038, 810008, 795650, 810146, 799546, 785906, 808494, 802114, 805691, 802930, 819946, 786009	1267	111	16659	1.8952622709528786	1.0	0.6309314939991051	29.924935317924984
SMART	SM00252:SH2	16	1.1878247958426131	0.06008392994072402	825902, 772484, 792309, 809283, 804038, 810008, 795650, 810146, 799546, 785906, 808494, 802114, 805691, 802930, 819946, 786009	797	111	9079	1.642013406128839	0.9999999984146414	0.6189706299963746	56.78187186303614
UP_SEQ_FEATURE	domain:SH2	12	0.8908685968819599	0.07225796384748165	785906, 799546, 825902, 772484, 792309, 804038, 810008, 805691, 802930, 795650, 786009, 810146	1340	96	19113	1.782929104477612	1.0	0.9156674459815437	74.78417842140897
Annotation Cluster 41	Enrichment Score: 1.586240574556384
Category	Term	Count	%	PValue	Genes	List Total	Pop Hits	Pop Total	Fold Enrichment	Bonferroni	Benjamini	FDR
GOTERM_BP_FAT	GO:0007584~response to nutrient	21	1.55902004454343	0.007355371444360931	797665, 804896, 773813, 794500, 784676, 789315, 776858, 774688, 818087, 806627, 788214, 820249, 797566, 785288, 818195, 817215, 811818, 808600, 778502, 786345, 803569	1076	140	13528	1.8858736059479555	0.999999999997451	0.2363530519427619	12.689544561056444
GOTERM_BP_FAT	GO:0033189~response to vitamin A	9	0.6681514476614699	0.016128149483758923	788214, 804896, 773813, 794500, 789315, 785288, 797566, 774688, 803569	1076	42	13528	2.694105151354222	1.0	0.344910994094099	25.834478305430864
GOTERM_BP_FAT	GO:0031667~response to nutrient levels	25	1.855976243504083	0.02356577841744581	786686, 794500, 789315, 773365, 806627, 776543, 797566, 822729, 817215, 818195, 811818, 778502, 803569, 786345, 797665, 804896, 773813, 784676, 776858, 774688, 818087, 788214, 820249, 785288, 808600	1076	197	13528	1.5954937444568151	1.0	0.3942938681012904	35.49013473114082
GOTERM_BP_FAT	GO:0009991~response to extracellular stimulus	27	2.0044543429844097	0.02679877189102466	786686, 794500, 789315, 773365, 780476, 806627, 776543, 797566, 822729, 817215, 818195, 811818, 778502, 803569, 786345, 797665, 804896, 773813, 784676, 776858, 774688, 818087, 788214, 820249, 775321, 785288, 808600	1076	220	13528	1.5429874957755998	1.0	0.41027527731902624	39.30527585355475
GOTERM_BP_FAT	GO:0033273~response to vitamin	11	0.8166295471417966	0.034614207446434356	788214, 797665, 804896, 773813, 794500, 789315, 785288, 797566, 774688, 786345, 803569	1076	66	13528	2.0954151177199503	1.0	0.45956158661970736	47.66589660991416
GOTERM_BP_FAT	GO:0032526~response to retinoic acid	6	0.4454342984409799	0.11714299656587557	773813, 794500, 789315, 797566, 774688, 803569	1076	33	13528	2.2859074011490366	1.0	0.7331816256517336	89.87483885196144
Annotation Cluster 42	Enrichment Score: 1.5772193141687643
Category	Term	Count	%	PValue	Genes	List Total	Pop Hits	Pop Total	Fold Enrichment	Bonferroni	Benjamini	FDR
GOTERM_BP_FAT	GO:0042531~positive regulation of tyrosine phosphorylation of STAT protein	9	0.6681514476614699	2.575219864441355E-4	825577, 783847, 784676, 805066, 812193, 777609, 817216, 819682, 822729	1076	23	13528	4.91967027638597	0.6059665306659971	0.031604269703421894	0.4722975019439746
GOTERM_BP_FAT	GO:0042509~regulation of tyrosine phosphorylation of STAT protein	9	0.6681514476614699	0.0023411635381257396	825577, 783847, 784676, 805066, 812193, 777609, 817216, 819682, 822729	1076	31	13528	3.6500779469960425	0.9997915002217753	0.13595511537587046	4.216884514070585
GOTERM_BP_FAT	GO:0042517~positive regulation of tyrosine phosphorylation of Stat3 protein	5	0.3711952487008166	0.008312857329916023	825577, 784676, 805066, 777609, 822729	1076	11	13528	5.714768502872592	0.9999999999999222	0.24984505934362122	14.224660501389163
GOTERM_BP_FAT	GO:0045669~positive regulation of osteoblast differentiation	7	0.5196733481811433	0.011835002932587223	782300, 825577, 774120, 784676, 805066, 797566, 809539	1076	25	13528	3.520297397769517	1.0	0.29135814848520236	19.65486791137183
GOTERM_MF_FAT	GO:0005138~interleukin-6 receptor binding	4	0.2969561989606533	0.013741184213926066	825577, 784676, 805066, 786639	1033	7	12983	7.181855898216015	0.9999999674418898	0.4165272208484535	20.12735711039112
GOTERM_CC_FAT	GO:0005896~interleukin-6 receptor complex	3	0.22271714922048996	0.016886042947457113	825577, 784676, 805066	986	3	12782	12.963488843813387	0.9998668247422495	0.21430373172898054	21.874896630373918
GOTERM_BP_FAT	GO:0042516~regulation of tyrosine phosphorylation of Stat3 protein	5	0.3711952487008166	0.04094347761059473	825577, 784676, 805066, 777609, 822729	1076	17	13528	3.6977913842116776	1.0	0.4969806143354889	53.62591865124906
BIOCARTA	h_il6Pathway:IL 6 signaling pathway	6	0.4454342984409799	0.043368060002974024	799546, 825577, 784676, 805066, 824242, 802114	154	19	1437	2.9466848940533152	0.9999839500246356	0.8411773657426684	43.763894063984424
GOTERM_BP_FAT	GO:0019221~cytokine-mediated signaling pathway	11	0.8166295471417966	0.04906366052448355	797665, 825577, 784676, 805066, 821094, 777609, 805691, 813881, 795650, 815174, 793566	1076	70	13528	1.9756771109930962	1.0	0.5313861825429207	60.3358541814053
GOTERM_BP_FAT	GO:0045667~regulation of osteoblast differentiation	8	0.5939123979213066	0.05108901663949906	782300, 825577, 774120, 784676, 784752, 805066, 797566, 809539	1076	43	13528	2.3390680383850606	1.0	0.5344860389342561	61.86026337481096
GOTERM_BP_FAT	GO:0070120~ciliary neurotrophic factor-mediated signaling pathway	3	0.22271714922048996	0.05366488690794882	784676, 805066, 815174	1076	5	13528	7.543494423791821	1.0	0.5468269129777259	63.71907277387216
GOTERM_BP_FAT	GO:0045767~regulation of anti-apoptosis	7	0.5196733481811433	0.077182629911411	801330, 825577, 784676, 805066, 775321, 801848, 815174	1076	38	13528	2.315985130111524	1.0	0.6378019397958831	77.15521531324441
GOTERM_BP_FAT	GO:0045768~positive regulation of anti-apoptosis	6	0.4454342984409799	0.08520593683565023	825577, 784676, 805066, 775321, 801848, 815174	1076	30	13528	2.5144981412639402	1.0	0.6593894036616736	80.5429087000974
BBID	12.IL-6_type_cytok-signal-transduct	4	0.2969561989606533	0.26012683021430594	825577, 784676, 802114, 815174	41	16	358	2.182926829268293	0.9999999999158391	0.8786329067426204	95.83579532213297
BIOCARTA	h_her2Pathway:Role of ERBB2 in Signal Transduction and Oncology	4	0.2969561989606533	0.3905588337899467	799546, 825577, 784676, 805066	154	21	1437	1.777365491651206	1.0	0.9927902435827036	99.8386311619207
Annotation Cluster 43	Enrichment Score: 1.5603494569832577
Category	Term	Count	%	PValue	Genes	List Total	Pop Hits	Pop Total	Fold Enrichment	Bonferroni	Benjamini	FDR
GOTERM_BP_FAT	GO:0043269~regulation of ion transport	17	1.2620638455827766	0.004813688128255311	803068, 817439, 788298, 791075, 796807, 779616, 794032, 813881, 780290, 806627, 808494, 787161, 818207, 809942, 818195, 827054, 823049	1076	99	13528	2.158912545529646	0.9999999735583507	0.1798568866669905	8.487520772675483
GOTERM_BP_FAT	GO:0051480~cytosolic calcium ion homeostasis	18	1.3363028953229399	0.011830292944799231	773117, 783375, 817439, 797665, 784676, 796807, 779616, 780001, 794032, 797625, 783866, 780290, 787067, 782771, 806627, 808494, 809942, 827054	1076	118	13528	1.917837565370802	1.0	0.29322541140713587	19.64782842637942
GOTERM_BP_FAT	GO:0010959~regulation of metal ion transport	13	0.9651076466221231	0.025722861233869528	817439, 788298, 791075, 796807, 779616, 794032, 780290, 806627, 808494, 787161, 818207, 809942, 827054	1076	81	13528	2.0178071503969894	1.0	0.4024539426572944	38.059972224386954
GOTERM_BP_FAT	GO:0051924~regulation of calcium ion transport	11	0.8166295471417966	0.045126855701681665	806627, 817439, 788298, 791075, 808494, 779616, 818207, 809942, 794032, 827054, 780290	1076	69	13528	2.004310112601692	1.0	0.513111850616071	57.20645801369781
GOTERM_BP_FAT	GO:0043270~positive regulation of ion transport	6	0.4454342984409799	0.23879482867142657	803068, 817439, 808494, 809942, 794032, 827054	1076	42	13528	1.7960701009028146	1.0	0.891624027223769	99.33646498176994
Annotation Cluster 44	Enrichment Score: 1.547557888984124
Category	Term	Count	%	PValue	Genes	List Total	Pop Hits	Pop Total	Fold Enrichment	Bonferroni	Benjamini	FDR
SP_PIR_KEYWORDS	hydroxylation	17	1.2620638455827766	2.3021123502773318E-5	804882, 795569, 795414, 783108, 781929, 820345, 819591, 814534, 814924, 787706, 781103, 774343, 803720, 797879, 808600, 772574, 798741	1340	71	19235	3.4369875972251416	0.014943213373460718	8.852542883314163E-4	0.03439578559593093
SP_PIR_KEYWORDS	collagen	18	1.3363028953229399	2.735240418580428E-4	804882, 795569, 819577, 794422, 783108, 786972, 805324, 781929, 819591, 783035, 812816, 825479, 814924, 787706, 781103, 799682, 797879, 808600	1340	95	19235	2.7197957580518457	0.16381817244697972	0.00636924384221127	0.40795846279040315
KEGG_PATHWAY	hsa04512:ECM-receptor interaction	17	1.2620638455827766	0.0022147210900109546	802630, 820568, 807878, 795569, 795462, 790976, 786214, 799424, 805324, 800661, 780476, 819591, 787106, 814924, 781103, 797879, 808600	447	84	5085	2.302253116011505	0.32758173970372817	0.09445533834525721	2.6915770266509154
SP_PIR_KEYWORDS	skin	4	0.2969561989606533	0.0030253121125751676	795569, 781103, 820700, 808600	1340	5	19235	11.48358208955224	0.862145023795877	0.04307906842595355	4.4267166280534065
SP_PIR_KEYWORDS	hydroxyproline	9	0.6681514476614699	0.0033866085857798666	819591, 804882, 795569, 783108, 814924, 781103, 781929, 797879, 808600	1340	37	19235	3.4916296893908836	0.8912388304286601	0.046107478313888284	4.942975592315002
PIR_SUPERFAMILY	PIRSF002255:collagen alpha 1(I) chain	4	0.2969561989606533	0.003925693808461989	795569, 814924, 781103, 808600	565	5	7396	10.47221238938053	0.9134113879601637	0.9134113879601637	5.67084636160965
INTERPRO	IPR008160:Collagen triple helix repeat	15	1.1135857461024499	0.004161329877134018	804882, 795569, 819577, 783108, 786972, 794422, 781929, 819591, 783035, 825479, 814924, 787706, 781103, 797879, 808600	1267	84	16659	2.3479253579884993	0.9994726901719798	0.3278330559696183	6.840777319025426
GOTERM_CC_FAT	GO:0005581~collagen	9	0.6681514476614699	0.0043637185842802274	819591, 795569, 790976, 814924, 787706, 781103, 787120, 797879, 808600	986	35	12782	3.333468559837728	0.8988946376243351	0.11362051839491594	6.142443807010512
SP_PIR_KEYWORDS	hydroxylysine	8	0.5939123979213066	0.00466507943452875	819591, 795569, 783108, 814924, 781103, 781929, 797879, 808600	1340	31	19235	3.7043813192104	0.9530231640313892	0.06050259041253481	6.748971742867916
SP_PIR_KEYWORDS	Ehlers-Danlos syndrome	5	0.3711952487008166	0.005188877792245494	795569, 790976, 814924, 781103, 808600	1340	11	19235	6.524762550881954	0.9667054296376727	0.06333540607899324	7.479613122560414
GOTERM_CC_FAT	GO:0005583~fibrillar collagen	5	0.3711952487008166	0.010506706810050769	795569, 790976, 814924, 781103, 808600	986	12	12782	5.401453684922244	0.9960523743309752	0.16847010888851766	14.195935374613256
UP_SEQ_FEATURE	propeptide:C-terminal propeptide	4	0.2969561989606533	0.014708683585408652	795569, 814924, 781103, 808600	1340	8	19113	7.1317164179104475	1.0	0.5945014178644348	23.829010748298895
SP_PIR_KEYWORDS	trimer	6	0.4454342984409799	0.0313173071969164	819591, 795569, 814924, 781103, 797879, 808600	1340	26	19235	3.3125717566016077	0.9999999990822436	0.23157029589194333	37.84075840481819
UP_SEQ_FEATURE	domain:Fibrillar collagen NC1	4	0.2969561989606533	0.03701053392969453	795569, 814924, 781103, 808600	1340	11	19113	5.186702849389417	1.0	0.8123789732242591	49.979833635057204
INTERPRO	IPR000885:Fibrillar collagen, C-terminal	4	0.2969561989606533	0.04554523429389963	795569, 814924, 781103, 808600	1267	11	16659	4.781229819903853	1.0	0.760704055987234	54.71157565692827
UP_SEQ_FEATURE	propeptide:N-terminal propeptide	3	0.22271714922048996	0.0608835904225707	795569, 781103, 808600	1340	6	19113	7.131716417910448	1.0	0.8906645328126542	68.45830164646374
SP_PIR_KEYWORDS	triple helix	6	0.4454342984409799	0.06089937884755353	819591, 795569, 814924, 781103, 797879, 808600	1340	31	19235	2.7782859894078	1.0	0.35412856011803995	60.89544469227235
SMART	SM00038:COLFI	4	0.2969561989606533	0.06503832378904162	795569, 814924, 781103, 808600	797	11	9079	4.142352001825025	0.9999999997184369	0.599994782276484	59.766162097376075
GOTERM_BP_FAT	GO:0030198~extracellular matrix organization	14	1.0393466963622866	0.06822508785051087	795569, 790976, 779941, 787120, 772614, 804949, 806598, 820249, 814924, 781103, 819926, 799682, 808600, 784476	1076	104	13528	1.6924506720045753	1.0	0.6064544788084567	72.71646169347991
GOTERM_BP_FAT	GO:0043588~skin development	6	0.4454342984409799	0.07572117685817131	795569, 785925, 784752, 814924, 781103, 808600	1076	29	13528	2.6012049737213174	1.0	0.6356637931945306	76.48097147017263
GOTERM_BP_FAT	GO:0030199~collagen fibril organization	6	0.4454342984409799	0.07572117685817131	795569, 814924, 781103, 799682, 787120, 808600	1076	29	13528	2.6012049737213174	1.0	0.6356637931945306	76.48097147017263
SP_PIR_KEYWORDS	pyroglutamic acid	7	0.5196733481811433	0.09790926941766208	800227, 795569, 812193, 814924, 781103, 797879, 808600	1340	46	19235	2.1843770279039587	1.0	0.44629610394254227	78.55689439905937
UP_SEQ_FEATURE	domain:Collagen-like	6	0.4454342984409799	0.10419397657357801	804882, 819577, 783108, 786972, 825479, 781929	1340	36	19113	2.3772388059701495	1.0	0.9598472072679876	86.74981754160798
SP_PIR_KEYWORDS	lung	3	0.22271714922048996	0.12584450223869	795569, 783108, 781929	1340	9	19235	4.784825870646766	1.0	0.4997296464063127	86.59896031391074
UP_SEQ_FEATURE	glycosylation site:O-linked (Gal...)	3	0.22271714922048996	0.12719045231015189	795569, 797879, 808600	1340	9	19113	4.754477611940299	1.0	0.976737783890289	91.78222681443393
GOTERM_BP_FAT	GO:0043062~extracellular structure organization	18	1.3363028953229399	0.15069787122397682	795569, 790976, 779941, 786108, 794032, 787120, 772614, 804949, 806598, 820249, 814924, 785288, 781103, 819926, 824861, 799682, 808600, 784476	1076	163	13528	1.3883732068328505	1.0	0.7912630344033502	95.03315181457306
GOTERM_CC_FAT	GO:0044420~extracellular matrix part	13	0.9651076466221231	0.18972325281367874	795569, 776579, 790976, 787120, 804813, 819591, 814924, 787706, 781103, 816980, 793845, 797879, 808600	986	117	12782	1.4403876493125984	1.0	0.702224549583786	95.26182062640306
UP_SEQ_FEATURE	region of interest:Triple-helical region	4	0.2969561989606533	0.2156288815342782	819591, 795569, 797879, 808600	1340	23	19113	2.480597014925373	1.0	0.9951193313689388	98.84528601878415
GOTERM_MF_FAT	GO:0048407~platelet-derived growth factor binding	3	0.22271714922048996	0.21594442129460506	795569, 781103, 808600	1033	11	12983	3.4277039514212797	1.0	0.9149400754316876	98.07715464961304
GOTERM_MF_FAT	GO:0046332~SMAD binding	6	0.4454342984409799	0.3013285748722517	782300, 795569, 817842, 814924, 797566, 781103	1033	46	12983	1.639336672418873	1.0	0.9540990557161687	99.70445271124078
UP_SEQ_FEATURE	domain:VWFC	3	0.22271714922048996	0.36266044510935624	795569, 814924, 808600	1340	18	19113	2.3772388059701495	1.0	0.9996693632890705	99.97450223976854
GOTERM_MF_FAT	GO:0005201~extracellular matrix structural constituent	9	0.6681514476614699	0.3756236716578025	819591, 807878, 786208, 795569, 790976, 814924, 781103, 808600, 825949	1033	86	12983	1.3152817488011888	1.0	0.9708515160833299	99.95240416551093
SP_PIR_KEYWORDS	Pyrrolidone carboxylic acid	6	0.4454342984409799	0.5033800338543392	817439, 812193, 781103, 793704, 797879, 808600	1340	67	19235	1.2854756070394298	1.0	0.8822320393392022	99.99713200656858
Annotation Cluster 45	Enrichment Score: 1.535373882150433
Category	Term	Count	%	PValue	Genes	List Total	Pop Hits	Pop Total	Fold Enrichment	Bonferroni	Benjamini	FDR
INTERPRO	IPR018378:C-type lectin, conserved site	14	1.0393466963622866	0.008626523272404254	807471, 804882, 783108, 781436, 781929, 783912, 778960, 782047, 780087, 791612, 773943, 806127, 779928, 818759	1267	82	16659	2.2448457081255895	0.999999845294768	0.4288265185038683	13.68998208633001
SP_PIR_KEYWORDS	Lectin	20	1.4847809948032664	0.014744093961568915	782387, 786208, 807471, 804882, 793125, 783108, 781436, 781929, 792091, 793097, 783912, 792321, 782047, 778960, 780087, 791612, 773943, 782667, 806127, 818759	1340	159	19235	1.805594668168591	0.999939594474673	0.1408295672982044	19.905803354902307
INTERPRO	IPR001304:C-type lectin	13	0.9651076466221231	0.02066789188339018	807471, 804882, 783108, 781436, 781929, 783912, 778960, 782047, 791612, 780087, 773943, 806127, 818759	1267	82	16659	2.084499586116619	1.0	0.6399978598634173	29.87459059425873
UP_SEQ_FEATURE	domain:C-type lectin	12	0.8908685968819599	0.021436198271573975	804882, 807471, 783108, 778960, 782047, 780087, 791612, 781436, 773943, 781929, 783912, 818759	1340	79	19113	2.1665973927829207	1.0	0.692718610654748	32.836598542915205
GOTERM_MF_FAT	GO:0030246~carbohydrate binding	38	2.8210838901262063	0.052106572999603876	779212, 807766, 804882, 786208, 807471, 793125, 808327, 781436, 781929, 815476, 774193, 806598, 818634, 792321, 785672, 805414, 780087, 791612, 805229, 782667, 806127, 818759, 807878, 782387, 806404, 790976, 783108, 778807, 793097, 792091, 783912, 799920, 821855, 778960, 782047, 787161, 773943, 796020	1033	354	12983	1.349133946981257	1.0	0.7024929221261451	58.07048744682037
SMART	SM00034:CLECT	13	0.9651076466221231	0.05291878608995941	807471, 804882, 783108, 781436, 781929, 783912, 778960, 782047, 791612, 780087, 773943, 806127, 818759	797	82	9079	1.8059644398200567	0.9999999810057725	0.6486003919659967	52.10193397213689
INTERPRO	IPR016186:C-type lectin-like	13	0.9651076466221231	0.05584996016447019	807471, 804882, 783108, 781436, 781929, 783912, 778960, 782047, 791612, 780087, 773943, 806127, 818759	1267	95	16659	1.7992522743322392	1.0	0.8031530328211938	62.340237841864266
GOTERM_MF_FAT	GO:0005529~sugar binding	23	1.7074981440237564	0.0600600730776102	779212, 782387, 786208, 807471, 804882, 793125, 783108, 781436, 781929, 792091, 793097, 783912, 792321, 782047, 778960, 780087, 787161, 791612, 805229, 773943, 782667, 806127, 818759	1033	195	12983	1.4824087174522798	1.0	0.7296598535408463	63.433589647689224
Annotation Cluster 46	Enrichment Score: 1.5353261906212028
Category	Term	Count	%	PValue	Genes	List Total	Pop Hits	Pop Total	Fold Enrichment	Bonferroni	Benjamini	FDR
INTERPRO	IPR000859:CUB	10	0.7423904974016332	0.013717090809977121	803041, 814534, 780285, 785151, 794313, 797003, 774343, 825125, 783912, 822813	1267	51	16659	2.5781141185756073	0.9999999999861091	0.5311954956877516	20.91958113016491
SMART	SM00042:CUB	10	0.7423904974016332	0.031426115880225126	803041, 814534, 780285, 785151, 794313, 797003, 774343, 825125, 783912, 822813	797	51	9079	2.233621177454671	0.999970798117586	0.5520954751377163	35.09800443705845
UP_SEQ_FEATURE	domain:Sushi 2	8	0.5939123979213066	0.03199928886881476	814534, 780285, 791612, 774343, 825125, 808904, 786153, 783866	1340	44	19113	2.5933514246947085	1.0	0.7851832366179772	44.976112353783584
UP_SEQ_FEATURE	domain:Sushi 1	8	0.5939123979213066	0.03199928886881476	814534, 780285, 791612, 774343, 825125, 808904, 786153, 783866	1340	44	19113	2.5933514246947085	1.0	0.7851832366179772	44.976112353783584
UP_SEQ_FEATURE	domain:CUB 2	7	0.5196733481811433	0.037291061041872194	803041, 814534, 780285, 785151, 774343, 825125, 822813	1340	36	19113	2.773445273631841	1.0	0.8071081835390725	50.246816860202095
UP_SEQ_FEATURE	domain:CUB 1	7	0.5196733481811433	0.037291061041872194	803041, 814534, 780285, 785151, 774343, 825125, 822813	1340	36	19113	2.773445273631841	1.0	0.8071081835390725	50.246816860202095
Annotation Cluster 47	Enrichment Score: 1.5344729526164596
Category	Term	Count	%	PValue	Genes	List Total	Pop Hits	Pop Total	Fold Enrichment	Bonferroni	Benjamini	FDR
UP_SEQ_FEATURE	metal ion-binding site:Calcium 2; via carbonyl oxygen	12	0.8908685968819599	5.153534885534953E-5	814534, 825836, 788188, 798126, 812816, 817933, 774343, 819926, 782027, 790468, 796402, 784140	1340	39	19113	4.388748564867968	0.16908087933958138	0.012272261739554535	0.09462257138058705
UP_SEQ_FEATURE	metal ion-binding site:Calcium 2	14	1.0393466963622866	8.364806227007775E-5	784140, 825836, 814534, 788188, 798126, 817933, 812816, 796587, 819926, 774343, 782027, 790468, 796402, 786345	1340	55	19113	3.6306919945725915	0.25965849804287433	0.01861479601982763	0.15354098131247218
GOTERM_BP_FAT	GO:0044236~multicellular organismal metabolic process	12	0.8908685968819599	9.40729707437521E-5	795569, 798126, 812816, 790976, 817933, 788044, 819926, 822729, 819594, 808600, 784140, 814978	1076	37	13528	4.077564553400984	0.2883605337994666	0.016068729670939197	0.17277577622649698
SP_PIR_KEYWORDS	metalloprotease	25	1.855976243504083	1.1994001042992768E-4	774828, 813383, 794793, 825335, 785151, 795496, 807226, 814978, 806674, 800452, 798126, 817933, 812816, 814519, 786153, 809998, 776460, 794863, 786639, 801400, 784140, 772808, 819926, 790893, 797230	1340	151	19235	2.376569141049718	0.07544752678974898	0.003263225372463485	0.17908094933565266
UP_SEQ_FEATURE	metal ion-binding site:Calcium 1	12	0.8908685968819599	2.1155205818376515E-4	814534, 798126, 812816, 817933, 774343, 819926, 796587, 782027, 790468, 796402, 784140, 786345	1340	45	19113	3.803582089552239	0.5325199158390219	0.04374371891212914	0.3878854026254097
UP_SEQ_FEATURE	metal ion-binding site:Calcium 3; via carbonyl oxygen	8	0.5939123979213066	3.956218448745121E-4	825836, 798126, 812816, 817933, 774343, 819926, 796402, 784140	1340	21	19113	5.433688699360341	0.7588042043117023	0.07596758309686624	0.7242236023722648
GOTERM_BP_FAT	GO:0044259~multicellular organismal macromolecule metabolic process	10	0.7423904974016332	4.956924010063278E-4	795569, 798126, 812816, 790976, 817933, 819926, 819594, 808600, 784140, 814978	1076	31	13528	4.055642163328937	0.8335180051267952	0.04993493120620096	0.9072258821171353
GOTERM_MF_FAT	GO:0008237~metallopeptidase activity	29	2.1529324424647367	5.867088050756579E-4	774828, 813383, 794793, 825335, 785151, 776579, 795496, 807226, 814978, 806674, 800452, 794746, 798126, 814519, 817933, 812816, 786153, 784640, 809998, 776460, 794863, 786639, 801400, 784140, 772808, 819926, 790893, 797957, 797230	1033	183	12983	1.9916895455435124	0.5186948047853647	0.09919350873776978	0.9487038824884886
UP_SEQ_FEATURE	metal ion-binding site:Calcium 3	9	0.6681514476614699	8.266017382545488E-4	825836, 798126, 812816, 774343, 819926, 796587, 796402, 784140, 786345	1340	30	19113	4.2790298507462685	0.9488009940056195	0.12121843842322311	1.5075282180588734
GOTERM_BP_FAT	GO:0032963~collagen metabolic process	9	0.6681514476614699	0.0011418664523609174	795569, 798126, 812816, 790976, 817933, 819926, 808600, 784140, 814978	1076	28	13528	4.041157727031332	0.9839387905467609	0.08771947154827153	2.07818453017804
UP_SEQ_FEATURE	metal ion-binding site:Zinc 2; catalytic	6	0.4454342984409799	0.0019639622885104253	798126, 812816, 817933, 794863, 819926, 784140	1340	14	19113	6.112899786780384	0.9991458646166438	0.2098354217141447	3.546712319133516
UP_SEQ_FEATURE	metal ion-binding site:Zinc 2; in inhibited form	5	0.3711952487008166	0.003575206469096135	798126, 812816, 817933, 819926, 784140	1340	10	19113	7.1317164179104475	0.9999974318284724	0.2873359643753962	6.367290095309386
INTERPRO	IPR001818:Peptidase M10A and M12B, matrixin and adamalysin	10	0.7423904974016332	0.0043816785414328	806674, 794793, 798126, 812816, 817933, 819926, 786639, 795496, 784140, 807226	1267	43	16659	3.0577632569152553	0.9996467251789594	0.32794373460887183	7.190435240762283
SP_PIR_KEYWORDS	collagen degradation	6	0.4454342984409799	0.0049519000871535825	798126, 812816, 817933, 819926, 784140, 814978	1340	17	19235	5.066286215978929	0.9610932568118559	0.06167469427163985	7.1497193524044045
UP_SEQ_FEATURE	short sequence motif:Cysteine switch	9	0.6681514476614699	0.009118241529361882	806674, 794793, 798126, 812816, 817933, 819926, 786639, 784140, 807226	1340	43	19113	2.9853696633113507	0.999999999999995	0.4690575071793007	15.486647170896173
GOTERM_BP_FAT	GO:0044243~multicellular organismal catabolic process	7	0.5196733481811433	0.014375607809492942	798126, 812816, 817933, 788044, 819926, 784140, 814978	1076	26	13528	3.3849013440091507	1.0	0.3195466399269453	23.368204938881853
GOTERM_MF_FAT	GO:0004222~metalloendopeptidase activity	16	1.1878247958426131	0.01723037939951725	813383, 794793, 825335, 776579, 785151, 786639, 795496, 807226, 784140, 806674, 794746, 798126, 817933, 812816, 819926, 797957	1033	104	12983	1.9335765879812346	0.9999999996065886	0.46138140571117325	24.595332200252386
GOTERM_BP_FAT	GO:0030574~collagen catabolic process	6	0.4454342984409799	0.017780103458085204	798126, 812816, 817933, 819926, 784140, 814978	1076	20	13528	3.7717472118959106	1.0	0.36268742968605994	28.090323201145363
UP_SEQ_FEATURE	domain:TSP type-1 6	5	0.3711952487008166	0.02734994783995949	802013, 806674, 822319, 794793, 807226	1340	17	19113	4.195127304653204	1.0	0.7591990618850555	39.91364219755237
UP_SEQ_FEATURE	domain:TSP type-1 5	6	0.4454342984409799	0.027441822892447065	802013, 806674, 822319, 794793, 776579, 807226	1340	25	19113	3.423223880597015	1.0	0.7554934185353767	40.01781264456289
SP_PIR_KEYWORDS	Protease	46	3.414996288047513	0.029002535971087897	803235, 794793, 813383, 774828, 825335, 814144, 785151, 791805, 822626, 807226, 795496, 814978, 806674, 825642, 800452, 798126, 783165, 814519, 812816, 817933, 775547, 793845, 786153, 817326, 779493, 813332, 809998, 811804, 776460, 797012, 794863, 823287, 781189, 786639, 784140, 801400, 772808, 814534, 775109, 819926, 774343, 790893, 799169, 789127, 786081, 797230	1340	484	19235	1.3642685333662268	0.999999995628459	0.22118050781356735	35.58376592756773
INTERPRO	IPR006025:Peptidase M, neutral zinc metallopeptidases, zinc-binding site	14	1.0393466963622866	0.029451177290073228	813383, 794793, 825335, 785151, 786639, 807226, 784140, 795496, 806674, 798126, 817933, 812816, 819926, 786153	1267	96	16659	1.9174723756906076	1.0	0.6837494486543135	39.82870369982429
UP_SEQ_FEATURE	domain:Peptidase M12B	7	0.5196733481811433	0.05813874853825067	806674, 794793, 794746, 825335, 786639, 795496, 807226	1340	40	19113	2.496100746268657	1.0	0.8838309943181482	66.721195791037
INTERPRO	IPR002477:Peptidoglycan binding-like	5	0.3711952487008166	0.06045916092638296	798126, 812816, 817933, 819926, 784140	1267	20	16659	3.287095501183899	1.0	0.809857736485196	65.34531801009572
UP_SEQ_FEATURE	domain:Hemopexin-like 3	5	0.3711952487008166	0.0637984481661966	798126, 812816, 817933, 819926, 784140	1340	22	19113	3.2416892808683855	1.0	0.8975313446239493	70.20895864719405
UP_SEQ_FEATURE	domain:Hemopexin-like 4	5	0.3711952487008166	0.0637984481661966	798126, 812816, 817933, 819926, 784140	1340	22	19113	3.2416892808683855	1.0	0.8975313446239493	70.20895864719405
UP_SEQ_FEATURE	domain:Disintegrin	7	0.5196733481811433	0.064250117791734	806674, 794793, 794746, 825335, 786639, 795496, 807226	1340	41	19113	2.435220240262104	1.0	0.8969992213171323	70.47186583827956
INTERPRO	IPR006026:Peptidase, metallopeptidases	6	0.4454342984409799	0.06498097963685488	785151, 798126, 812816, 817933, 819926, 784140	1267	29	16659	2.720354897531503	1.0	0.8283810229959226	68.07298127643978
INTERPRO	IPR001590:Peptidase M12B, ADAM/reprolysin	7	0.5196733481811433	0.07211286226115905	806674, 794793, 794746, 825335, 786639, 795496, 807226	1267	39	16659	2.3599660008499788	1.0	0.8396942677111042	71.96810585614635
UP_SEQ_FEATURE	metal ion-binding site:Zinc 1	10	0.7423904974016332	0.07298574394678042	772808, 774828, 821298, 798126, 814519, 812816, 817933, 794479, 784140, 801400	1340	74	19113	1.9274909237595803	1.0	0.915933426225947	75.14506758508011
UP_SEQ_FEATURE	domain:Hemopexin-like 1	5	0.3711952487008166	0.07312285415350617	798126, 812816, 817933, 819926, 784140	1340	23	19113	3.1007462686567164	1.0	0.9144477440629619	75.21250828916531
UP_SEQ_FEATURE	domain:Hemopexin-like 2	5	0.3711952487008166	0.07312285415350617	798126, 812816, 817933, 819926, 784140	1340	23	19113	3.1007462686567164	1.0	0.9144477440629619	75.21250828916531
UP_SEQ_FEATURE	metal ion-binding site:Calcium 4; via carbonyl oxygen	3	0.22271714922048996	0.08135956888494332	798126, 812816, 784140	1340	7	19113	6.112899786780384	1.0	0.9311165090649494	78.96108934475458
INTERPRO	IPR018358:Disintegrin, conserved site	7	0.5196733481811433	0.0876117556091551	806674, 794793, 794746, 825335, 786639, 795496, 807226	1267	41	16659	2.2448457081255895	1.0	0.8776339205398601	78.94563052120071
INTERPRO	IPR000585:Hemopexin/matrixin	5	0.3711952487008166	0.0924880896872099	798126, 812816, 817933, 819926, 784140	1267	23	16659	2.8583439140729556	1.0	0.8856643215935384	80.77819597563392
INTERPRO	IPR018486:Hemopexin/matrixin, conserved site	5	0.3711952487008166	0.0924880896872099	798126, 812816, 817933, 819926, 784140	1267	23	16659	2.8583439140729556	1.0	0.8856643215935384	80.77819597563392
INTERPRO	IPR018487:Hemopexin/matrixin, repeat	5	0.3711952487008166	0.0924880896872099	798126, 812816, 817933, 819926, 784140	1267	23	16659	2.8583439140729556	1.0	0.8856643215935384	80.77819597563392
SMART	SM00235:ZnMc	6	0.4454342984409799	0.10487139967818508	785151, 798126, 812816, 817933, 819926, 784140	797	29	9079	2.3568554493142386	0.9999999999999998	0.7010825797989011	77.6848367301487
SMART	SM00120:HX	5	0.3711952487008166	0.1370958258226721	798126, 812816, 817933, 819926, 784140	797	23	9079	2.47640608804757	1.0	0.7578354331798762	86.41598696384297
INTERPRO	IPR002870:Peptidase M12B, propeptide	6	0.4454342984409799	0.17145861329330966	806674, 794793, 794746, 825335, 795496, 807226	1267	39	16659	2.0228280007285537	1.0	0.958484307710236	95.9080377647754
UP_SEQ_FEATURE	metal ion-binding site:Calcium 1; via carbonyl oxygen	5	0.3711952487008166	0.18309467026771484	814534, 817933, 774343, 796587, 796402	1340	32	19113	2.228661380597015	1.0	0.9916184631733282	97.56393681767481
GOTERM_MF_FAT	GO:0070011~peptidase activity, acting on L-amino acid peptides	50	3.711952487008166	0.21243993489590635	794793, 774828, 814144, 785151, 776579, 807226, 814978, 794746, 798126, 814519, 812816, 775547, 817326, 779493, 813332, 809998, 811804, 797012, 794863, 801400, 775109, 774343, 789127, 797957, 813383, 803235, 825335, 822626, 795496, 806674, 800452, 825642, 783165, 817933, 774681, 793845, 786153, 784640, 776460, 823287, 786639, 781189, 784140, 772808, 814534, 819926, 790893, 799169, 786081, 797230	1033	549	12983	1.1446491641054668	1.0	0.9127564386820791	97.93270171853604
GOTERM_MF_FAT	GO:0008233~peptidase activity	52	3.8604305864884925	0.22158831322884173	794793, 774828, 814144, 785151, 776579, 807226, 814978, 794746, 798126, 814519, 812816, 775547, 817326, 779493, 813332, 809998, 811804, 797012, 794863, 801400, 775109, 774343, 789127, 797957, 803235, 813383, 825335, 791805, 822626, 795496, 806674, 800452, 825642, 783165, 817933, 774681, 793845, 786153, 784640, 776460, 823287, 777698, 786639, 781189, 784140, 772808, 814534, 819926, 790893, 799169,…	1033	574	12983	1.1385869106927828	1.0	0.9176668413228373	98.29004787430333
INTERPRO	IPR001762:Blood coagulation inhibitor, Disintegrin	4	0.2969561989606533	0.23166518883558027	794746, 825335, 786639, 795496	1267	22	16659	2.3906149099519265	1.0	0.980591723407087	98.86450438407945
SP_PIR_KEYWORDS	metalloproteinase	4	0.2969561989606533	0.23168391800475743	798126, 812816, 817933, 819926	1340	24	19235	2.392412935323383	1.0	0.6617779244238644	98.05203458238392
INTERPRO	IPR010294:ADAM-TS Spacer 1	4	0.2969561989606533	0.25254175370707393	806674, 794793, 776579, 807226	1267	23	16659	2.2866751312583644	1.0	0.9857183931720426	99.28896471981678
INTERPRO	IPR013273:Peptidase M12B, ADAM-TS	4	0.2969561989606533	0.27367067357993125	806674, 794793, 776579, 807226	1267	24	16659	2.191397000789266	1.0	0.9887393313341684	99.563208650152
PIR_SUPERFAMILY	PIRSF001191:matrix metalloproteinase, stromelysin type	3	0.22271714922048996	0.28991348432534214	812816, 817933, 784140	565	14	7396	2.8050568900126422	1.0	0.9999997522737986	99.37890352365753
GOTERM_MF_FAT	GO:0004175~endopeptidase activity	34	2.5241276911655532	0.29542066540281764	794793, 813383, 814144, 825335, 785151, 776579, 822626, 807226, 795496, 806674, 794746, 825642, 783165, 798126, 817933, 812816, 774681, 793845, 779493, 817326, 811804, 797012, 823287, 786639, 781189, 784140, 814534, 775109, 819926, 774343, 799169, 789127, 786081, 797957	1033	375	12983	1.1395211358502741	1.0	0.9536938762426754	99.66113715307739
SMART	SM00050:DISIN	4	0.2969561989606533	0.30291801477975067	794746, 825335, 786639, 795496	797	22	9079	2.0711760009125126	1.0	0.9100171731022308	99.24439349840681
INTERPRO	IPR016293:Peptidase M10A, matrix metallopeotidase	3	0.22271714922048996	0.40211126494487354	812816, 817933, 784140	1267	18	16659	2.1913970007892662	1.0	0.9975367845764157	99.98399852545998
PIR_SUPERFAMILY	PIRSF001191:Peptidase_M10A_matrix	3	0.22271714922048996	0.40390771116186885	812816, 817933, 784140	565	18	7396	2.181710914454277	1.0	0.9999999981579032	99.95374071839007
UP_SEQ_FEATURE	propeptide:Activation peptide	7	0.5196733481811433	0.4047423237761063	779493, 798126, 812816, 817933, 819926, 781189, 784140	1340	73	19113	1.3677264363115926	1.0	0.9998286413689067	99.99272937501401
UP_SEQ_FEATURE	metal ion-binding site:Zinc; in inhibited form	4	0.2969561989606533	0.41011605014769237	806674, 794793, 786639, 807226	1340	33	19113	1.7289009497964722	1.0	0.999840269629758	99.99384501375111
SP_PIR_KEYWORDS	zymogen	16	1.1878247958426131	0.46700642780422763	817326, 779493, 803053, 794793, 785151, 781189, 786639, 807226, 784140, 795496, 806674, 798126, 817933, 812816, 819926, 786153	1340	206	19235	1.1149108824808	1.0	0.8590924901690147	99.99175279989409
UP_SEQ_FEATURE	metal ion-binding site:Zinc; catalytic	10	0.7423904974016332	0.49623073332954526	806674, 794793, 800452, 813383, 785151, 807203, 786639, 795496, 807226, 786153	1340	123	19113	1.1596286858390972	1.0	0.9999744756057083	99.99966091073976
GOTERM_BP_FAT	GO:0006508~proteolysis	82	6.087602078693393	0.6458336099823394	779764, 774828, 794793, 814144, 804882, 785151, 775941, 816836, 807226, 814978, 794746, 798126, 814519, 812816, 775547, 801505, 808904, 779493, 817326, 785168, 813332, 811804, 822591, 809998, 779000, 797012, 821799, 794863, 801400, 775109, 815516, 774343, 789127, 797957, 816651, 795150, 825902, 803235, 813383, 825335, 823753, 822626, 775325, 779157, 795496, 790178, 798144, 806674, 800452, 825642,…	1076	1054	13528	0.9781254629205081	1.0	0.9959601632467384	99.99999948250495
Annotation Cluster 48	Enrichment Score: 1.516129483568511
Category	Term	Count	%	PValue	Genes	List Total	Pop Hits	Pop Total	Fold Enrichment	Bonferroni	Benjamini	FDR
GOTERM_BP_FAT	GO:0051050~positive regulation of transport	34	2.5241276911655532	3.714112067599907E-4	803068, 779212, 817439, 820444, 781436, 775941, 817197, 825577, 785672, 808494, 802114, 809942, 818195, 796402, 782923, 825766, 797648, 797665, 788298, 806404, 783108, 812193, 793095, 822052, 794032, 813881, 817321, 787067, 782300, 825545, 787161, 774652, 827054, 807648	1076	223	13528	1.9168819910980712	0.739009792703134	0.041108416647241075	0.6804979031752478
GOTERM_BP_FAT	GO:0051222~positive regulation of protein transport	12	0.8908685968819599	0.015846432974887283	782300, 797648, 797665, 825577, 788298, 812193, 774652, 822052, 818195, 813881, 817197, 825766	1076	67	13528	2.2517893802363647	1.0	0.34400534541965744	25.443160254583518
GOTERM_BP_FAT	GO:0033157~regulation of intracellular protein transport	10	0.7423904974016332	0.02262961872752848	782300, 797648, 797665, 791043, 802114, 822052, 813881, 817197, 781418, 825766	1076	53	13528	2.3721680577961703	1.0	0.3854562878788219	34.34375485427004
GOTERM_BP_FAT	GO:0060341~regulation of cellular localization	30	2.2271714922048997	0.022980056107997297	779212, 817439, 780001, 817197, 806627, 825577, 802114, 797947, 796402, 782923, 825766, 797648, 797665, 788298, 791043, 783247, 812193, 822052, 813881, 825500, 809566, 787067, 782300, 817849, 825545, 784752, 787161, 774652, 781418, 787025	1076	248	13528	1.5208658112483513	1.0	0.3883599666743349	34.7751225101959
GOTERM_BP_FAT	GO:0032386~regulation of intracellular transport	12	0.8908685968819599	0.023686802506958753	782300, 806627, 797648, 797665, 791043, 802114, 822052, 813881, 817197, 781418, 825766, 809566	1076	71	13528	2.1249280067019214	1.0	0.3941077594862399	35.63694628771306
GOTERM_BP_FAT	GO:0032880~regulation of protein localization	19	1.4105419450631032	0.025181193086496974	797648, 797665, 788298, 812193, 791043, 822052, 804864, 813881, 817197, 782300, 825577, 784752, 774652, 802114, 818195, 797947, 781418, 782923, 825766	1076	138	13528	1.7309950972469157	1.0	0.3992099076681095	37.42391692643856
GOTERM_BP_FAT	GO:0032388~positive regulation of intracellular transport	7	0.5196733481811433	0.02829737698343232	782300, 797648, 797665, 822052, 813881, 817197, 825766	1076	30	13528	2.9335811648079306	1.0	0.42091749636739795	41.00041992022423
GOTERM_BP_FAT	GO:0051223~regulation of protein transport	16	1.1878247958426131	0.03612020220181929	797648, 797665, 788298, 812193, 791043, 822052, 813881, 817197, 782300, 825577, 774652, 802114, 818195, 797947, 781418, 825766	1076	114	13528	1.7645600991325898	1.0	0.4708572456570257	49.14637741870257
GOTERM_BP_FAT	GO:0046822~regulation of nucleocytoplasmic transport	10	0.7423904974016332	0.038265338989134826	782300, 797648, 797665, 791043, 802114, 822052, 813881, 817197, 781418, 825766	1076	58	13528	2.1676708114344314	1.0	0.47960556887324746	51.18693188360061
GOTERM_BP_FAT	GO:0070201~regulation of establishment of protein localization	16	1.1878247958426131	0.05621807503908771	797648, 797665, 788298, 812193, 791043, 822052, 813881, 817197, 782300, 825577, 774652, 802114, 818195, 797947, 781418, 825766	1076	121	13528	1.6624781099265722	1.0	0.5569597162080113	65.47674177552466
GOTERM_BP_FAT	GO:0046824~positive regulation of nucleocytoplasmic transport	5	0.3711952487008166	0.09213334746338195	797648, 797665, 813881, 817197, 825766	1076	22	13528	2.857384251436296	1.0	0.6749709836603404	83.08014379073686
GOTERM_BP_FAT	GO:0042306~regulation of protein import into nucleus	7	0.5196733481811433	0.13317520381244669	782300, 797648, 791043, 822052, 813881, 781418, 825766	1076	44	13528	2.000168976005407	1.0	0.7648658996661175	92.77054569519649
GOTERM_BP_FAT	GO:0042307~positive regulation of protein import into nucleus	3	0.22271714922048996	0.3961877269858904	797648, 813881, 825766	1076	17	13528	2.2186748305270063	1.0	0.9641678695882839	99.99060876900866
Annotation Cluster 49	Enrichment Score: 1.502806931716118
Category	Term	Count	%	PValue	Genes	List Total	Pop Hits	Pop Total	Fold Enrichment	Bonferroni	Benjamini	FDR
GOTERM_BP_FAT	GO:0010628~positive regulation of gene expression	66	4.8997772828507795	0.0029328651942242914	778088, 827025, 787958, 820345, 816836, 778484, 790577, 789010, 819299, 800385, 825913, 783847, 810592, 812193, 793633, 808085, 793220, 813881, 817321, 800382, 774668, 790483, 824735, 773158, 773987, 825545, 821962, 821094, 807999, 784925, 790581, 785640, 793566, 799318, 806579, 784511, 819745, 818242, 773365, 779157, 808971, 825813, 800452, 825577, 823154, 824242, 786794, 797566, 773315, 817216,…	1076	581	13528	1.4282003211998286	0.999975597449135	0.1426636549274598	5.2557174294386
GOTERM_BP_FAT	GO:0051173~positive regulation of nitrogen compound metabolic process	71	5.270972531551596	0.004242718291812737	778088, 827025, 787958, 820345, 816836, 778484, 790577, 789010, 797947, 819299, 800385, 797665, 825913, 783847, 788298, 810592, 812193, 793633, 808085, 817129, 793220, 813881, 817321, 800382, 790483, 824735, 787067, 773158, 773987, 825545, 821962, 821094, 807999, 784925, 790581, 785640, 799318, 806579, 784511, 818242, 773365, 779157, 808971, 825813, 800452, 825577, 823154, 824242, 786794, 797566,…	1076	644	13528	1.3860975778706506	0.9999997896108406	0.16545966156538794	7.517616416091699
SP_PIR_KEYWORDS	activator	53	3.9346696362286564	0.005457184849071068	781614, 807886, 820345, 822656, 792880, 790577, 789010, 819299, 774231, 786345, 790832, 825913, 810592, 808085, 793633, 793220, 821755, 817321, 790483, 824735, 796169, 825545, 821094, 790581, 785640, 799318, 806579, 818242, 773365, 795650, 775325, 813387, 808971, 825813, 800452, 823154, 809777, 824242, 786794, 789228, 799251, 819755, 790042, 818374, 810743, 822466, 785964, 826239, 782855, 799640,…	1340	520	19235	1.4630525258323765	0.9720900719556218	0.06529472685756244	7.851799863905717
GOTERM_BP_FAT	GO:0045893~positive regulation of transcription, DNA-dependent	54	4.008908685968819	0.007866278962324415	778088, 827025, 787958, 820345, 816836, 778484, 790577, 819299, 800385, 783847, 825913, 810592, 808085, 793633, 812193, 793220, 813881, 817321, 800382, 790483, 824735, 773158, 773987, 825545, 821094, 807999, 784925, 785640, 799318, 806579, 784511, 818242, 773365, 808971, 825813, 800452, 825577, 823154, 824242, 786794, 797566, 773315, 791749, 794660, 777609, 794032, 822052, 784778, 785964, 799640,…	1076	477	13528	1.423300834677702	0.9999999999996039	0.24419351768510822	13.511874850048988
GOTERM_BP_FAT	GO:0031328~positive regulation of cellular biosynthetic process	73	5.419450631031922	0.008351632450561444	778088, 827025, 787958, 820345, 816836, 778484, 785672, 790577, 789010, 819299, 800385, 797665, 825913, 783847, 788298, 810592, 812193, 793633, 808085, 817129, 793220, 813881, 817321, 800382, 790483, 824735, 787067, 773158, 773987, 825545, 821962, 787161, 821094, 807999, 784925, 790581, 785640, 799318, 806579, 784511, 818242, 773365, 779157, 808971, 825813, 800452, 823154, 825577, 824242, 786794,…	1076	685	13528	1.3398420752720266	0.9999999999999325	0.2488105015886497	14.28628684005606
GOTERM_BP_FAT	GO:0051254~positive regulation of RNA metabolic process	54	4.008908685968819	0.009148080802314912	778088, 827025, 787958, 820345, 816836, 778484, 790577, 819299, 800385, 783847, 825913, 810592, 808085, 793633, 812193, 793220, 813881, 817321, 800382, 790483, 824735, 773158, 773987, 825545, 821094, 807999, 784925, 785640, 799318, 806579, 784511, 818242, 773365, 808971, 825813, 800452, 825577, 823154, 824242, 786794, 797566, 773315, 791749, 794660, 777609, 794032, 822052, 784778, 785964, 799640,…	1076	481	13528	1.411464653100341	0.9999999999999963	0.2648648286203781	15.54287981588487
GOTERM_BP_FAT	GO:0045935~positive regulation of nucleobase, nucleoside, nucleotide and nucleic acid metabolic process	67	4.974016332590943	0.009832669309609505	778088, 827025, 787958, 820345, 816836, 778484, 790577, 789010, 797947, 819299, 800385, 825913, 783847, 788298, 810592, 812193, 793633, 808085, 817129, 793220, 813881, 817321, 800382, 790483, 824735, 773158, 773987, 825545, 821962, 821094, 807999, 784925, 790581, 785640, 799318, 806579, 784511, 818242, 773365, 779157, 808971, 825813, 800452, 825577, 823154, 824242, 786794, 797566, 773315, 817216,…	1076	624	13528	1.3499308931465066	0.9999999999999997	0.26906360145859376	16.609044919840677
GOTERM_BP_FAT	GO:0009891~positive regulation of biosynthetic process	73	5.419450631031922	0.011327932473212286	778088, 827025, 787958, 820345, 816836, 778484, 785672, 790577, 789010, 819299, 800385, 797665, 825913, 783847, 788298, 810592, 812193, 793633, 808085, 817129, 793220, 813881, 817321, 800382, 790483, 824735, 787067, 773158, 773987, 825545, 821962, 787161, 821094, 807999, 784925, 790581, 785640, 799318, 806579, 784511, 818242, 773365, 779157, 808971, 825813, 800452, 823154, 825577, 824242, 786794,…	1076	695	13528	1.3205637720307024	1.0	0.2926157882593401	18.89364951105398
GOTERM_BP_FAT	GO:0045941~positive regulation of transcription	61	4.528582034149963	0.011773583825093012	778088, 827025, 787958, 820345, 816836, 778484, 790577, 789010, 819299, 800385, 783847, 825913, 810592, 808085, 793633, 812193, 793220, 813881, 817321, 800382, 790483, 824735, 773158, 773987, 825545, 821962, 821094, 807999, 784925, 790581, 785640, 799318, 806579, 784511, 818242, 773365, 779157, 808971, 825813, 800452, 825577, 823154, 824242, 786794, 797566, 773315, 791749, 790235, 794660, 777609,…	1076	564	13528	1.3597906614991166	1.0	0.29402673972913584	19.563025934591582
GOTERM_BP_FAT	GO:0010604~positive regulation of macromolecule metabolic process	85	6.310319227913882	0.02461268025889911	778088, 786686, 827025, 787958, 820345, 816836, 778484, 790577, 789010, 809942, 819299, 797947, 796402, 800385, 797665, 825913, 783847, 810592, 812193, 793633, 808085, 817129, 793220, 819682, 813881, 817321, 800382, 774668, 790483, 824735, 773158, 773987, 825545, 784752, 821094, 821962, 787161, 807999, 784925, 790581, 785640, 793566, 799318, 806579, 813383, 784511, 819745, 818242, 773365, 779157,…	1076	857	13528	1.2469798250142063	1.0	0.4007076827394347	36.7496989344601
GOTERM_BP_FAT	GO:0010557~positive regulation of macromolecule biosynthetic process	67	4.974016332590943	0.024805868845145615	778088, 827025, 787958, 820345, 816836, 778484, 790577, 789010, 819299, 800385, 797665, 825913, 783847, 810592, 812193, 793633, 808085, 817129, 793220, 813881, 817321, 800382, 790483, 824735, 773158, 773987, 825545, 821962, 787161, 821094, 807999, 784925, 790581, 785640, 799318, 806579, 784511, 818242, 773365, 779157, 808971, 825813, 800452, 825577, 823154, 824242, 786794, 797566, 773315, 817216,…	1076	654	13528	1.2880074576810705	1.0	0.40139888277967695	36.979574382889204
GOTERM_BP_FAT	GO:0045944~positive regulation of transcription from RNA polymerase II promoter	40	2.969561989606533	0.0433689785178327	806579, 778088, 827025, 773365, 787958, 820345, 816836, 808971, 825813, 825577, 823154, 778484, 824242, 786794, 797566, 790577, 791749, 800385, 825913, 783847, 810592, 793633, 793220, 794660, 822052, 813881, 817321, 790483, 824735, 773987, 825545, 785964, 799640, 821094, 807999, 819995, 784925, 796888, 789275, 785640	1076	371	13528	1.3555246044549545	1.0	0.504990091831713	55.73497046739022
GOTERM_MF_FAT	GO:0016563~transcription activator activity	40	2.969561989606533	0.1373492165368039	772481, 806579, 778088, 789259, 827025, 802048, 784511, 825375, 818242, 773365, 775325, 820345, 800452, 778484, 824242, 786794, 789010, 791749, 786345, 825913, 810592, 808085, 793633, 793220, 777609, 790042, 800382, 824735, 773158, 796169, 785964, 782855, 799640, 821094, 819995, 823202, 796888, 814629, 789275, 785640	1033	410	12983	1.2261705192076122	1.0	0.8559790587515486	90.92576882911007
GOTERM_BP_FAT	GO:0006357~regulation of transcription from RNA polymerase II promoter	64	4.7512991833704525	0.2467587083485278	778088, 827025, 802470, 789685, 787958, 820345, 816836, 789913, 778484, 792880, 790577, 789010, 800385, 825913, 783847, 810592, 777431, 793633, 808085, 791043, 793220, 813881, 817321, 790483, 824735, 781227, 773158, 773987, 825545, 817842, 821094, 807999, 784925, 785640, 806579, 797968, 784511, 816893, 773365, 775325, 808971, 825813, 816290, 825577, 823154, 824242, 786794, 789228, 797566, 791749,…	1076	727	13528	1.106794229992381	1.0	0.8963729928731426	99.45310261466538
GOTERM_MF_FAT	GO:0030528~transcription regulator activity	114	8.463251670378618	0.780289891675652	772481, 789259, 778088, 807886, 827025, 825862, 802470, 787958, 792648, 778484, 773957, 790577, 819299, 787631, 800385, 825913, 777431, 793633, 808085, 800382, 790483, 820897, 824735, 825585, 773158, 821094, 790581, 806579, 797968, 802048, 818242, 773365, 795650, 779157, 808831, 783663, 825813, 809777, 812771, 797566, 789228, 816997, 826086, 783934, 799251, 784640, 825997, 777609, 819755, 810743,…	1033	1512	12983	0.9476059865701685	1.0	0.9994754576103579	99.99999999795781
GOTERM_BP_FAT	GO:0006355~regulation of transcription, DNA-dependent	131	9.725315515961395	0.85874719838201	789259, 778088, 827025, 825862, 802470, 787958, 792445, 792648, 816836, 778484, 773957, 790577, 778482, 819299, 787631, 787051, 772995, 800385, 783847, 825913, 777431, 791043, 793633, 808085, 815695, 813881, 800382, 790483, 824735, 825585, 773158, 821094, 807999, 790581, 795278, 806579, 790791, 797968, 801848, 818242, 773365, 795650, 783663, 825813, 809777, 797566, 789228, 816997, 826086, 783934,…	1076	1773	13528	0.9289319134393011	1.0	0.9998728189024508	99.99999999999997
GOTERM_BP_FAT	GO:0051252~regulation of RNA metabolic process	133	9.873793615441723	0.8803658533555371	789259, 778088, 827025, 825862, 802470, 787958, 792445, 792648, 816836, 778484, 773957, 790577, 778482, 819299, 787631, 787051, 772995, 800385, 783847, 825913, 777431, 791043, 793633, 808085, 815695, 813881, 800382, 790483, 824735, 825585, 773158, 821094, 807999, 790581, 795278, 806579, 790791, 825280, 797968, 801848, 818242, 773365, 795650, 783663, 825813, 809777, 797566, 789228, 816997, 826086,…	1076	1813	13528	0.9223062680311751	1.0	0.9999312759224223	100.0
Annotation Cluster 50	Enrichment Score: 1.4948695698837116
Category	Term	Count	%	PValue	Genes	List Total	Pop Hits	Pop Total	Fold Enrichment	Bonferroni	Benjamini	FDR
UP_SEQ_FEATURE	domain:SH3	22	1.6332590942835932	0.012402537196816799	782466, 797301, 815759, 823567, 793951, 792309, 783472, 826920, 804038, 798727, 810008, 782042, 792558, 812731, 811866, 779620, 785906, 802266, 808494, 817366, 799484, 796279	1340	177	19113	1.772856058689603	1.0	0.5510996636509068	20.486703297902686
SP_PIR_KEYWORDS	sh3 domain	24	1.7817371937639197	0.020735820036457644	782466, 797301, 815759, 823567, 793951, 792309, 826920, 783472, 804038, 798727, 810008, 782042, 792558, 812731, 811866, 779620, 785906, 802266, 808494, 817366, 799484, 796279, 814060, 793471	1340	210	19235	1.6405117270788914	0.999998881813381	0.1755273421639275	26.88383312363769
INTERPRO	IPR001452:Src homology-3 domain	25	1.855976243504083	0.03386516799920942	782466, 823567, 783472, 793951, 804038, 798727, 782042, 779620, 808494, 799484, 796279, 814060, 793471, 797301, 815759, 826920, 792309, 810008, 792558, 812731, 815059, 811866, 785906, 817366, 781033	1267	213	16659	1.543237324499483	1.0	0.6916636655551232	44.31353270289756
SMART	SM00326:SH3	25	1.855976243504083	0.12037511993019445	782466, 823567, 783472, 793951, 804038, 798727, 782042, 779620, 808494, 799484, 796279, 814060, 793471, 797301, 815759, 826920, 792309, 810008, 792558, 812731, 815059, 811866, 785906, 817366, 781033	797	213	9079	1.337026761152444	1.0	0.7415190634329845	82.38548222108875
Annotation Cluster 51	Enrichment Score: 1.4857302715140859
Category	Term	Count	%	PValue	Genes	List Total	Pop Hits	Pop Total	Fold Enrichment	Bonferroni	Benjamini	FDR
GOTERM_BP_FAT	GO:0030036~actin cytoskeleton organization	28	2.078693392724573	0.021531701185280964	821625, 801803, 783113, 783472, 820444, 798727, 782042, 785977, 773099, 787834, 807456, 789466, 826725, 802285, 790976, 792309, 783129, 778820, 811866, 814557, 810567, 789270, 817366, 794831, 791938, 808572, 786017, 779928	1076	226	13528	1.5576537158272197	1.0	0.38299476166972324	32.97475092720826
GOTERM_BP_FAT	GO:0030029~actin filament-based process	29	2.1529324424647367	0.027076492752463217	821625, 801803, 783113, 783472, 820444, 798727, 782042, 785977, 773099, 787834, 807456, 789466, 826725, 802285, 776464, 790976, 792309, 783129, 778820, 814557, 811866, 810567, 789270, 817366, 794831, 791938, 808572, 786017, 779928	1076	241	13528	1.5128723256567278	1.0	0.4118623668821684	39.622855818115646
GOTERM_BP_FAT	GO:0007010~cytoskeleton organization	45	3.34075723830735	0.05986023705102151	821625, 801803, 783113, 808807, 772418, 783472, 820444, 798727, 782042, 785977, 773099, 789940, 789012, 787834, 795592, 823054, 807456, 792389, 789466, 826725, 773315, 802285, 799856, 776464, 792309, 790976, 783129, 777698, 778820, 782105, 782754, 814557, 811866, 799680, 810567, 789270, 794831, 817366, 785288, 810462, 791938, 798078, 808572, 786017, 779928	1076	436	13528	1.2976194536339143	1.0	0.5761926875774568	67.84522331404787
Annotation Cluster 52	Enrichment Score: 1.485077495375706
Category	Term	Count	%	PValue	Genes	List Total	Pop Hits	Pop Total	Fold Enrichment	Bonferroni	Benjamini	FDR
INTERPRO	IPR013098:Immunoglobulin I-set	28	2.078693392724573	4.420091659945783E-6	816393, 804780, 821352, 776579, 792629, 815476, 785709, 779665, 777544, 807148, 795624, 780355, 826524, 823746, 814060, 803161, 794360, 823079, 784476, 795485, 812024, 823526, 772464, 802266, 825273, 773036, 776439, 794302	1267	138	16659	2.6677876531347584	0.007968465692081983	0.003992201683180596	0.007510697268986455
UP_SEQ_FEATURE	domain:Ig-like C2-type 5	14	1.0393466963622866	8.364806227007775E-5	774965, 816575, 785709, 779665, 777544, 795624, 823526, 780355, 826524, 823746, 794360, 803161, 773036, 793566	1340	55	19113	3.6306919945725915	0.25965849804287433	0.01861479601982763	0.15354098131247218
UP_SEQ_FEATURE	domain:Ig-like C2-type 4	14	1.0393466963622866	0.0022375906568516	774965, 816575, 785709, 779665, 777544, 795624, 823526, 780355, 826524, 823746, 794360, 803161, 773036, 793566	1340	76	19113	2.6274744697564807	0.9996811888082463	0.2224372918063814	4.031310838629465
INTERPRO	IPR003598:Immunoglobulin subtype 2	28	2.078693392724573	0.0035790537878887608	816393, 804780, 821352, 776579, 792629, 815476, 785709, 779665, 777544, 807148, 795624, 780355, 826524, 823746, 814060, 803161, 794360, 784476, 795485, 812024, 823526, 772464, 805066, 825273, 773036, 776439, 793566, 794302	1267	205	16659	1.7958765665004714	0.998481007211197	0.3173326071911424	5.910822360514334
UP_SEQ_FEATURE	domain:Ig-like C2-type 3	18	1.3363028953229399	0.004965741186232669	774965, 816575, 776579, 815476, 785709, 779665, 777544, 807148, 795624, 823526, 780355, 826524, 823746, 794360, 803161, 773036, 776439, 793566	1340	122	19113	2.104440910203083	0.999999983021747	0.36063725753023934	8.738628888336407
SMART	SM00408:IGc2	28	2.078693392724573	0.02089618399508651	816393, 804780, 821352, 776579, 792629, 815476, 785709, 779665, 777544, 807148, 795624, 780355, 826524, 823746, 814060, 803161, 794360, 784476, 795485, 812024, 823526, 772464, 805066, 825273, 773036, 776439, 793566, 794302	797	205	9079	1.5559078250757412	0.998997697001064	0.5357224649874315	24.866300501628235
UP_SEQ_FEATURE	domain:Ig-like C2-type 6	7	0.5196733481811433	0.04196939040859799	774965, 795624, 823526, 816575, 794360, 785709, 777544	1340	37	19113	2.6984872932634127	1.0	0.833339946032271	54.505467164026214
UP_SEQ_FEATURE	domain:Ig-like C2-type 1	21	1.55902004454343	0.04459439644931196	774965, 816575, 776579, 800661, 815476, 785709, 779665, 777544, 807148, 795624, 823526, 780355, 826524, 825273, 823746, 794360, 803161, 816972, 773036, 776439, 793566	1340	190	19113	1.5764846818538882	1.0	0.8382545100416529	56.7415682238831
UP_SEQ_FEATURE	domain:Ig-like C2-type 2	21	1.55902004454343	0.04667188133341342	774965, 816575, 776579, 800661, 815476, 785709, 779665, 777544, 807148, 795624, 823526, 780355, 826524, 825273, 823746, 794360, 803161, 816972, 773036, 776439, 793566	1340	191	19113	1.5682308353520356	1.0	0.8485780045651754	58.437168429762565
UP_SEQ_FEATURE	domain:Ig-like C2-type 7	5	0.3711952487008166	0.0637984481661966	795624, 823526, 816575, 794360, 777544	1340	22	19113	3.2416892808683855	1.0	0.8975313446239493	70.20895864719405
SP_PIR_KEYWORDS	Immunoglobulin domain	41	3.0438010393466963	0.10848367873871412	774965, 816393, 816575, 804780, 821352, 776579, 792629, 803024, 815476, 773152, 779665, 785709, 777544, 807148, 795624, 780355, 786363, 826524, 823746, 794360, 814060, 803161, 816972, 823079, 812159, 784476, 816116, 784676, 784958, 795485, 800661, 812024, 823526, 802266, 772464, 805066, 825273, 773036, 776439, 794302, 793566	1340	470	19235	1.2521991108288346	1.0	0.4708266362771789	82.02106855453971
UP_SEQ_FEATURE	domain:Ig-like C2-type 8	3	0.22271714922048996	0.23004262677585277	795624, 816575, 777544	1340	13	19113	3.2915614236509763	1.0	0.9958903152041391	99.1786763966984
INTERPRO	IPR013151:Immunoglobulin	18	1.3363028953229399	0.36686602047121897	816116, 774965, 816575, 776579, 821352, 795485, 800661, 815476, 785709, 779665, 795624, 823526, 780355, 802266, 786363, 805066, 794360, 793566	1267	202	16659	1.171638000421984	1.0	0.9964039108455696	99.9576493989692
INTERPRO	IPR003599:Immunoglobulin subtype	27	2.0044543429844097	0.45875115242711145	774965, 816575, 803024, 773152, 785709, 779665, 777544, 807148, 795624, 780355, 786363, 812899, 803161, 794360, 816972, 823079, 812159, 816116, 784958, 795485, 800661, 823526, 772464, 802266, 825273, 776439, 793566	1267	330	16659	1.075776709478367	1.0	0.998604705345511	99.99705100058605
INTERPRO	IPR007110:Immunoglobulin-like	39	2.89532293986637	0.5300932405623364	774965, 816393, 816575, 804780, 821352, 776579, 792629, 803024, 815476, 773152, 779665, 785709, 777544, 807148, 795624, 780355, 786363, 826524, 812899, 823746, 794360, 814060, 803161, 816972, 823079, 784476, 816116, 784958, 795485, 812024, 823526, 802266, 772464, 805066, 825273, 773036, 776439, 794302, 793566	1267	501	16659	1.0235267428836092	1.0	0.9995175301444353	99.99973296501457
INTERPRO	IPR013783:Immunoglobulin-like fold	41	3.0438010393466963	0.6532105741249745	774965, 816393, 816575, 804780, 821352, 776579, 792629, 815476, 779665, 785709, 777544, 807148, 795624, 780355, 786363, 826524, 812899, 823746, 794360, 814060, 803161, 816972, 823079, 812159, 784476, 816116, 784676, 784958, 795485, 800661, 812024, 823526, 802266, 785964, 772464, 805066, 825273, 773036, 776439, 794302, 793566	1267	553	16659	0.9748348321775034	1.0	0.9999405421708746	99.99999847087858
SMART	SM00409:IG	27	2.0044543429844097	0.7475778015301208	774965, 816575, 803024, 773152, 785709, 779665, 777544, 807148, 795624, 780355, 786363, 812899, 803161, 794360, 816972, 823079, 812159, 816116, 784958, 795485, 800661, 823526, 772464, 802266, 825273, 776439, 793566	797	330	9079	0.9320292004106308	1.0	0.9925018635575568	99.99999919519082
INTERPRO	IPR013106:Immunoglobulin V-set	10	0.7423904974016332	0.9970578805403292	774965, 816575, 784958, 795485, 812899, 803024, 803161, 773152, 779665, 807148	1267	249	16659	0.5280474700697027	1.0	1.0	100.0
Annotation Cluster 53	Enrichment Score: 1.4609721499928274
Category	Term	Count	%	PValue	Genes	List Total	Pop Hits	Pop Total	Fold Enrichment	Bonferroni	Benjamini	FDR
GOTERM_BP_FAT	GO:0030030~cell projection organization	45	3.34075723830735	0.004179054483435821	786686, 778088, 802048, 819745, 789638, 786108, 815476, 780476, 815339, 779157, 783144, 826864, 825577, 826524, 823054, 802114, 823746, 826725, 803720, 822191, 796402, 797648, 788298, 808085, 784958, 795485, 812553, 772249, 777698, 814557, 810342, 803882, 782855, 784752, 777044, 785288, 774344, 810462, 773036, 827054, 815174, 786081, 790581, 818019, 786412	1076	368	13528	1.537396961370616	0.9999997348910782	0.16495970553149075	7.4088706199250565
GOTERM_BP_FAT	GO:0048858~cell projection morphogenesis	31	2.3014105419450632	0.011648000091673097	786686, 778088, 786108, 815339, 779157, 783144, 826864, 823054, 826524, 802114, 823746, 803720, 796402, 797648, 788298, 808085, 784958, 772249, 777698, 810342, 803882, 784752, 782855, 777044, 774344, 785288, 773036, 786081, 815174, 786412, 818019	1076	245	13528	1.5908049465139213	1.0	0.29746022968401675	19.374927417624697
GOTERM_BP_FAT	GO:0031175~neuron projection development	32	2.3756495916852263	0.012168889959095567	786686, 778088, 786108, 815476, 815339, 779157, 825577, 826524, 802114, 823746, 826725, 803720, 796402, 797648, 788298, 808085, 784958, 795485, 812553, 772249, 777698, 803882, 784752, 782855, 777044, 774344, 785288, 773036, 786081, 815174, 786412, 818019	1076	256	13528	1.5715613382899627	1.0	0.2905027677500043	20.152407758505355
GOTERM_BP_FAT	GO:0048812~neuron projection morphogenesis	27	2.0044543429844097	0.0186028351028643	786686, 778088, 786108, 815339, 779157, 826524, 802114, 823746, 803720, 796402, 797648, 788298, 784958, 808085, 777698, 772249, 803882, 784752, 782855, 777044, 774344, 785288, 773036, 786081, 815174, 786412, 818019	1076	213	13528	1.593696005026441	1.0	0.3679541217434239	29.189459011161567
GOTERM_BP_FAT	GO:0032990~cell part morphogenesis	31	2.3014105419450632	0.02046563488316318	786686, 778088, 786108, 815339, 779157, 783144, 826864, 823054, 826524, 802114, 823746, 803720, 796402, 797648, 788298, 808085, 784958, 772249, 777698, 810342, 803882, 784752, 782855, 777044, 774344, 785288, 773036, 786081, 815174, 786412, 818019	1076	256	13528	1.5224500464684014	1.0	0.3770177889058065	31.619667412417073
GOTERM_BP_FAT	GO:0000902~cell morphogenesis	40	2.969561989606533	0.025037110688973477	786686, 778088, 792681, 789638, 786108, 815339, 779157, 825101, 783144, 826864, 778484, 823054, 826524, 797566, 802114, 789466, 823746, 803720, 794360, 796402, 797648, 788298, 808085, 784958, 772249, 777698, 780961, 810342, 803882, 782855, 784752, 777044, 785288, 774344, 773036, 798078, 786081, 815174, 818019, 786412	1076	356	13528	1.412639405204461	1.0	0.4008341996038669	37.25369074327121
GOTERM_BP_FAT	GO:0007409~axonogenesis	24	1.7817371937639197	0.03281636249201696	786686, 778088, 808085, 784958, 786108, 772249, 815339, 777698, 779157, 803882, 784752, 782855, 777044, 826524, 802114, 774344, 785288, 823746, 803720, 773036, 786081, 796402, 786412, 818019	1076	193	13528	1.5634185334283568	1.0	0.4529819623441831	45.845137242145015
GOTERM_BP_FAT	GO:0048667~cell morphogenesis involved in neuron differentiation	25	1.855976243504083	0.043208105597789946	778088, 786686, 789638, 786108, 815339, 779157, 826524, 802114, 823746, 803720, 796402, 784958, 808085, 777698, 772249, 803882, 784752, 782855, 777044, 774344, 785288, 773036, 786081, 786412, 818019	1076	209	13528	1.5038864481243663	1.0	0.5051975163058819	55.59794317370342
GOTERM_BP_FAT	GO:0000904~cell morphogenesis involved in differentiation	28	2.078693392724573	0.049687652029537024	786686, 778088, 789638, 786108, 815339, 779157, 778484, 826524, 797566, 802114, 789466, 823746, 803720, 796402, 784958, 808085, 777698, 772249, 803882, 784752, 782855, 777044, 774344, 785288, 773036, 786081, 786412, 818019	1076	244	13528	1.4427448351514411	1.0	0.5301200703031481	60.81154365436664
GOTERM_BP_FAT	GO:0032989~cellular component morphogenesis	41	3.0438010393466963	0.07044760997778102	783113, 786686, 778088, 792681, 789638, 786108, 815339, 779157, 825101, 783144, 826864, 778484, 823054, 826524, 797566, 802114, 789466, 823746, 803720, 794360, 796402, 797648, 788298, 808085, 784958, 772249, 777698, 780961, 810342, 803882, 782855, 784752, 777044, 785288, 774344, 773036, 798078, 786081, 815174, 786412, 818019	1076	397	13528	1.2984184356652588	1.0	0.6133374698442186	73.88819881763426
GOTERM_BP_FAT	GO:0048666~neuron development	34	2.5241276911655532	0.12991727976071002	786686, 778088, 789638, 786108, 815476, 815339, 779157, 825577, 826524, 802114, 823746, 826725, 803720, 796402, 797648, 788298, 808085, 784958, 795485, 812553, 772249, 777698, 803882, 782855, 784752, 778931, 777044, 774344, 785288, 773036, 786081, 815174, 786412, 818019	1076	339	13528	1.2609577699553682	1.0	0.7586597632355219	92.25444696242717
GOTERM_BP_FAT	GO:0007411~axon guidance	13	0.9651076466221231	0.14174863643026658	778088, 784958, 808085, 786108, 815339, 772249, 779157, 803882, 782855, 826524, 823746, 773036, 786412	1076	107	13528	1.5274988708612725	1.0	0.779135563698754	93.97777100660936
GOTERM_BP_FAT	GO:0030182~neuron differentiation	41	3.0438010393466963	0.19707743763680244	786686, 778088, 789638, 786108, 815476, 815339, 815624, 779157, 825577, 814682, 824242, 826524, 802114, 823746, 826725, 803720, 796402, 782923, 773109, 809998, 797648, 788298, 808085, 784958, 795485, 812553, 772249, 777698, 817321, 803882, 782855, 784752, 778931, 777044, 785288, 774344, 773036, 786081, 815174, 786412, 818019	1076	438	13528	1.1768769839249036	1.0	0.8516135865272954	98.23074296644081
Annotation Cluster 54	Enrichment Score: 1.4459018248772408
Category	Term	Count	%	PValue	Genes	List Total	Pop Hits	Pop Total	Fold Enrichment	Bonferroni	Benjamini	FDR
INTERPRO	IPR000014:PAS	8	0.5939123979213066	0.010678011054324811	817849, 790577, 818242, 787958, 820345, 798741, 787051, 808971	1267	33	16659	3.1874865466025692	0.9999999963594408	0.4767543778696537	16.67526641942142
UP_SEQ_FEATURE	DNA-binding region:Basic motif	20	1.4847809948032664	0.017682709382364936	799251, 806579, 781614, 807886, 783424, 818242, 787958, 820345, 808971, 796169, 773957, 824242, 812771, 790577, 819995, 789010, 796888, 791749, 781418, 798741	1340	161	19113	1.771855010660981	1.0	0.6444884819963655	27.943421462648544
SMART	SM00091:PAS	8	0.5939123979213066	0.022003910477562588	817849, 790577, 818242, 787958, 820345, 798741, 787051, 808971	797	33	9079	2.7615680012166837	0.999307790304002	0.5169147606599165	26.00899938568537
UP_SEQ_FEATURE	domain:Helix-loop-helix motif	15	1.1135857461024499	0.02820997439572129	807886, 783424, 818242, 787958, 820345, 808971, 773957, 812771, 790577, 819995, 796888, 791749, 826086, 781418, 798741	1340	114	19113	1.8767674783974861	1.0	0.7555695362786243	40.88210602083886
INTERPRO	IPR001092:Basic helix-loop-helix dimerisation region bHLH	15	1.1135857461024499	0.05030234750880032	807886, 783424, 818242, 787958, 820345, 808971, 773957, 812771, 790577, 819995, 796888, 791749, 826086, 781418, 798741	1267	114	16659	1.7300502637809994	1.0	0.7730009895125103	58.39810435144459
INTERPRO	IPR011598:Helix-loop-helix DNA-binding	11	0.8166295471417966	0.10376881000188826	807886, 783424, 773957, 812771, 819995, 787958, 791749, 796888, 826086, 781418, 808971	1267	84	16659	1.7218119291915661	1.0	0.9003199814749571	84.4587969685731
SMART	SM00353:HLH	15	1.1135857461024499	0.1236204725979	807886, 783424, 818242, 787958, 820345, 808971, 773957, 812771, 790577, 819995, 796888, 791749, 826086, 781418, 798741	797	114	9079	1.4988773690814237	1.0	0.7403512949507173	83.24526239642817
Annotation Cluster 55	Enrichment Score: 1.4310864923053508
Category	Term	Count	%	PValue	Genes	List Total	Pop Hits	Pop Total	Fold Enrichment	Bonferroni	Benjamini	FDR
GOTERM_BP_FAT	GO:0006091~generation of precursor metabolites and energy	38	2.8210838901262063	0.009575312212190091	779212, 807766, 801730, 818726, 809539, 795001, 820700, 773892, 776543, 782765, 777586, 811197, 806122, 810512, 805229, 815879, 775065, 822318, 804478, 790813, 791501, 804896, 790310, 784676, 823844, 778125, 786659, 802609, 796749, 781273, 776552, 789528, 787161, 789275, 779929, 819064, 810972, 784759	1076	313	13528	1.5263726736106988	0.9999999999999992	0.2690673164569255	16.209743565205446
SP_PIR_KEYWORDS	electron transport	13	0.9651076466221231	0.04485571241409641	822318, 804896, 790310, 778125, 818726, 796749, 782765, 776552, 806122, 811197, 779929, 810972, 819064	1340	100	19235	1.8660820895522385	0.9999999999999077	0.30044350441481427	49.63097751440346
GOTERM_BP_FAT	GO:0022900~electron transport chain	14	1.0393466963622866	0.1185140449106839	822318, 804896, 790310, 778125, 818726, 796749, 782765, 776552, 806122, 811197, 810512, 779929, 810972, 819064	1076	114	13528	1.5439900867410161	1.0	0.734463248433847	90.15999727615448
Annotation Cluster 56	Enrichment Score: 1.4180021303405446
Category	Term	Count	%	PValue	Genes	List Total	Pop Hits	Pop Total	Fold Enrichment	Bonferroni	Benjamini	FDR
GOTERM_MF_FAT	GO:0008376~acetylgalactosaminyltransferase activity	9	0.6681514476614699	0.0023442496001318926	782387, 816165, 792321, 793125, 792283, 779941, 793097, 782667, 808598	1033	31	12983	3.6488461418355556	0.9463011698282938	0.17713045642791592	3.7403373379149563
UP_SEQ_FEATURE	domain:Ricin B-type lectin	6	0.4454342984409799	0.03207564763839189	782387, 792321, 793125, 793097, 782667, 806127	1340	26	19113	3.2915614236509763	1.0	0.7816548641602235	45.055787141117996
PIR_SUPERFAMILY	PIRSF005670:polypeptide N-acetylgalactosaminyltransferase	4	0.2969561989606533	0.035315114535916695	782387, 792321, 793125, 782667	565	10	7396	5.236106194690265	0.9999999998060165	0.9885829742583376	41.352578956631135
UP_SEQ_FEATURE	region of interest:Catalytic subdomain A	5	0.3711952487008166	0.03986829285713779	782387, 792321, 793125, 793097, 782667	1340	19	19113	3.7535349567949723	1.0	0.8209785151171161	52.637360041560086
UP_SEQ_FEATURE	region of interest:Catalytic subdomain B	5	0.3711952487008166	0.03986829285713779	782387, 792321, 793125, 793097, 782667	1340	19	19113	3.7535349567949723	1.0	0.8209785151171161	52.637360041560086
GOTERM_BP_FAT	GO:0006493~protein amino acid O-linked glycosylation	6	0.4454342984409799	0.043896486720877946	774518, 793125, 816893, 793097, 782667, 789913	1076	25	13528	3.0173977695167284	1.0	0.5047435165261205	56.181488076125575
GOTERM_MF_FAT	GO:0004653~polypeptide N-acetylgalactosaminyltransferase activity	5	0.3711952487008166	0.04947777534518968	782387, 792321, 793125, 793097, 782667	1033	18	12983	3.4911799505216736	1.0	0.7035563010616458	56.14132266206134
INTERPRO	IPR000772:Ricin B lectin	6	0.4454342984409799	0.0499950595360505	782387, 792321, 793125, 793097, 782667, 806127	1267	27	16659	2.921862667719022	1.0	0.7762624243796216	58.168773923137586
INTERPRO	IPR001173:Glycosyl transferase, family 2	6	0.4454342984409799	0.05720604356247014	782387, 792321, 793125, 792283, 793097, 782667	1267	28	16659	2.8175104295861995	1.0	0.8060874148752635	63.24890847632605
SMART	SM00458:RICIN	6	0.4454342984409799	0.08215659179677867	782387, 792321, 793125, 793097, 782667, 806127	797	27	9079	2.5314373344486265	0.9999999999993312	0.6597928309756547	68.6713324676026
KEGG_PATHWAY	hsa00512:O-Glycan biosynthesis	6	0.4454342984409799	0.11714669460405139	782387, 792321, 793125, 805944, 793097, 782667	447	30	5085	2.2751677852348995	0.9999999997939133	0.5365512412891866	78.41742664933851
Annotation Cluster 57	Enrichment Score: 1.416979871691536
Category	Term	Count	%	PValue	Genes	List Total	Pop Hits	Pop Total	Fold Enrichment	Bonferroni	Benjamini	FDR
SP_PIR_KEYWORDS	lipid synthesis	15	1.1135857461024499	0.007813230567430747	802923, 804896, 794500, 819594, 799641, 825585, 776552, 798453, 785925, 783505, 816362, 805596, 780698, 811818, 819064	1340	98	19235	2.1971139201949432	0.9940829638921962	0.08905364171489716	11.060557637463209
SP_PIR_KEYWORDS	Fatty acid biosynthesis	7	0.5196733481811433	0.07570763466543796	799641, 776552, 804896, 798453, 783505, 819594, 819064	1340	43	19235	2.336775425199584	1.0	0.38759152450338075	69.16266381758282
GOTERM_BP_FAT	GO:0006633~fatty acid biosynthetic process	11	0.8166295471417966	0.09486151726897377	799641, 787067, 776552, 803053, 804896, 798453, 783505, 805053, 814194, 819594, 819064	1076	79	13528	1.7505999717660345	1.0	0.6791877538253336	83.99071798321332
Annotation Cluster 58	Enrichment Score: 1.416629205467064
Category	Term	Count	%	PValue	Genes	List Total	Pop Hits	Pop Total	Fold Enrichment	Bonferroni	Benjamini	FDR
GOTERM_BP_FAT	GO:0030001~metal ion transport	55	4.083147735708983	0.0029813583698112584	790880, 820643, 789872, 806107, 812417, 807471, 772862, 800020, 779616, 787112, 782562, 806658, 775950, 788110, 792026, 785880, 797625, 788188, 797148, 782027, 800041, 796779, 773114, 814997, 811110, 784317, 818414, 791946, 806627, 814682, 791945, 822829, 820067, 793227, 790710, 779384, 796279, 818207, 778424, 801991, 793611, 786892, 796807, 791075, 777749, 794032, 780290, 808530, 780345, 774652,…	1076	465	13528	1.48706879322061	0.9999795329499959	0.14293240519235073	5.340381412046124
SP_PIR_KEYWORDS	calcium transport	13	0.9651076466221231	0.014434541257803565	801991, 791075, 787112, 797625, 806627, 788188, 808530, 780345, 793227, 818207, 796279, 782027, 790468	1340	85	19235	2.1953906935908694	0.9999258177169618	0.14434241760137634	19.52893770933016
GOTERM_BP_FAT	GO:0006816~calcium ion transport	20	1.4847809948032664	0.017133224280699674	801991, 807471, 791075, 777749, 779616, 794032, 787112, 797625, 780290, 806627, 780345, 788188, 808530, 791945, 793227, 818207, 796279, 782027, 790468, 823182	1076	142	13528	1.770773338918268	1.0	0.35801853229422687	27.214810778407195
GOTERM_BP_FAT	GO:0015674~di-, tri-valent inorganic cation transport	23	1.7074981440237564	0.022573542725141775	801991, 812417, 807471, 791075, 777749, 779616, 794032, 787112, 797625, 780290, 806627, 791946, 780345, 788188, 808530, 791945, 793227, 818207, 796279, 802856, 782027, 790468, 823182	1076	176	13528	1.6429959445758702	1.0	0.3864715017904068	34.27447874514862
GOTERM_MF_FAT	GO:0046873~metal ion transmembrane transporter activity	35	2.5983667409057167	0.0662564787086032	790880, 800041, 820643, 806107, 807471, 800020, 814997, 811110, 784317, 787322, 791946, 806627, 814682, 820067, 793227, 818207, 796279, 779384, 786599, 801991, 793611, 788110, 779303, 786892, 796807, 791075, 777749, 797625, 780290, 788188, 808530, 774652, 782027, 782348, 790468	1033	328	12983	1.3411240053833258	1.0	0.7534743256063555	67.15825461565052
SP_PIR_KEYWORDS	calcium channel	7	0.5196733481811433	0.24960429431594	806627, 808530, 791075, 793227, 818207, 796279, 797625	1340	61	19235	1.6472351357964277	1.0	0.6885305768877368	98.63095423195183
GOTERM_MF_FAT	GO:0005262~calcium channel activity	8	0.5939123979213066	0.4404120220486627	806627, 808530, 791075, 793227, 777749, 818207, 796279, 797625	1033	79	12983	1.272733956645876	1.0	0.9808000311154248	99.99196863328334
Annotation Cluster 59	Enrichment Score: 1.3999925693254092
Category	Term	Count	%	PValue	Genes	List Total	Pop Hits	Pop Total	Fold Enrichment	Bonferroni	Benjamini	FDR
UP_SEQ_FEATURE	domain:PAS 1	6	0.4454342984409799	0.0085059768549591	790577, 787958, 820345, 798741, 787051, 808971	1340	19	19113	4.504241948153967	0.9999999999999536	0.4522767145393318	14.522243917460909
UP_SEQ_FEATURE	domain:PAS 2	6	0.4454342984409799	0.0085059768549591	790577, 787958, 820345, 798741, 787051, 808971	1340	19	19113	4.504241948153967	0.9999999999999536	0.4522767145393318	14.522243917460909
INTERPRO	IPR013655:PAS fold-3	6	0.4454342984409799	0.009335731339036677	790577, 787958, 820345, 798741, 787051, 808971	1267	18	16659	4.3827940015785325	0.9999999576392736	0.4431254652100963	14.733210308377354
INTERPRO	IPR000014:PAS	8	0.5939123979213066	0.010678011054324811	817849, 790577, 818242, 787958, 820345, 798741, 787051, 808971	1267	33	16659	3.1874865466025692	0.9999999963594408	0.4767543778696537	16.67526641942142
SMART	SM00091:PAS	8	0.5939123979213066	0.022003910477562588	817849, 790577, 818242, 787958, 820345, 798741, 787051, 808971	797	33	9079	2.7615680012166837	0.999307790304002	0.5169147606599165	26.00899938568537
KEGG_PATHWAY	hsa04710:Circadian rhythm	5	0.3711952487008166	0.022018626551049865	782525, 773957, 787958, 787051, 808971	447	13	5085	4.375322663913268	0.981414492861005	0.18921833942203437	23.965982711539624
INTERPRO	IPR013767:PAS fold	6	0.4454342984409799	0.037263018624480226	817849, 790577, 818242, 787958, 798741, 808971	1267	25	16659	3.1556116811365436	1.0	0.700569732628728	47.54954391097721
INTERPRO	IPR001610:PAC motif	6	0.4454342984409799	0.04334843786967478	790577, 787958, 820345, 798741, 787051, 808971	1267	26	16659	3.03424200109283	1.0	0.749166603011546	52.90732283415673
SMART	SM00086:PAC	6	0.4454342984409799	0.0718876297449998	790577, 787958, 820345, 798741, 787051, 808971	797	26	9079	2.628800308850497	0.9999999999745678	0.6231093703895925	63.578350607548536
INTERPRO	IPR001067:Nuclear translocator	3	0.22271714922048996	0.09381842078038624	787958, 820345, 808971	1267	7	16659	5.635020859172399	1.0	0.8863408355771799	81.25143719150249
UP_SEQ_FEATURE	domain:PAC	5	0.3711952487008166	0.10490069219981495	790577, 787958, 820345, 787051, 808971	1340	26	19113	2.74296785304248	1.0	0.9597244307204732	86.94052320503361
GOTERM_MF_FAT	GO:0051879~Hsp90 protein binding	3	0.22271714922048996	0.1859539895262866	790577, 787958, 808971	1033	10	12983	3.770474346563408	1.0	0.8965414653918772	96.46223608356567
GOTERM_MF_FAT	GO:0031072~heat shock protein binding	5	0.3711952487008166	0.849849018086257	776007, 790577, 787958, 822159, 808971	1033	74	12983	0.8492059339106773	1.0	0.999861105638137	99.99999999999578
Annotation Cluster 60	Enrichment Score: 1.399255074917228
Category	Term	Count	%	PValue	Genes	List Total	Pop Hits	Pop Total	Fold Enrichment	Bonferroni	Benjamini	FDR
GOTERM_BP_FAT	GO:0050731~positive regulation of peptidyl-tyrosine phosphorylation	11	0.8166295471417966	0.0033100704625796742	786686, 825577, 783847, 784676, 805066, 812193, 817129, 777609, 817216, 819682, 822729	1076	47	13528	2.9424978248833344	0.999993788251176	0.1495710703120332	5.9123948949081795
BIOCARTA	h_erythPathway:Erythrocyte Differentiation Pathway	5	0.3711952487008166	0.04104618255424324	816116, 825577, 783847, 817129, 817216	154	13	1437	3.5889110889110887	0.9999706488315048	0.8759704753878352	41.965840894096274
INTERPRO	IPR012351:Four-helical cytokine, core	5	0.3711952487008166	0.46679346140620936	825577, 812193, 817129, 817216, 819682	1267	46	16659	1.4291719570364778	1.0	0.9987139898072391	99.99771337028207
Annotation Cluster 61	Enrichment Score: 1.3973808930035245
Category	Term	Count	%	PValue	Genes	List Total	Pop Hits	Pop Total	Fold Enrichment	Bonferroni	Benjamini	FDR
UP_SEQ_FEATURE	domain:Thyroglobulin type-1	6	0.4454342984409799	0.0013393466312336074	804949, 796369, 816326, 793704, 790063, 790548	1340	13	19113	6.5831228473019525	0.991907667100724	0.15804603234013936	2.4318283901509807
INTERPRO	IPR000716:Thyroglobulin type-1	6	0.4454342984409799	0.007184824759554545	804949, 796369, 816326, 793704, 790063, 790548	1267	17	16659	4.640605413436093	0.9999978530781607	0.40670232101798376	11.532136819439277
SMART	SM00211:TY	6	0.4454342984409799	0.012971315375024953	804949, 796369, 816326, 793704, 790063, 790548	797	17	9079	4.020518119418408	0.9860094062995659	0.5091229920893001	16.20202106073908
PIR_SUPERFAMILY	PIRSF001969:insulin-like growth factor binding protein	3	0.22271714922048996	0.016534462943105205	796369, 816326, 790063	565	3	7396	13.090265486725663	0.9999686535256052	0.968469593685272	21.92156335303124
UP_SEQ_FEATURE	domain:IGFBP N-terminal	5	0.3711952487008166	0.0471606801220979	796369, 816326, 790063, 799169, 784476	1340	20	19113	3.5658582089552238	1.0	0.8453991844997475	58.82688064694322
INTERPRO	IPR000867:Insulin-like growth factor-binding protein, IGFBP	5	0.3711952487008166	0.06045916092638296	796369, 816326, 790063, 799169, 784476	1267	20	16659	3.287095501183899	1.0	0.809857736485196	65.34531801009572
INTERPRO	IPR009168:Insulin-like growth factor binding protein	3	0.22271714922048996	0.07048305030941422	796369, 816326, 790063	1267	6	16659	6.574191002367798	1.0	0.8367116097168819	71.11957102368638
SMART	SM00121:IB	5	0.3711952487008166	0.09198021958975719	796369, 816326, 790063, 799169, 784476	797	20	9079	2.8478670012547056	0.9999999999999801	0.6759492156273765	72.91850812769103
SP_PIR_KEYWORDS	Growth factor binding	4	0.2969561989606533	0.09556446844146806	795414, 796369, 816326, 790063	1340	16	19235	3.5886194029850746	1.0	0.44374178956315635	77.70873237929615
GOTERM_MF_FAT	GO:0005520~insulin-like growth factor binding	5	0.3711952487008166	0.13261267584140765	796369, 816326, 790063, 799169, 784476	1033	25	12983	2.513649564375605	1.0	0.8513420879718756	90.08175196502717
BIOCARTA	h_ghrelinPathway:Ghrelin: Regulation of Food Intake and Energy Homeostasis	4	0.2969561989606533	0.15298327432507894	783847, 796369, 816326, 790063	154	13	1437	2.8711288711288714	1.0	0.9584228996195701	88.41653426259988
INTERPRO	IPR017891:Insulin-like growth factor binding protein, N-terminal	3	0.22271714922048996	0.2303558552568468	796369, 816326, 790063	1267	12	16659	3.287095501183899	1.0	0.9807303551711841	98.83117113182477
Annotation Cluster 62	Enrichment Score: 1.3678079073835268
Category	Term	Count	%	PValue	Genes	List Total	Pop Hits	Pop Total	Fold Enrichment	Bonferroni	Benjamini	FDR
GOTERM_BP_FAT	GO:0018209~peptidyl-serine modification	9	0.6681514476614699	0.01037529454071235	823347, 806598, 804845, 793125, 812193, 810576, 817197, 816836, 796402	1076	39	13528	2.9013440091507006	1.0	0.2755436272348437	17.44506414425472
GOTERM_BP_FAT	GO:0018105~peptidyl-serine phosphorylation	7	0.5196733481811433	0.024214710166350364	823347, 804845, 812193, 810576, 817197, 816836, 796402	1076	29	13528	3.034739136008204	1.0	0.3991521217360715	36.273652198996295
GOTERM_BP_FAT	GO:0018210~peptidyl-threonine modification	5	0.3711952487008166	0.08019530602119772	823347, 804845, 793125, 810576, 796402	1076	21	13528	2.993450168171358	1.0	0.6461024536131973	78.48787760808862
GOTERM_BP_FAT	GO:0018107~peptidyl-threonine phosphorylation	4	0.2969561989606533	0.16770256752100746	823347, 804845, 810576, 796402	1076	18	13528	2.7938868236266003	1.0	0.8184739499653098	96.5752645379325
Annotation Cluster 63	Enrichment Score: 1.3338616998111716
Category	Term	Count	%	PValue	Genes	List Total	Pop Hits	Pop Total	Fold Enrichment	Bonferroni	Benjamini	FDR
INTERPRO	IPR003659:Plexin/semaphorin/integrin	10	0.7423904974016332	0.0060068325052606095	802630, 795462, 786363, 804278, 784958, 781581, 773152, 783444, 783912, 786412	1267	45	16659	2.9218626677190214	0.9999816366262728	0.37757806393019133	9.731403922792003
SMART	SM00423:PSI	10	0.7423904974016332	0.014619873107376844	802630, 795462, 786363, 804278, 784958, 781581, 773152, 783444, 783912, 786412	797	45	9079	2.531437334448627	0.9919007960327554	0.4974190209444168	18.0771751214724
INTERPRO	IPR002165:Plexin	7	0.5196733481811433	0.027098082421673136	804278, 784958, 781581, 773152, 783444, 783912, 786412	1267	31	16659	2.9689894849402956	1.0	0.6687841928288227	37.301059956926444
UP_SEQ_FEATURE	domain:Sema	6	0.4454342984409799	0.06226445806789967	786363, 804278, 784958, 781581, 773152, 786412	1340	31	19113	2.7606644198363024	1.0	0.8938805724404483	69.29943516178874
INTERPRO	IPR001627:Semaphorin/CD100 antigen	6	0.4454342984409799	0.08220409567998196	786363, 804278, 784958, 781581, 773152, 786412	1267	31	16659	2.5448481299488255	1.0	0.8703509540413513	76.72160231246913
SMART	SM00630:Sema	6	0.4454342984409799	0.13032818058086432	786363, 804278, 784958, 781581, 773152, 786412	797	31	9079	2.204800259035901	1.0	0.7493503391910121	84.90052145382411
PIR_SUPERFAMILY	PIRSF005526:semaphorin	3	0.22271714922048996	0.28991348432534214	786363, 784958, 773152	565	14	7396	2.8050568900126422	1.0	0.9999997522737986	99.37890352365753
Annotation Cluster 64	Enrichment Score: 1.3266658956648465
Category	Term	Count	%	PValue	Genes	List Total	Pop Hits	Pop Total	Fold Enrichment	Bonferroni	Benjamini	FDR
INTERPRO	IPR008983:Tumour necrosis factor-like	10	0.7423904974016332	0.0060068325052606095	804813, 815571, 786972, 825479, 799097, 787706, 795138, 818195, 813881, 774668	1267	45	16659	2.9218626677190214	0.9999816366262728	0.37757806393019133	9.731403922792003
UP_SEQ_FEATURE	domain:C1q	6	0.4454342984409799	0.06226445806789967	804813, 815571, 786972, 825479, 787706, 795138	1340	31	19113	2.7606644198363024	1.0	0.8938805724404483	69.29943516178874
INTERPRO	IPR001073:Complement C1q protein	6	0.4454342984409799	0.09163502104361683	804813, 815571, 786972, 825479, 787706, 795138	1267	32	16659	2.4653216258879245	1.0	0.8863312340116776	80.46884062347912
SMART	SM00110:C1Q	6	0.4454342984409799	0.14400885544499625	804813, 815571, 786972, 825479, 787706, 795138	797	32	9079	2.1359002509410288	1.0	0.76607854651239	87.81756757486508
Annotation Cluster 65	Enrichment Score: 1.3085626376634147
Category	Term	Count	%	PValue	Genes	List Total	Pop Hits	Pop Total	Fold Enrichment	Bonferroni	Benjamini	FDR
GOTERM_BP_FAT	GO:0044057~regulation of system process	44	3.2665181885671863	2.1398472560001954E-4	821625, 817439, 813383, 786686, 808837, 808152, 780001, 774193, 817197, 820345, 779157, 819591, 806627, 776543, 814682, 791945, 795592, 802114, 818195, 824861, 786599, 796402, 817326, 797665, 788298, 772494, 784676, 812193, 793220, 793095, 794032, 813881, 825500, 809566, 787067, 817943, 823526, 782930, 788044, 785288, 782027, 788545, 793566, 787025	1076	309	13528	1.7902575763044237	0.5387668276164794	0.028254333894041084	0.3925982360932223
GOTERM_BP_FAT	GO:0031644~regulation of neurological system process	22	1.6332590942835932	0.009604098246892095	817326, 817439, 786686, 788298, 772494, 812193, 793220, 794032, 813881, 817197, 779157, 825500, 787067, 819591, 782930, 791945, 785288, 818195, 786599, 824861, 793566, 787025	1076	153	13528	1.8078091211701535	0.9999999999999993	0.26770641353665425	16.254496057596402
GOTERM_BP_FAT	GO:0050804~regulation of synaptic transmission	18	1.3363028953229399	0.041321272503417175	817326, 817439, 788298, 772494, 793220, 817197, 813881, 779157, 825500, 787067, 819591, 782930, 791945, 785288, 818195, 824861, 793566, 787025	1076	136	13528	1.6640061228952545	1.0	0.4986566292757977	53.96055575405781
GOTERM_BP_FAT	GO:0051969~regulation of transmission of nerve impulse	19	1.4105419450631032	0.04348266714646259	817326, 817439, 788298, 772494, 812193, 793220, 817197, 813881, 779157, 825500, 787067, 819591, 782930, 791945, 785288, 818195, 824861, 793566, 787025	1076	147	13528	1.6250158055787371	1.0	0.5043987171311148	55.8315661808374
GOTERM_BP_FAT	GO:0051971~positive regulation of transmission of nerve impulse	7	0.5196733481811433	0.0694392152882145	819591, 817439, 788298, 772494, 818195, 813881, 779157	1076	37	13528	2.378579322817241	1.0	0.6091688371689615	73.36258609996297
GOTERM_BP_FAT	GO:0031646~positive regulation of neurological system process	7	0.5196733481811433	0.08539269845949593	819591, 817439, 788298, 772494, 818195, 813881, 779157	1076	39	13528	2.2566008960061006	1.0	0.6590046277362016	80.6157948257961
GOTERM_BP_FAT	GO:0050806~positive regulation of synaptic transmission	6	0.4454342984409799	0.1288863120887582	819591, 788298, 772494, 818195, 813881, 779157	1076	34	13528	2.2186748305270063	1.0	0.7576711322632507	92.08400049140636
GOTERM_BP_FAT	GO:0051952~regulation of amine transport	5	0.3711952487008166	0.26511315807401903	788298, 781155, 818195, 813881, 825500	1076	33	13528	1.9049228342908642	1.0	0.9102717788646331	99.6524826235164
GOTERM_BP_FAT	GO:0043271~negative regulation of ion transport	4	0.2969561989606533	0.2746201109937613	817439, 796807, 818195, 813881	1076	23	13528	2.186520122838209	1.0	0.9154245261412063	99.72645312169584
GOTERM_BP_FAT	GO:0048167~regulation of synaptic plasticity	7	0.5196733481811433	0.39962111945044837	817326, 788298, 782930, 785288, 793220, 779157, 793566	1076	64	13528	1.3751161710037174	1.0	0.9642096593841138	99.9915432979816
Annotation Cluster 66	Enrichment Score: 1.2974387502165976
Category	Term	Count	%	PValue	Genes	List Total	Pop Hits	Pop Total	Fold Enrichment	Bonferroni	Benjamini	FDR
GOTERM_BP_FAT	GO:0051130~positive regulation of cellular component organization	30	2.2271714922048997	2.1365214704945144E-4	786686, 781436, 775941, 816836, 785672, 790577, 807456, 823746, 773315, 818195, 796402, 797665, 783847, 806404, 783108, 793095, 822052, 772249, 813881, 819136, 777698, 817321, 787067, 782754, 784752, 785288, 780418, 773036, 807648, 793566	1076	181	13528	2.0838382386165253	0.5382116943070729	0.02928004186065436	0.3919891859363811
GOTERM_BP_FAT	GO:0031116~positive regulation of microtubule polymerization	5	0.3711952487008166	0.011695239708279823	782754, 784752, 780418, 785288, 773315	1076	12	13528	5.2385377942998765	1.0	0.2943826563848234	19.445731363969553
GOTERM_BP_FAT	GO:0031112~positive regulation of microtubule polymerization or depolymerization	5	0.3711952487008166	0.01584772552265832	782754, 784752, 780418, 785288, 773315	1076	13	13528	4.835573348584501	1.0	0.3420208011524285	25.44496011688241
GOTERM_BP_FAT	GO:0031113~regulation of microtubule polymerization	5	0.3711952487008166	0.01584772552265832	782754, 784752, 780418, 785288, 773315	1076	13	13528	4.835573348584501	1.0	0.3420208011524285	25.44496011688241
GOTERM_BP_FAT	GO:0010638~positive regulation of organelle organization	13	0.9651076466221231	0.030497053830058105	797665, 783847, 793095, 813881, 816836, 782754, 787067, 784752, 807456, 780418, 785288, 773315, 818195	1076	83	13528	1.9691852913512788	1.0	0.438581220401981	43.407691652526346
GOTERM_BP_FAT	GO:0032271~regulation of protein polymerization	11	0.8166295471417966	0.04140938679206051	782754, 776464, 772418, 787834, 784752, 780418, 820444, 785288, 773315, 782042, 816836	1076	68	13528	2.0337852613164227	1.0	0.49784729136345174	54.038275159346625
GOTERM_BP_FAT	GO:0032273~positive regulation of protein polymerization	6	0.4454342984409799	0.043896486720877946	782754, 784752, 780418, 785288, 773315, 816836	1076	25	13528	3.0173977695167284	1.0	0.5047435165261205	56.181488076125575
GOTERM_BP_FAT	GO:0043254~regulation of protein complex assembly	13	0.9651076466221231	0.05219461031734886	776464, 786686, 772418, 820444, 782042, 816836, 782754, 784752, 787834, 780418, 785288, 790577, 773315	1076	90	13528	1.8160264353572906	1.0	0.5394612981575035	62.66885459918827
GOTERM_BP_FAT	GO:0031334~positive regulation of protein complex assembly	7	0.5196733481811433	0.055363792901396564	782754, 786686, 784752, 780418, 785288, 773315, 816836	1076	35	13528	2.5144981412639407	1.0	0.5526861953810364	64.89780083945666
GOTERM_MF_FAT	GO:0008017~microtubule binding	11	0.8166295471417966	0.05768451955185816	784752, 780418, 814849, 785288, 790084, 773315, 776746, 799856, 777698, 775288, 775965	1033	72	12983	1.9201489727869205	1.0	0.7209603645951042	61.903274739767355
GOTERM_BP_FAT	GO:0070507~regulation of microtubule cytoskeleton organization	7	0.5196733481811433	0.11275626223970944	782754, 784752, 780418, 807456, 785288, 773315, 784458	1076	42	13528	2.0954151177199507	1.0	0.7240419305125676	88.90904861912419
GOTERM_BP_FAT	GO:0051495~positive regulation of cytoskeleton organization	7	0.5196733481811433	0.14399790676764224	782754, 787067, 784752, 780418, 785288, 773315, 816836	1076	45	13528	1.9557207765386204	1.0	0.77938945257582	94.26136365457455
GOTERM_BP_FAT	GO:0032886~regulation of microtubule-based process	7	0.5196733481811433	0.19098136134027743	782754, 784752, 780418, 807456, 785288, 773315, 784458	1076	49	13528	1.7960701009028148	1.0	0.8471519548424707	97.96684457111368
GOTERM_BP_FAT	GO:0031110~regulation of microtubule polymerization or depolymerization	5	0.3711952487008166	0.22952200817117593	782754, 784752, 780418, 785288, 773315	1076	31	13528	2.0278210816644684	1.0	0.8843924183522327	99.17106334552778
GOTERM_MF_FAT	GO:0015631~tubulin binding	11	0.8166295471417966	0.27094692505928386	784752, 780418, 814849, 785288, 790084, 773315, 776746, 799856, 777698, 775288, 775965	1033	100	12983	1.3825072604065827	1.0	0.9447119098720345	99.40995413923356
GOTERM_BP_FAT	GO:0033043~regulation of organelle organization	21	1.55902004454343	0.27627450151209093	776464, 800385, 797665, 772418, 783847, 821929, 820444, 793095, 782042, 813881, 816836, 787067, 782754, 784752, 787834, 785288, 807456, 780418, 773315, 818195, 784458	1076	217	13528	1.2166926489986811	1.0	0.9155756933828023	99.73769635388189
GOTERM_BP_FAT	GO:0051493~regulation of cytoskeleton organization	14	1.0393466963622866	0.2842212546579137	776464, 772418, 820444, 782042, 816836, 782754, 787067, 784752, 787834, 807456, 780418, 785288, 773315, 784458	1076	136	13528	1.294226984474087	1.0	0.9203065048275461	99.7858760486661
Annotation Cluster 67	Enrichment Score: 1.2927560337211337
Category	Term	Count	%	PValue	Genes	List Total	Pop Hits	Pop Total	Fold Enrichment	Bonferroni	Benjamini	FDR
UP_SEQ_FEATURE	domain:Fibronectin type-III 5	10	0.7423904974016332	0.003524300839978808	780355, 819999, 784056, 790976, 784676, 777609, 786635, 781150, 785709, 815174	1340	45	19113	3.1696517412935323	0.9999969142314009	0.29031786221878264	6.279382690534185
UP_SEQ_FEATURE	domain:Fibronectin type-III 4	11	0.8166295471417966	0.010493988060219304	780355, 802266, 819999, 784056, 790976, 784676, 777609, 786635, 781150, 785709, 815174	1340	62	19113	2.5306090515166106	1.0	0.5044681861529353	17.616243984103818
UP_SEQ_FEATURE	domain:Fibronectin type-III 6	5	0.3711952487008166	0.16892364459826958	784056, 790976, 786635, 785709, 815174	1340	31	19113	2.300553683196919	1.0	0.9891531745000224	96.65889815765718
UP_SEQ_FEATURE	domain:Fibronectin type-III 7	4	0.2969561989606533	0.23456214510329648	784056, 790976, 786635, 785709	1340	24	19113	2.3772388059701495	1.0	0.9962480449419208	99.2628606099449
UP_SEQ_FEATURE	domain:Fibronectin type-III 8	4	0.2969561989606533	0.23456214510329648	784056, 790976, 786635, 785709	1340	24	19113	2.3772388059701495	1.0	0.9962480449419208	99.2628606099449
Annotation Cluster 68	Enrichment Score: 1.2923909340565762
Category	Term	Count	%	PValue	Genes	List Total	Pop Hits	Pop Total	Fold Enrichment	Bonferroni	Benjamini	FDR
INTERPRO	IPR017981:GPCR, family 2-like	12	0.8908685968819599	0.004421185495110079	823245, 797648, 786674, 798459, 808837, 807319, 778156, 787707, 791916, 803720, 782243, 804104	1267	59	16659	2.67424718740385	0.9996712089079401	0.30549051111093484	7.252995700785925
INTERPRO	IPR001879:GPCR, family 2, extracellular region	7	0.5196733481811433	0.014103302531348273	798459, 808837, 807319, 787707, 791916, 803720, 804104	1267	27	16659	3.408839779005525	0.9999999999931631	0.5305240014128472	21.444144406674948
INTERPRO	IPR000832:GPCR, family 2, secretin-like	9	0.6681514476614699	0.02129667396648361	786674, 798459, 808837, 807319, 787707, 791916, 803720, 782243, 804104	1267	46	16659	2.57250952266566	1.0	0.6317748109495476	30.635760533539425
SMART	SM00008:HormR	7	0.5196733481811433	0.026704196722846973	798459, 808837, 807319, 787707, 791916, 803720, 804104	797	27	9079	2.953343556856731	0.9998567593780003	0.5527488431643043	30.680934595837073
INTERPRO	IPR017983:GPCR, family 2, secretin-like, conserved site	9	0.6681514476614699	0.02696049251425227	786674, 798459, 808837, 807319, 787707, 791916, 803720, 782243, 804104	1267	48	16659	2.465321625887924	1.0	0.6834985075044333	37.15021414797083
PIR_SUPERFAMILY	PIRSF800007:secretin receptor-like G protein-coupled receptors	8	0.5939123979213066	0.037686615153703376	786674, 798459, 808837, 807319, 787707, 803720, 782243, 804104	565	42	7396	2.4933839022334596	0.9999999999580358	0.9813585406233907	43.456384020714545
PIR_SUPERFAMILY	PIRSF005503:G protein-coupled receptor, peptide hormone receptor type	4	0.2969561989606533	0.057798219278931175	798459, 808837, 807319, 787707	565	12	7396	4.363421828908555	0.9999999999999999	0.9902346045555565	58.67207556195289
INTERPRO	IPR000203:GPS	6	0.4454342984409799	0.15872197854562314	786674, 807471, 803720, 772475, 782243, 804104	1267	38	16659	2.0760603165371996	1.0	0.9506076880759862	94.69708738811516
SMART	SM00303:GPS	6	0.4454342984409799	0.2369935767184888	786674, 807471, 803720, 772475, 782243, 804104	797	38	9079	1.7986528428977084	1.0	0.8721596667365491	97.43193611559734
UP_SEQ_FEATURE	domain:GPS	5	0.3711952487008166	0.24312871794778093	786674, 807471, 803720, 782243, 804104	1340	36	19113	1.9810323383084576	1.0	0.9968291250723542	99.4005348403869
GOTERM_BP_FAT	GO:0007218~neuropeptide signaling pathway	10	0.7423904974016332	0.3190873220030621	799883, 817439, 786674, 807471, 780001, 803720, 793023, 772475, 782243, 804104	1076	93	13528	1.3518807211096455	1.0	0.9379249393439772	99.91448820952994
Annotation Cluster 69	Enrichment Score: 1.2898584021006658
Category	Term	Count	%	PValue	Genes	List Total	Pop Hits	Pop Total	Fold Enrichment	Bonferroni	Benjamini	FDR
UP_SEQ_FEATURE	domain:TAFH	3	0.22271714922048996	0.042536445398926565	789528, 773760, 794552	1340	5	19113	8.558059701492539	1.0	0.833982561106217	54.99757236419362
INTERPRO	IPR003894:TAFH/NHR1	3	0.22271714922048996	0.04943966843548661	789528, 773760, 794552	1267	5	16659	7.889029202841358	1.0	0.7778683868757712	57.75126148138755
SMART	SM00549:TAFH	3	0.22271714922048996	0.06420783840113756	789528, 773760, 794552	797	5	9079	6.834880803011293	0.9999999996235868	0.6107341575783629	59.27961961682131
Annotation Cluster 70	Enrichment Score: 1.2775473840312714
Category	Term	Count	%	PValue	Genes	List Total	Pop Hits	Pop Total	Fold Enrichment	Bonferroni	Benjamini	FDR
SP_PIR_KEYWORDS	lipid degradation	13	0.9651076466221231	0.015746796832623033	806470, 808327, 780912, 790886, 795665, 795023, 812559, 825101, 825836, 808494, 787177, 825137, 803918	1340	86	19235	2.1698628948281846	0.9999689636034315	0.14553354125251805	21.115270021091803
GOTERM_BP_FAT	GO:0016042~lipid catabolic process	23	1.7074981440237564	0.01889018706751263	806470, 821318, 783247, 808327, 826414, 780912, 790886, 781357, 789097, 795665, 795023, 825101, 812559, 786704, 776543, 825836, 785672, 808494, 788044, 787177, 825137, 819287, 803918	1076	173	13528	1.671487203730365	1.0	0.3647180342457448	29.56959199639583
GOTERM_MF_FAT	GO:0016298~lipase activity	14	1.0393466963622866	0.052919597047742385	806470, 808152, 772236, 780912, 790886, 795665, 795023, 825101, 825836, 808494, 787177, 809942, 825137, 803918	1033	100	12983	1.7595546950629235	1.0	0.7017314807343904	58.65081873966329
GOTERM_MF_FAT	GO:0004620~phospholipase activity	8	0.5939123979213066	0.4929075294856552	806470, 825836, 808494, 808152, 809942, 803918, 795665, 795023	1033	83	12983	1.2113973804219784	1.0	0.9875245866956888	99.99837848140068
Annotation Cluster 71	Enrichment Score: 1.2774516872314408
Category	Term	Count	%	PValue	Genes	List Total	Pop Hits	Pop Total	Fold Enrichment	Bonferroni	Benjamini	FDR
GOTERM_MF_FAT	GO:0008376~acetylgalactosaminyltransferase activity	9	0.6681514476614699	0.0023442496001318926	782387, 816165, 792321, 793125, 792283, 779941, 793097, 782667, 808598	1033	31	12983	3.6488461418355556	0.9463011698282938	0.17713045642791592	3.7403373379149563
GOTERM_BP_FAT	GO:0019276~UDP-N-acetylgalactosamine metabolic process	3	0.22271714922048996	0.017926737683440136	792283, 779941, 808598	1076	3	13528	12.572490706319702	1.0	0.3630801252432535	28.28739460505797
GOTERM_BP_FAT	GO:0009225~nucleotide-sugar metabolic process	3	0.22271714922048996	0.3071048775298474	792283, 779941, 808598	1076	14	13528	2.6941051513542216	1.0	0.9325517128655498	99.88216257623225
GOTERM_BP_FAT	GO:0006040~amino sugar metabolic process	3	0.22271714922048996	0.6017296652962146	792283, 779941, 808598	1076	25	13528	1.5086988847583642	1.0	0.9935514830108817	99.9999955248723
Annotation Cluster 72	Enrichment Score: 1.2686456846730423
Category	Term	Count	%	PValue	Genes	List Total	Pop Hits	Pop Total	Fold Enrichment	Bonferroni	Benjamini	FDR
GOTERM_BP_FAT	GO:0050796~regulation of insulin secretion	10	0.7423904974016332	0.0035180652355640786	779212, 817849, 797665, 825545, 812193, 783247, 787161, 802114, 813881, 782923	1076	40	13528	3.143122676579926	0.9999970794941996	0.14897462964286112	6.272650151157766
GOTERM_BP_FAT	GO:0002791~regulation of peptide secretion	10	0.7423904974016332	0.009236570577506046	779212, 817849, 797665, 825545, 812193, 783247, 787161, 802114, 813881, 782923	1076	46	13528	2.733150153547762	0.9999999999999973	0.2629077435641094	15.681413883102802
GOTERM_BP_FAT	GO:0046883~regulation of hormone secretion	12	0.8908685968819599	0.014234133240092636	787067, 779212, 817849, 797665, 825545, 812193, 783247, 787161, 780001, 802114, 813881, 782923	1076	66	13528	2.2859074011490366	1.0	0.31887089053346773	23.165767521307647
GOTERM_BP_FAT	GO:0060341~regulation of cellular localization	30	2.2271714922048997	0.022980056107997297	779212, 817439, 780001, 817197, 806627, 825577, 802114, 797947, 796402, 782923, 825766, 797648, 797665, 788298, 791043, 783247, 812193, 822052, 813881, 825500, 809566, 787067, 782300, 817849, 825545, 784752, 787161, 774652, 781418, 787025	1076	248	13528	1.5208658112483513	1.0	0.3883599666743349	34.7751225101959
GOTERM_BP_FAT	GO:0051047~positive regulation of secretion	15	1.1135857461024499	0.04978762138761303	779212, 788298, 812193, 820444, 793095, 822052, 813881, 787067, 825577, 825545, 802114, 774652, 787161, 796402, 782923	1076	109	13528	1.7301592715118854	1.0	0.5294005688047547	60.88725042278532
GOTERM_BP_FAT	GO:0051046~regulation of secretion	23	1.7074981440237564	0.08106796034168098	779212, 817439, 797665, 788298, 783247, 812193, 820444, 780001, 793095, 822052, 813881, 825500, 787067, 817849, 825577, 825545, 787161, 774652, 802114, 797947, 796402, 782923, 787025	1076	202	13528	1.4315212190364017	1.0	0.6464826579527237	78.85994866672858
GOTERM_BP_FAT	GO:0046887~positive regulation of hormone secretion	6	0.4454342984409799	0.1538778365078769	787067, 779212, 825545, 787161, 802114, 782923	1076	36	13528	2.0954151177199503	1.0	0.796929705061711	95.36408601640622
GOTERM_BP_FAT	GO:0032024~positive regulation of insulin secretion	4	0.2969561989606533	0.16770256752100746	779212, 825545, 787161, 782923	1076	18	13528	2.7938868236266003	1.0	0.8184739499653098	96.5752645379325
GOTERM_BP_FAT	GO:0042593~glucose homeostasis	7	0.5196733481811433	0.19098136134027743	779212, 825545, 787161, 802114, 791749, 800522, 789275	1076	49	13528	1.7960701009028148	1.0	0.8471519548424707	97.96684457111368
GOTERM_BP_FAT	GO:0033500~carbohydrate homeostasis	7	0.5196733481811433	0.19098136134027743	779212, 825545, 787161, 802114, 791749, 800522, 789275	1076	49	13528	1.7960701009028148	1.0	0.8471519548424707	97.96684457111368
GOTERM_BP_FAT	GO:0002793~positive regulation of peptide secretion	4	0.2969561989606533	0.2746201109937613	779212, 825545, 787161, 782923	1076	23	13528	2.186520122838209	1.0	0.9154245261412063	99.72645312169584
Annotation Cluster 73	Enrichment Score: 1.263507927526716
Category	Term	Count	%	PValue	Genes	List Total	Pop Hits	Pop Total	Fold Enrichment	Bonferroni	Benjamini	FDR
GOTERM_CC_FAT	GO:0045202~synapse	41	3.0438010393466963	0.009543357082397274	817439, 806867, 808152, 780001, 801848, 786108, 798727, 795138, 817197, 787322, 791946, 783325, 790453, 814682, 795592, 796587, 799154, 786507, 824861, 793845, 786599, 797855, 817326, 799883, 820568, 795701, 788298, 772494, 792026, 795485, 794660, 812553, 783129, 794032, 791999, 815574, 801112, 779611, 785288, 797650, 787025	986	355	12782	1.4971916692854899	0.9934266642105875	0.16427425853751088	12.977052291812697
GOTERM_CC_FAT	GO:0044456~synapse part	29	2.1529324424647367	0.024129024643778776	817439, 806867, 808152, 780001, 786108, 801848, 798727, 787322, 791946, 790453, 814682, 796587, 799154, 786599, 824861, 793845, 799883, 820568, 788298, 772494, 792026, 794660, 812553, 794032, 791999, 815574, 801112, 785288, 787025	986	246	12782	1.5282161645145862	0.999997235489334	0.25239337289258357	29.815783451631418
SP_PIR_KEYWORDS	synapse	20	1.4847809948032664	0.15943829147848207	799883, 820568, 817439, 816393, 772494, 808152, 792026, 795485, 783129, 795138, 815574, 787322, 801112, 783325, 790453, 779611, 796587, 797650, 799154, 786599	1340	213	19235	1.3478382734216243	1.0	0.5583306479919112	92.53867441750688
GOTERM_CC_FAT	GO:0045211~postsynaptic membrane	14	1.0393466963622866	0.24051087425516937	799883, 788298, 772494, 808152, 806867, 812553, 794032, 815574, 787322, 801112, 814682, 790453, 786599, 824861	986	135	12782	1.344361806025092	1.0	0.7566626361849007	98.14594883318763
Annotation Cluster 74	Enrichment Score: 1.2498398767791763
Category	Term	Count	%	PValue	Genes	List Total	Pop Hits	Pop Total	Fold Enrichment	Bonferroni	Benjamini	FDR
INTERPRO	IPR002350:Proteinase inhibitor I1, Kazal	9	0.6681514476614699	0.02129667396648361	804949, 795333, 814429, 821352, 816980, 785766, 799169, 784476, 790548	1267	46	16659	2.57250952266566	1.0	0.6317748109495476	30.635760533539425
SMART	SM00280:KAZAL	9	0.6681514476614699	0.04451260488573532	804949, 795333, 814429, 821352, 816980, 785766, 799169, 784476, 790548	797	46	9079	2.228765479242813	0.9999996583647851	0.6056810357476081	46.01472828940185
UP_SEQ_FEATURE	domain:Kazal-like	7	0.5196733481811433	0.05813874853825067	804949, 795333, 821352, 816980, 799169, 784476, 790548	1340	40	19113	2.496100746268657	1.0	0.8838309943181482	66.721195791037
INTERPRO	IPR019577:SPARC/Testican, calcium-binding domain	3	0.22271714922048996	0.07048305030941422	804949, 816980, 790548	1267	6	16659	6.574191002367798	1.0	0.8367116097168819	71.11957102368638
INTERPRO	IPR011497:Protease inhibitor, Kazal-type	5	0.3711952487008166	0.14502920081403425	804949, 795333, 799169, 784476, 790548	1267	27	16659	2.434885556432518	1.0	0.9429997219441772	93.02308583604751
Annotation Cluster 75	Enrichment Score: 1.20433922077071
Category	Term	Count	%	PValue	Genes	List Total	Pop Hits	Pop Total	Fold Enrichment	Bonferroni	Benjamini	FDR
GOTERM_CC_FAT	GO:0044433~cytoplasmic vesicle part	23	1.7074981440237564	0.030575562741747	820568, 803041, 783847, 772494, 802048, 795462, 786214, 792026, 820843, 805324, 822052, 815529, 778327, 782754, 783500, 774518, 791612, 817805, 816980, 807648, 797086, 823182, 813482	986	187	12782	1.5944398043192938	0.9999999142336893	0.28751220069432537	36.24480563765421
GOTERM_CC_FAT	GO:0030659~cytoplasmic vesicle membrane	18	1.3363028953229399	0.03857003938870695	820568, 803041, 772494, 795462, 792026, 820843, 805324, 815529, 778327, 782754, 783500, 774518, 791612, 817805, 807648, 797086, 823182, 813482	986	139	12782	1.6787251740189997	0.9999999988809499	0.32218626026673247	43.456083542416415
GOTERM_CC_FAT	GO:0031982~vesicle	65	4.825538233110616	0.04090163373547578	817439, 780001, 805324, 820843, 784022, 783500, 774518, 813799, 791612, 783505, 796587, 786345, 803569, 817326, 820568, 811804, 797301, 797665, 783847, 772494, 792026, 786214, 812855, 797621, 801062, 782754, 814557, 794105, 779611, 812809, 817805, 816980, 793566, 803041, 813383, 802048, 799424, 804961, 809539, 785322, 785977, 791946, 821539, 814429, 797566, 799154, 793845, 797086, 789417, 792865,…	986	670	12782	1.2576519027580153	0.9999999996864612	0.32346399443278806	45.411575117917515
GOTERM_CC_FAT	GO:0012506~vesicle membrane	19	1.4105419450631032	0.04224052384525421	820568, 803041, 772494, 795462, 792026, 820843, 805324, 815529, 778327, 782754, 783500, 774518, 791612, 817805, 807648, 797086, 823182, 800522, 813482	986	151	12782	1.631167470413605	0.9999999998492061	0.32288600591557026	46.50584335020017
GOTERM_CC_FAT	GO:0031410~cytoplasmic vesicle	62	4.6028210838901265	0.049755395511131825	817439, 780001, 805324, 820843, 784022, 783500, 774518, 791612, 783505, 813799, 796587, 803569, 817326, 820568, 811804, 797301, 797665, 783847, 772494, 792026, 786214, 812855, 797621, 801062, 782754, 814557, 794105, 779611, 812809, 817805, 816980, 793566, 803041, 813383, 802048, 799424, 804961, 785322, 785977, 791946, 821539, 814429, 799154, 793845, 797086, 789417, 792865, 800522, 813482, 797855,…	986	642	12782	1.2519257138885203	0.9999999999975692	0.3596325215397551	52.27815813616527
GOTERM_CC_FAT	GO:0031988~membrane-bounded vesicle	55	4.083147735708983	0.060957295863158775	817439, 780001, 805324, 820843, 784022, 783500, 774518, 791612, 783505, 796587, 786345, 803569, 817326, 820568, 811804, 797301, 797665, 783847, 772494, 786214, 792026, 797621, 782754, 814557, 812809, 817805, 816980, 793566, 803041, 813383, 802048, 799424, 804961, 785322, 785977, 791946, 814429, 797566, 799154, 797086, 792865, 813482, 800522, 793611, 795462, 783108, 799097, 777282, 822052, 778327,…	986	568	12782	1.255267405650944	0.9999999999999951	0.4073320768554871	59.81487826228895
GOTERM_CC_FAT	GO:0016023~cytoplasmic membrane-bounded vesicle	53	3.9346696362286564	0.07085248767355841	817439, 780001, 805324, 820843, 784022, 783500, 774518, 791612, 783505, 796587, 803569, 817326, 820568, 811804, 797301, 797665, 783847, 772494, 786214, 792026, 797621, 814557, 782754, 812809, 817805, 816980, 793566, 803041, 813383, 802048, 799424, 804961, 785322, 785977, 791946, 814429, 799154, 797086, 792865, 813482, 800522, 793611, 795462, 783108, 799097, 777282, 822052, 778327, 815529, 791999,…	986	550	12782	1.2492089249492901	1.0	0.43714889051615624	65.53509869614086
GOTERM_CC_FAT	GO:0030141~secretory granule	20	1.4847809948032664	0.09994034736107965	817326, 811804, 813383, 817439, 797665, 783847, 802048, 795462, 786214, 799424, 805324, 822052, 785322, 784022, 814429, 812809, 791612, 816980, 800522, 793566	986	180	12782	1.4403876493125987	1.0	0.5208088673547969	78.26559547020022
GOTERM_CC_FAT	GO:0030662~coated vesicle membrane	8	0.5939123979213066	0.3310477856887504	820568, 783500, 774518, 792026, 807648, 797086, 813482, 778327	986	73	12782	1.4206563116507822	1.0	0.829724755099955	99.70552668667703
Annotation Cluster 76	Enrichment Score: 1.2010333498209578
Category	Term	Count	%	PValue	Genes	List Total	Pop Hits	Pop Total	Fold Enrichment	Bonferroni	Benjamini	FDR
GOTERM_BP_FAT	GO:0051785~positive regulation of nuclear division	7	0.5196733481811433	0.011835002932587223	787067, 797665, 783847, 780418, 793095, 818195, 813881	1076	25	13528	3.520297397769517	1.0	0.29135814848520236	19.65486791137183
GOTERM_BP_FAT	GO:0045840~positive regulation of mitosis	7	0.5196733481811433	0.011835002932587223	787067, 797665, 783847, 780418, 793095, 818195, 813881	1076	25	13528	3.520297397769517	1.0	0.29135814848520236	19.65486791137183
GOTERM_BP_FAT	GO:0045787~positive regulation of cell cycle	11	0.8166295471417966	0.01344612698374258	804478, 787067, 822984, 788214, 797665, 783847, 780418, 793095, 818195, 813881, 786639	1076	57	13528	2.426270136307311	1.0	0.3098464720023326	22.0289167968736
GOTERM_BP_FAT	GO:0010638~positive regulation of organelle organization	13	0.9651076466221231	0.030497053830058105	797665, 783847, 793095, 813881, 816836, 782754, 787067, 784752, 807456, 780418, 785288, 773315, 818195	1076	83	13528	1.9691852913512788	1.0	0.438581220401981	43.407691652526346
GOTERM_BP_FAT	GO:0051783~regulation of nuclear division	10	0.7423904974016332	0.031322865180449536	782754, 787067, 797665, 783847, 821929, 784752, 780418, 793095, 818195, 813881	1076	56	13528	2.245087626128518	1.0	0.4440732799148426	44.28722095414817
GOTERM_BP_FAT	GO:0007088~regulation of mitosis	10	0.7423904974016332	0.031322865180449536	782754, 787067, 797665, 783847, 821929, 784752, 780418, 793095, 818195, 813881	1076	56	13528	2.245087626128518	1.0	0.4440732799148426	44.28722095414817
GOTERM_BP_FAT	GO:0010564~regulation of cell cycle process	16	1.1878247958426131	0.03612020220181929	797665, 825280, 783847, 821929, 791043, 793095, 813881, 782754, 787067, 788214, 784752, 807456, 780418, 818195, 823182, 784458	1076	114	13528	1.7645600991325898	1.0	0.4708572456570257	49.14637741870257
GOTERM_BP_FAT	GO:0033043~regulation of organelle organization	21	1.55902004454343	0.27627450151209093	776464, 800385, 797665, 772418, 783847, 821929, 820444, 793095, 782042, 813881, 816836, 787067, 782754, 784752, 787834, 785288, 807456, 780418, 773315, 818195, 784458	1076	217	13528	1.2166926489986811	1.0	0.9155756933828023	99.73769635388189
GOTERM_BP_FAT	GO:0007346~regulation of mitotic cell cycle	15	1.1135857461024499	0.32197067594768347	797665, 825280, 783847, 821929, 791043, 793095, 813881, 814416, 782754, 787067, 788214, 784752, 780418, 818195, 823182	1076	152	13528	1.2407063197026023	1.0	0.9384433768101875	99.92090472232901
GOTERM_BP_FAT	GO:0048145~regulation of fibroblast proliferation	4	0.2969561989606533	0.5340614382758337	783847, 775321, 793095, 818195	1076	35	13528	1.4368560807222517	1.0	0.988117111682579	99.99991992544072
GOTERM_BP_FAT	GO:0051726~regulation of cell cycle	26	1.9302152932442462	0.635652614949114	825280, 821929, 814416, 822984, 797566, 802114, 807456, 818195, 784458, 804478, 797665, 783847, 791043, 793095, 813881, 786639, 825244, 787067, 782754, 788214, 784752, 775321, 780418, 784925, 797009, 823182	1076	331	13528	0.9875672458136323	1.0	0.9955226284650689	99.99999912874094
Annotation Cluster 77	Enrichment Score: 1.183412744555342
Category	Term	Count	%	PValue	Genes	List Total	Pop Hits	Pop Total	Fold Enrichment	Bonferroni	Benjamini	FDR
GOTERM_BP_FAT	GO:0040017~positive regulation of locomotion	18	1.3363028953229399	0.0017234766560719926	783847, 819745, 784676, 772471, 794032, 823841, 774193, 772249, 786639, 787067, 823526, 825577, 784752, 805066, 794831, 819926, 796402, 793566	1076	98	13528	2.309232986875047	0.9980452015765526	0.11102670138922988	3.120944715364349
GOTERM_BP_FAT	GO:0032642~regulation of chemokine production	6	0.4454342984409799	0.004800305332562564	797665, 825577, 805066, 812193, 813881, 786639	1076	15	13528	5.0289962825278804	0.9999999722408275	0.1812664190947847	8.464897962875117
GOTERM_BP_FAT	GO:0032722~positive regulation of chemokine production	4	0.2969561989606533	0.013731011307150707	825577, 805066, 813881, 786639	1076	7	13528	7.1842804036112575	1.0	0.31333246939632464	22.44174065889085
GOTERM_MF_FAT	GO:0005138~interleukin-6 receptor binding	4	0.2969561989606533	0.013741184213926066	825577, 784676, 805066, 786639	1033	7	12983	7.181855898216015	0.9999999674418898	0.4165272208484535	20.12735711039112
GOTERM_BP_FAT	GO:0050921~positive regulation of chemotaxis	7	0.5196733481811433	0.024214710166350364	825577, 819745, 805066, 772471, 772249, 786639, 796402	1076	29	13528	3.034739136008204	1.0	0.3991521217360715	36.273652198996295
GOTERM_BP_FAT	GO:0050920~regulation of chemotaxis	7	0.5196733481811433	0.03280857560835964	825577, 819745, 805066, 772471, 772249, 786639, 796402	1076	31	13528	2.8389495143302557	1.0	0.4545579608272705	45.83712238832533
GOTERM_BP_FAT	GO:0048520~positive regulation of behavior	7	0.5196733481811433	0.049031766537419516	825577, 819745, 805066, 772471, 772249, 786639, 796402	1076	34	13528	2.588453968948174	1.0	0.5326329147299697	60.31139425863118
GOTERM_BP_FAT	GO:0032103~positive regulation of response to external stimulus	10	0.7423904974016332	0.06512491397308678	825577, 819745, 784676, 805066, 772471, 809942, 772249, 777698, 786639, 796402	1076	64	13528	1.9644516728624535	1.0	0.5941975216005013	70.99873999805911
GOTERM_BP_FAT	GO:0032101~regulation of response to external stimulus	19	1.4105419450631032	0.08058784359008217	786686, 788298, 808837, 819745, 784676, 772471, 773365, 794032, 777698, 772249, 786639, 787067, 825577, 805066, 791612, 774343, 809942, 796888, 796402	1076	159	13528	1.502373103270908	1.0	0.6454568837807367	78.65600246672555
GOTERM_BP_FAT	GO:0002444~myeloid leukocyte mediated immunity	4	0.2969561989606533	0.11114688230681243	825577, 805066, 786639, 791999	1076	15	13528	3.3526641883519206	1.0	0.7207354503454128	88.53336915059505
GOTERM_BP_FAT	GO:0050795~regulation of behavior	7	0.5196733481811433	0.15520810952718678	825577, 819745, 805066, 772471, 772249, 786639, 796402	1076	46	13528	1.913205107483433	1.0	0.79910648803692	95.49624375760622
GOTERM_BP_FAT	GO:0002446~neutrophil mediated immunity	3	0.22271714922048996	0.15656046812415877	825577, 805066, 786639	1076	9	13528	4.1908302354399005	1.0	0.8004604277092113	95.62693873590946
GOTERM_BP_FAT	GO:0002690~positive regulation of leukocyte chemotaxis	3	0.22271714922048996	0.1858680182729056	825577, 805066, 786639	1076	10	13528	3.7717472118959106	1.0	0.841987679649946	97.7172058819206
GOTERM_BP_FAT	GO:0002685~regulation of leukocyte migration	4	0.2969561989606533	0.2091242445229613	825577, 805066, 791612, 786639	1076	20	13528	2.5144981412639402	1.0	0.8635051887947223	98.6599801133826
GOTERM_BP_FAT	GO:0002688~regulation of leukocyte chemotaxis	3	0.22271714922048996	0.2158471787024366	825577, 805066, 786639	1076	11	13528	3.428861101723555	1.0	0.8705852911918269	98.85458701133236
GOTERM_BP_FAT	GO:0002687~positive regulation of leukocyte migration	3	0.22271714922048996	0.33725226141169073	825577, 805066, 786639	1076	15	13528	2.5144981412639402	1.0	0.946502044917658	99.94797968957532
GOTERM_BP_FAT	GO:0050927~positive regulation of positive chemotaxis	3	0.22271714922048996	0.4525872596117318	819745, 772471, 796402	1076	19	13528	1.9851301115241635	1.0	0.9761809748947649	99.99845145711943
GOTERM_BP_FAT	GO:0050926~regulation of positive chemotaxis	3	0.22271714922048996	0.4525872596117318	819745, 772471, 796402	1076	19	13528	1.9851301115241635	1.0	0.9761809748947649	99.99845145711943
Annotation Cluster 78	Enrichment Score: 1.178723293661736
Category	Term	Count	%	PValue	Genes	List Total	Pop Hits	Pop Total	Fold Enrichment	Bonferroni	Benjamini	FDR
SP_PIR_KEYWORDS	endoplasmic reticulum	68	5.0482553823311065	0.00750197876544169	774965, 780956, 801391, 817439, 804882, 773190, 816230, 825623, 820370, 820683, 772628, 779706, 821570, 781426, 784958, 812855, 780961, 774211, 781267, 825585, 776552, 788214, 780698, 819287, 782027, 810689, 797957, 808598, 795150, 806579, 794422, 806867, 795752, 825703, 808487, 782865, 817215, 799012, 812876, 789417, 789763, 807556, 802923, 784938, 808283, 804896, 773813, 823844, 777924, 793070,…	1340	713	19235	1.3690104875342781	0.9927357493484616	0.08716470757640837	10.642716370758531
GOTERM_CC_FAT	GO:0044432~endoplasmic reticulum part	33	2.4498886414253898	0.1632925321246	780956, 806579, 805484, 794500, 806867, 779616, 820843, 806627, 816230, 808487, 820370, 807953, 799012, 812876, 789763, 772628, 821570, 808283, 823844, 781267, 799641, 796749, 798453, 785925, 788044, 816362, 783581, 788567, 782027, 819287, 799682, 783967, 808598	986	347	12782	1.2328389966738955	1.0	0.6668120432514263	92.45463646430174
GOTERM_CC_FAT	GO:0005783~endoplasmic reticulum	81	6.013363028953229	0.23751331703939305	780956, 774965, 817439, 814144, 794500, 779616, 820843, 773190, 782765, 816230, 825623, 820370, 820683, 772628, 821570, 779706, 820568, 781426, 784958, 812855, 780961, 774211, 781267, 825585, 776552, 788214, 780698, 810689, 782027, 819287, 797957, 808598, 806579, 795150, 805484, 794422, 806867, 799424, 780774, 795752, 806627, 825703, 808487, 772748, 782865, 790084, 796279, 817215, 799012, 807953,…	986	960	12782	1.0937943711967546	1.0	0.7585111639908365	98.03700631383711
Annotation Cluster 79	Enrichment Score: 1.1780457206356851
Category	Term	Count	%	PValue	Genes	List Total	Pop Hits	Pop Total	Fold Enrichment	Bonferroni	Benjamini	FDR
UP_SEQ_FEATURE	domain:PLAT	6	0.4454342984409799	0.013248195683254402	807471, 780912, 787177, 805053, 772475, 825137	1340	21	19113	4.075266524520256	1.0	0.5686848695497576	21.728104674663197
INTERPRO	IPR002331:Pancreatic lipase	3	0.22271714922048996	0.031222307461099767	780912, 787177, 825137	1267	4	16659	9.861286503551698	1.0	0.6901608938651884	41.66761581602603
INTERPRO	IPR001024:Lipoxygenase, LH2	6	0.4454342984409799	0.031731965119735576	807471, 780912, 787177, 805053, 772475, 825137	1267	24	16659	3.287095501183899	1.0	0.6887993222363744	42.1868968612376
INTERPRO	IPR000734:Lipase	4	0.2969561989606533	0.03506005689676926	780912, 787177, 825137, 803918	1267	10	16659	5.259352801894238	1.0	0.697676096357891	45.472347559233064
INTERPRO	IPR013818:Lipase, N-terminal	4	0.2969561989606533	0.03506005689676926	780912, 787177, 825137, 803918	1267	10	16659	5.259352801894238	1.0	0.697676096357891	45.472347559233064
INTERPRO	IPR016272:Lipoprotein lipase, LIPH	4	0.2969561989606533	0.03506005689676926	780912, 787177, 825137, 803918	1267	10	16659	5.259352801894238	1.0	0.697676096357891	45.472347559233064
PIR_SUPERFAMILY	PIRSF000865:Lipoprotein_lipase_LIPH	4	0.2969561989606533	0.035315114535916695	780912, 787177, 825137, 803918	565	10	7396	5.236106194690265	0.9999999998060165	0.9885829742583376	41.352578956631135
PIR_SUPERFAMILY	PIRSF000865:lipoprotein lipase, LIPH type	4	0.2969561989606533	0.035315114535916695	780912, 787177, 825137, 803918	565	10	7396	5.236106194690265	0.9999999998060165	0.9885829742583376	41.352578956631135
SMART	SM00308:LH2	6	0.4454342984409799	0.05360336490226992	807471, 780912, 787177, 805053, 772475, 825137	797	24	9079	2.847867001254705	0.9999999850054889	0.6125577628693225	52.56854854855635
GOTERM_MF_FAT	GO:0004806~triacylglycerol lipase activity	4	0.2969561989606533	0.12918213737795944	780912, 787177, 790886, 825137	1033	16	12983	3.1420619554695066	1.0	0.8463943872747626	89.42504464864062
GOTERM_MF_FAT	GO:0004091~carboxylesterase activity	10	0.7423904974016332	0.3535980995344795	825101, 806470, 772236, 780912, 787177, 790886, 825137, 803918, 782232, 795665	1033	96	12983	1.3091924814456275	1.0	0.9665582351113209	99.91641719085167
KEGG_PATHWAY	hsa00561:Glycerolipid metabolism	6	0.4454342984409799	0.360035404442693	780912, 787177, 825137, 799396, 794042, 780698	447	45	5085	1.516778523489933	1.0	0.7074613155514327	99.58832862910474
UP_SEQ_FEATURE	active site:Nucleophile	12	0.8908685968819599	0.7792524826275059	812559, 806470, 825642, 809998, 813835, 776460, 780912, 787177, 825137, 803918, 799920, 823803	1340	189	19113	0.9056147832267235	1.0	0.9999999926067886	99.99999999991127
Annotation Cluster 80	Enrichment Score: 1.1671901023812505
Category	Term	Count	%	PValue	Genes	List Total	Pop Hits	Pop Total	Fold Enrichment	Bonferroni	Benjamini	FDR
GOTERM_BP_FAT	GO:0051259~protein oligomerization	28	2.078693392724573	5.833062509139186E-4	779212, 810872, 821298, 790349, 800227, 789421, 802048, 799424, 816836, 783325, 782865, 825479, 820359, 794313, 790084, 783934, 799883, 826614, 796807, 777749, 778597, 814194, 782754, 795637, 817842, 817805, 780418, 790441	1076	174	13528	2.0231594240054696	0.8787439444494939	0.05692264303953587	1.0667668727852853
GOTERM_BP_FAT	GO:0051260~protein homooligomerization	17	1.2620638455827766	0.003165913459653354	779212, 783934, 826614, 790349, 800227, 802048, 777749, 799424, 814194, 782865, 817842, 825479, 817805, 780418, 794313, 790084, 790441	1076	95	13528	2.249814126394052	0.9999895206406041	0.14721808350579135	5.661941406609261
GOTERM_BP_FAT	GO:0006461~protein complex assembly	43	3.192279138827023	0.39608122066907314	779212, 810872, 821298, 790349, 802048, 789421, 800227, 799424, 816836, 775965, 783325, 789012, 782829, 782865, 825479, 820359, 776066, 794313, 790084, 797947, 799883, 776464, 783934, 800385, 826614, 784409, 826920, 796807, 825085, 793633, 777749, 786826, 778597, 814194, 782754, 795637, 817842, 784752, 780418, 773760, 817805, 790441, 786017	1076	505	13528	1.070528911627222	1.0	0.9643437242484296	99.99057827357312
GOTERM_BP_FAT	GO:0070271~protein complex biogenesis	43	3.192279138827023	0.39608122066907314	779212, 810872, 821298, 790349, 802048, 789421, 800227, 799424, 816836, 775965, 783325, 789012, 782829, 782865, 825479, 820359, 776066, 794313, 790084, 797947, 799883, 776464, 783934, 800385, 826614, 784409, 826920, 796807, 825085, 793633, 777749, 786826, 778597, 814194, 782754, 795637, 817842, 784752, 780418, 773760, 817805, 790441, 786017	1076	505	13528	1.070528911627222	1.0	0.9643437242484296	99.99057827357312
GOTERM_BP_FAT	GO:0043933~macromolecular complex subunit organization	57	4.231625835189309	0.5451699786305185	779212, 800227, 793287, 816836, 789012, 785672, 776066, 789010, 797947, 800385, 784409, 826920, 793633, 786826, 778597, 782754, 820897, 795637, 817842, 784752, 780418, 817805, 790441, 786017, 810872, 821298, 783474, 790349, 789421, 802048, 799424, 775965, 783325, 782829, 782865, 825479, 820359, 794313, 784695, 790084, 810297, 799856, 824595, 776464, 783934, 799883, 815676, 826614, 796807, 825085,…	1076	710	13528	1.0093408031834128	1.0	0.9891316758066572	99.99994861118996
GOTERM_BP_FAT	GO:0065003~macromolecular complex assembly	52	3.8604305864884925	0.6285839392651867	779212, 800227, 793287, 816836, 789012, 776066, 797947, 800385, 784409, 826920, 793633, 786826, 778597, 782754, 795637, 817842, 784752, 817805, 780418, 790441, 786017, 821298, 810872, 783474, 790349, 789421, 802048, 799424, 775965, 783325, 782829, 782865, 825479, 820359, 794313, 784695, 810297, 790084, 824595, 776464, 783934, 799883, 815676, 826614, 796807, 825085, 777749, 794660, 814194, 821877,…	1076	665	13528	0.9831120552310143	1.0	0.9952298540471349	99.99999875966631
Annotation Cluster 81	Enrichment Score: 1.1651994631871427
Category	Term	Count	%	PValue	Genes	List Total	Pop Hits	Pop Total	Fold Enrichment	Bonferroni	Benjamini	FDR
GOTERM_BP_FAT	GO:0016053~organic acid biosynthetic process	20	1.4847809948032664	0.038477632110959545	803053, 804896, 820815, 790349, 801730, 793882, 799396, 814194, 819594, 789356, 787067, 799641, 776552, 798453, 783505, 805053, 824827, 819064, 772628, 795573	1076	155	13528	1.6222568653315745	1.0	0.47995345734996087	51.38460920505565
GOTERM_BP_FAT	GO:0046394~carboxylic acid biosynthetic process	20	1.4847809948032664	0.038477632110959545	803053, 804896, 820815, 790349, 801730, 793882, 799396, 814194, 819594, 789356, 787067, 799641, 776552, 798453, 783505, 805053, 824827, 819064, 772628, 795573	1076	155	13528	1.6222568653315745	1.0	0.47995345734996087	51.38460920505565
GOTERM_BP_FAT	GO:0006636~unsaturated fatty acid biosynthetic process	7	0.5196733481811433	0.049031766537419516	787067, 776552, 803053, 804896, 798453, 805053, 814194	1076	34	13528	2.588453968948174	1.0	0.5326329147299697	60.31139425863118
GOTERM_BP_FAT	GO:0006631~fatty acid metabolic process	23	1.7074981440237564	0.06847475628304944	803053, 804896, 783247, 826414, 773365, 814194, 789097, 819594, 820700, 825101, 787067, 799641, 797727, 776552, 798453, 809879, 783505, 784925, 805053, 817215, 822729, 778502, 819064	1076	198	13528	1.4604408396229958	1.0	0.6051746875936581	72.8505266636478
GOTERM_BP_FAT	GO:0006633~fatty acid biosynthetic process	11	0.8166295471417966	0.09486151726897377	799641, 787067, 776552, 803053, 804896, 798453, 783505, 805053, 814194, 819594, 819064	1076	79	13528	1.7505999717660345	1.0	0.6791877538253336	83.99071798321332
GOTERM_BP_FAT	GO:0033559~unsaturated fatty acid metabolic process	7	0.5196733481811433	0.21641553995098678	787067, 776552, 803053, 804896, 798453, 805053, 814194	1076	51	13528	1.7256359792987828	1.0	0.8707584670538431	98.86975141906733
Annotation Cluster 82	Enrichment Score: 1.1627631086117083
Category	Term	Count	%	PValue	Genes	List Total	Pop Hits	Pop Total	Fold Enrichment	Bonferroni	Benjamini	FDR
UP_SEQ_FEATURE	repeat:ANK 21	4	0.2969561989606533	0.020927804837332926	778844, 802442, 815737, 806099	1340	9	19113	6.339303482587065	1.0	0.6894550195352396	32.19274371483715
UP_SEQ_FEATURE	repeat:ANK 20	4	0.2969561989606533	0.020927804837332926	778844, 802442, 815737, 806099	1340	9	19113	6.339303482587065	1.0	0.6894550195352396	32.19274371483715
UP_SEQ_FEATURE	repeat:ANK 17	4	0.2969561989606533	0.028364632709665154	778844, 802442, 815737, 806099	1340	10	19113	5.705373134328358	1.0	0.7527897982062793	41.05469121532425
UP_SEQ_FEATURE	repeat:ANK 19	4	0.2969561989606533	0.028364632709665154	778844, 802442, 815737, 806099	1340	10	19113	5.705373134328358	1.0	0.7527897982062793	41.05469121532425
UP_SEQ_FEATURE	repeat:ANK 18	4	0.2969561989606533	0.028364632709665154	778844, 802442, 815737, 806099	1340	10	19113	5.705373134328358	1.0	0.7527897982062793	41.05469121532425
UP_SEQ_FEATURE	repeat:ANK 16	4	0.2969561989606533	0.03701053392969453	778844, 802442, 815737, 806099	1340	11	19113	5.186702849389417	1.0	0.8123789732242591	49.979833635057204
UP_SEQ_FEATURE	repeat:ANK 14	4	0.2969561989606533	0.057807535379295547	778844, 802442, 815737, 806099	1340	13	19113	4.388748564867968	1.0	0.8873813320670783	66.50557080226706
UP_SEQ_FEATURE	repeat:ANK 15	4	0.2969561989606533	0.057807535379295547	778844, 802442, 815737, 806099	1340	13	19113	4.388748564867968	1.0	0.8873813320670783	66.50557080226706
UP_SEQ_FEATURE	repeat:ANK 13	4	0.2969561989606533	0.057807535379295547	778844, 802442, 815737, 806099	1340	13	19113	4.388748564867968	1.0	0.8873813320670783	66.50557080226706
UP_SEQ_FEATURE	repeat:ANK 24	3	0.22271714922048996	0.0608835904225707	802442, 815737, 806099	1340	6	19113	7.131716417910448	1.0	0.8906645328126542	68.45830164646374
UP_SEQ_FEATURE	repeat:ANK 11	5	0.3711952487008166	0.07312285415350617	790453, 778844, 802442, 815737, 806099	1340	23	19113	3.1007462686567164	1.0	0.9144477440629619	75.21250828916531
UP_SEQ_FEATURE	repeat:ANK 12	4	0.2969561989606533	0.09698453964768557	778844, 802442, 815737, 806099	1340	16	19113	3.5658582089552238	1.0	0.9552718957980465	84.64789543095024
UP_SEQ_FEATURE	repeat:ANK 23	3	0.22271714922048996	0.10357653065025338	802442, 815737, 806099	1340	8	19113	5.348787313432836	1.0	0.9600895963745196	86.58104867903975
UP_SEQ_FEATURE	repeat:ANK 22	3	0.22271714922048996	0.10357653065025338	802442, 815737, 806099	1340	8	19113	5.348787313432836	1.0	0.9600895963745196	86.58104867903975
UP_SEQ_FEATURE	repeat:ANK 10	5	0.3711952487008166	0.10490069219981495	790453, 778844, 802442, 815737, 806099	1340	26	19113	2.74296785304248	1.0	0.9597244307204732	86.94052320503361
UP_SEQ_FEATURE	repeat:ANK 9	6	0.4454342984409799	0.11391656816343859	790453, 779298, 778844, 802442, 815737, 806099	1340	37	19113	2.3129891085114966	1.0	0.9673733116607577	89.15661593537226
UP_SEQ_FEATURE	repeat:ANK 8	6	0.4454342984409799	0.16843610460342645	790453, 779298, 778844, 802442, 815737, 806099	1340	42	19113	2.037633262260128	1.0	0.9893311995867601	96.62271079479086
UP_SEQ_FEATURE	repeat:ANK 6	9	0.6681514476614699	0.3159705056518807	800247, 790453, 779298, 778844, 802442, 815737, 806099, 787025, 780212	1340	92	19113	1.3953358208955224	1.0	0.999211786938786	99.9065668743081
UP_SEQ_FEATURE	repeat:ANK 7	6	0.4454342984409799	0.3838997052449732	790453, 779298, 778844, 802442, 815737, 806099	1340	58	19113	1.4755275347400927	1.0	0.9997585598306648	99.98631888931497
Annotation Cluster 83	Enrichment Score: 1.1567932713001297
Category	Term	Count	%	PValue	Genes	List Total	Pop Hits	Pop Total	Fold Enrichment	Bonferroni	Benjamini	FDR
GOTERM_BP_FAT	GO:0042476~odontogenesis	13	0.9651076466221231	8.947190095399469E-4	797648, 778088, 823841, 822052, 780476, 782300, 774120, 797566, 781103, 808600, 784759, 825766, 786345	1076	54	13528	3.026710725595484	0.9607086995165269	0.07773142676180933	1.631872177767446
GOTERM_BP_FAT	GO:0045669~positive regulation of osteoblast differentiation	7	0.5196733481811433	0.011835002932587223	782300, 825577, 774120, 784676, 805066, 797566, 809539	1076	25	13528	3.520297397769517	1.0	0.29135814848520236	19.65486791137183
GOTERM_BP_FAT	GO:0030278~regulation of ossification	13	0.9651076466221231	0.019618545786462202	784676, 809539, 823841, 822052, 773892, 782300, 825577, 778484, 774120, 784752, 805066, 797566, 786345	1076	78	13528	2.0954151177199507	1.0	0.37012305777323995	30.52449946496154
GOTERM_BP_FAT	GO:0030500~regulation of bone mineralization	7	0.5196733481811433	0.02829737698343232	782300, 774120, 778484, 797566, 822052, 773892, 786345	1076	30	13528	2.9335811648079306	1.0	0.42091749636739795	41.00041992022423
GOTERM_BP_FAT	GO:0070167~regulation of biomineral formation	7	0.5196733481811433	0.037761301490573496	782300, 774120, 778484, 797566, 822052, 773892, 786345	1076	32	13528	2.750232342007435	1.0	0.4813651840108292	50.71454707805483
GOTERM_BP_FAT	GO:0030501~positive regulation of bone mineralization	5	0.3711952487008166	0.049436973646381124	782300, 774120, 797566, 822052, 773892	1076	18	13528	3.492358529533251	1.0	0.5297361906667156	60.62109514715006
GOTERM_BP_FAT	GO:0070169~positive regulation of biomineral formation	5	0.3711952487008166	0.05882118657145206	782300, 774120, 797566, 822052, 773892	1076	19	13528	3.308550185873606	1.0	0.5710304033500477	67.18568621636673
GOTERM_BP_FAT	GO:0045778~positive regulation of ossification	5	0.3711952487008166	0.11833540883786833	782300, 774120, 797566, 822052, 773892	1076	24	13528	2.6192688971499383	1.0	0.7349221462525666	90.12327859792585
GOTERM_BP_FAT	GO:0007178~transmembrane receptor protein serine/threonine kinase signaling pathway	11	0.8166295471417966	0.301674155959308	782300, 774120, 778952, 798135, 795569, 812809, 797566, 781103, 826086, 822052, 816836	1076	103	13528	1.3426931822283177	1.0	0.9300969385988416	99.86397879680634
GOTERM_BP_FAT	GO:0010862~positive regulation of pathway-restricted SMAD protein phosphorylation	3	0.22271714922048996	0.3071048775298474	782300, 797566, 822052	1076	14	13528	2.6941051513542216	1.0	0.9325517128655498	99.88216257623225
GOTERM_BP_FAT	GO:0060393~regulation of pathway-restricted SMAD protein phosphorylation	3	0.22271714922048996	0.3961877269858904	782300, 797566, 822052	1076	17	13528	2.2186748305270063	1.0	0.9641678695882839	99.99060876900866
GOTERM_BP_FAT	GO:0060021~palate development	4	0.2969561989606533	0.47298078432882396	782300, 781579, 774120, 822052	1076	32	13528	1.5715613382899627	1.0	0.9800066354030673	99.99922936927635
GOTERM_BP_FAT	GO:0030509~BMP signaling pathway	4	0.2969561989606533	0.6904031785344373	782300, 774120, 797566, 826086	1076	44	13528	1.1429537005745183	1.0	0.9975966047098428	99.9999999563236
Annotation Cluster 84	Enrichment Score: 1.1537580919909853
Category	Term	Count	%	PValue	Genes	List Total	Pop Hits	Pop Total	Fold Enrichment	Bonferroni	Benjamini	FDR
GOTERM_CC_FAT	GO:0033267~axon part	11	0.8166295471417966	0.007492406092018551	786686, 814682, 804845, 788298, 772494, 784752, 808152, 801730, 823746, 773036, 793845	986	54	12782	2.6407106904064306	0.980567383125022	0.14064169125254833	10.328189218382011
GOTERM_CC_FAT	GO:0043679~nerve terminal	6	0.4454342984409799	0.15256663874434093	786686, 814682, 772494, 808152, 801730, 793845	986	37	12782	2.1021873800778463	1.0	0.6439462060420821	90.92457432974832
GOTERM_CC_FAT	GO:0043195~terminal button	4	0.2969561989606533	0.3024439054724495	786686, 814682, 772494, 793845	986	25	12782	2.074158215010142	1.0	0.8117867648819728	99.45970685403299
Annotation Cluster 85	Enrichment Score: 1.1463390246595733
Category	Term	Count	%	PValue	Genes	List Total	Pop Hits	Pop Total	Fold Enrichment	Bonferroni	Benjamini	FDR
UP_SEQ_FEATURE	domain:TSP type-1 4	7	0.5196733481811433	0.01894092438887047	802013, 806674, 822319, 794793, 776579, 807226, 804104	1340	31	19113	3.2207751564756864	1.0	0.6640855895627725	29.62004890985821
UP_SEQ_FEATURE	domain:TSP type-1 8	4	0.2969561989606533	0.020927804837332926	802013, 806674, 822319, 794793	1340	9	19113	6.339303482587065	1.0	0.6894550195352396	32.19274371483715
UP_SEQ_FEATURE	domain:TSP type-1 6	5	0.3711952487008166	0.02734994783995949	802013, 806674, 822319, 794793, 807226	1340	17	19113	4.195127304653204	1.0	0.7591990618850555	39.91364219755237
UP_SEQ_FEATURE	domain:TSP type-1 5	6	0.4454342984409799	0.027441822892447065	802013, 806674, 822319, 794793, 776579, 807226	1340	25	19113	3.423223880597015	1.0	0.7554934185353767	40.01781264456289
UP_SEQ_FEATURE	domain:TSP type-1 1	8	0.5939123979213066	0.03199928886881476	802013, 806674, 822319, 794793, 776579, 808904, 807226, 804104	1340	44	19113	2.5933514246947085	1.0	0.7851832366179772	44.976112353783584
UP_SEQ_FEATURE	domain:TSP type-1 2	8	0.5939123979213066	0.03199928886881476	802013, 806674, 822319, 794793, 776579, 808904, 807226, 804104	1340	44	19113	2.5933514246947085	1.0	0.7851832366179772	44.976112353783584
UP_SEQ_FEATURE	domain:TSP type-1 7	4	0.2969561989606533	0.03701053392969453	802013, 806674, 822319, 794793	1340	11	19113	5.186702849389417	1.0	0.8123789732242591	49.979833635057204
UP_SEQ_FEATURE	domain:TSP type-1 3	7	0.5196733481811433	0.037291061041872194	802013, 806674, 822319, 794793, 776579, 807226, 804104	1340	36	19113	2.773445273631841	1.0	0.8071081835390725	50.246816860202095
UP_SEQ_FEATURE	domain:TSP type-1 13	3	0.22271714922048996	0.042536445398926565	802013, 822319, 794793	1340	5	19113	8.558059701492539	1.0	0.833982561106217	54.99757236419362
UP_SEQ_FEATURE	domain:TSP type-1 12	3	0.22271714922048996	0.042536445398926565	802013, 822319, 794793	1340	5	19113	8.558059701492539	1.0	0.833982561106217	54.99757236419362
UP_SEQ_FEATURE	domain:TSP type-1 15	3	0.22271714922048996	0.042536445398926565	802013, 822319, 794793	1340	5	19113	8.558059701492539	1.0	0.833982561106217	54.99757236419362
UP_SEQ_FEATURE	domain:TSP type-1 14	3	0.22271714922048996	0.042536445398926565	802013, 822319, 794793	1340	5	19113	8.558059701492539	1.0	0.833982561106217	54.99757236419362
UP_SEQ_FEATURE	domain:TSP type-1 11	3	0.22271714922048996	0.042536445398926565	802013, 822319, 794793	1340	5	19113	8.558059701492539	1.0	0.833982561106217	54.99757236419362
UP_SEQ_FEATURE	domain:TSP type-1 10	3	0.22271714922048996	0.0608835904225707	802013, 822319, 794793	1340	6	19113	7.131716417910448	1.0	0.8906645328126542	68.45830164646374
UP_SEQ_FEATURE	domain:TSP type-1 9	3	0.22271714922048996	0.0608835904225707	802013, 822319, 794793	1340	6	19113	7.131716417910448	1.0	0.8906645328126542	68.45830164646374
INTERPRO	IPR000884:Thrombospondin, type 1 repeat	9	0.6681514476614699	0.11831376544069777	802013, 825548, 806674, 822319, 794793, 776579, 808904, 807226, 804104	1267	65	16659	1.820545200655698	1.0	0.9182870948617818	88.23114861066156
INTERPRO	IPR002870:Peptidase M12B, propeptide	6	0.4454342984409799	0.17145861329330966	806674, 794793, 794746, 825335, 795496, 807226	1267	39	16659	2.0228280007285537	1.0	0.958484307710236	95.9080377647754
SMART	SM00209:TSP1	9	0.6681514476614699	0.20704625700403131	802013, 825548, 806674, 822319, 794793, 776579, 808904, 807226, 804104	797	65	9079	1.5772801853102985	1.0	0.8428044682594247	95.6752078915971
INTERPRO	IPR010294:ADAM-TS Spacer 1	4	0.2969561989606533	0.25254175370707393	806674, 794793, 776579, 807226	1267	23	16659	2.2866751312583644	1.0	0.9857183931720426	99.28896471981678
INTERPRO	IPR013273:Peptidase M12B, ADAM-TS	4	0.2969561989606533	0.27367067357993125	806674, 794793, 776579, 807226	1267	24	16659	2.191397000789266	1.0	0.9887393313341684	99.563208650152
UP_SEQ_FEATURE	domain:PLAC	3	0.22271714922048996	0.3883745586213844	806674, 776579, 807226	1340	19	19113	2.2521209740769836	1.0	0.9997692345437309	99.98803348670096
UP_SEQ_FEATURE	metal ion-binding site:Zinc; in inhibited form	4	0.2969561989606533	0.41011605014769237	806674, 794793, 786639, 807226	1340	33	19113	1.7289009497964722	1.0	0.999840269629758	99.99384501375111
INTERPRO	IPR010909:PLAC	3	0.22271714922048996	0.42924963745655265	806674, 776579, 807226	1267	19	16659	2.0760603165371996	1.0	0.9980997425795856	99.99273317383287
Annotation Cluster 86	Enrichment Score: 1.1462459022018099
Category	Term	Count	%	PValue	Genes	List Total	Pop Hits	Pop Total	Fold Enrichment	Bonferroni	Benjamini	FDR
GOTERM_BP_FAT	GO:0060349~bone morphogenesis	6	0.4454342984409799	0.017780103458085204	778484, 809539, 822729, 822052, 822647, 808600	1076	20	13528	3.7717472118959106	1.0	0.36268742968605994	28.090323201145363
GOTERM_BP_FAT	GO:0060350~endochondral bone morphogenesis	5	0.3711952487008166	0.03334664221539897	778484, 809539, 822729, 822647, 808600	1076	16	13528	3.928903345724907	1.0	0.45508082605066646	46.38831063979622
GOTERM_BP_FAT	GO:0048705~skeletal system morphogenesis	13	0.9651076466221231	0.17812731029233392	817702, 807471, 809539, 822052, 822647, 783663, 781579, 778484, 774120, 798126, 823202, 822729, 808600	1076	112	13528	1.4593069569835369	1.0	0.8317469518028995	97.28350796174561
GOTERM_BP_FAT	GO:0001958~endochondral ossification	3	0.22271714922048996	0.2462064847374728	809539, 822647, 808600	1076	12	13528	3.1431226765799254	1.0	0.8968059121449106	99.44568560228404
Annotation Cluster 87	Enrichment Score: 1.1288485022633261
Category	Term	Count	%	PValue	Genes	List Total	Pop Hits	Pop Total	Fold Enrichment	Bonferroni	Benjamini	FDR
GOTERM_BP_FAT	GO:0032946~positive regulation of mononuclear cell proliferation	11	0.8166295471417966	0.011910047431871247	797665, 825577, 784676, 775321, 812193, 819682, 808915, 823841, 797947, 785066, 774668	1076	56	13528	2.46959638874137	1.0	0.289043262012848	19.766949782969935
GOTERM_BP_FAT	GO:0070665~positive regulation of leukocyte proliferation	11	0.8166295471417966	0.011910047431871247	797665, 825577, 784676, 775321, 812193, 819682, 808915, 823841, 797947, 785066, 774668	1076	56	13528	2.46959638874137	1.0	0.289043262012848	19.766949782969935
GOTERM_BP_FAT	GO:0001819~positive regulation of cytokine production	14	1.0393466963622866	0.025155652444979186	797665, 784676, 812193, 781436, 819682, 799396, 813881, 786639, 825577, 805413, 805066, 808915, 797947, 818759	1076	90	13528	1.9557207765386204	1.0	0.4005927020388679	37.39377380791231
GOTERM_BP_FAT	GO:0050671~positive regulation of lymphocyte proliferation	10	0.7423904974016332	0.028202948042628684	797665, 825577, 784676, 775321, 812193, 819682, 808915, 797947, 785066, 774668	1076	55	13528	2.285907401149037	1.0	0.4215144360367027	40.89494225776964
GOTERM_BP_FAT	GO:0002819~regulation of adaptive immune response	10	0.7423904974016332	0.031322865180449536	797665, 814144, 792681, 791945, 784676, 812193, 819682, 805691, 797947, 774668	1076	56	13528	2.245087626128518	1.0	0.4440732799148426	44.28722095414817
GOTERM_BP_FAT	GO:0042102~positive regulation of T cell proliferation	8	0.5939123979213066	0.0320272528962665	797665, 825577, 784676, 812193, 819682, 808915, 785066, 774668	1076	39	13528	2.578972452578401	1.0	0.44814671986308174	45.02719803955881
GOTERM_BP_FAT	GO:0070663~regulation of leukocyte proliferation	13	0.9651076466221231	0.033109414584451005	797665, 783108, 784676, 812193, 819682, 823841, 785066, 774668, 825577, 775321, 808915, 819946, 797947	1076	84	13528	1.9457426093113828	1.0	0.45432071569838095	46.14595478468686
GOTERM_BP_FAT	GO:0032944~regulation of mononuclear cell proliferation	13	0.9651076466221231	0.033109414584451005	797665, 783108, 784676, 812193, 819682, 823841, 785066, 774668, 825577, 775321, 808915, 819946, 797947	1076	84	13528	1.9457426093113828	1.0	0.45432071569838095	46.14595478468686
GOTERM_BP_FAT	GO:0042129~regulation of T cell proliferation	10	0.7423904974016332	0.05512925572257287	797665, 825577, 783108, 784676, 812193, 819682, 808915, 819946, 785066, 774668	1076	62	13528	2.0278210816644684	1.0	0.5525227025838324	64.73725768356434
GOTERM_BP_FAT	GO:0002706~regulation of lymphocyte mediated immunity	9	0.6681514476614699	0.0618679092651887	797665, 814144, 792681, 791945, 812193, 819682, 797947, 812159, 818759	1076	54	13528	2.0954151177199503	1.0	0.5844184513715394	69.08424288365902
GOTERM_BP_FAT	GO:0050865~regulation of cell activation	21	1.55902004454343	0.06326847948982597	816116, 797665, 792681, 788298, 783108, 784676, 812193, 777609, 819682, 785066, 774668, 825577, 815309, 789710, 775321, 791612, 805691, 808915, 819946, 797947, 818759	1076	175	13528	1.5086988847583644	1.0	0.5887209744808436	69.92171132721589
GOTERM_BP_FAT	GO:0050670~regulation of lymphocyte proliferation	12	0.8908685968819599	0.06350757107107552	797665, 825577, 783108, 784676, 775321, 812193, 819682, 808915, 819946, 797947, 785066, 774668	1076	83	13528	1.8177094997088725	1.0	0.5887742418716679	70.06251442668419
GOTERM_BP_FAT	GO:0002822~regulation of adaptive immune response based on somatic recombination of immune receptors built from immunoglobulin superfamily domains	9	0.6681514476614699	0.06759811543132772	797665, 814144, 792681, 791945, 812193, 819682, 805691, 797947, 774668	1076	55	13528	2.057316661034133	1.0	0.6056329677698189	72.37702978671207
GOTERM_BP_FAT	GO:0002694~regulation of leukocyte activation	20	1.4847809948032664	0.068080332819615	816116, 797665, 792681, 788298, 783108, 784676, 812193, 777609, 819682, 785066, 774668, 825577, 815309, 789710, 775321, 805691, 808915, 819946, 797947, 818759	1076	166	13528	1.5147579164240605	1.0	0.6069887061358308	72.63844584990018
GOTERM_BP_FAT	GO:0050870~positive regulation of T cell activation	11	0.8166295471417966	0.07748041534595129	797665, 825577, 792681, 784676, 812193, 819682, 805691, 808915, 785066, 774668, 818759	1076	76	13528	1.8197026022304834	1.0	0.6379930556319445	77.29033862664096
GOTERM_BP_FAT	GO:0051249~regulation of lymphocyte activation	18	1.3363028953229399	0.07895799791354446	816116, 797665, 792681, 788298, 783108, 784676, 812193, 819682, 785066, 774668, 825577, 789710, 775321, 805691, 808915, 819946, 797947, 818759	1076	148	13528	1.5290867075253691	1.0	0.6426775162376674	77.94970299006218
GOTERM_BP_FAT	GO:0050863~regulation of T cell activation	15	1.1135857461024499	0.08020221652588017	797665, 792681, 788298, 783108, 784676, 812193, 819682, 785066, 774668, 825577, 789710, 805691, 808915, 819946, 818759	1076	117	13528	1.6118577828615004	1.0	0.64487431409741	78.49084819362284
GOTERM_BP_FAT	GO:0051251~positive regulation of lymphocyte activation	13	0.9651076466221231	0.08251480003013413	797665, 792681, 784676, 812193, 819682, 785066, 774668, 825577, 775321, 805691, 808915, 797947, 818759	1076	97	13528	1.6849729812593417	1.0	0.6507775780668862	79.46345802511239
GOTERM_BP_FAT	GO:0002684~positive regulation of immune system process	26	1.9302152932442462	0.09193117220875194	817786, 792681, 804882, 789315, 781436, 825577, 805413, 808494, 805691, 819946, 808904, 797947, 818759, 797665, 784676, 812193, 819682, 786639, 785066, 774668, 783866, 814534, 775321, 805066, 774343, 808915	1076	238	13528	1.373465371278623	1.0	0.6753049352599725	83.01075068459002
GOTERM_BP_FAT	GO:0050867~positive regulation of cell activation	14	1.0393466963622866	0.10162829439185564	797665, 792681, 784676, 812193, 819682, 785066, 774668, 825577, 775321, 791612, 805691, 808915, 797947, 818759	1076	111	13528	1.5857195485448274	1.0	0.6987420688402639	86.05340159741093
GOTERM_BP_FAT	GO:0002697~regulation of immune effector process	13	0.9651076466221231	0.10396251721111716	797665, 814144, 792681, 812193, 819682, 813881, 825577, 791945, 774343, 797947, 797086, 812159, 818759	1076	101	13528	1.61824137804115	1.0	0.7040619628214891	86.70465413692254
GOTERM_BP_FAT	GO:0002703~regulation of leukocyte mediated immunity	9	0.6681514476614699	0.10860098656551037	797665, 814144, 792681, 791945, 812193, 819682, 797947, 812159, 818759	1076	61	13528	1.8549576451947098	1.0	0.7141043790470099	87.91440667187285
GOTERM_BP_FAT	GO:0002696~positive regulation of leukocyte activation	13	0.9651076466221231	0.13499341808974996	797665, 792681, 784676, 812193, 819682, 785066, 774668, 825577, 775321, 805691, 808915, 797947, 818759	1076	106	13528	1.5419092375675107	1.0	0.7669790420154636	93.04425784768551
GOTERM_BP_FAT	GO:0001817~regulation of cytokine production	19	1.4105419450631032	0.19130170241400488	797665, 783108, 784676, 812193, 781436, 819682, 794032, 799396, 813881, 812731, 786639, 825577, 805413, 815309, 805066, 824242, 808915, 797947, 818759	1076	181	13528	1.3197642177904663	1.0	0.8469851036567244	97.98159157802047
GOTERM_BP_FAT	GO:0050871~positive regulation of B cell activation	5	0.3711952487008166	0.26511315807401903	825577, 775321, 812193, 797947, 774668	1076	33	13528	1.9049228342908642	1.0	0.9102717788646331	99.6524826235164
GOTERM_BP_FAT	GO:0050864~regulation of B cell activation	6	0.4454342984409799	0.381773251246549	816116, 825577, 775321, 812193, 797947, 774668	1076	51	13528	1.4791165536846709	1.0	0.9600548799102693	99.98551050414541
GOTERM_BP_FAT	GO:0002821~positive regulation of adaptive immune response	4	0.2969561989606533	0.4518117152491514	797665, 784676, 819682, 774668	1076	31	13528	1.6222568653315745	1.0	0.976124345503972	99.99841063048227
GOTERM_BP_FAT	GO:0002824~positive regulation of adaptive immune response based on somatic recombination of immune receptors built from immunoglobulin superfamily domains	3	0.22271714922048996	0.7009127834555938	797665, 819682, 774668	1076	30	13528	1.2572490706319701	1.0	0.997933979614993	99.99999997684984
Annotation Cluster 88	Enrichment Score: 1.1247407074603002
Category	Term	Count	%	PValue	Genes	List Total	Pop Hits	Pop Total	Fold Enrichment	Bonferroni	Benjamini	FDR
INTERPRO	IPR002035:von Willebrand factor, type A	12	0.8908685968819599	0.03602938570036812	784577, 802630, 782299, 783035, 795462, 793227, 805414, 799424, 789466, 797879, 805620, 779053	1267	79	16659	1.9972225829978123	1.0	0.6945647969258777	46.39569870028005
SMART	SM00327:VWA	12	0.8908685968819599	0.08276095948985951	784577, 802630, 782299, 783035, 795462, 793227, 805414, 799424, 789466, 797879, 805620, 779053	797	79	9079	1.7303495703826057	0.9999999999994608	0.6487456036249711	68.94946624748594
UP_SEQ_FEATURE	domain:VWFA	8	0.5939123979213066	0.1416757443693435	802630, 782299, 783035, 795462, 793227, 789466, 805620, 779053	1340	62	19113	1.840442946557535	1.0	0.9818265015731743	93.95707964632585
Annotation Cluster 89	Enrichment Score: 1.1165810934220926
Category	Term	Count	%	PValue	Genes	List Total	Pop Hits	Pop Total	Fold Enrichment	Bonferroni	Benjamini	FDR
GOTERM_BP_FAT	GO:0045740~positive regulation of DNA replication	7	0.5196733481811433	0.020545372732950443	799546, 778088, 783847, 817129, 817216, 822052, 806957	1076	28	13528	3.1431226765799254	1.0	0.37631656275979464	31.721912359240445
GOTERM_BP_FAT	GO:0051054~positive regulation of DNA metabolic process	9	0.6681514476614699	0.07364399047145812	799546, 778088, 783847, 812193, 817129, 817216, 822052, 797947, 806957	1076	56	13528	2.020578863515666	1.0	0.627642068731479	75.49021206718294
GOTERM_BP_FAT	GO:0006275~regulation of DNA replication	9	0.6681514476614699	0.11652272446969347	799546, 817439, 778088, 783847, 780418, 817129, 817216, 822052, 806957	1076	62	13528	1.8250389734980212	1.0	0.7322237374042124	89.74327983635233
GOTERM_BP_FAT	GO:0051052~regulation of DNA metabolic process	13	0.9651076466221231	0.1938267251341209	817439, 821623, 778088, 783847, 792681, 812193, 817129, 822052, 799546, 780418, 817216, 797947, 806957	1076	114	13528	1.4337050805452294	1.0	0.8497716049641499	98.09434181926203
Annotation Cluster 90	Enrichment Score: 1.0988753241236058
Category	Term	Count	%	PValue	Genes	List Total	Pop Hits	Pop Total	Fold Enrichment	Bonferroni	Benjamini	FDR
GOTERM_BP_FAT	GO:0032965~regulation of collagen biosynthetic process	4	0.2969561989606533	0.05096179632964651	825577, 805066, 794032, 822052	1076	11	13528	4.571814802298073	1.0	0.535013164328372	61.766163776326266
GOTERM_BP_FAT	GO:0010712~regulation of collagen metabolic process	4	0.2969561989606533	0.06405064853724235	825577, 805066, 794032, 822052	1076	12	13528	4.1908302354399005	1.0	0.5892636332662617	70.380025255263
GOTERM_BP_FAT	GO:0043410~positive regulation of MAPKKK cascade	8	0.5939123979213066	0.08327090320238055	783375, 797665, 825577, 805066, 813799, 794032, 827054, 813881	1076	48	13528	2.0954151177199503	1.0	0.653038576225043	79.77232735958917
GOTERM_BP_FAT	GO:0044246~regulation of multicellular organismal metabolic process	4	0.2969561989606533	0.1479916352089928	825577, 805066, 794032, 822052	1076	17	13528	2.9582331073693418	1.0	0.7865513985308779	94.7340449655991
Annotation Cluster 91	Enrichment Score: 1.0987231235156527
Category	Term	Count	%	PValue	Genes	List Total	Pop Hits	Pop Total	Fold Enrichment	Bonferroni	Benjamini	FDR
GOTERM_BP_FAT	GO:0042060~wound healing	26	1.9302152932442462	0.009152888201028764	803068, 795569, 805324, 799424, 773365, 774193, 816836, 825839, 795624, 825577, 785672, 794313, 797947, 817326, 797665, 783847, 788298, 795462, 800661, 822052, 794032, 787120, 786639, 817805, 821094, 816326	1076	191	13528	1.7114385254676034	0.9999999999999963	0.26290529992694756	15.550411504535377
GOTERM_BP_FAT	GO:0050878~regulation of body fluid levels	18	1.3363028953229399	0.054981527381509965	817326, 803068, 788298, 795569, 795462, 799424, 805324, 800661, 794032, 825839, 787067, 814682, 825577, 794313, 774652, 795989, 789010, 797947	1076	141	13528	1.6049988135727278	1.0	0.5529432400664318	64.63577995975778
GOTERM_BP_FAT	GO:0007599~hemostasis	14	1.0393466963622866	0.08628539632934823	817326, 803068, 795569, 788298, 795462, 799424, 805324, 800661, 794032, 825839, 825577, 794313, 789010, 797947	1076	108	13528	1.6297673137821838	1.0	0.6605585101474446	80.96062955697741
GOTERM_BP_FAT	GO:0030168~platelet activation	6	0.4454342984409799	0.10593439893119275	825577, 795569, 799424, 800661, 794032, 797947	1076	32	13528	2.357342007434944	1.0	0.7079167283863036	87.23229916254456
GOTERM_BP_FAT	GO:0007596~blood coagulation	13	0.9651076466221231	0.10979668352506156	803068, 817326, 795569, 788298, 795462, 799424, 805324, 800661, 794032, 825839, 825577, 794313, 797947	1076	102	13528	1.602376266491727	1.0	0.7171797915651765	88.20894027518811
GOTERM_BP_FAT	GO:0050817~coagulation	13	0.9651076466221231	0.10979668352506156	803068, 817326, 795569, 788298, 795462, 799424, 805324, 800661, 794032, 825839, 825577, 794313, 797947	1076	102	13528	1.602376266491727	1.0	0.7171797915651765	88.20894027518811
SP_PIR_KEYWORDS	blood coagulation	5	0.3711952487008166	0.36729111955912935	803068, 825839, 799424, 800661, 794032	1340	44	19235	1.6311906377204886	1.0	0.7931178592813208	99.89301628781868
Annotation Cluster 92	Enrichment Score: 1.0746235148205754
Category	Term	Count	%	PValue	Genes	List Total	Pop Hits	Pop Total	Fold Enrichment	Bonferroni	Benjamini	FDR
KEGG_PATHWAY	hsa04710:Circadian rhythm	5	0.3711952487008166	0.022018626551049865	782525, 773957, 787958, 787051, 808971	447	13	5085	4.375322663913268	0.981414492861005	0.18921833942203437	23.965982711539624
SP_PIR_KEYWORDS	biological rhythms	5	0.3711952487008166	0.0462408541130364	782525, 781614, 787958, 810972, 787051	1340	20	19235	3.588619402985075	0.9999999999999643	0.30529718515515747	50.71154429792053
GOTERM_BP_FAT	GO:0007623~circadian rhythm	7	0.5196733481811433	0.15520810952718678	782525, 823917, 793611, 814682, 787958, 787051, 808971	1076	46	13528	1.913205107483433	1.0	0.79910648803692	95.49624375760622
GOTERM_BP_FAT	GO:0048511~rhythmic process	13	0.9651076466221231	0.3182551635595547	782525, 787894, 781614, 793611, 822052, 787958, 808971, 823917, 822984, 814682, 797566, 787051, 810972	1076	128	13528	1.2768935873605949	1.0	0.9377209533848747	99.91254673134314
Annotation Cluster 93	Enrichment Score: 1.0716124277956527
Category	Term	Count	%	PValue	Genes	List Total	Pop Hits	Pop Total	Fold Enrichment	Bonferroni	Benjamini	FDR
KEGG_PATHWAY	hsa04060:Cytokine-cytokine receptor interaction	42	3.11804008908686	1.4315967685354502E-4	773117, 792681, 825577, 778952, 797566, 817216, 803187, 822729, 818195, 797947, 789417, 792223, 825766, 816116, 797665, 784676, 825085, 812193, 799097, 817129, 772471, 819682, 823841, 822052, 786449, 819136, 813881, 774668, 825831, 782300, 782771, 823526, 799184, 774120, 819999, 804278, 820249, 805066, 808915, 781150, 815174, 793566	447	262	5085	1.8236077667913315	0.025301821681328884	0.012731962272316322	0.1760301224247085
SP_PIR_KEYWORDS	lymphokine	6	0.4454342984409799	0.0019090760295325665	797665, 825577, 812193, 823841, 818195, 813881	1340	14	19235	6.151918976545843	0.713417554716745	0.0293171176814786	2.8151437641714794
BIOCARTA	h_IL12Pathway:IL12 and Stat4 Dependent Signaling Pathway in Th1 Development	8	0.5939123979213066	0.003170479538096674	817786, 819999, 812193, 784925, 819682, 781150, 808915, 795650	154	20	1437	3.7324675324675325	0.5464743827047692	0.5464743827047692	4.038871092648222
GOTERM_BP_FAT	GO:0032642~regulation of chemokine production	6	0.4454342984409799	0.004800305332562564	797665, 825577, 805066, 812193, 813881, 786639	1076	15	13528	5.0289962825278804	0.9999999722408275	0.1812664190947847	8.464897962875117
BIOCARTA	h_no2il12Pathway:NO2-dependent IL 12 Pathway in NK cells	6	0.4454342984409799	0.00812350850392174	817786, 819999, 812193, 819682, 781150, 795650	154	13	1437	4.306693306693306	0.8687976266688571	0.6377813183570691	10.048209559470111
BIOCARTA	h_cytokinePathway:Cytokine Network	7	0.5196733481811433	0.01441668352448369	825577, 812193, 772471, 819682, 808915, 818195, 813881	154	20	1437	3.265909090909091	0.9731067994567137	0.7003960762345331	17.182493358765903
BIOCARTA	h_inflamPathway:Cytokines and Inflammatory Response	8	0.5939123979213066	0.015511840924724846	825577, 812193, 772471, 817216, 819682, 823841, 818195, 813881	154	26	1437	2.8711288711288714	0.9796101626760507	0.6221204058740673	18.36930942204569
BBID	58.(CD40L)_immnosurveillance	6	0.4454342984409799	0.023406488637133772	825577, 812193, 772471, 819682, 813881, 797947	41	16	358	3.2743902439024386	0.838577060407127	0.838577060407127	22.11122338368923
BBID	97.Immune_injury_MS-lesions_MS_antigen	6	0.4454342984409799	0.023406488637133772	825577, 784752, 812193, 819682, 818195, 813881	41	16	358	3.2743902439024386	0.838577060407127	0.838577060407127	22.11122338368923
BBID	19.Cytokine_microglia	5	0.3711952487008166	0.02481325549327317	825577, 812193, 819682, 813881, 797947	41	11	358	3.968957871396896	0.8555359511491982	0.6199157345392975	23.28686385542302
GOTERM_BP_FAT	GO:0045073~regulation of chemokine biosynthetic process	4	0.2969561989606533	0.039330267512163744	797665, 825577, 812193, 813881	1076	10	13528	5.0289962825278804	1.0	0.48601078384551866	52.170943504011845
BIOCARTA	h_th1th2Pathway:Th1/Th2 Differentiation	6	0.4454342984409799	0.05301851882904184	819999, 812193, 819682, 781150, 808915, 797947	154	20	1437	2.7993506493506493	0.9999987146243786	0.8559766642291043	50.69998548450827
SP_PIR_KEYWORDS	cytokine	19	1.4105419450631032	0.08029645727958008	814029, 797665, 799097, 812193, 772471, 819682, 823841, 813881, 774668, 825831, 825577, 797566, 817216, 819901, 803187, 818195, 808915, 783621, 792223	1340	181	19235	1.506823616723015	1.0	0.403357547212563	71.37294478985523
BIOCARTA	h_granulocytesPathway:Adhesion and Diapedesis of Granulocytes	5	0.3711952487008166	0.08130752310779894	812193, 805414, 791612, 772471, 813881	154	16	1437	2.9159902597402594	0.9999999993248974	0.9286044358767632	66.74577744501251
BIOCARTA	h_LairPathway:Cells and Molecules involved in local acute inflammatory response	5	0.3711952487008166	0.08130752310779894	825577, 791612, 772471, 813881, 808904	154	16	1437	2.9159902597402594	0.9999999993248974	0.9286044358767632	66.74577744501251
BBID	56.Macrophage_regulation_of_CD4+T_cells	4	0.2969561989606533	0.08902764705114265	825577, 812193, 819682, 813881	41	10	358	3.4926829268292687	0.9992380961764241	0.9086658094151809	62.60996028421425
BBID	15.T-cell_polarization-chemokine_receptors	5	0.3711952487008166	0.10857319896532194	782771, 825577, 812193, 819682, 797947	41	17	358	2.568149210903874	0.9998565838992478	0.8905667045558769	70.2577006485771
BIOCARTA	h_nktPathway:Selective expression of chemokine receptors during T-cell polarization	6	0.4454342984409799	0.11825215412098199	782771, 819999, 812193, 817216, 819682, 781150	154	25	1437	2.2394805194805194	0.9999999999999755	0.9564412164257052	80.48272322951313
BBID	111.Stress_influences_immunity	3	0.22271714922048996	0.13676063462396598	812193, 819682, 813881	41	6	358	4.365853658536585	0.9999879189346693	0.8485215431701398	78.80922436223486
BBID	112.StressandCRHinfluence	3	0.22271714922048996	0.13676063462396598	812193, 819682, 813881	41	6	358	4.365853658536585	0.9999879189346693	0.8485215431701398	78.80922436223486
BBID	22.Cytokine-chemokine_CNS	4	0.2969561989606533	0.13940140065918483	825577, 812193, 772471, 819682	41	12	358	2.910569105691057	0.9999904577917925	0.8082183794578592	79.48326645490094
GOTERM_BP_FAT	GO:0051023~regulation of immunoglobulin secretion	3	0.22271714922048996	0.15656046812415877	825577, 813881, 797947	1076	9	13528	4.1908302354399005	1.0	0.8004604277092113	95.62693873590946
BBID	113.Th1andTh2cells	3	0.22271714922048996	0.17826934979292786	812193, 819682, 818195	41	7	358	3.7421602787456445	0.9999997282494427	0.8488976198297078	87.40071922606438
BBID	80.T_cell_Activation	5	0.3711952487008166	0.1966088372592952	825577, 812193, 784925, 818195, 795650	41	21	358	2.078977932636469	0.999999952204956	0.846326813676278	90.07057114536602
GOTERM_BP_FAT	GO:0050714~positive regulation of protein secretion	6	0.4454342984409799	0.22379023743116871	825577, 788298, 812193, 774652, 822052, 813881	1076	41	13528	1.8398766887297124	1.0	0.87766996733181	99.05007834422015
BBID	18.Cytokine_astocytes	4	0.2969561989606533	0.26012683021430594	825577, 812193, 772471, 813881	41	16	358	2.182926829268293	0.9999999999158391	0.8786329067426204	95.83579532213297
GOTERM_BP_FAT	GO:0050871~positive regulation of B cell activation	5	0.3711952487008166	0.26511315807401903	825577, 775321, 812193, 797947, 774668	1076	33	13528	1.9049228342908642	1.0	0.9102717788646331	99.6524826235164
GOTERM_MF_FAT	GO:0005125~cytokine activity	19	1.4105419450631032	0.2879950547160347	814029, 797665, 799097, 812193, 772471, 819682, 823841, 813881, 774668, 825831, 825577, 820249, 797566, 817216, 819901, 803187, 818195, 808915, 792223	1033	195	12983	1.2245985057214486	1.0	0.9513482137916753	99.5982303260166
KEGG_PATHWAY	hsa04940:Type I diabetes mellitus	6	0.4454342984409799	0.30630126756733667	797665, 812193, 799097, 819682, 818195, 813881	447	42	5085	1.6251198465963566	1.0	0.6893194038973409	98.88968687719928
GOTERM_BP_FAT	GO:0050708~regulation of protein secretion	7	0.5196733481811433	0.3126445398003345	825577, 788298, 812193, 774652, 822052, 813881, 797947	1076	58	13528	1.517369568004102	1.0	0.9346285498407506	99.89832730253276
GOTERM_BP_FAT	GO:0002637~regulation of immunoglobulin production	4	0.2969561989606533	0.34180652784454013	825577, 812193, 813881, 797947	1076	26	13528	1.9342293394338004	1.0	0.947865874478169	99.95417239458635
KEGG_PATHWAY	hsa05330:Allograft rejection	5	0.3711952487008166	0.38957115293855227	812193, 799097, 819682, 813881, 797947	447	36	5085	1.5799776286353469	1.0	0.7272807521223179	99.7698452157548
BIOCARTA	h_dcPathway:Dendritic cells in regulating TH1 and TH2 Development	4	0.2969561989606533	0.3905588337899467	812193, 817216, 819682, 797947	154	21	1437	1.777365491651206	1.0	0.9927902435827036	99.8386311619207
KEGG_PATHWAY	hsa05332:Graft-versus-host disease	5	0.3711952487008166	0.4506105343255272	797665, 825577, 812193, 799097, 813881	447	39	5085	1.4584408879710895	1.0	0.7605686309089479	99.93705498208395
KEGG_PATHWAY	hsa04621:NOD-like receptor signaling pathway	7	0.5196733481811433	0.4642340826936525	797665, 825577, 772471, 803187, 784925, 808915, 813881	447	62	5085	1.2843689110197014	1.0	0.7700332767613651	99.95378731898663
INTERPRO	IPR012351:Four-helical cytokine, core	5	0.3711952487008166	0.46679346140620936	825577, 812193, 817129, 817216, 819682	1267	46	16659	1.4291719570364778	1.0	0.9987139898072391	99.99771337028207
GOTERM_BP_FAT	GO:0002700~regulation of production of molecular mediator of immune response	4	0.2969561989606533	0.6431049530140869	825577, 812193, 813881, 797947	1076	41	13528	1.2265844591531416	1.0	0.9958593921691622	99.99999940409936
GOTERM_BP_FAT	GO:0042035~regulation of cytokine biosynthetic process	6	0.4454342984409799	0.7101681727061526	797665, 825577, 783108, 824242, 812193, 813881	1076	74	13528	1.019391138350246	1.0	0.9981772265850537	99.99999998700972
KEGG_PATHWAY	hsa05322:Systemic lupus erythematosus	7	0.5196733481811433	0.8776609865893612	783474, 802048, 812193, 810297, 813881, 808904, 797947	447	99	5085	0.8043522473052674	1.0	0.9620007481334542	99.99999999940906
Annotation Cluster 94	Enrichment Score: 1.0712605366912116
Category	Term	Count	%	PValue	Genes	List Total	Pop Hits	Pop Total	Fold Enrichment	Bonferroni	Benjamini	FDR
GOTERM_BP_FAT	GO:0015696~ammonium transport	3	0.22271714922048996	0.07632956123458504	806658, 794105, 785880	1076	6	13528	6.286245353159851	1.0	0.6361273501265894	76.76390534241338
GOTERM_MF_FAT	GO:0051739~ammonia transporter activity	3	0.22271714922048996	0.07636861575324772	806658, 794105, 785880	1033	6	12983	6.284123910939012	1.0	0.766754069529527	72.4819632210842
GOTERM_BP_FAT	GO:0015695~organic cation transport	5	0.3711952487008166	0.10486020569127952	806658, 794105, 789872, 785880, 803262	1076	23	13528	2.733150153547762	1.0	0.7051330372522785	86.9473683063075
Annotation Cluster 95	Enrichment Score: 1.067128516787196
Category	Term	Count	%	PValue	Genes	List Total	Pop Hits	Pop Total	Fold Enrichment	Bonferroni	Benjamini	FDR
SP_PIR_KEYWORDS	ubl conjugation	54	4.008908685968819	0.03241956658653265	790880, 806705, 820345, 782563, 778482, 789010, 790832, 800385, 779000, 784409, 806429, 778958, 784593, 801112, 785327, 825545, 784752, 775321, 780418, 775711, 782027, 823221, 798741, 787025, 786017, 823753, 783474, 799424, 809539, 825805, 779157, 821809, 808971, 824242, 786794, 822729, 819946, 799856, 793471, 800522, 798691, 787614, 796807, 784939, 821936, 790235, 797420, 804499, 782105, 777105,…	1340	588	19235	1.3182683521169662	0.9999999995641384	0.23617853690287582	38.8893693072353
SP_PIR_KEYWORDS	isopeptide bond	29	2.1529324424647367	0.12157231393951967	806705, 783474, 823753, 799424, 809539, 825805, 779157, 782563, 808971, 824242, 786794, 778482, 789010, 800385, 787614, 796807, 821936, 790235, 806429, 804499, 801112, 785327, 825545, 798110, 775711, 823202, 782027, 823221, 798741	1340	319	19235	1.3049525101763908	1.0	0.4980265304359667	85.58620270687058
UP_SEQ_FEATURE	cross-link:Glycyl lysine isopeptide (Lys-Gly) (interchain with G-Cter in ubiquitin)	19	1.4105419450631032	0.15957783262712702	800385, 806705, 787614, 806429, 821936, 799424, 809539, 804499, 825805, 779157, 782563, 801112, 785327, 798110, 775711, 778482, 782027, 823221, 798741	1340	199	19113	1.3618352958823972	1.0	0.9869508142379129	95.89701660513855
Annotation Cluster 96	Enrichment Score: 1.0634222390264738
Category	Term	Count	%	PValue	Genes	List Total	Pop Hits	Pop Total	Fold Enrichment	Bonferroni	Benjamini	FDR
KEGG_PATHWAY	hsa04916:Melanogenesis	17	1.2620638455827766	0.011542970831904292	823245, 807563, 775133, 817129, 804961, 809539, 817197, 795023, 787067, 825545, 778156, 794935, 822118, 823182, 796402, 825949, 793566	447	99	5085	1.9534268863127924	0.8748458802397313	0.13795130957748636	13.313693465485631
KEGG_PATHWAY	hsa04912:GnRH signaling pathway	13	0.9651076466221231	0.14762231646170726	807563, 775133, 809539, 774193, 817197, 816836, 795665, 795023, 798126, 794935, 784925, 823182, 796402	447	98	5085	1.5090398575537596	0.9999999999996171	0.5795333688605171	85.99262758604984
KEGG_PATHWAY	hsa04540:Gap junction	10	0.7423904974016332	0.3786724144582705	811191, 789012, 794935, 807563, 775133, 826725, 809539, 817197, 796402, 795023	447	89	5085	1.2781841490083705	1.0	0.7195685141422483	99.71384653148618
Annotation Cluster 97	Enrichment Score: 1.0593397326862866
Category	Term	Count	%	PValue	Genes	List Total	Pop Hits	Pop Total	Fold Enrichment	Bonferroni	Benjamini	FDR
INTERPRO	IPR018212:Sodium/solute symporter, conserved site	4	0.2969561989606533	0.05738822509286916	789872, 797148, 772862, 782562	1267	12	16659	4.382794001578532	1.0	0.80225835349838	63.36939852871271
INTERPRO	IPR001734:Sodium/solute symporter	4	0.2969561989606533	0.05738822509286916	789872, 797148, 772862, 782562	1267	12	16659	4.382794001578532	1.0	0.80225835349838	63.36939852871271
INTERPRO	IPR019900:Sodium/solute symporter, subgroup	3	0.22271714922048996	0.2015279168987001	797148, 772862, 782562	1267	11	16659	3.5859223649278897	1.0	0.9710496882501103	97.81665885339036
Annotation Cluster 98	Enrichment Score: 1.054570516766985
Category	Term	Count	%	PValue	Genes	List Total	Pop Hits	Pop Total	Fold Enrichment	Bonferroni	Benjamini	FDR
GOTERM_BP_FAT	GO:0018904~organic ether metabolic process	11	0.8166295471417966	0.008088541551106512	802923, 776543, 788214, 785672, 784676, 788044, 823844, 802114, 790886, 825137, 780698	1076	53	13528	2.6093848635757873	0.9999999999998238	0.24600980741048362	13.867326336428398
GOTERM_BP_FAT	GO:0006641~triglyceride metabolic process	9	0.6681514476614699	0.01847637408108542	802923, 776543, 785672, 784676, 788044, 802114, 790886, 825137, 780698	1076	43	13528	2.6314515431831933	1.0	0.36792347429071603	29.021551846120786
GOTERM_BP_FAT	GO:0006639~acylglycerol metabolic process	9	0.6681514476614699	0.037855084092054764	802923, 776543, 785672, 784676, 788044, 802114, 790886, 825137, 780698	1076	49	13528	2.309232986875047	1.0	0.48062417087924036	50.80276633808394
GOTERM_BP_FAT	GO:0006638~neutral lipid metabolic process	9	0.6681514476614699	0.042053326589197915	802923, 776543, 785672, 784676, 788044, 802114, 790886, 825137, 780698	1076	50	13528	2.2630483271375463	1.0	0.5002005036243935	54.60249445479477
GOTERM_BP_FAT	GO:0006662~glycerol ether metabolic process	9	0.6681514476614699	0.046548540807640315	802923, 776543, 785672, 784676, 788044, 802114, 790886, 825137, 780698	1076	51	13528	2.218674830527006	1.0	0.5167736538917264	58.36256736858234
GOTERM_BP_FAT	GO:0019433~triglyceride catabolic process	3	0.22271714922048996	0.12826337879369581	776543, 785672, 790886	1076	8	13528	4.714684014869888	1.0	0.7568638104667007	91.97930050867026
GOTERM_BP_FAT	GO:0046464~acylglycerol catabolic process	3	0.22271714922048996	0.15656046812415877	776543, 785672, 790886	1076	9	13528	4.1908302354399005	1.0	0.8004604277092113	95.62693873590946
GOTERM_BP_FAT	GO:0046461~neutral lipid catabolic process	3	0.22271714922048996	0.15656046812415877	776543, 785672, 790886	1076	9	13528	4.1908302354399005	1.0	0.8004604277092113	95.62693873590946
GOTERM_BP_FAT	GO:0044269~glycerol ether catabolic process	3	0.22271714922048996	0.15656046812415877	776543, 785672, 790886	1076	9	13528	4.1908302354399005	1.0	0.8004604277092113	95.62693873590946
GOTERM_BP_FAT	GO:0046503~glycerolipid catabolic process	3	0.22271714922048996	0.2462064847374728	776543, 785672, 790886	1076	12	13528	3.1431226765799254	1.0	0.8968059121449106	99.44568560228404
GOTERM_BP_FAT	GO:0044242~cellular lipid catabolic process	8	0.5939123979213066	0.4001700669339552	786704, 776543, 808494, 785672, 783247, 826414, 790886, 789097	1076	76	13528	1.3234200743494424	1.0	0.9639932093589185	99.9916843021678
GOTERM_BP_FAT	GO:0046486~glycerolipid metabolic process	15	1.1135857461024499	0.4122333195834719	802923, 784676, 790886, 785330, 799396, 808382, 795023, 776543, 795499, 785672, 788044, 802114, 825137, 780698, 803918	1076	162	13528	1.164119509844417	1.0	0.9678591390208886	99.99427575072868
Annotation Cluster 99	Enrichment Score: 1.0483467646203386
Category	Term	Count	%	PValue	Genes	List Total	Pop Hits	Pop Total	Fold Enrichment	Bonferroni	Benjamini	FDR
UP_SEQ_FEATURE	repeat:ARM 6	6	0.4454342984409799	0.03207564763839189	784752, 823421, 776066, 782237, 792198, 775965	1340	26	19113	3.2915614236509763	1.0	0.7816548641602235	45.055787141117996
UP_SEQ_FEATURE	repeat:ARM 2	7	0.5196733481811433	0.04196939040859799	784890, 784752, 823421, 776066, 782237, 792198, 775965	1340	37	19113	2.6984872932634127	1.0	0.833339946032271	54.505467164026214
UP_SEQ_FEATURE	repeat:ARM 5	6	0.4454342984409799	0.04876565128742829	784752, 823421, 776066, 782237, 792198, 775965	1340	29	19113	2.9510550694801854	1.0	0.8521421888816754	60.082344527268326
INTERPRO	IPR000225:Armadillo	7	0.5196733481811433	0.05832135404638378	784890, 784752, 823421, 776066, 782237, 792198, 775965	1267	37	16659	2.4875317306256535	1.0	0.8027649982278685	63.98073842784873
UP_SEQ_FEATURE	repeat:ARM 1	6	0.4454342984409799	0.06226445806789967	784890, 784752, 823421, 782237, 792198, 775965	1340	31	19113	2.7606644198363024	1.0	0.8938805724404483	69.29943516178874
UP_SEQ_FEATURE	repeat:ARM 4	6	0.4454342984409799	0.06226445806789967	784752, 823421, 776066, 782237, 792198, 775965	1340	31	19113	2.7606644198363024	1.0	0.8938805724404483	69.29943516178874
SMART	SM00185:ARM	7	0.5196733481811433	0.1004771867674219	784890, 784752, 823421, 776066, 782237, 792198, 775965	797	37	9079	2.1551425955441013	0.9999999999999991	0.6969964551676812	76.15523240648373
UP_SEQ_FEATURE	repeat:ARM 3	6	0.4454342984409799	0.10419397657357801	784752, 823421, 776066, 782237, 792198, 775965	1340	36	19113	2.3772388059701495	1.0	0.9598472072679876	86.74981754160798
INTERPRO	IPR011989:Armadillo-like helical	14	1.0393466963622866	0.17434832224959868	797121, 823421, 818533, 782237, 783064, 775965, 784890, 784752, 776066, 775201, 797086, 791938, 792198, 823223	1267	128	16659	1.4381042817679557	1.0	0.9596747438063865	96.14390421602596
UP_SEQ_FEATURE	repeat:ARM 7	4	0.2969561989606533	0.23456214510329648	784752, 823421, 776066, 782237	1340	24	19113	2.3772388059701495	1.0	0.9962480449419208	99.2628606099449
UP_SEQ_FEATURE	repeat:ARM 8	3	0.22271714922048996	0.46245519712351246	823421, 776066, 782237	1340	22	19113	1.9450135685210315	1.0	0.9999460783094525	99.9988831223783
Annotation Cluster 100	Enrichment Score: 1.0402347764514577
Category	Term	Count	%	PValue	Genes	List Total	Pop Hits	Pop Total	Fold Enrichment	Bonferroni	Benjamini	FDR
KEGG_PATHWAY	hsa05217:Basal cell carcinoma	11	0.8166295471417966	0.0195701280624947	823245, 804422, 797648, 778088, 825545, 778156, 784752, 797566, 822118, 825949, 775965	447	55	5085	2.2751677852348995	0.9709223197294785	0.17843447149005398	21.58995867296486
KEGG_PATHWAY	hsa04310:Wnt signaling pathway	20	1.4847809948032664	0.06760316347158155	788446, 823245, 797121, 817197, 818087, 795023, 775965, 822984, 811415, 785964, 825545, 778156, 791945, 784752, 807456, 792201, 822118, 823182, 796402, 825949	447	151	5085	1.5067336326058938	0.9999963813910462	0.42001754694664817	57.74222339141852
SP_PIR_KEYWORDS	wnt signaling pathway	13	0.9651076466221231	0.1422296656017738	823245, 818837, 797003, 818087, 775965, 799798, 811415, 825545, 784752, 778156, 794767, 822118, 825949	1340	122	19235	1.5295754832395398	1.0	0.529709962627843	89.89959398761016
GOTERM_BP_FAT	GO:0016055~Wnt receptor signaling pathway	13	0.9651076466221231	0.36686815744775303	823245, 797003, 812553, 818087, 775965, 799798, 811415, 825545, 784752, 778156, 794767, 822118, 825949	1076	133	13528	1.228890069038768	1.0	0.9560351482364852	99.97754921649698
Annotation Cluster 101	Enrichment Score: 1.0310883369864645
Category	Term	Count	%	PValue	Genes	List Total	Pop Hits	Pop Total	Fold Enrichment	Bonferroni	Benjamini	FDR
GOTERM_BP_FAT	GO:0045639~positive regulation of myeloid cell differentiation	7	0.5196733481811433	0.04316625216136852	827025, 820444, 817129, 784925, 809539, 823841, 815624	1076	33	13528	2.6668919680072096	1.0	0.5063902221838041	55.56222782913339
GOTERM_BP_FAT	GO:0045670~regulation of osteoclast differentiation	5	0.3711952487008166	0.09213334746338195	784752, 809539, 823841, 813881, 786345	1076	22	13528	2.857384251436296	1.0	0.6749709836603404	83.08014379073686
GOTERM_BP_FAT	GO:0045637~regulation of myeloid cell differentiation	10	0.7423904974016332	0.10158446069653063	827025, 784752, 820444, 817129, 784925, 809539, 823841, 813881, 815624, 786345	1076	70	13528	1.7960701009028148	1.0	0.6996979874366684	86.04088813497812
GOTERM_BP_FAT	GO:0002761~regulation of myeloid leukocyte differentiation	7	0.5196733481811433	0.10318822217747682	827025, 784752, 817129, 809539, 823841, 813881, 786345	1076	41	13528	2.146522803517998	1.0	0.7023215314016854	86.49188062606034
GOTERM_BP_FAT	GO:0002763~positive regulation of myeloid leukocyte differentiation	4	0.2969561989606533	0.16770256752100746	827025, 817129, 809539, 823841	1076	18	13528	2.7938868236266003	1.0	0.8184739499653098	96.5752645379325
Annotation Cluster 102	Enrichment Score: 1.0206965299090514
Category	Term	Count	%	PValue	Genes	List Total	Pop Hits	Pop Total	Fold Enrichment	Bonferroni	Benjamini	FDR
GOTERM_MF_FAT	GO:0004180~carboxypeptidase activity	8	0.5939123979213066	0.02461545806022059	772808, 784640, 809998, 774828, 776460, 814519, 801400, 814978	1033	37	12983	2.7174589885141676	0.9999999999999674	0.539925349438942	33.29004482768515
GOTERM_MF_FAT	GO:0008238~exopeptidase activity	12	0.8908685968819599	0.040306473639549666	772808, 784640, 809998, 774828, 814144, 776460, 814519, 794863, 790893, 786081, 801400, 814978	1033	77	12983	1.958687972240731	1.0	0.6718853873103035	48.73855559160906
SP_PIR_KEYWORDS	carboxypeptidase	6	0.4454342984409799	0.06822134116746245	772808, 809998, 774828, 776460, 814519, 801400	1340	32	19235	2.691464552238806	1.0	0.3729845705543928	65.21200931376056
GOTERM_MF_FAT	GO:0008235~metalloexopeptidase activity	7	0.5196733481811433	0.07725879470565754	784640, 809998, 774828, 776460, 794863, 790893, 814978	1033	38	12983	2.3152035461354257	1.0	0.765893156144736	72.90958313869673
INTERPRO	IPR014766:Carboxypeptidase, regulatory region	3	0.22271714922048996	0.11897648753097512	784640, 774828, 776460	1267	8	16659	4.930643251775849	1.0	0.9172650828011644	88.38056816238591
GOTERM_MF_FAT	GO:0004181~metallocarboxypeptidase activity	5	0.3711952487008166	0.13261267584140765	784640, 809998, 774828, 776460, 814978	1033	25	12983	2.513649564375605	1.0	0.8513420879718756	90.08175196502717
INTERPRO	IPR000834:Peptidase M14, carboxypeptidase A	4	0.2969561989606533	0.25254175370707393	784640, 809998, 774828, 776460	1267	23	16659	2.2866751312583644	1.0	0.9857183931720426	99.28896471981678
SMART	SM00631:Zn_pept	4	0.2969561989606533	0.327791343124324	784640, 809998, 774828, 776460	797	23	9079	1.9811248704380557	1.0	0.9097511864360674	99.53797960929154
Annotation Cluster 103	Enrichment Score: 1.0107591553283322
Category	Term	Count	%	PValue	Genes	List Total	Pop Hits	Pop Total	Fold Enrichment	Bonferroni	Benjamini	FDR
SP_PIR_KEYWORDS	ion transport	66	4.8997772828507795	8.693856902059231E-5	790880, 789872, 806107, 812417, 772862, 800020, 789638, 820843, 787112, 782562, 787322, 806658, 773993, 777586, 775950, 784870, 772475, 788110, 772494, 792026, 786659, 785880, 797625, 801112, 788188, 797148, 782027, 796779, 773114, 814997, 811110, 784317, 779053, 818414, 791678, 791946, 806627, 814682, 772456, 822829, 793227, 790710, 818207, 796279, 779384, 786599, 778424, 801991, 799883, 793611,…	1340	578	19235	1.6390925992873004	0.05527395770515364	0.0025812218055834	0.1298367681671131
SP_PIR_KEYWORDS	transport	152	11.284335560504825	4.435476566594885E-4	790880, 820643, 810440, 806107, 812417, 818160, 811564, 800020, 789638, 805324, 811421, 787112, 820700, 783144, 787322, 806658, 774518, 785672, 779105, 772475, 772628, 821570, 820568, 772995, 807917, 788110, 786312, 772494, 790310, 792026, 786826, 794683, 785880, 797625, 819142, 794105, 795333, 788188, 817805, 782027, 800041, 822583, 803041, 796779, 781155, 801848, 825805, 818414, 779053, 806627,…	1340	1670	19235	1.3065153275538477	0.2518445626662583	0.009315836806574218	0.6607638047343323
GOTERM_BP_FAT	GO:0006811~ion transport	85	6.310319227913882	0.0015351437100414697	790880, 789872, 810440, 783390, 820643, 806107, 807471, 812417, 804882, 772862, 800020, 789638, 820843, 779616, 787112, 782562, 787322, 806658, 777586, 773993, 775950, 784870, 810512, 803720, 772475, 803262, 788110, 788451, 772494, 792026, 786659, 785880, 797625, 782754, 801112, 794105, 788188, 797148, 782027, 800041, 796779, 773114, 814997, 811110, 784317, 779053, 791678, 818414, 791946, 806627,…	1076	768	13528	1.3914866016109046	0.9961332652955955	0.10928997332622425	2.7844404700818948
GOTERM_BP_FAT	GO:0006812~cation transport	64	4.7512991833704525	0.0022287832805298778	790880, 789872, 820643, 783390, 806107, 812417, 807471, 772862, 800020, 779616, 787112, 782562, 806658, 777586, 775950, 803262, 788110, 788451, 792026, 786659, 785880, 797625, 794105, 788188, 797148, 782027, 800041, 796779, 773114, 814997, 811110, 784317, 818414, 791946, 806627, 814682, 772456, 791945, 822829, 820067, 793227, 790710, 818207, 796279, 779384, 778424, 801991, 793611, 779303, 786892,…	1076	553	13528	1.4550441323769636	0.9996866766721089	0.13417834918790184	4.018368683696605
GOTERM_BP_FAT	GO:0055085~transmembrane transport	65	4.825538233110616	0.0028090908254311446	789872, 810440, 820643, 812417, 811564, 821929, 772862, 789315, 820843, 811421, 787112, 782562, 806658, 777586, 775950, 784870, 810512, 803720, 803262, 820683, 821570, 820568, 788110, 786312, 792026, 786826, 786659, 785880, 797625, 794299, 794105, 797148, 783610, 800041, 796779, 823753, 773114, 814997, 811110, 784317, 818414, 806627, 814682, 822829, 818207, 779384, 785377, 800522, 784459, 783934,…	1076	569	13528	1.4362247731296673	0.9999617729092367	0.14085742227929943	5.039295661133458
GOTERM_BP_FAT	GO:0030001~metal ion transport	55	4.083147735708983	0.0029813583698112584	790880, 820643, 789872, 806107, 812417, 807471, 772862, 800020, 779616, 787112, 782562, 806658, 775950, 788110, 792026, 785880, 797625, 788188, 797148, 782027, 800041, 796779, 773114, 814997, 811110, 784317, 818414, 791946, 806627, 814682, 791945, 822829, 820067, 793227, 790710, 779384, 796279, 818207, 778424, 801991, 793611, 786892, 796807, 791075, 777749, 794032, 780290, 808530, 780345, 774652,…	1076	465	13528	1.48706879322061	0.9999795329499959	0.14293240519235073	5.340381412046124
GOTERM_BP_FAT	GO:0015672~monovalent inorganic cation transport	37	2.7468448403860433	0.019558619821616666	790880, 800041, 820643, 789872, 806107, 796779, 773114, 772862, 800020, 814997, 811110, 784317, 787112, 782562, 818414, 806658, 814682, 777586, 775950, 822829, 820067, 790710, 779384, 778424, 788110, 779303, 786892, 796807, 792026, 786659, 785880, 796045, 797148, 780345, 774652, 782348, 823049	1076	318	13528	1.462836968974305	1.0	0.3711088569581249	30.446398686149568
SP_PIR_KEYWORDS	ionic channel	33	2.4498886414253898	0.022878029579291602	790880, 806107, 800020, 814997, 820843, 789638, 811110, 784317, 787322, 806627, 814682, 773993, 784870, 793227, 818207, 796279, 779384, 772475, 786599, 799883, 779303, 786892, 772494, 796807, 791075, 777749, 797625, 780290, 801112, 808530, 774652, 824516, 782348	1340	318	19235	1.4896156012390878	0.9999997330062506	0.18725918562494548	29.237865908106397
GOTERM_MF_FAT	GO:0031420~alkali metal ion binding	28	2.078693392724573	0.0238690364760649	790880, 789872, 806107, 796779, 773114, 800020, 772862, 814997, 784317, 787112, 782562, 818414, 806658, 814682, 822829, 775950, 790710, 779384, 778424, 788110, 796807, 792026, 785880, 773138, 797148, 780345, 782348, 823049	1033	228	12983	1.5434690307569505	0.9999999999999155	0.5378351650365762	32.456013090880674
GOTERM_MF_FAT	GO:0046873~metal ion transmembrane transporter activity	35	2.5983667409057167	0.0662564787086032	790880, 800041, 820643, 806107, 807471, 800020, 814997, 811110, 784317, 787322, 791946, 806627, 814682, 820067, 793227, 818207, 796279, 779384, 786599, 801991, 793611, 788110, 779303, 786892, 796807, 791075, 777749, 797625, 780290, 788188, 808530, 774652, 782027, 782348, 790468	1033	328	12983	1.3411240053833258	1.0	0.7534743256063555	67.15825461565052
GOTERM_MF_FAT	GO:0022838~substrate specific channel activity	40	2.969561989606533	0.10071309097227998	790880, 800041, 806107, 796779, 807471, 789315, 800020, 814997, 811110, 820843, 789638, 784317, 779053, 787322, 806627, 814682, 773993, 784870, 820067, 793227, 818207, 796279, 779384, 772475, 786599, 799883, 790813, 779303, 786892, 772494, 791075, 796807, 777749, 797625, 780290, 801112, 808530, 774652, 824516, 782348	1033	398	12983	1.2631404846108567	1.0	0.8125538460731292	82.1680225822405
GOTERM_MF_FAT	GO:0015267~channel activity	41	3.0438010393466963	0.10779985293968902	790880, 800041, 806107, 796779, 807471, 789315, 800020, 814997, 811110, 820843, 789638, 784317, 779053, 787322, 806627, 814682, 773993, 784870, 820067, 793227, 818207, 796279, 779384, 772475, 786599, 799883, 790813, 779303, 786892, 772494, 791075, 796807, 777749, 797625, 780290, 801112, 808530, 798110, 774652, 824516, 782348	1033	412	12983	1.2507236910121335	1.0	0.8195580476360016	84.31837390264685
GOTERM_MF_FAT	GO:0022803~passive transmembrane transporter activity	41	3.0438010393466963	0.11086860450452282	790880, 800041, 806107, 796779, 807471, 789315, 800020, 814997, 811110, 820843, 789638, 784317, 779053, 787322, 806627, 814682, 773993, 784870, 820067, 793227, 818207, 796279, 779384, 772475, 786599, 799883, 790813, 779303, 786892, 772494, 791075, 796807, 777749, 797625, 780290, 801112, 808530, 798110, 774652, 824516, 782348	1033	413	12983	1.2476953043510874	1.0	0.8250174023202	85.17185124374
INTERPRO	IPR005821:Ion transport	13	0.9651076466221231	0.13024423713761493	796779, 791075, 796807, 811110, 777749, 784317, 797625, 806627, 814682, 808530, 784870, 779384, 818207	1267	110	16659	1.5538996914687522	1.0	0.9338502223679322	90.66332696655542
GOTERM_MF_FAT	GO:0005216~ion channel activity	38	2.8210838901262063	0.13268932659859475	790880, 800041, 806107, 796779, 807471, 800020, 814997, 811110, 820843, 789638, 784317, 779053, 787322, 806627, 814682, 773993, 784870, 820067, 793227, 818207, 796279, 779384, 772475, 786599, 799883, 779303, 786892, 772494, 791075, 796807, 777749, 797625, 780290, 801112, 808530, 774652, 824516, 782348	1033	386	12983	1.2372886456771113	1.0	0.8484744749402229	90.0959783576781
GOTERM_BP_FAT	GO:0006813~potassium ion transport	18	1.3363028953229399	0.1341210700106819	800041, 820643, 786892, 773114, 796807, 800020, 814997, 811110, 787112, 785880, 806658, 814682, 780345, 820067, 774652, 779384, 782348, 823049	1076	160	13528	1.4144052044609663	1.0	0.7665023602387476	92.91418176020939
GOTERM_MF_FAT	GO:0022836~gated channel activity	31	2.3014105419450632	0.15130885634535202	790880, 806107, 800020, 814997, 820843, 789638, 811110, 784317, 779053, 787322, 806627, 814682, 820067, 793227, 818207, 796279, 779384, 786599, 799883, 779303, 786892, 772494, 796807, 791075, 797625, 780290, 801112, 808530, 774652, 824516, 782348	1033	310	12983	1.2568247821878025	1.0	0.8731608201937451	93.03811127611246
SP_PIR_KEYWORDS	potassium	13	0.9651076466221231	0.1671703226462274	773114, 796807, 800020, 814997, 787112, 785880, 806658, 814682, 773138, 780345, 779384, 782348, 823049	1340	126	19235	1.4810175313906657	1.0	0.5617912611107697	93.50106568613482
SP_PIR_KEYWORDS	potassium transport	12	0.8908685968819599	0.17675498549280572	806658, 814682, 780345, 773114, 796807, 800020, 814997, 779384, 787112, 785880, 782348, 823049	1340	115	19235	1.4978585334198573	1.0	0.5741710819111121	94.53335835943946
GOTERM_MF_FAT	GO:0005261~cation channel activity	27	2.0044543429844097	0.2030616887627189	790880, 800041, 806107, 807471, 800020, 814997, 811110, 784317, 787322, 806627, 814682, 793227, 820067, 796279, 779384, 818207, 786599, 779303, 786892, 796807, 791075, 777749, 797625, 780290, 808530, 774652, 782348	1033	275	12983	1.2339734225116605	1.0	0.9089852632276656	97.49443668131275
GOTERM_MF_FAT	GO:0015276~ligand-gated ion channel activity	14	1.0393466963622866	0.20878353309413747	799883, 790880, 806107, 772494, 791075, 800020, 820843, 797625, 779053, 787322, 801112, 806627, 808530, 786599	1033	127	12983	1.3854761378448217	1.0	0.913882354866664	97.77117093149562
GOTERM_MF_FAT	GO:0022834~ligand-gated channel activity	14	1.0393466963622866	0.20878353309413747	799883, 790880, 806107, 772494, 791075, 800020, 820843, 797625, 779053, 787322, 801112, 806627, 808530, 786599	1033	127	12983	1.3854761378448217	1.0	0.913882354866664	97.77117093149562
GOTERM_CC_FAT	GO:0034702~ion channel complex	20	1.4847809948032664	0.23225104009788272	800041, 790880, 799883, 786892, 796807, 800020, 789638, 820843, 811110, 784317, 787322, 806627, 801112, 814682, 773993, 820067, 774652, 779384, 824516, 796279	986	205	12782	1.2647306189086231	1.0	0.7601458610282396	97.83121727822252
GOTERM_MF_FAT	GO:0030955~potassium ion binding	13	0.9651076466221231	0.31859852047257975	773114, 796807, 800020, 814997, 787112, 785880, 806658, 814682, 773138, 780345, 779384, 782348, 823049	1033	128	12983	1.2764626694094872	1.0	0.9578012561737593	99.80317779650173
GOTERM_CC_FAT	GO:0034703~cation channel complex	12	0.8908685968819599	0.4393604080950723	790880, 806627, 814682, 786892, 796807, 820067, 800020, 811110, 774652, 784317, 796279, 779384	986	132	12782	1.178498985801217	1.0	0.8853539143977641	99.97724427892449
GOTERM_MF_FAT	GO:0005267~potassium channel activity	12	0.8908685968819599	0.49137750572933514	800041, 814682, 786892, 796807, 820067, 800020, 811110, 814997, 774652, 779384, 782348, 780290	1033	133	12983	1.133977247086739	1.0	0.9875654652292423	99.99829716154856
GOTERM_MF_FAT	GO:0022843~voltage-gated cation channel activity	13	0.9651076466221231	0.5056656633359599	779303, 796807, 800020, 811110, 814997, 784317, 780290, 814682, 820067, 779384, 818207, 796279, 786599	1033	147	12983	1.111477698533431	1.0	0.9889115402026637	99.99892804185578
SP_PIR_KEYWORDS	voltage-gated channel	11	0.8166295471417966	0.6028742104002685	814682, 779303, 796807, 793227, 800020, 789638, 814997, 818207, 784317, 796279, 779384	1340	150	19235	1.0526616915422886	1.0	0.9268022531179685	99.99989846030162
GOTERM_CC_FAT	GO:0034705~potassium channel complex	7	0.5196733481811433	0.6591919405294275	814682, 786892, 796807, 820067, 800020, 774652, 779384	986	86	12782	1.0551676965894619	1.0	0.9644774664052177	99.99998326674155
GOTERM_CC_FAT	GO:0008076~voltage-gated potassium channel complex	7	0.5196733481811433	0.6591919405294275	814682, 786892, 796807, 820067, 800020, 774652, 779384	986	86	12782	1.0551676965894619	1.0	0.9644774664052177	99.99998326674155
GOTERM_MF_FAT	GO:0005244~voltage-gated ion channel activity	15	1.1135857461024499	0.6938789752093991	779303, 796807, 800020, 789638, 811110, 814997, 784317, 780290, 814682, 820067, 793227, 779384, 818207, 796279, 786599	1033	195	12983	0.9667882939906174	1.0	0.998266628287525	99.99999955362917
GOTERM_MF_FAT	GO:0022832~voltage-gated channel activity	15	1.1135857461024499	0.6938789752093991	779303, 796807, 800020, 789638, 811110, 814997, 784317, 780290, 814682, 820067, 793227, 779384, 818207, 796279, 786599	1033	195	12983	0.9667882939906174	1.0	0.998266628287525	99.99999955362917
INTERPRO	IPR003091:Voltage-dependent potassium channel	3	0.22271714922048996	0.7267043096950957	814682, 796807, 779384	1267	33	16659	1.1953074549759635	1.0	0.999986784665193	99.99999997328058
GOTERM_MF_FAT	GO:0005249~voltage-gated potassium channel activity	7	0.5196733481811433	0.8163925255056386	814682, 796807, 820067, 800020, 811110, 814997, 779384	1033	100	12983	0.8797773475314618	1.0	0.9997032873275029	99.99999999988938
INTERPRO	IPR003131:Potassium channel, voltage dependent, Kv, tetramerisation	3	0.22271714922048996	0.9137515074234002	796807, 820067, 779384	1267	52	16659	0.7585605002732075	1.0	0.9999999898352564	100.0
SP_PIR_KEYWORDS	potassium channel	4	0.2969561989606533	0.9154039446631859	814682, 796807, 779384, 782348	1340	78	19235	0.7361270570225793	1.0	0.9964049598836403	99.99999999999999
UP_SEQ_FEATURE	short sequence motif:Selectivity filter	3	0.22271714922048996	0.9160201806512761	796807, 800020, 779384	1340	57	19113	0.7507069913589945	1.0	0.999999999999419	100.0
Annotation Cluster 104	Enrichment Score: 0.9957353159093176
Category	Term	Count	%	PValue	Genes	List Total	Pop Hits	Pop Total	Fold Enrichment	Bonferroni	Benjamini	FDR
GOTERM_CC_FAT	GO:0005938~cell cortex	18	1.3363028953229399	0.05691595324850687	790880, 777767, 797301, 791075, 820444, 789638, 778958, 783129, 782042, 791678, 793901, 783325, 787834, 817366, 777044, 797650, 772566, 820021	986	146	12782	1.59823835060713	0.9999999999999538	0.3955174755503609	57.23387837726561
GOTERM_CC_FAT	GO:0044448~cell cortex part	11	0.8166295471417966	0.10450896440071542	790880, 777767, 783325, 787834, 791075, 777044, 783129, 797650, 782042, 820021, 791678	986	83	12782	1.718052738336714	1.0	0.5328300672850782	79.81111445642082
GOTERM_CC_FAT	GO:0030863~cortical cytoskeleton	7	0.5196733481811433	0.17314362030551445	790880, 787834, 791075, 777044, 783129, 782042, 791678	986	49	12782	1.8519269776876268	1.0	0.686021748277851	93.64489741398125
Annotation Cluster 105	Enrichment Score: 0.9909241952759299
Category	Term	Count	%	PValue	Genes	List Total	Pop Hits	Pop Total	Fold Enrichment	Bonferroni	Benjamini	FDR
GOTERM_BP_FAT	GO:0010959~regulation of metal ion transport	13	0.9651076466221231	0.025722861233869528	817439, 788298, 791075, 796807, 779616, 794032, 780290, 806627, 808494, 787161, 818207, 809942, 827054	1076	81	13528	2.0178071503969894	1.0	0.4024539426572944	38.059972224386954
GOTERM_BP_FAT	GO:0051924~regulation of calcium ion transport	11	0.8166295471417966	0.045126855701681665	806627, 817439, 788298, 791075, 808494, 779616, 818207, 809942, 794032, 827054, 780290	1076	69	13528	2.004310112601692	1.0	0.513111850616071	57.20645801369781
GOTERM_BP_FAT	GO:0032412~regulation of ion transmembrane transporter activity	5	0.3711952487008166	0.11833540883786833	788298, 808494, 779616, 818207, 780290	1076	24	13528	2.6192688971499383	1.0	0.7349221462525666	90.12327859792585
GOTERM_BP_FAT	GO:0034765~regulation of ion transmembrane transport	5	0.3711952487008166	0.13251425114454046	788298, 808494, 779616, 818207, 780290	1076	25	13528	2.5144981412639407	1.0	0.7640000297358089	92.66854623201344
GOTERM_BP_FAT	GO:0022898~regulation of transmembrane transporter activity	5	0.3711952487008166	0.14734861182273223	788298, 808494, 779616, 818207, 780290	1076	26	13528	2.4177866742922505	1.0	0.7858747918601579	94.66051168129025
GOTERM_BP_FAT	GO:0034762~regulation of transmembrane transport	5	0.3711952487008166	0.16278772350875542	788298, 808494, 779616, 818207, 780290	1076	27	13528	2.328239019688834	1.0	0.812341407903759	96.183825052971
GOTERM_BP_FAT	GO:0032409~regulation of transporter activity	5	0.3711952487008166	0.26511315807401903	788298, 808494, 779616, 818207, 780290	1076	33	13528	1.9049228342908642	1.0	0.9102717788646331	99.6524826235164
Annotation Cluster 106	Enrichment Score: 0.985470073923025
Category	Term	Count	%	PValue	Genes	List Total	Pop Hits	Pop Total	Fold Enrichment	Bonferroni	Benjamini	FDR
GOTERM_BP_FAT	GO:0006909~phagocytosis	9	0.6681514476614699	0.033947245322875574	804882, 788298, 789270, 806404, 805324, 781436, 773825, 817321, 821809	1076	48	13528	2.357342007434944	1.0	0.4578336070209933	46.99729467068687
SP_PIR_KEYWORDS	Endocytosis	12	0.8908685968819599	0.06973798688027236	797301, 811415, 774518, 773943, 779105, 822729, 786009, 807648, 797086, 822813, 806127, 803569	1340	96	19235	1.7943097014925373	1.0	0.37380230762351097	66.04862798068065
GOTERM_BP_FAT	GO:0006897~endocytosis	24	1.7817371937639197	0.10654019791103927	797301, 804882, 788298, 806404, 783108, 805324, 781436, 773825, 817321, 821809, 822813, 808382, 811415, 774518, 789270, 773943, 779105, 802285, 822729, 786009, 807648, 797086, 806127, 803569	1076	220	13528	1.371544440689422	1.0	0.7079074795235157	87.39038371518187
GOTERM_BP_FAT	GO:0010324~membrane invagination	24	1.7817371937639197	0.10654019791103927	797301, 804882, 788298, 806404, 783108, 805324, 781436, 773825, 817321, 821809, 822813, 808382, 811415, 774518, 789270, 773943, 779105, 802285, 822729, 786009, 807648, 797086, 806127, 803569	1076	220	13528	1.371544440689422	1.0	0.7079074795235157	87.39038371518187
GOTERM_BP_FAT	GO:0016044~membrane organization	38	2.8210838901262063	0.11737965878964718	805484, 804882, 805324, 781436, 773825, 821809, 783144, 784022, 811415, 783500, 774518, 818207, 802285, 779105, 822729, 786009, 797086, 806127, 813482, 822159, 803569, 797301, 788298, 806404, 783108, 777698, 817321, 808382, 822813, 778327, 782754, 789270, 785925, 774652, 817805, 773943, 807648, 823223	1076	381	13528	1.2539492043048523	1.0	0.7329070691631644	89.92461279976833
GOTERM_BP_FAT	GO:0016192~vesicle-mediated transport	49	3.637713437268003	0.3875125480595654	782299, 804882, 805324, 820444, 781436, 773825, 783144, 811415, 783500, 774518, 779105, 772475, 803569, 777767, 797301, 788298, 797621, 794683, 817321, 822813, 819142, 782754, 817805, 812809, 773943, 823223, 801848, 821809, 782865, 802285, 822729, 826723, 820021, 786009, 797086, 810492, 807556, 813482, 822159, 806127, 799883, 806404, 783108, 777282, 778327, 791999, 808382, 789270, 807648	1076	576	13528	1.069534799669558	1.0	0.9615565339833406	99.98779329061541
Annotation Cluster 107	Enrichment Score: 0.9719886844383372
Category	Term	Count	%	PValue	Genes	List Total	Pop Hits	Pop Total	Fold Enrichment	Bonferroni	Benjamini	FDR
INTERPRO	IPR000152:EGF-type aspartate/asparagine hydroxylation conserved site	14	1.0393466963622866	0.03173537864922028	795414, 776160, 786108, 772249, 815624, 773224, 814534, 774518, 801790, 813598, 794313, 808897, 774343, 803720	1267	97	16659	1.8977046192401892	1.0	0.6816340753642964	42.19036013189626
UP_SEQ_FEATURE	domain:EGF-like 3; calcium-binding	7	0.5196733481811433	0.04196939040859799	807878, 795414, 786214, 813598, 794313, 803720, 772249	1340	37	19113	2.6984872932634127	1.0	0.833339946032271	54.505467164026214
UP_SEQ_FEATURE	domain:EGF-like 4; calcium-binding	6	0.4454342984409799	0.07765825850512739	795414, 776160, 813598, 803720, 815624, 773224	1340	33	19113	2.5933514246947085	1.0	0.9235504655951072	77.34828657565966
UP_SEQ_FEATURE	domain:EGF-like 6; calcium-binding	5	0.3711952487008166	0.0936968391930337	795414, 813598, 808897, 803720, 815624	1340	25	19113	2.852686567164179	1.0	0.9512999508803678	83.58806586917531
UP_SEQ_FEATURE	domain:EGF-like 5; calcium-binding	6	0.4454342984409799	0.11391656816343859	795414, 813598, 808897, 803720, 772249, 815624	1340	37	19113	2.3129891085114966	1.0	0.9673733116607577	89.15661593537226
UP_SEQ_FEATURE	domain:EGF-like 7; calcium-binding	4	0.2969561989606533	0.2927525293252482	795414, 794313, 803720, 815624	1340	27	19113	2.113101160862355	1.0	0.9987150832653682	99.82750065105017
UP_SEQ_FEATURE	domain:EGF-like 8; calcium-binding	3	0.22271714922048996	0.48596246526941184	795414, 794313, 803720	1340	23	19113	1.86044776119403	1.0	0.9999666641662731	99.9995087710281
Annotation Cluster 108	Enrichment Score: 0.9513761858705866
Category	Term	Count	%	PValue	Genes	List Total	Pop Hits	Pop Total	Fold Enrichment	Bonferroni	Benjamini	FDR
GOTERM_BP_FAT	GO:0045807~positive regulation of endocytosis	7	0.5196733481811433	0.024214710166350364	806404, 783108, 785672, 775941, 781436, 807648, 817321	1076	29	13528	3.034739136008204	1.0	0.3991521217360715	36.273652198996295
GOTERM_BP_FAT	GO:0050766~positive regulation of phagocytosis	4	0.2969561989606533	0.06405064853724235	806404, 783108, 781436, 817321	1076	12	13528	4.1908302354399005	1.0	0.5892636332662617	70.380025255263
GOTERM_BP_FAT	GO:0030100~regulation of endocytosis	9	0.6681514476614699	0.10860098656551037	806404, 783108, 785672, 819745, 775941, 781436, 807648, 817321, 796402	1076	61	13528	1.8549576451947098	1.0	0.7141043790470099	87.91440667187285
GOTERM_BP_FAT	GO:0050764~regulation of phagocytosis	4	0.2969561989606533	0.1291007838679476	806404, 783108, 781436, 817321	1076	16	13528	3.1431226765799254	1.0	0.7573090328680028	92.11974794431805
GOTERM_BP_FAT	GO:0048259~regulation of receptor-mediated endocytosis	4	0.2969561989606533	0.1291007838679476	785672, 775941, 807648, 796402	1076	16	13528	3.1431226765799254	1.0	0.7573090328680028	92.11974794431805
GOTERM_BP_FAT	GO:0048260~positive regulation of receptor-mediated endocytosis	3	0.22271714922048996	0.15656046812415877	785672, 775941, 807648	1076	9	13528	4.1908302354399005	1.0	0.8004604277092113	95.62693873590946
GOTERM_BP_FAT	GO:0060627~regulation of vesicle-mediated transport	9	0.6681514476614699	0.4981845468293274	806404, 783108, 785672, 819745, 775941, 781436, 807648, 817321, 796402	1076	96	13528	1.178671003717472	1.0	0.983994936301427	99.99968692335035
Annotation Cluster 109	Enrichment Score: 0.9508872434326061
Category	Term	Count	%	PValue	Genes	List Total	Pop Hits	Pop Total	Fold Enrichment	Bonferroni	Benjamini	FDR
SP_PIR_KEYWORDS	lymphokine	6	0.4454342984409799	0.0019090760295325665	797665, 825577, 812193, 823841, 818195, 813881	1340	14	19235	6.151918976545843	0.713417554716745	0.0293171176814786	2.8151437641714794
GOTERM_BP_FAT	GO:0032642~regulation of chemokine production	6	0.4454342984409799	0.004800305332562564	797665, 825577, 805066, 812193, 813881, 786639	1076	15	13528	5.0289962825278804	0.9999999722408275	0.1812664190947847	8.464897962875117
GOTERM_BP_FAT	GO:0045428~regulation of nitric oxide biosynthetic process	7	0.5196733481811433	0.017272077649137733	787067, 797665, 806404, 812193, 813881, 788545, 818759	1076	27	13528	3.2595346275643675	1.0	0.35832446964611175	27.403585862412516
GOTERM_BP_FAT	GO:0060559~positive regulation of calcidiol 1-monooxygenase activity	3	0.22271714922048996	0.017926737683440136	797665, 812193, 813881	1076	3	13528	12.572490706319702	1.0	0.3630801252432535	28.28739460505797
GOTERM_BP_FAT	GO:0031331~positive regulation of cellular catabolic process	8	0.5939123979213066	0.021353338793923624	797665, 783847, 785672, 812193, 788044, 773365, 791749, 813881	1076	36	13528	2.7938868236266003	1.0	0.38232325778000353	32.74981640283923
GOTERM_BP_FAT	GO:0045429~positive regulation of nitric oxide biosynthetic process	6	0.4454342984409799	0.021847600498349037	787067, 797665, 806404, 812193, 813881, 818759	1076	21	13528	3.592140201805629	1.0	0.38194936836607074	33.37138980810593
GOTERM_BP_FAT	GO:0045073~regulation of chemokine biosynthetic process	4	0.2969561989606533	0.039330267512163744	797665, 825577, 812193, 813881	1076	10	13528	5.0289962825278804	1.0	0.48601078384551866	52.170943504011845
GOTERM_BP_FAT	GO:0032675~regulation of interleukin-6 production	7	0.5196733481811433	0.062165883722768794	797665, 825577, 815309, 805066, 824242, 812193, 813881	1076	36	13528	2.4446509706732753	1.0	0.584844265544953	69.26424166578647
GOTERM_BP_FAT	GO:0045080~positive regulation of chemokine biosynthetic process	3	0.22271714922048996	0.10136898120429295	797665, 812193, 813881	1076	7	13528	5.388210302708443	1.0	0.700011966242952	85.97921941021438
GOTERM_BP_FAT	GO:0060558~regulation of calcidiol 1-monooxygenase activity	3	0.22271714922048996	0.10136898120429295	797665, 812193, 813881	1076	7	13528	5.388210302708443	1.0	0.700011966242952	85.97921941021438
GOTERM_BP_FAT	GO:0051353~positive regulation of oxidoreductase activity	5	0.3711952487008166	0.14734861182273223	787067, 797665, 792309, 812193, 813881	1076	26	13528	2.4177866742922505	1.0	0.7858747918601579	94.66051168129025
GOTERM_BP_FAT	GO:0045834~positive regulation of lipid metabolic process	7	0.5196733481811433	0.15520810952718678	797665, 785672, 812193, 788044, 773365, 791749, 813881	1076	46	13528	1.913205107483433	1.0	0.79910648803692	95.49624375760622
GOTERM_BP_FAT	GO:0051044~positive regulation of membrane protein ectodomain proteolysis	3	0.22271714922048996	0.15656046812415877	797665, 812193, 813881	1076	9	13528	4.1908302354399005	1.0	0.8004604277092113	95.62693873590946
GOTERM_BP_FAT	GO:0045732~positive regulation of protein catabolic process	5	0.3711952487008166	0.16278772350875542	797665, 784752, 812193, 813881, 819946	1076	27	13528	2.328239019688834	1.0	0.812341407903759	96.183825052971
GOTERM_BP_FAT	GO:0051341~regulation of oxidoreductase activity	6	0.4454342984409799	0.2090826745951083	787067, 797665, 792309, 812193, 813881, 788545	1076	40	13528	1.8858736059479553	1.0	0.8640825128728739	98.65868486320609
GOTERM_BP_FAT	GO:0032770~positive regulation of monooxygenase activity	3	0.22271714922048996	0.2766964773393158	797665, 812193, 813881	1076	13	13528	2.9013440091507006	1.0	0.9155110256328636	99.74049334986572
GOTERM_BP_FAT	GO:0051043~regulation of membrane protein ectodomain proteolysis	3	0.22271714922048996	0.2766964773393158	797665, 812193, 813881	1076	13	13528	2.9013440091507006	1.0	0.9155110256328636	99.74049334986572
KEGG_PATHWAY	hsa04940:Type I diabetes mellitus	6	0.4454342984409799	0.30630126756733667	797665, 812193, 799097, 819682, 818195, 813881	447	42	5085	1.6251198465963566	1.0	0.6893194038973409	98.88968687719928
GOTERM_BP_FAT	GO:0032768~regulation of monooxygenase activity	4	0.2969561989606533	0.31936907599693554	797665, 812193, 813881, 788545	1076	25	13528	2.0115985130111524	1.0	0.9377657886692206	99.9151362716598
GOTERM_BP_FAT	GO:0042176~regulation of protein catabolic process	6	0.4454342984409799	0.39796784853420625	797665, 784752, 812193, 813881, 819946, 808971	1076	52	13528	1.4506720045753503	1.0	0.9642126791305039	99.99110485034515
KEGG_PATHWAY	hsa05332:Graft-versus-host disease	5	0.3711952487008166	0.4506105343255272	797665, 825577, 812193, 799097, 813881	447	39	5085	1.4584408879710895	1.0	0.7605686309089479	99.93705498208395
GOTERM_BP_FAT	GO:0045862~positive regulation of proteolysis	3	0.22271714922048996	0.6017296652962146	797665, 812193, 813881	1076	25	13528	1.5086988847583642	1.0	0.9935514830108817	99.9999955248723
GOTERM_BP_FAT	GO:0042035~regulation of cytokine biosynthetic process	6	0.4454342984409799	0.7101681727061526	797665, 825577, 783108, 824242, 812193, 813881	1076	74	13528	1.019391138350246	1.0	0.9981772265850537	99.99999998700972
GOTERM_BP_FAT	GO:0030162~regulation of proteolysis	4	0.2969561989606533	0.8037668973091291	797665, 812193, 774343, 813881	1076	53	13528	0.9488672231184679	1.0	0.9995413916624137	99.99999999999
GOTERM_BP_FAT	GO:0042108~positive regulation of cytokine biosynthetic process	3	0.22271714922048996	0.9037514698139467	797665, 812193, 813881	1076	48	13528	0.7857806691449813	1.0	0.9999691316801946	100.0
Annotation Cluster 110	Enrichment Score: 0.946765830970624
Category	Term	Count	%	PValue	Genes	List Total	Pop Hits	Pop Total	Fold Enrichment	Bonferroni	Benjamini	FDR
INTERPRO	IPR008983:Tumour necrosis factor-like	10	0.7423904974016332	0.0060068325052606095	804813, 815571, 786972, 825479, 799097, 787706, 795138, 818195, 813881, 774668	1267	45	16659	2.9218626677190214	0.9999816366262728	0.37757806393019133	9.731403922792003
PIR_SUPERFAMILY	PIRSF001873:tumor necrosis factor, TNF alpha type	3	0.22271714922048996	0.03140428129653866	799097, 818195, 813881	565	4	7396	9.817699115044247	0.9999999975975019	0.9929989083817008	37.72304082392659
GOTERM_BP_FAT	GO:0010740~positive regulation of protein kinase cascade	21	1.55902004454343	0.042391879131539245	783375, 797665, 783847, 784676, 799097, 812193, 777609, 819682, 794032, 813881, 819622, 825577, 805066, 820359, 813799, 817216, 818195, 822729, 827054, 797947, 798245	1076	167	13528	1.580971885225831	1.0	0.5014974648678734	54.89650058927421
INTERPRO	IPR006053:Tumor necrosis factor alpha, beta and c	3	0.22271714922048996	0.04943966843548661	799097, 818195, 813881	1267	5	16659	7.889029202841358	1.0	0.7778683868757712	57.75126148138755
INTERPRO	IPR006052:Tumor Necrosis Factor	4	0.2969561989606533	0.13423418223218792	799097, 818195, 813881, 774668	1267	17	16659	3.0937369422907284	1.0	0.9376802938736358	91.36505421230477
SMART	SM00207:TNF	4	0.2969561989606533	0.18240746391613502	799097, 818195, 813881, 774668	797	17	9079	2.680345412945605	1.0	0.815219687310603	93.45545469817958
GOTERM_MF_FAT	GO:0032813~tumor necrosis factor receptor superfamily binding	5	0.3711952487008166	0.22967606715102773	820359, 799097, 818195, 813881, 774668	1033	31	12983	2.0271367454641975	1.0	0.9227052562354725	98.55685706538245
GOTERM_MF_FAT	GO:0005164~tumor necrosis factor receptor binding	4	0.2969561989606533	0.230743669337551	799097, 818195, 813881, 774668	1033	21	12983	2.393951966072005	1.0	0.9222011531875803	98.58900204434227
KEGG_PATHWAY	hsa04940:Type I diabetes mellitus	6	0.4454342984409799	0.30630126756733667	797665, 812193, 799097, 819682, 818195, 813881	447	42	5085	1.6251198465963566	1.0	0.6893194038973409	98.88968687719928
GOTERM_BP_FAT	GO:0043122~regulation of I-kappaB kinase/NF-kappaB cascade	10	0.7423904974016332	0.4803568167877149	819622, 797665, 820359, 799097, 794032, 818195, 813881, 797947, 807148, 798245	1076	107	13528	1.1749991314317478	1.0	0.9810311756378137	99.99940525438815
GOTERM_BP_FAT	GO:0043123~positive regulation of I-kappaB kinase/NF-kappaB cascade	9	0.6681514476614699	0.5101750834221325	819622, 797665, 820359, 799097, 794032, 818195, 813881, 797947, 798245	1076	97	13528	1.1665197562564673	1.0	0.9855593788538266	99.99979928011095
Annotation Cluster 111	Enrichment Score: 0.9405946427493441
Category	Term	Count	%	PValue	Genes	List Total	Pop Hits	Pop Total	Fold Enrichment	Bonferroni	Benjamini	FDR
GOTERM_BP_FAT	GO:0046883~regulation of hormone secretion	12	0.8908685968819599	0.014234133240092636	787067, 779212, 817849, 797665, 825545, 812193, 783247, 787161, 780001, 802114, 813881, 782923	1076	66	13528	2.2859074011490366	1.0	0.31887089053346773	23.165767521307647
GOTERM_BP_FAT	GO:0046888~negative regulation of hormone secretion	5	0.3711952487008166	0.14734861182273223	787067, 817849, 797665, 780001, 802114	1076	26	13528	2.4177866742922505	1.0	0.7858747918601579	94.66051168129025
GOTERM_BP_FAT	GO:0051051~negative regulation of transport	15	1.1135857461024499	0.18468153990865405	817439, 797665, 781155, 795462, 796807, 791043, 780001, 813881, 780290, 787067, 817849, 802114, 818195, 796402, 781418	1076	135	13528	1.3969434118133002	1.0	0.8406373152030503	97.65527401964955
GOTERM_BP_FAT	GO:0051048~negative regulation of secretion	6	0.4454342984409799	0.4461910620703418	787067, 817849, 797665, 780001, 802114, 813881	1076	55	13528	1.371544440689422	1.0	0.9750414883902345	99.9980828446504
Annotation Cluster 112	Enrichment Score: 0.9365769785026291
Category	Term	Count	%	PValue	Genes	List Total	Pop Hits	Pop Total	Fold Enrichment	Bonferroni	Benjamini	FDR
GOTERM_MF_FAT	GO:0019900~kinase binding	21	1.55902004454343	0.07612486048814263	804478, 779212, 816116, 821298, 783885, 777609, 778958, 817197, 816836, 779065, 782754, 817943, 806627, 822984, 804845, 825545, 819999, 784752, 777044, 823774, 822729	1033	179	12983	1.474487174633735	1.0	0.7706442296110576	72.36376923029378
GOTERM_MF_FAT	GO:0019901~protein kinase binding	17	1.2620638455827766	0.12320031209730303	804478, 821298, 783885, 777609, 778958, 817197, 816836, 817943, 806627, 822984, 825545, 804845, 819999, 784752, 777044, 823774, 822729	1033	147	12983	1.4534708365437172	1.0	0.8412895906675113	88.18134676139425
GOTERM_MF_FAT	GO:0019899~enzyme binding	49	3.637713437268003	0.16524592053617942	779212, 789259, 823567, 820345, 816836, 795023, 804845, 785672, 800168, 791259, 797947, 804478, 783885, 778958, 812553, 782754, 781273, 817943, 788214, 825545, 817842, 784752, 823774, 788545, 791938, 821298, 823753, 799424, 801848, 817197, 806627, 822984, 786794, 802114, 789228, 822729, 810492, 807956, 816116, 790235, 817307, 777609, 782105, 780290, 779065, 819999, 785925, 805066, 777044	1033	523	12983	1.1775222624704076	1.0	0.8803416645058793	94.67981939753817
Annotation Cluster 113	Enrichment Score: 0.92509606421667
Category	Term	Count	%	PValue	Genes	List Total	Pop Hits	Pop Total	Fold Enrichment	Bonferroni	Benjamini	FDR
INTERPRO	IPR018506:Cytochrome b5, heme-binding site	5	0.3711952487008166	0.03554884004817534	776552, 817973, 804896, 772418, 819064	1267	17	16659	3.8671711778634106	1.0	0.6961375878724618	45.939801528701366
SP_PIR_KEYWORDS	Fatty acid biosynthesis	7	0.5196733481811433	0.07570763466543796	799641, 776552, 804896, 798453, 783505, 819594, 819064	1340	43	19235	2.336775425199584	1.0	0.38759152450338075	69.16266381758282
UP_SEQ_FEATURE	domain:Cytochrome b5 heme-binding	3	0.22271714922048996	0.2567390659418792	776552, 804896, 819064	1340	14	19113	3.056449893390192	1.0	0.9974984298979208	99.57046007360724
INTERPRO	IPR001199:Cytochrome b5	3	0.22271714922048996	0.2885085407946215	776552, 804896, 819064	1267	14	16659	2.8175104295861995	1.0	0.9906042189854473	99.6924238337181
Annotation Cluster 114	Enrichment Score: 0.9109636535102126
Category	Term	Count	%	PValue	Genes	List Total	Pop Hits	Pop Total	Fold Enrichment	Bonferroni	Benjamini	FDR
GOTERM_CC_FAT	GO:0005856~cytoskeleton	132	9.799554565701559	0.005839414997348639	801968, 790880, 808807, 820444, 789638, 802060, 810548, 816836, 816379, 792389, 797301, 813889, 772494, 806171, 792309, 814849, 796443, 812553, 778958, 783129, 825500, 785066, 819142, 814557, 817943, 794105, 784752, 817366, 825273, 798078, 816383, 772418, 798860, 802048, 798727, 787381, 798144, 790178, 789047, 785977, 826864, 783325, 795642, 790453, 823054, 795592, 806630, 791903, 822191, 787073,…	986	1381	12782	1.2390879995534883	0.9535241412471572	0.12490869992244069	8.138878169821606
GOTERM_CC_FAT	GO:0005813~centrosome	26	1.9302152932442462	0.03891985601355594	808807, 789638, 802060, 807148, 789047, 826864, 823054, 792389, 807456, 787073, 799856, 784458, 815420, 824916, 777698, 784228, 775288, 782105, 825500, 825527, 803013, 819622, 784752, 810462, 798078, 802146	986	224	12782	1.5046906693711968	0.9999999990752317	0.3196939816051938	43.75357229955903
GOTERM_CC_FAT	GO:0005815~microtubule organizing center	27	2.0044543429844097	0.08051203279018648	808807, 789638, 802060, 807148, 789047, 826864, 823054, 792389, 807456, 787073, 799856, 784458, 815420, 824916, 777698, 784228, 775288, 782105, 825500, 825527, 803013, 780290, 819622, 784752, 810462, 798078, 802146	986	253	12782	1.3834553311579503	1.0	0.4665224504340636	70.37977771002522
GOTERM_CC_FAT	GO:0015630~microtubule cytoskeleton	51	3.78619153674833	0.11905132172841484	808807, 789638, 802060, 789012, 792389, 806171, 814849, 825500, 819142, 809166, 816988, 810342, 784752, 817366, 792541, 780418, 784925, 798078, 802146, 816383, 816651, 784889, 807148, 790178, 789047, 775965, 797753, 826864, 823054, 807456, 773315, 776746, 787073, 799856, 815420, 784458, 797855, 800352, 824916, 777698, 775288, 784228, 815529, 782105, 803013, 825527, 780290, 819622, 785288, 810462,…	986	549	12782	1.2042585264744676	1.0	0.5640602363424334	84.07639405629524
GOTERM_CC_FAT	GO:0044430~cytoskeletal part	78	5.79064587973274	0.33512139413707737	790880, 801968, 808807, 789638, 802060, 780355, 789012, 792389, 813889, 788298, 806171, 772494, 814849, 812553, 783129, 825500, 817943, 816988, 809166, 810342, 784752, 817366, 780418, 792541, 784925, 802146, 798078, 816383, 816651, 798860, 802048, 798727, 782042, 784889, 790178, 807148, 775965, 789047, 797753, 826864, 783325, 795642, 790453, 795592, 823054, 807456, 773315, 786507, 787073, 776746,…	986	952	12782	1.0621345901443742	1.0	0.8292456142082054	99.73047834170798
GOTERM_CC_FAT	GO:0043232~intracellular non-membrane-bounded organelle	193	14.32813659985152	0.7585048220866457	801968, 821623, 808807, 823567, 802060, 816836, 791589, 778484, 816379, 792389, 799611, 797301, 813889, 806171, 814849, 778958, 796443, 783129, 825500, 785066, 819142, 817943, 773158, 825273, 816383, 787894, 797968, 772418, 798860, 802048, 779157, 789047, 785977, 773935, 823054, 795592, 817025, 806630, 822191, 776746, 787073, 799856, 793471, 799854, 799251, 781145, 817307, 792558, 777698, 791999,…	986	2596	12782	0.9637724756764191	1.0	0.9828987635214581	99.99999988648314
GOTERM_CC_FAT	GO:0043228~non-membrane-bounded organelle	193	14.32813659985152	0.7585048220866457	801968, 821623, 808807, 823567, 802060, 816836, 791589, 778484, 816379, 792389, 799611, 797301, 813889, 806171, 814849, 778958, 796443, 783129, 825500, 785066, 819142, 817943, 773158, 825273, 816383, 787894, 797968, 772418, 798860, 802048, 779157, 789047, 785977, 773935, 823054, 795592, 817025, 806630, 822191, 776746, 787073, 799856, 793471, 799854, 799251, 781145, 817307, 792558, 777698, 791999,…	986	2596	12782	0.9637724756764191	1.0	0.9828987635214581	99.99999988648314
Annotation Cluster 115	Enrichment Score: 0.8955008554122017
Category	Term	Count	%	PValue	Genes	List Total	Pop Hits	Pop Total	Fold Enrichment	Bonferroni	Benjamini	FDR
GOTERM_BP_FAT	GO:0006493~protein amino acid O-linked glycosylation	6	0.4454342984409799	0.043896486720877946	774518, 793125, 816893, 793097, 782667, 789913	1076	25	13528	3.0173977695167284	1.0	0.5047435165261205	56.181488076125575
GOTERM_BP_FAT	GO:0009101~glycoprotein biosynthetic process	19	1.4105419450631032	0.07688483316206857	822584, 783847, 793125, 790656, 779941, 816893, 800071, 793097, 799920, 789913, 825101, 774518, 792283, 822917, 805944, 812876, 782667, 772628, 774077	1076	158	13528	1.511881793797939	1.0	0.6376098032569745	77.01932681932294
GOTERM_BP_FAT	GO:0009100~glycoprotein metabolic process	22	1.6332590942835932	0.1237415832497003	822584, 794793, 783847, 793125, 790656, 779941, 816893, 800071, 793097, 799920, 789913, 825101, 806598, 774518, 792283, 785925, 822917, 805944, 812876, 782667, 772628, 774077	1076	202	13528	1.3692811660348192	1.0	0.7475446574001507	91.17909596045158
GOTERM_BP_FAT	GO:0006486~protein amino acid glycosylation	14	1.0393466963622866	0.2164725933559215	822584, 793125, 816893, 793097, 799920, 789913, 825101, 774518, 792283, 822917, 805944, 782667, 812876, 774077	1076	128	13528	1.3751161710037174	1.0	0.8702240106766161	98.87126312720956
GOTERM_BP_FAT	GO:0043413~biopolymer glycosylation	14	1.0393466963622866	0.2164725933559215	822584, 793125, 816893, 793097, 799920, 789913, 825101, 774518, 792283, 822917, 805944, 782667, 812876, 774077	1076	128	13528	1.3751161710037174	1.0	0.8702240106766161	98.87126312720956
GOTERM_BP_FAT	GO:0070085~glycosylation	14	1.0393466963622866	0.2164725933559215	822584, 793125, 816893, 793097, 799920, 789913, 825101, 774518, 792283, 822917, 805944, 782667, 812876, 774077	1076	128	13528	1.3751161710037174	1.0	0.8702240106766161	98.87126312720956
Annotation Cluster 116	Enrichment Score: 0.881621459286715
Category	Term	Count	%	PValue	Genes	List Total	Pop Hits	Pop Total	Fold Enrichment	Bonferroni	Benjamini	FDR
GOTERM_MF_FAT	GO:0003777~microtubule motor activity	12	0.8908685968819599	0.040306473639549666	797753, 816988, 809166, 810342, 806171, 792541, 784889, 799856, 802146, 815529, 816651, 816383	1033	77	12983	1.958687972240731	1.0	0.6718853873103035	48.73855559160906
GOTERM_BP_FAT	GO:0007018~microtubule-based movement	15	1.1135857461024499	0.06378716375623213	806171, 784889, 777698, 815529, 797753, 809166, 810342, 816988, 789012, 814381, 799856, 802146, 786081, 816651, 816383	1076	113	13528	1.668914695529164	1.0	0.5890673906228556	70.22637837848625
SP_PIR_KEYWORDS	motor protein	15	1.1135857461024499	0.07558685290213829	813889, 781145, 806171, 784889, 803983, 815529, 797753, 809166, 810342, 816988, 775171, 799856, 802146, 816651, 816383	1340	132	19235	1.6311906377204883	1.0	0.38997116034316825	69.10239218295156
UP_SEQ_FEATURE	domain:Kinesin-motor	7	0.5196733481811433	0.0775587108351194	797753, 816988, 810342, 799856, 802146, 815529, 816383	1340	43	19113	2.321954182575495	1.0	0.9250262868890233	77.3033364099436
INTERPRO	IPR001752:Kinesin, motor region	7	0.5196733481811433	0.09599130429387862	797753, 816988, 810342, 799856, 802146, 815529, 816383	1267	42	16659	2.191397000789266	1.0	0.8892749131004333	82.00089352223148
INTERPRO	IPR019821:Kinesin, motor region, conserved site	7	0.5196733481811433	0.09599130429387862	797753, 816988, 810342, 799856, 802146, 815529, 816383	1267	42	16659	2.191397000789266	1.0	0.8892749131004333	82.00089352223148
GOTERM_MF_FAT	GO:0003774~motor activity	16	1.1878247958426131	0.1575345984383644	813889, 781145, 806171, 784889, 803983, 815529, 797753, 809166, 810342, 816988, 792541, 775171, 799856, 802146, 816651, 816383	1033	142	12983	1.4161405996482281	1.0	0.8768122578060769	93.82281512727789
SMART	SM00129:KISc	7	0.5196733481811433	0.15808700133514533	797753, 816988, 810342, 799856, 802146, 815529, 816383	797	42	9079	1.89857800083647	1.0	0.781463610581872	90.26740095723076
GOTERM_BP_FAT	GO:0007017~microtubule-based process	25	1.855976243504083	0.2093194597694099	808807, 784889, 797753, 789012, 814381, 823054, 792389, 773315, 799856, 800352, 806171, 777698, 815529, 782105, 782754, 816988, 810342, 809166, 785288, 810462, 786081, 802146, 798078, 816383, 816651	1076	253	13528	1.2423409788853461	1.0	0.8631534922513588	98.66604689504044
SP_PIR_KEYWORDS	microtubule	20	1.4847809948032664	0.2574037765532231	806171, 814849, 784889, 777698, 775288, 815529, 775965, 797753, 809166, 810342, 816988, 789012, 785288, 776746, 799856, 802146, 816383, 797855, 800352, 816651	1340	231	19235	1.2428119144537055	1.0	0.6947981715557261	98.82885438888935
GOTERM_CC_FAT	GO:0005875~microtubule associated complex	11	0.8166295471417966	0.2598473892256804	809166, 806171, 814849, 792541, 785288, 784889, 777698, 802146, 815529, 807581, 816651	986	102	12782	1.3980233066857575	1.0	0.7772329589889773	98.72423701160406
GOTERM_CC_FAT	GO:0005874~microtubule	22	1.6332590942835932	0.5438495487013685	806171, 814849, 784889, 777698, 775288, 815529, 790178, 775965, 797753, 809166, 810342, 816988, 789012, 784752, 785288, 776746, 799856, 802146, 816383, 797855, 800352, 816651	986	274	12782	1.0408640677514398	1.0	0.9343798209694127	99.99885537621137
Annotation Cluster 117	Enrichment Score: 0.8561161248918142
Category	Term	Count	%	PValue	Genes	List Total	Pop Hits	Pop Total	Fold Enrichment	Bonferroni	Benjamini	FDR
BIOCARTA	h_granulocytesPathway:Adhesion and Diapedesis of Granulocytes	5	0.3711952487008166	0.08130752310779894	812193, 805414, 791612, 772471, 813881	154	16	1437	2.9159902597402594	0.9999999993248974	0.9286044358767632	66.74577744501251
GOTERM_BP_FAT	GO:0007159~leukocyte adhesion	5	0.3711952487008166	0.17877888549875073	805414, 788044, 791612, 773943, 813881	1076	28	13528	2.245087626128518	1.0	0.8314536439478991	97.32282238247777
GOTERM_BP_FAT	GO:0045123~cellular extravasation	3	0.22271714922048996	0.1858680182729056	805414, 791612, 813881	1076	10	13528	3.7717472118959106	1.0	0.841987679649946	97.7172058819206
Annotation Cluster 118	Enrichment Score: 0.8392390801016452
Category	Term	Count	%	PValue	Genes	List Total	Pop Hits	Pop Total	Fold Enrichment	Bonferroni	Benjamini	FDR
INTERPRO	IPR001005:SANT, DNA-binding	9	0.6681514476614699	0.030151173429526015	800452, 802658, 783184, 826239, 780418, 778482, 814629, 790042, 778618	1267	49	16659	2.415008939645314	1.0	0.6847669930602587	40.56191484907221
INTERPRO	IPR014778:Myb, DNA-binding	7	0.5196733481811433	0.04624358062898019	800452, 802658, 826239, 780418, 814629, 790042, 778618	1267	35	16659	2.6296764009471194	1.0	0.7602839385243908	55.27136931556306
SMART	SM00717:SANT	9	0.6681514476614699	0.06120844408302634	800452, 802658, 783184, 826239, 780418, 778482, 814629, 790042, 778618	797	49	9079	2.092310449901416	0.9999999989281844	0.6089086716355752	57.47666939705156
INTERPRO	IPR017930:Myb-type HTH DNA-binding domain	3	0.22271714922048996	0.14554595470289805	802658, 780418, 790042	1267	9	16659	4.3827940015785325	1.0	0.9419816123940897	93.09439781046088
UP_SEQ_FEATURE	domain:SANT	3	0.22271714922048996	0.3883745586213844	800452, 814629, 778618	1340	19	19113	2.2521209740769836	1.0	0.9997692345437309	99.98803348670096
UP_SEQ_FEATURE	DNA-binding region:H-T-H motif	3	0.22271714922048996	0.46245519712351246	802658, 780418, 790042	1340	22	19113	1.9450135685210315	1.0	0.9999460783094525	99.9988831223783
INTERPRO	IPR017884:SANT, eukarya	3	0.22271714922048996	0.5981895890633577	800452, 814629, 778618	1267	26	16659	1.517121000546415	1.0	0.999815041321298	99.99998132671573
Annotation Cluster 119	Enrichment Score: 0.8382266554638297
Category	Term	Count	%	PValue	Genes	List Total	Pop Hits	Pop Total	Fold Enrichment	Bonferroni	Benjamini	FDR
INTERPRO	IPR001007:von Willebrand factor, type C	8	0.5939123979213066	0.029399768298940136	772599, 796832, 795569, 775476, 814924, 799424, 815624, 808600	1267	40	16659	2.629676400947119	1.0	0.6909223900237283	39.77452116066146
SMART	SM00214:VWC	8	0.5939123979213066	0.05658960848655602	772599, 796832, 795569, 775476, 814924, 799424, 815624, 808600	797	40	9079	2.278293601003764	0.9999999946652461	0.6142057776358234	54.55518215063784
UP_SEQ_FEATURE	domain:VWFD 4	3	0.22271714922048996	0.08135956888494332	796832, 775476, 799424	1340	7	19113	6.112899786780384	1.0	0.9311165090649494	78.96108934475458
UP_SEQ_FEATURE	domain:VWFD 3	3	0.22271714922048996	0.151896907208697	796832, 775476, 799424	1340	10	19113	4.279029850746269	1.0	0.984996185638018	95.15071037345088
UP_SEQ_FEATURE	domain:VWFD 1	3	0.22271714922048996	0.151896907208697	796832, 775476, 799424	1340	10	19113	4.279029850746269	1.0	0.984996185638018	95.15071037345088
UP_SEQ_FEATURE	domain:VWFD 2	3	0.22271714922048996	0.151896907208697	796832, 775476, 799424	1340	10	19113	4.279029850746269	1.0	0.984996185638018	95.15071037345088
INTERPRO	IPR018453:Protease inhibitor I8, cysteine-rich trypsin inhibitor-like subgroup	3	0.22271714922048996	0.2015279168987001	796832, 775476, 799424	1267	11	16659	3.5859223649278897	1.0	0.9710496882501103	97.81665885339036
INTERPRO	IPR014853:Conserved-cysteine-rich domain	3	0.22271714922048996	0.25941663121522623	796832, 775476, 799424	1267	13	16659	3.03424200109283	1.0	0.9866211276214049	99.3922857296842
INTERPRO	IPR001846:von Willebrand factor, type D	3	0.22271714922048996	0.3743737198106848	796832, 775476, 799424	1267	17	16659	2.3203027067180466	1.0	0.9966448997275927	99.96541990792953
SMART	SM00216:VWD	3	0.22271714922048996	0.4466414556576041	796832, 775476, 799424	797	17	9079	2.010259059709204	1.0	0.9513677402269093	99.96683420098506
Annotation Cluster 120	Enrichment Score: 0.8381851801491191
Category	Term	Count	%	PValue	Genes	List Total	Pop Hits	Pop Total	Fold Enrichment	Bonferroni	Benjamini	FDR
INTERPRO	IPR001007:von Willebrand factor, type C	8	0.5939123979213066	0.029399768298940136	772599, 796832, 795569, 775476, 814924, 799424, 815624, 808600	1267	40	16659	2.629676400947119	1.0	0.6909223900237283	39.77452116066146
SMART	SM00214:VWC	8	0.5939123979213066	0.05658960848655602	772599, 796832, 795569, 775476, 814924, 799424, 815624, 808600	797	40	9079	2.278293601003764	0.9999999946652461	0.6142057776358234	54.55518215063784
UP_SEQ_FEATURE	domain:VWFC 3	3	0.22271714922048996	0.2567390659418792	772599, 775476, 799424	1340	14	19113	3.056449893390192	1.0	0.9974984298979208	99.57046007360724
UP_SEQ_FEATURE	domain:VWFC 1	3	0.22271714922048996	0.3883745586213844	772599, 775476, 799424	1340	19	19113	2.2521209740769836	1.0	0.9997692345437309	99.98803348670096
UP_SEQ_FEATURE	domain:VWFC 2	3	0.22271714922048996	0.3883745586213844	772599, 775476, 799424	1340	19	19113	2.2521209740769836	1.0	0.9997692345437309	99.98803348670096
Annotation Cluster 121	Enrichment Score: 0.8336056210895407
Category	Term	Count	%	PValue	Genes	List Total	Pop Hits	Pop Total	Fold Enrichment	Bonferroni	Benjamini	FDR
SP_PIR_KEYWORDS	macrophage	6	0.4454342984409799	8.493661833034666E-4	797665, 825577, 817216, 823841, 818195, 813881	1340	12	19235	7.177238805970149	0.4263417956571235	0.016699045166648774	1.2617505930874962
SP_PIR_KEYWORDS	lymphokine	6	0.4454342984409799	0.0019090760295325665	797665, 825577, 812193, 823841, 818195, 813881	1340	14	19235	6.151918976545843	0.713417554716745	0.0293171176814786	2.8151437641714794
GOTERM_BP_FAT	GO:0032642~regulation of chemokine production	6	0.4454342984409799	0.004800305332562564	797665, 825577, 805066, 812193, 813881, 786639	1076	15	13528	5.0289962825278804	0.9999999722408275	0.1812664190947847	8.464897962875117
GOTERM_BP_FAT	GO:0032722~positive regulation of chemokine production	4	0.2969561989606533	0.013731011307150707	825577, 805066, 813881, 786639	1076	7	13528	7.1842804036112575	1.0	0.31333246939632464	22.44174065889085
BIOCARTA	h_inflamPathway:Cytokines and Inflammatory Response	8	0.5939123979213066	0.015511840924724846	825577, 812193, 772471, 817216, 819682, 823841, 818195, 813881	154	26	1437	2.8711288711288714	0.9796101626760507	0.6221204058740673	18.36930942204569
GOTERM_BP_FAT	GO:0045073~regulation of chemokine biosynthetic process	4	0.2969561989606533	0.039330267512163744	797665, 825577, 812193, 813881	1076	10	13528	5.0289962825278804	1.0	0.48601078384551866	52.170943504011845
SP_PIR_KEYWORDS	immunoregulation	3	0.22271714922048996	0.06018691602308627	797665, 825577, 812193	1340	6	19235	7.177238805970149	1.0	0.3537199066190376	60.449763453574775
GOTERM_BP_FAT	GO:0032675~regulation of interleukin-6 production	7	0.5196733481811433	0.062165883722768794	797665, 825577, 815309, 805066, 824242, 812193, 813881	1076	36	13528	2.4446509706732753	1.0	0.584844265544953	69.26424166578647
GOTERM_BP_FAT	GO:0043410~positive regulation of MAPKKK cascade	8	0.5939123979213066	0.08327090320238055	783375, 797665, 825577, 805066, 813799, 794032, 827054, 813881	1076	48	13528	2.0954151177199503	1.0	0.653038576225043	79.77232735958917
BBID	88.Alternatively_Activated_APC	4	0.2969561989606533	0.11310804388538215	812193, 817216, 823841, 813881	41	11	358	3.1751662971175167	0.9999031621519171	0.8425259394973479	71.81582756547269
GOTERM_BP_FAT	GO:0045732~positive regulation of protein catabolic process	5	0.3711952487008166	0.16278772350875542	797665, 784752, 812193, 813881, 819946	1076	27	13528	2.328239019688834	1.0	0.812341407903759	96.183825052971
GOTERM_BP_FAT	GO:0032755~positive regulation of interleukin-6 production	4	0.2969561989606533	0.18811782644697692	797665, 825577, 805066, 813881	1076	19	13528	2.646840148698885	1.0	0.8444328844410699	97.83041794004586
BIOCARTA	h_mspPathway:Msp/Ron Receptor Signaling Pathway	3	0.22271714922048996	0.20607997790564367	797665, 823841, 813881	154	8	1437	3.4991883116883113	1.0	0.9783082731173559	95.00166867111078
BIOCARTA	h_stemPathway:Regulation of hematopoiesis by cytokines	4	0.2969561989606533	0.2088015504559566	825577, 772471, 817216, 823841	154	15	1437	2.4883116883116885	1.0	0.9738743583260187	95.21960823469313
KEGG_PATHWAY	hsa04940:Type I diabetes mellitus	6	0.4454342984409799	0.30630126756733667	797665, 812193, 799097, 819682, 818195, 813881	447	42	5085	1.6251198465963566	1.0	0.6893194038973409	98.88968687719928
GOTERM_BP_FAT	GO:0045408~regulation of interleukin-6 biosynthetic process	3	0.22271714922048996	0.3071048775298474	797665, 824242, 812193	1076	14	13528	2.6941051513542216	1.0	0.9325517128655498	99.88216257623225
BIOCARTA	h_il1rPathway:Signal transduction through IL1R	5	0.3711952487008166	0.37325895115990887	797665, 825577, 784925, 813881, 816836	154	29	1437	1.6088222122704878	1.0	0.9936429070767119	99.76791729952569
GOTERM_BP_FAT	GO:0042176~regulation of protein catabolic process	6	0.4454342984409799	0.39796784853420625	797665, 784752, 812193, 813881, 819946, 808971	1076	52	13528	1.4506720045753503	1.0	0.9642126791305039	99.99110485034515
KEGG_PATHWAY	hsa05332:Graft-versus-host disease	5	0.3711952487008166	0.4506105343255272	797665, 825577, 812193, 799097, 813881	447	39	5085	1.4584408879710895	1.0	0.7605686309089479	99.93705498208395
KEGG_PATHWAY	hsa04621:NOD-like receptor signaling pathway	7	0.5196733481811433	0.4642340826936525	797665, 825577, 772471, 803187, 784925, 808915, 813881	447	62	5085	1.2843689110197014	1.0	0.7700332767613651	99.95378731898663
GOTERM_BP_FAT	GO:0001818~negative regulation of cytokine production	4	0.2969561989606533	0.5909251123576366	815309, 805066, 813881, 786639	1076	38	13528	1.3234200743494424	1.0	0.9928069264973711	99.99999268045802
GOTERM_BP_FAT	GO:0051092~positive regulation of NF-kappaB transcription factor activity	4	0.2969561989606533	0.6431049530140869	797665, 825577, 801848, 813881	1076	41	13528	1.2265844591531416	1.0	0.9958593921691622	99.99999940409936
GOTERM_BP_FAT	GO:0042035~regulation of cytokine biosynthetic process	6	0.4454342984409799	0.7101681727061526	797665, 825577, 783108, 824242, 812193, 813881	1076	74	13528	1.019391138350246	1.0	0.9981772265850537	99.99999998700972
GOTERM_BP_FAT	GO:0051091~positive regulation of transcription factor activity	5	0.3711952487008166	0.7126932199232814	797665, 825577, 801848, 818242, 813881	1076	60	13528	1.0477075588599754	1.0	0.998241030351909	99.9999999889397
GOTERM_BP_FAT	GO:0051101~regulation of DNA binding	9	0.6681514476614699	0.7551675755160032	783934, 797648, 797665, 825577, 789528, 801848, 818242, 826086, 813881	1076	121	13528	0.9351439368336969	1.0	0.99901507889021	99.9999999994156
GOTERM_BP_FAT	GO:0043388~positive regulation of DNA binding	5	0.3711952487008166	0.8175680198243696	797665, 825577, 801848, 818242, 813881	1076	70	13528	0.8980350504514074	1.0	0.9996575840583594	99.99999999999739
GOTERM_BP_FAT	GO:0051090~regulation of transcription factor activity	7	0.5196733481811433	0.8372694708195919	783934, 797665, 825577, 801848, 818242, 826086, 813881	1076	103	13528	0.8544411159634749	1.0	0.999783701238948	99.99999999999967
GOTERM_BP_FAT	GO:0051098~regulation of binding	10	0.7423904974016332	0.8670389065377463	783934, 797648, 797665, 825577, 789528, 801848, 818242, 826086, 813881, 807648	1076	153	13528	0.8217314187137061	1.0	0.9998942388129777	99.99999999999999
GOTERM_BP_FAT	GO:0051099~positive regulation of binding	5	0.3711952487008166	0.8768267379364821	797665, 825577, 801848, 818242, 813881	1076	78	13528	0.8059288914307503	1.0	0.9999225298631044	100.0
Annotation Cluster 122	Enrichment Score: 0.8313388791764145
Category	Term	Count	%	PValue	Genes	List Total	Pop Hits	Pop Total	Fold Enrichment	Bonferroni	Benjamini	FDR
GOTERM_BP_FAT	GO:0044087~regulation of cellular component biogenesis	20	1.4847809948032664	0.017133224280699674	776464, 786686, 779000, 772418, 820444, 782042, 822052, 779157, 816836, 782754, 787067, 819591, 784752, 787834, 790577, 780418, 785288, 773315, 796402, 793566	1076	142	13528	1.770773338918268	1.0	0.35801853229422687	27.214810778407195
SP_PIR_KEYWORDS	actin capping	5	0.3711952487008166	0.03907730190574897	776464, 772418, 787834, 820444, 782042	1340	19	19235	3.7774941084053415	0.9999999999952329	0.27518815938591823	44.88025356007147
GOTERM_BP_FAT	GO:0032271~regulation of protein polymerization	11	0.8166295471417966	0.04140938679206051	782754, 776464, 772418, 787834, 784752, 780418, 820444, 785288, 773315, 782042, 816836	1076	68	13528	2.0337852613164227	1.0	0.49784729136345174	54.038275159346625
UP_SEQ_FEATURE	repeat:Gelsolin-like 6	3	0.22271714922048996	0.042536445398926565	776464, 772418, 820444	1340	5	19113	8.558059701492539	1.0	0.833982561106217	54.99757236419362
PIR_SUPERFAMILY	PIRSF002347:villin	3	0.22271714922048996	0.049723339622140254	776464, 772418, 820444	565	5	7396	7.854159292035398	0.9999999999999833	0.9892398119565214	53.091642833229045
GOTERM_BP_FAT	GO:0043254~regulation of protein complex assembly	13	0.9651076466221231	0.05219461031734886	776464, 786686, 772418, 820444, 782042, 816836, 782754, 784752, 787834, 780418, 785288, 790577, 773315	1076	90	13528	1.8160264353572906	1.0	0.5394612981575035	62.66885459918827
UP_SEQ_FEATURE	repeat:Gelsolin-like 4	3	0.22271714922048996	0.08135956888494332	776464, 772418, 820444	1340	7	19113	6.112899786780384	1.0	0.9311165090649494	78.96108934475458
UP_SEQ_FEATURE	repeat:Gelsolin-like 5	3	0.22271714922048996	0.08135956888494332	776464, 772418, 820444	1340	7	19113	6.112899786780384	1.0	0.9311165090649494	78.96108934475458
INTERPRO	IPR007123:Gelsolin region	4	0.2969561989606533	0.08486517369188319	776464, 772418, 820444, 778327	1267	14	16659	3.756680572781599	1.0	0.8756489785351778	77.84230162234736
GOTERM_BP_FAT	GO:0051693~actin filament capping	5	0.3711952487008166	0.09213334746338195	776464, 772418, 787834, 820444, 782042	1076	22	13528	2.857384251436296	1.0	0.6749709836603404	83.08014379073686
GOTERM_BP_FAT	GO:0043242~negative regulation of protein complex disassembly	7	0.5196733481811433	0.10318822217747682	776464, 772418, 787834, 784752, 820444, 785288, 782042	1076	41	13528	2.146522803517998	1.0	0.7023215314016854	86.49188062606034
UP_SEQ_FEATURE	repeat:Gelsolin-like 1	3	0.22271714922048996	0.10357653065025338	776464, 772418, 820444	1340	8	19113	5.348787313432836	1.0	0.9600895963745196	86.58104867903975
UP_SEQ_FEATURE	repeat:Gelsolin-like 2	3	0.22271714922048996	0.10357653065025338	776464, 772418, 820444	1340	8	19113	5.348787313432836	1.0	0.9600895963745196	86.58104867903975
UP_SEQ_FEATURE	domain:HP	3	0.22271714922048996	0.10357653065025338	776464, 772418, 787834	1340	8	19113	5.348787313432836	1.0	0.9600895963745196	86.58104867903975
UP_SEQ_FEATURE	repeat:Gelsolin-like 3	3	0.22271714922048996	0.10357653065025338	776464, 772418, 820444	1340	8	19113	5.348787313432836	1.0	0.9600895963745196	86.58104867903975
GOTERM_BP_FAT	GO:0030835~negative regulation of actin filament depolymerization	5	0.3711952487008166	0.11833540883786833	776464, 772418, 787834, 820444, 782042	1076	24	13528	2.6192688971499383	1.0	0.7349221462525666	90.12327859792585
INTERPRO	IPR007122:Gelsolin	3	0.22271714922048996	0.11897648753097512	776464, 772418, 820444	1267	8	16659	4.930643251775849	1.0	0.9172650828011644	88.38056816238591
INTERPRO	IPR003128:Villin headpiece	3	0.22271714922048996	0.11897648753097512	776464, 772418, 787834	1267	8	16659	4.930643251775849	1.0	0.9172650828011644	88.38056816238591
GOTERM_BP_FAT	GO:0051494~negative regulation of cytoskeleton organization	8	0.5939123979213066	0.1438678480487019	776464, 772418, 787834, 784752, 820444, 785288, 782042, 816836	1076	55	13528	1.8287259209192293	1.0	0.7799607484920876	94.24531569160274
SMART	SM00262:GEL	3	0.22271714922048996	0.15100015532237043	776464, 772418, 820444	797	8	9079	4.2718005018820575	1.0	0.7739293768849469	89.09779362845963
SMART	SM00153:VHP	3	0.22271714922048996	0.15100015532237043	776464, 772418, 787834	797	8	9079	4.2718005018820575	1.0	0.7739293768849469	89.09779362845963
GOTERM_BP_FAT	GO:0030834~regulation of actin filament depolymerization	5	0.3711952487008166	0.16278772350875542	776464, 772418, 787834, 820444, 782042	1076	27	13528	2.328239019688834	1.0	0.812341407903759	96.183825052971
GOTERM_BP_FAT	GO:0030837~negative regulation of actin filament polymerization	5	0.3711952487008166	0.17877888549875073	776464, 772418, 787834, 820444, 782042	1076	28	13528	2.245087626128518	1.0	0.8314536439478991	97.32282238247777
GOTERM_BP_FAT	GO:0032272~negative regulation of protein polymerization	5	0.3711952487008166	0.19526811888115614	776464, 772418, 787834, 820444, 782042	1076	29	13528	2.1676708114344314	1.0	0.8500558992025911	98.15600665001197
GOTERM_BP_FAT	GO:0010639~negative regulation of organelle organization	10	0.7423904974016332	0.2022463795472536	776464, 772418, 821929, 787834, 784752, 780418, 820444, 785288, 782042, 816836	1076	82	13528	1.5332305739414271	1.0	0.8570655358238489	98.42879082404808
GOTERM_BP_FAT	GO:0043244~regulation of protein complex disassembly	7	0.5196733481811433	0.21641553995098678	776464, 772418, 787834, 784752, 820444, 785288, 782042	1076	51	13528	1.7256359792987828	1.0	0.8707584670538431	98.86975141906733
GOTERM_BP_FAT	GO:0033043~regulation of organelle organization	21	1.55902004454343	0.27627450151209093	776464, 800385, 797665, 772418, 783847, 821929, 820444, 793095, 782042, 813881, 816836, 787067, 782754, 784752, 787834, 785288, 807456, 780418, 773315, 818195, 784458	1076	217	13528	1.2166926489986811	1.0	0.9155756933828023	99.73769635388189
GOTERM_BP_FAT	GO:0031333~negative regulation of protein complex assembly	5	0.3711952487008166	0.28327673753807625	776464, 772418, 787834, 820444, 782042	1076	34	13528	1.8488956921058388	1.0	0.9199315779510098	99.78062244851505
GOTERM_BP_FAT	GO:0051493~regulation of cytoskeleton organization	14	1.0393466963622866	0.2842212546579137	776464, 772418, 820444, 782042, 816836, 782754, 787067, 784752, 787834, 807456, 780418, 785288, 773315, 784458	1076	136	13528	1.294226984474087	1.0	0.9203065048275461	99.7858760486661
GOTERM_BP_FAT	GO:0030833~regulation of actin filament polymerization	6	0.4454342984409799	0.430201381490358	776464, 772418, 787834, 820444, 782042, 816836	1076	54	13528	1.3969434118133004	1.0	0.9716178852356874	99.99676499612312
GOTERM_BP_FAT	GO:0007015~actin filament organization	7	0.5196733481811433	0.5139162271064972	792309, 787834, 817366, 820444, 783129, 782042, 786017	1076	72	13528	1.2223254853366377	1.0	0.9860072161253189	99.99982566454261
GOTERM_BP_FAT	GO:0008064~regulation of actin polymerization or depolymerization	6	0.4454342984409799	0.5390080413640691	776464, 772418, 787834, 820444, 782042, 816836	1076	61	13528	1.2366384301298068	1.0	0.9885060120314805	99.99993418994471
GOTERM_BP_FAT	GO:0030832~regulation of actin filament length	6	0.4454342984409799	0.5683361291967237	776464, 772418, 787834, 820444, 782042, 816836	1076	63	13528	1.197380067268543	1.0	0.991059185124708	99.9999803413707
GOTERM_BP_FAT	GO:0032970~regulation of actin filament-based process	8	0.5939123979213066	0.6038507808758602	787067, 776464, 772418, 787834, 820444, 782042, 816836, 809566	1076	92	13528	1.0932600614191046	1.0	0.9936891640252673	99.99999594326475
GOTERM_BP_FAT	GO:0051129~negative regulation of cellular component organization	11	0.8166295471417966	0.7004957130084559	776464, 772418, 821929, 787834, 786363, 784752, 780418, 820444, 785288, 782042, 816836	1076	142	13528	0.9739253364050474	1.0	0.9979373271127137	99.99999997624919
GOTERM_BP_FAT	GO:0032956~regulation of actin cytoskeleton organization	7	0.5196733481811433	0.72002828246997	787067, 776464, 772418, 787834, 820444, 782042, 816836	1076	89	13528	0.9888475836431228	1.0	0.9984152866675523	99.99999999312433
Annotation Cluster 123	Enrichment Score: 0.8306085152563125
Category	Term	Count	%	PValue	Genes	List Total	Pop Hits	Pop Total	Fold Enrichment	Bonferroni	Benjamini	FDR
INTERPRO	IPR002153:Transient receptor potential protein	3	0.22271714922048996	0.07048305030941422	808530, 791075, 797625	1267	6	16659	6.574191002367798	1.0	0.8367116097168819	71.11957102368638
PIR_SUPERFAMILY	PIRSF005528:transient receptor potential cation channel, subfamily C	3	0.22271714922048996	0.07088097209900562	808530, 791075, 797625	565	6	7396	6.5451327433628315	1.0	0.9937859345990222	66.4173894952872
INTERPRO	IPR013555:Transient receptor potential II	3	0.22271714922048996	0.09381842078038624	808530, 791075, 797625	1267	7	16659	5.635020859172399	1.0	0.8863408355771799	81.25143719150249
INTERPRO	IPR004729:Transient receptor potential channel	3	0.22271714922048996	0.2015279168987001	808530, 791075, 797625	1267	11	16659	3.5859223649278897	1.0	0.9710496882501103	97.81665885339036
SP_PIR_KEYWORDS	calcium channel	7	0.5196733481811433	0.24960429431594	806627, 808530, 791075, 793227, 818207, 796279, 797625	1340	61	19235	1.6472351357964277	1.0	0.6885305768877368	98.63095423195183
GOTERM_MF_FAT	GO:0005262~calcium channel activity	8	0.5939123979213066	0.4404120220486627	806627, 808530, 791075, 793227, 777749, 818207, 796279, 797625	1033	79	12983	1.272733956645876	1.0	0.9808000311154248	99.99196863328334
Annotation Cluster 124	Enrichment Score: 0.8268385508801839
Category	Term	Count	%	PValue	Genes	List Total	Pop Hits	Pop Total	Fold Enrichment	Bonferroni	Benjamini	FDR
GOTERM_BP_FAT	GO:0007205~activation of protein kinase C activity by G-protein coupled receptor protein signaling pathway	9	0.6681514476614699	0.006303454746167634	787067, 817439, 786686, 788298, 809942, 794032, 794042, 823967, 807956	1076	36	13528	3.143122676579925	0.9999999998826	0.21391376448038824	10.973094476009948
UP_SEQ_FEATURE	domain:DAGKc	3	0.22271714922048996	0.2834764711714417	794042, 823967, 807956	1340	15	19113	2.852686567164179	1.0	0.9984598672426018	99.78085164367322
INTERPRO	IPR001206:Diacylglycerol kinase, catalytic region	3	0.22271714922048996	0.317459148550469	794042, 823967, 807956	1267	15	16659	2.6296764009471194	1.0	0.9933251580346621	99.84816031047853
GOTERM_MF_FAT	GO:0004143~diacylglycerol kinase activity	3	0.22271714922048996	0.33738839046030344	794042, 823967, 807956	1033	15	12983	2.513649564375605	1.0	0.9642049355615833	99.87502404629868
SMART	SM00046:DAGKc	3	0.22271714922048996	0.38361325674320806	794042, 823967, 807956	797	15	9079	2.2782936010037638	1.0	0.9284350406646158	99.85713529482199
Annotation Cluster 125	Enrichment Score: 0.82418354394824
Category	Term	Count	%	PValue	Genes	List Total	Pop Hits	Pop Total	Fold Enrichment	Bonferroni	Benjamini	FDR
GOTERM_CC_FAT	GO:0005911~cell-cell junction	24	1.7817371937639197	0.020414798278133688	807577, 801803, 814144, 823421, 779698, 777748, 778958, 812553, 780476, 810548, 786639, 779065, 793901, 797148, 772748, 775903, 794920, 784752, 784054, 813592, 778456, 822191, 808572, 779928	986	190	12782	1.6374933276395858	0.9999797641684369	0.22689055769761002	25.842676630468063
INTERPRO	IPR017974:Claudin, conserved site	5	0.3711952487008166	0.0703694432415167	807577, 772748, 779698, 777748, 778456	1267	21	16659	3.1305671439846656	1.0	0.8402803217906609	71.05953104756352
UP_SEQ_FEATURE	region of interest:Interactions with TJP1, TJP2 and TJP3	3	0.22271714922048996	0.08135956888494332	807577, 772748, 777748	1340	7	19113	6.112899786780384	1.0	0.9311165090649494	78.96108934475458
GOTERM_BP_FAT	GO:0016338~calcium-independent cell-cell adhesion	5	0.3711952487008166	0.09213334746338195	807577, 772748, 779698, 777748, 778456	1076	22	13528	2.857384251436296	1.0	0.6749709836603404	83.08014379073686
GOTERM_CC_FAT	GO:0070160~occluding junction	10	0.7423904974016332	0.10735523308591098	807577, 775903, 772748, 794920, 784752, 779698, 812553, 777748, 813592, 778456	986	73	12782	1.7758203895634777	1.0	0.5291788715475458	80.72158100763772
GOTERM_CC_FAT	GO:0005923~tight junction	10	0.7423904974016332	0.10735523308591098	807577, 775903, 772748, 794920, 784752, 779698, 812553, 777748, 813592, 778456	986	73	12782	1.7758203895634777	1.0	0.5291788715475458	80.72158100763772
KEGG_PATHWAY	hsa04530:Tight junction	17	1.2620638455827766	0.1250629312409219	807577, 801803, 813889, 797121, 802048, 779698, 777748, 803983, 810548, 818087, 772748, 775903, 794920, 777044, 813592, 775171, 796402	447	134	5085	1.4432034458579583	0.9999999999588992	0.549396036912088	80.68185683607472
INTERPRO	IPR006187:Claudin	4	0.2969561989606533	0.19101908763328895	807577, 772748, 779698, 777748	1267	20	16659	2.629676400947119	1.0	0.9654603270397892	97.27343581212938
GOTERM_CC_FAT	GO:0043296~apical junction complex	11	0.8166295471417966	0.2312480533188608	807577, 775903, 772748, 794920, 784752, 823421, 779698, 812553, 777748, 813592, 778456	986	99	12782	1.4403876493125987	1.0	0.7619965984368648	97.7897837270349
SP_PIR_KEYWORDS	Tight junction	7	0.5196733481811433	0.24960429431594	807577, 775903, 772748, 779698, 777748, 813592, 778456	1340	61	19235	1.6472351357964277	1.0	0.6885305768877368	98.63095423195183
GOTERM_CC_FAT	GO:0016327~apicolateral plasma membrane	11	0.8166295471417966	0.2598473892256804	807577, 775903, 772748, 794920, 784752, 823421, 779698, 812553, 777748, 813592, 778456	986	102	12782	1.3980233066857575	1.0	0.7772329589889773	98.72423701160406
INTERPRO	IPR004031:PMP-22/EMP/MP20/Claudin	4	0.2969561989606533	0.5223539409302759	807577, 772748, 779698, 777748	1267	36	16659	1.4609313338595107	1.0	0.9994542688250958	99.99964752889062
KEGG_PATHWAY	hsa04514:Cell adhesion molecules (CAMs)	10	0.7423904974016332	0.8309866591855131	807577, 772748, 805414, 779698, 791612, 786108, 777748, 780476, 824861, 797947	447	132	5085	0.8618059792556437	1.0	0.9460377030964017	99.99999996846608
Annotation Cluster 126	Enrichment Score: 0.8164822745509109
Category	Term	Count	%	PValue	Genes	List Total	Pop Hits	Pop Total	Fold Enrichment	Bonferroni	Benjamini	FDR
KEGG_PATHWAY	hsa04270:Vascular smooth muscle contraction	19	1.4105419450631032	0.008087899476766134	804478, 821298, 786892, 788298, 808837, 807563, 775133, 809539, 817197, 777544, 795665, 795023, 814682, 811191, 794935, 807456, 826725, 809942, 796402	447	112	5085	1.9298298178331739	0.7662773983894701	0.1140856712839865	9.510336140512642
GOTERM_BP_FAT	GO:0019932~second-messenger-mediated signaling	28	2.078693392724573	0.03340820558648954	803068, 817439, 808837, 805324, 780001, 809539, 813799, 809942, 818195, 783847, 788298, 807563, 775133, 772471, 785330, 794032, 813881, 782105, 799904, 787067, 782771, 823917, 783966, 794935, 821962, 787161, 791916, 827054	1076	235	13528	1.4979988926678796	1.0	0.4540683829218999	46.451036088942196
GOTERM_BP_FAT	GO:0009755~hormone-mediated signaling	9	0.6681514476614699	0.051346388371521015	819622, 794935, 807563, 802114, 775133, 809539, 822729, 817197, 778502	1076	52	13528	2.176008006863025	1.0	0.534890210310329	62.04996134965505
GOTERM_BP_FAT	GO:0007190~activation of adenylate cyclase activity	9	0.6681514476614699	0.06759811543132772	823917, 788298, 808837, 794935, 807563, 787707, 775133, 809539, 809942	1076	55	13528	2.057316661034133	1.0	0.6056329677698189	72.37702978671207
GOTERM_BP_FAT	GO:0045762~positive regulation of adenylate cyclase activity	9	0.6681514476614699	0.07364399047145812	823917, 788298, 808837, 794935, 807563, 787707, 775133, 809539, 809942	1076	56	13528	2.020578863515666	1.0	0.627642068731479	75.49021206718294
GOTERM_BP_FAT	GO:0009123~nucleoside monophosphate metabolic process	10	0.7423904974016332	0.07619476436306737	817849, 811191, 788298, 794935, 807563, 783023, 775133, 793997, 786637, 790179	1076	66	13528	1.9049228342908642	1.0	0.6367482125770527	76.70149597062719
GOTERM_BP_FAT	GO:0009187~cyclic nucleotide metabolic process	7	0.5196733481811433	0.077182629911411	817849, 811191, 788298, 794935, 807563, 775133, 793997	1076	38	13528	2.315985130111524	1.0	0.6378019397958831	77.15521531324441
GOTERM_BP_FAT	GO:0031281~positive regulation of cyclase activity	9	0.6681514476614699	0.08000631486103663	823917, 788298, 808837, 794935, 807563, 787707, 775133, 809539, 809942	1076	57	13528	1.9851301115241635	1.0	0.6464633047968432	78.40648633980787
GOTERM_BP_FAT	GO:0046058~cAMP metabolic process	5	0.3711952487008166	0.08019530602119772	817849, 788298, 794935, 807563, 775133	1076	21	13528	2.993450168171358	1.0	0.6461024536131973	78.48787760808862
GOTERM_BP_FAT	GO:0051349~positive regulation of lyase activity	9	0.6681514476614699	0.09367845098860027	823917, 788298, 808837, 794935, 807563, 787707, 775133, 809539, 809942	1076	59	13528	1.917837565370802	1.0	0.68017465254357	83.60169140108707
GOTERM_BP_FAT	GO:0010579~positive regulation of adenylate cyclase activity by G-protein signaling pathway	7	0.5196733481811433	0.094063800846923	823917, 788298, 808837, 794935, 807563, 775133, 809539	1076	40	13528	2.200185873605948	1.0	0.6805808666701377	83.72937672495378
GOTERM_BP_FAT	GO:0010578~regulation of adenylate cyclase activity involved in G-protein signaling	7	0.5196733481811433	0.094063800846923	823917, 788298, 808837, 794935, 807563, 775133, 809539	1076	40	13528	2.200185873605948	1.0	0.6805808666701377	83.72937672495378
GOTERM_BP_FAT	GO:0007189~activation of adenylate cyclase activity by G-protein signaling pathway	7	0.5196733481811433	0.094063800846923	823917, 788298, 808837, 794935, 807563, 775133, 809539	1076	40	13528	2.200185873605948	1.0	0.6805808666701377	83.72937672495378
GOTERM_BP_FAT	GO:0006171~cAMP biosynthetic process	4	0.2969561989606533	0.0942460761913927	788298, 794935, 807563, 775133	1076	14	13528	3.5921402018056288	1.0	0.6790002693985624	83.78944543425592
GOTERM_BP_FAT	GO:0009124~nucleoside monophosphate biosynthetic process	8	0.5939123979213066	0.09878225658754311	811191, 788298, 794935, 807563, 783023, 775133, 786637, 790179	1076	50	13528	2.0115985130111524	1.0	0.6912720208650567	85.21852003570692
GOTERM_BP_FAT	GO:0030814~regulation of cAMP metabolic process	13	0.9651076466221231	0.11581832384449586	808837, 788298, 807563, 775133, 780001, 809539, 780290, 787067, 823917, 794935, 787707, 813799, 809942	1076	103	13528	1.5868192153607392	1.0	0.7309852394003417	89.59191751218171
GOTERM_BP_FAT	GO:0009190~cyclic nucleotide biosynthetic process	5	0.3711952487008166	0.13251425114454046	811191, 788298, 794935, 807563, 775133	1076	25	13528	2.5144981412639407	1.0	0.7640000297358089	92.66854623201344
GOTERM_BP_FAT	GO:0007188~G-protein signaling, coupled to cAMP nucleotide second messenger	11	0.8166295471417966	0.13595014751521167	782771, 823917, 788298, 808837, 794935, 807563, 813799, 780001, 775133, 791916, 809539	1076	85	13528	1.627028209053138	1.0	0.7686160412700291	93.18431873637142
UP_SEQ_FEATURE	metal ion-binding site:Magnesium 2	6	0.4454342984409799	0.14551666888901793	776417, 794935, 797643, 807563, 775133, 778597	1340	40	19113	2.1395149253731347	1.0	0.9823504466145826	94.4349631838761
[truncated: 2,611 more rows]

## Sheet: FunctionalAnnotationChart
Category	Term	Count	%	PValue	Genes	List Total	Pop Hits	Pop Total	Fold Enrichment	Bonferroni	Benjamini	FDR
[truncated: 1,047 more rows]

## Sheet: FunctionalAnnotationTable
ID	Gene Name	Species	BBID	BIOCARTA	COG_ONTOLOGY	GOTERM_BP_FAT	GOTERM_CC_FAT	GOTERM_MF_FAT	INTERPRO	KEGG_PATHWAY	OMIM_DISEASE	PIR_SUPERFAMILY	SMART	SP_PIR_KEYWORDS	UP_SEQ_FEATURE
[truncated: 1,344 more rows]

[truncated: 8 more sheets: gotermBPFAT, gotermCCFAT, gotermMFFAT, interpro, KEGG, smart, SPpirKEYWORDS, upSEQfeature]
