# Supplementary material for: Effect of a diet enriched with omega-6 and omega-3 fatty acids on the pig liver transcriptome
Source: Genes Nutr. 2016 Mar 17;11:9. doi: 10.1186/s12263-016-0517-4 (PMC4959555; doi:10.1186/s12263-016-0517-4)
Supplement: Additional file 3: — Cytoscape-ClueGo analysis including all DEGs. (XLS 212 kb) [file 12263_2016_517_MOESM3_ESM.xls]

## Sheet: Arkusz1
Title: Effect of a diet enriched with omega-6 and omega-3 fatty acids on the pig liver transcriptome
Journal: Genes and Nutrition
Agnieszka Szostak1, Magdalena Ogłuszka1, Marinus F. W. te Pas2, Ewa Poławska1, Paweł Urbański1, Edyta Juszczuk-Kubiak1, Tadeusz Blicharski1, Chandra Shekhar Pareek3, Jenelle R. Dunkelberger4, Jarosław O. Horbańczuk1, Mariusz Pierzchała1*
1Institute of Genetics and Animal Breeding, Polish Academy of Science, Jastrzębiec, Poland
2Animal Breeding and Genetics Centre, Wageningen UR Livestock Research, Lelystad, The Netherlands
3Functional Genomics Laboratory, Faculty of Biology and Environment Protection, Nicolaus Copernicus University, Toruń, Poland
4Department of Animal Science, Iowa State University, Ames, IA, USA
* Corresponding author
E-mail: m.pierzchala@ighz.pl

## Sheet: Legend
List of genes differentially expressed in pig liver transcriptome between the control and the experimental diet group.
Cytoscape ClueGo analysis of all differentially expressed genes
Sheets	Description
Functional Groups - genes	Functional groups and genes involved
Node Attribute Table	Nodes and GO Terms
Graph	Cytoscape ClueGo graph

## Sheet: Functional groups - genes
Functional groups with genes
Groups	Function	Group Genes
None17	AMPK signaling	ACACA|ADIPOR2|CAB39|CAMKK2|CDKN1A|CPT1A|FASN|GYS1|LIPE|PIK3CG|PIK3R3|PLCB1|PPARGC1B|SLC2A4
None18	Adipogenesis	AHR|BMP2|CDKN1A|CEBPB|EPAS1|GATA2|IGF1|IL6|IL6ST|KLF5|KLF6|KLF7|LIFR|LIPE|LPIN3|MBNL1|PLIN1|PPARA|PRLR|PTGIS|SLC2A4|SPOCK1|TNF
None14	Amoebiasis	ACTN2|ARG2|COL1A1|COL1A2|COL3A1|COL4A4|COL5A2|CSF2|CXCL8|GNAS|IFNG|IL12A|IL1B|IL6|ITGAM|PIK3CG|PIK3R3|PLCB1|PRKCA|TGFB3|TNF|VCL
None16	ChREBP activates metabolic gene expression	ACACA|ACLY|AGPAT1|FASN|MLXIPL
None11	Cytokine-cytokine receptor interaction	ACVR2B|AMHR2|BMP2|BMPR1A|CCR10|CCR3|CD40|CSF1|CSF2|CXCL14|CXCL2|CXCL8|CXCR6|EDAR|FASLG|FLT1|FLT3|GHR|IFNG|IL12A|IL12RB1|IL12RB2|IL15RA|IL17RB|IL18|IL1B|IL5|IL6|IL6R|IL6ST|IL7R|KIT|KITLG|LIFR|LTA|MET|PRLR|TGFB3|TNF|TNFRSF11B|TNFRSF12A|TNFSF13B|XCL1
None19	Cytokines and Inflammatory Response	CSF1|CSF2|CXCL2|IFNG|IL1B|IL5|IL6|TNF
Group6	Dilated cardiomyopathy	ACTB|ADCY5|ADCY8|ADCY9|ATP2A2|CACNA2D4|CACNB1|DES|GNAS|IGF1|IL6|ITGA3|ITGA6|ITGB3|ITGB5|MYH6|RYR2|SGCD|TGFB3|TNF|TNNC1|TNNI3
None12	Insulin secretion	ABCC8|ADCY5|ADCY8|ADCY9|ADCYAP1R1|ATF2|ATP1A4|CAMK2D|CHRM3|GCK|GNAS|KCNMB1|KCNN4|PDX1|PLCB1|PRKCA|RYR2|SLC2A1
None13	Malaria	CD36|CD40|COMP|CXCL8|IFNG|IL12A|IL18|IL1B|IL6|KLRK1|MET|SELP|TGFB3|THBS3|TNF
None15	Regulation of Insulin-like Growth Factor (IGF) transport and uptake by Insulin-like Growth Factor Binding Proteins (IGFBPs)	GZMH|IGF1|IGFBP1|IGFBP3|IGFBP6|MMP1|MMP2|PAPPA2
None20	Senescence and Autophagy	BMP2|BRAF|CDC25B|CDKN1A|CEBPB|COL1A1|CXCL14|CXCL8|IFNG|IGF1|IL1B|IL6|IL6R|IL6ST|KMT2A|MAPK14|PLAT|SPARC
None2	actin cytoskeleton reorganization	ABL2|ANTXR1|CDC42BPA|CDC42BPG|DAPK3|DMTN|EPS8|INSRR|KIT|PARVG|PTK7|S100A9|SHC1|TNIK
None4	axon part	AAK1|AATK|ADORA2A|ADRA2C|APC|CAMK2D|CASR|CCK|CHRM3|DIXDC1|EPB41L3|EPHA4|GOT1|GRM4|IRG1|KCNC3|MBL2|MYOC|NRXN1|PRSS12|ROBO1|ROBO2|SNCG|SPOCK1|TANC1
None0	caveola	ADCYAP1R1|ATP1A4|BMPR1A|CAV2|CBL|CDH13|F2R|FASLG|KCNA5|KIF18A|LIPE|LRP6|PTGIS|SLC2A1|SMO|TRPC4
Group7	cerebellum development	AGTPBP1|ATP2B4|ATRN|CEND1|DIXDC1|FOXP2|FZD3|FZD4|GLI2|LRP6|NFIX|NR2C2|NRXN1|RFX4|SEZ6|SEZ6L2|SMO|TRNP1
Group2	growth of symbiont in host	CD36|EHHADH|IFNG|IL12A|IL6|IL6R|KLRK1|LTA|MBL2|MPO|PGLYRP2|REG3G|TNF
None8	modified amino acid binding	ANXA13|CPS1|CYP21A2|DPEP1|GNMT|GSTM1|NOX4|PRMT3|PRNP|SCIN|SESTD1|SYT3|TRIM72
Group4	muscle cell development	ANK2|CAV2|EDN1|EPAS1|FHL2|FMNL3|IGF1|IGFBP3|JAG1|KLHL41|MAML1|MAPK14|MBNL1|MEG3|MEGF10|MYH6|MYOD1|MYOZ1|OBSCN|PLCB1|RCAN1|SOX9|SPEG|TBX2|TMTC3|UCHL1|ZFHX3
None5	odontogenesis	ACVR2B|APC|AQP3|ASPN|BGLAP|BMP2|BMPR1A|COL1A1|COL1A2|CSF1|DLX3|EDAR|EDARADD|EDN1|EDNRA|GLI2|ITGA6|LRP6|PPARA|SLC24A4|SMO|TFAP2A|TGFB3|TNFRSF11B|TNNC1
Group0	positive regulation of JAK-STAT cascade	ADAM17|ADRA2B|ADRA2C|CBL|CBLB|CCK|CCND2|CD36|CD40|CSF2|CSPG4|DMTN|F2R|FLT3|GHR|IFNG|IGF1|IL12A|IL12RB1|IL12RB2|IL15RA|IL31RA|IL5|IL6|IL6R|IL6ST|IL7R|ITGB3|KIT|KITLG|LIFR|PAK2|PIK3CG|PIK3R3|PRKCA|PRLR|PTPN11|S100A8|S100A9|SHC1|SOCS5|SOCS7|SPRY4|STAM2|STAT4
Group1	positive regulation of inflammatory response	ALOX5AP|ATF2|CD36|CLEC7A|DMBT1|EDNRA|EHHADH|FADD|IL12A|IL18|IL1B|IL1RL1|IL6|IL6ST|IRG1|ITGAM|KLRK1|LTA|LY96|MAP3K1|MAPK14|NLRP6|PGLYRP2|PIK3AP1|PIK3CG|POLR3B|PRKCA|REG3G|S100A12|S100A14|S100A8|S100A9|TLR10|TNF|TRIM15|UBB|ZC3HAV1
None3	positive regulation of interferon-gamma production	FADD|IL12A|IL12RB1|IL12RB2|IL18|IL1B|KLRK1|LTA|PDE4B|TNF|TXK
Group5	positive regulation of leukocyte proliferation	AHR|CBLB|CD209|CD40|CD55|CDKN1A|CSF1|FADD|IFNG|IGF1|IL12A|IL12RB1|IL18|IL1B|IL5|IL6|IL6ST|KITLG|LRRC32|NFATC2|PDE5A|PNP|PRNP|S100A8|S100A9|SFTPD|SPTA1|TNFSF13B|XCL1
None6	positive regulation of myeloid cell differentiation	CSF1|FADD|GATA2|GNAS|HOXA5|IFNG|IL5|JAG1|KITLG|MAPK14|PPARGC1B|PRKCA|RUNX1|SCIN|TNF
None10	regulation of ERBB signaling pathway	ADAM17|ADRA2B|ADRA2C|AP2A1|CBL|CDH13|FASLG|NUP62|SH3TC2|SHC1|SOCS5|STAM2|TFAP2A|UBB|ZFYVE28
None7	regulation of canonical Wnt signaling pathway	APC|APC2|ARNTL|BAMBI|BICC1|BMP2|CAPRIN2|CDK14|COL1A1|CTHRC1|DAPK3|DIXDC1|DKK3|EGR1|KREMEN1|LGR6|LRP6|MAPK14|NPHP3|PTPRO|SLC25A23|SNAI2|SOX9|UBR5|WNT11|WNT4
Group3	regulation of intracellular protein transport	ADORA2A|ANXA13|APC2|BAMBI|BMPR1A|CAMK4|CD36|CD40|CDKN1A|DMTN|EDAR|EXPH5|F2R|IFNG|IGF1|IL18|IL1B|IL1RL1|IL5|IL6|KCNN4|LRRC32|MAPK14|MDFIC|MXI1|PCM1|PKD1|PKD2|PKIA|PLK3|PRKCA|PTPN11|RAB8A|S100A8|S100A9|SH3TC2|SLC25A23|SMO|SNAI2|SSC5D|TENM1|TGFB3|TLR10|TNF|T
None9	regulation of peptide transport	ABCC8|ADRA2C|ARNTL|BLK|BMP8A|CASR|CHRM3|CPT1A|GCK|GNAS|HADHA|IFNG|IL1B|IQGAP1|KCNA5|KCNB1|KISS1|MCU|NNAT|OXCT1|PDE8B|PDX1|PFKM|PRKCA|PTPN11|SLC26A6|SLC2A1|SYBU|TNF
Group8	response to molecule of bacterial origin	ADAM17|CD36|CD40|CD55|CEBPB|CPS1|CSF2|CXCL2|CXCL8|CYP1A1|CYP1A2|CYP21A2|DCN|EDN1|EDNRA|EHHADH|F2R|FASLG|FMO1|IFNG|IL12A|IL12RB2|IL18|IL1B|IL6|IRG1|KLRK1|LTA|LY96|MAPK14|MPO|PDE4B|PLCG2|PRKCA|S100A14|S100A8|S100A9|SELP|SGMS1|SPARC|SSC5D|TNF
None1	triglyceride metabolic process	ACACA|ACLY|ACSL1|AGPAT1|APOA4|APOA5|CPS1|CPT1A|CYP21A2|DGAT2|ELOVL6|FASN|GCK|LDLR|LIPE|MOGAT2|PIK3CG|PLIN1|PNLIPRP2|PRKCA|PTPN11|THRSP|TNXB

## Sheet: Node Attribute Table
Node attribute tables
GOID	GOTerm	Ontology Source	Term PValue	Term PValue Corrected with Bonferroni step down	% Associated Genes	Nr. Genes	Associated Genes Found	All Associated Genes	Genes Cluster #1	%Genes Cluster #1	Genes Cluster #2	%Genes Cluster #2
WP:236	Adipogenesis	WikiPathways_29.04.2014	2.2739160000750957E-5	0.00688996548022754	17.293234	23	[AHR, BMP2, CDKN1A, CEBPB, EPAS1, GATA2, IGF1, IL6, IL6ST, KLF5, KLF6, KLF7, LIFR, LIPE, LPIN3, MBNL1, PLIN1, PPARA, PRLR, PTGIS, SLC2A4, SPOCK1, TNF]	[ADIPOQ, AGPAT2, AGT, AHR, ASIP, BMP1, BMP2, BMP3, BMP4, BSCL2, CDKN1A, CEBPA, CEBPB, CEBPD, CELF1, CFD, CISD1, CNTFR, CREB1, CSHL1, CTNNB1, CYP26A1, CYP26B1, DDIT3, DLK1, DVL1, E2F1, E2F4, EBF1, EGR2, EPAS1, FAS, FOXC2, FOXO1, FRZB, FZD1, GADD45A, GADD45	[AHR, BMP2, EPAS1, GATA2, IL6ST, KLF5, KLF6, LIFR, MBNL1, PLIN1, PPARA, PRLR, PTGIS, SPOCK1, TNF]	65.21739130434783	[CDKN1A, CEBPB, IGF1, IL6, KLF7, LIPE, LPIN3, SLC2A4]	34.78260869565217
WP:530	Cytokines and Inflammatory Response	WikiPathways_29.04.2014	7.664805820820932E-5	0.02230458493858891	34.782608	8	[CSF1, CSF2, CXCL2, IFNG, IL1B, IL5, IL6, TNF]	[CD4, CSF1, CSF2, CSF3, CXCL1, CXCL2, HLA-DRA, HLA-DRB1, IFNB1, IFNG, IL10, IL12B, IL13, IL15, IL1A, IL1B, IL2, IL4, IL5, IL6, PDGFA, TGFB1, TNF]	[CSF1, TNF]	25.0	[CSF2, CXCL2, IFNG, IL1B, IL5, IL6]	75.0
WP:615	Senescence and Autophagy	WikiPathways_29.04.2014	1.1475602557002625E-4	0.03224644318517737	17.821783	18	[BMP2, BRAF, CDC25B, CDKN1A, CEBPB, COL1A1, CXCL14, CXCL8, IFNG, IGF1, IL1B, IL6, IL6R, IL6ST, KMT2A, MAPK14, PLAT, SPARC]	[100509916, 100510195, AKT1S1, AMBRA1, ATG10, ATG13, ATG16L1, ATG3, ATG5, ATG7, BCL2, BECN1, BMI1, BMP2, BRAF, CCL3, CD44, CDC25B, CDKN1A, CDKN1B, CDKN2A, CEBPB, COL10A1, COL1A1, COMMD3-BMI1, CREG1, CXCL1, CXCL14, CXCL8, E2F1, FKBP8, FN1, GABARAP, GABARAP	[BMP2, BRAF, CDC25B, COL1A1, CXCL14, IL6R, IL6ST, KMT2A, MAPK14, PLAT, SPARC]	61.111111111111114	[CDKN1A, CEBPB, CXCL8, IFNG, IGF1, IL1B, IL6]	38.88888888888889
WP:1403	AMPK signaling	WikiPathways_29.04.2014	1.3336823183488994E-4	0.03734310491376918	20.588236	14	[ACACA, ADIPOR2, CAB39, CAMKK2, CDKN1A, CPT1A, FASN, GYS1, LIPE, PIK3CG, PIK3R3, PLCB1, PPARGC1B, SLC2A4]	[ACACA, ACACB, ADIPOQ, ADIPOR1, ADIPOR2, ADRA1A, ADRA1B, AKT1, AKT2, CAB39, CAMKK1, CAMKK2, CCNA1, CCNA2, CCNB1, CDKN1A, CPT1A, CPT1B, CPT1C, CRTC2, EEF2, EEF2K, EIF4EBP1, ELAVL1, FASN, GYS1, GYS2, HMGCR, HNF4A, INS-IGF2, INSR, LEP, LEPR, LIPE, MEF2BNB, M	[ADIPOR2, CAB39, CAMKK2, CPT1A, PIK3CG, PIK3R3, PLCB1, PPARGC1B]	57.14285714285714	[ACACA, CDKN1A, FASN, GYS1, LIPE, SLC2A4]	42.857142857142854
REACTOME:2122	ChREBP activates metabolic gene expression	REACTOME_29.04.2014	6.22115575612891E-5	0.018290197923018992	62.5	5	[ACACA, ACLY, AGPAT1, FASN, MLXIPL]	[ACACA, ACACB, ACLY, AGPAT1, FASN, MLX, MLXIPL, PKLR]	[ACLY, AGPAT1]	40.0	[ACACA, FASN, MLXIPL]	60.0
GO:0002237	response to molecule of bacterial origin	GO_BiologicalProcess_28.04.2014_13h41	3.9226039281288877E-7	1.2395428412887284E-4	15.555555	42	[ADAM17, CD36, CD40, CD55, CEBPB, CPS1, CSF2, CXCL2, CXCL8, CYP1A1, CYP1A2, CYP21A2, DCN, EDN1, EDNRA, EHHADH, F2R, FASLG, FMO1, IFNG, IL12A, IL12RB2, IL18, IL1B, IL6, IRG1, KLRK1, LTA, LY96, MAPK14, MPO, PDE4B, PLCG2, PRKCA, S100A14, S100A8, S100A9, SELP	[ABCA1, ABR, ACP5, ADAM17, ADAM9, ADH5, ADM, AICDA, AKIRIN2, ALPL, AMH, ANKRD1, APOB, AQP2, ARG1, ATP4B, AXL, B2M, BCL10, BCR, BDKRB1, C5AR1, CACTIN, CAMP, CARD9, CASP1, CASP8, CASP9, CCL2, CCL3, CCL5, CCR5, CCR7, CD14, CD180, CD24, CD36, CD40, CD55, CD86	[ADAM17, CD36, CD40, CD55, CYP21A2, DCN, EDN1, EDNRA, EHHADH, F2R, IL12RB2, IRG1, MAPK14, MPO, PDE4B, PLCG2, PRKCA, SELP, SGMS1, SPARC, TNF]	50.0	[CEBPB, CPS1, CSF2, CXCL2, CXCL8, CYP1A1, CYP1A2, FASLG, FMO1, IFNG, IL12A, IL18, IL1B, IL6, KLRK1, LTA, LY96, S100A14, S100A8, S100A9, SSC5D]	50.0
KEGG:04060	Cytokine-cytokine receptor interaction	KEGG_29.04.2014	6.274477296306601E-8	2.0078327348181124E-5	16.226416	43	[ACVR2B, AMHR2, BMP2, BMPR1A, CCR10, CCR3, CD40, CSF1, CSF2, CXCL14, CXCL2, CXCL8, CXCR6, EDAR, FASLG, FLT1, FLT3, GHR, IFNG, IL12A, IL12RB1, IL12RB2, IL15RA, IL17RB, IL18, IL1B, IL5, IL6, IL6R, IL6ST, IL7R, KIT, KITLG, LIFR, LTA, MET, PRLR, TGFB3, TNF, T	[ACKR3, ACVR1, ACVR1B, ACVR2A, ACVR2B, AMH, AMHR2, BMP2, BMP7, BMPR1A, BMPR1B, BMPR2, CCL1, CCL11, CCL13, CCL14, CCL15, CCL16, CCL17, CCL18, CCL19, CCL2, CCL20, CCL21, CCL22, CCL23, CCL24, CCL25, CCL26, CCL27, CCL28, CCL3, CCL3L1, CCL3L3, CCL4, CCL4L1, CC	[ACVR2B, BMP2, BMPR1A, CCR3, CD40, CSF1, CXCL14, CXCR6, FLT1, FLT3, GHR, IL12RB1, IL12RB2, IL15RA, IL6R, IL6ST, IL7R, KIT, KITLG, LIFR, MET, PRLR, TGFB3, TNF, TNFSF13B, XCL1]	60.46511627906976	[AMHR2, CCR10, CSF2, CXCL2, CXCL8, EDAR, FASLG, IFNG, IL12A, IL17RB, IL18, IL1B, IL5, IL6, LTA, TNFRSF11B, TNFRSF12A]	39.53488372093023
KEGG:04630	Jak-STAT signaling pathway	KEGG_29.04.2014	5.876093689051468E-5	0.017393237319592345	16.02564	25	[CBL, CBLB, CCND2, CSF2, GHR, IFNG, IL12A, IL12RB1, IL12RB2, IL15RA, IL5, IL6, IL6R, IL6ST, IL7R, LIFR, PIK3CG, PIK3R3, PRLR, PTPN11, SOCS5, SOCS7, SPRY4, STAM2, STAT4]	[AKT1, AKT2, AKT3, BCL2L1, CBL, CBLB, CBLC, CCND1, CCND2, CCND3, CISH, CLCF1, CNTF, CNTFR, CREBBP, CRLF2, CSF2, CSF2RA, CSF2RB, CSF3, CSF3R, CSH1, CSH2, CTF1, EP300, EPO, EPOR, GH1, GH2, GHR, GRB2, IFNA1, IFNA10, IFNA13, IFNA14, IFNA16, IFNA17, IFNA2, IFN	[CBL, CBLB, GHR, IL12RB1, IL12RB2, IL15RA, IL6R, IL6ST, IL7R, LIFR, PIK3CG, PIK3R3, PRLR, PTPN11, SOCS5, SOCS7, SPRY4]	68.0	[CCND2, CSF2, IFNG, IL12A, IL5, IL6, STAM2, STAT4]	32.0
KEGG:04911	Insulin secretion	KEGG_29.04.2014	1.216946906966529E-5	0.003736027004387244	20.930233	18	[ABCC8, ADCY5, ADCY8, ADCY9, ADCYAP1R1, ATF2, ATP1A4, CAMK2D, CHRM3, GCK, GNAS, KCNMB1, KCNN4, PDX1, PLCB1, PRKCA, RYR2, SLC2A1]	[ABCC8, ADCY1, ADCY2, ADCY3, ADCY4, ADCY5, ADCY6, ADCY7, ADCY8, ADCY9, ADCYAP1, ADCYAP1R1, ATF2, ATF4, ATF6B, ATP1A1, ATP1A2, ATP1A3, ATP1A4, ATP1B1, ATP1B2, ATP1B3, ATP1B4, CACNA1C, CACNA1D, CACNA1F, CACNA1S, CAMK2A, CAMK2B, CAMK2D, CAMK2G, CCKAR, CHRM3,	[ADCY5, ADCY9, ADCYAP1R1, ATF2, CAMK2D, GNAS, KCNMB1, PDX1, PLCB1, PRKCA, RYR2, SLC2A1]	66.66666666666666	[ABCC8, ADCY8, ATP1A4, CHRM3, GCK, KCNN4]	33.33333333333333
KEGG:05144	Malaria	KEGG_29.04.2014	3.921395596635055E-7	1.2430824041333123E-4	30.612246	15	[CD36, CD40, COMP, CXCL8, IFNG, IL12A, IL18, IL1B, IL6, KLRK1, MET, SELP, TGFB3, THBS3, TNF]	[ACKR1, CCL2, CD36, CD40, CD40LG, CD81, COMP, CR1, CSF3, CXCL8, GYPA, GYPB, GYPC, HBA1, HBA2, HBB, HGF, ICAM1, IFNG, IL10, IL12A, IL18, IL1B, IL6, ITGAL, ITGB2, KLRB1, KLRC4-KLRK1, KLRK1, LRP1, MET, MYD88, PECAM1, SDC1, SDC2, SELE, SELP, TGFB1, TGFB2, TGF	[CD36, CD40, MET, SELP, TGFB3, TNF]	40.0	[COMP, CXCL8, IFNG, IL12A, IL18, IL1B, IL6, KLRK1, THBS3]	60.0
KEGG:05146	Amoebiasis	KEGG_29.04.2014	2.5808655443975525E-6	8.052300498520363E-4	20.183487	22	[ACTN2, ARG2, COL1A1, COL1A2, COL3A1, COL4A4, COL5A2, CSF2, CXCL8, GNAS, IFNG, IL12A, IL1B, IL6, ITGAM, PIK3CG, PIK3R3, PLCB1, PRKCA, TGFB3, TNF, VCL]	[ACTN1, ACTN2, ACTN3, ACTN4, ADCY1, ARG1, ARG2, C8A, C8B, C8G, C9, CASP3, CD14, CD1D, COL11A1, COL11A2, COL1A1, COL1A2, COL24A1, COL27A1, COL2A1, COL3A1, COL4A1, COL4A2, COL4A3, COL4A4, COL4A5, COL4A6, COL5A1, COL5A2, COL5A3, CSF2, CTSG, CXCL1, CXCL8, FN1	[ACTN2, COL1A1, COL1A2, COL3A1, COL4A4, COL5A2, GNAS, ITGAM, PIK3CG, PIK3R3, PLCB1, PRKCA, TGFB3, TNF, VCL]	68.18181818181817	[ARG2, CSF2, CXCL8, IFNG, IL12A, IL1B, IL6]	31.818181818181817
KEGG:05410	Hypertrophic cardiomyopathy (HCM)	KEGG_29.04.2014	7.213907792632459E-6	0.0022435253235086948	21.686747	18	[ACTB, ATP2A2, CACNA2D4, CACNB1, DES, IGF1, IL6, ITGA3, ITGA6, ITGB3, ITGB5, MYH6, RYR2, SGCD, TGFB3, TNF, TNNC1, TNNI3]	[ACE, ACTB, ACTC1, ACTG1, ATP2A2, CACNA1C, CACNA1D, CACNA1F, CACNA1S, CACNA2D1, CACNA2D2, CACNA2D3, CACNA2D4, CACNB1, CACNB2, CACNB3, CACNB4, CACNG1, CACNG2, CACNG3, CACNG4, CACNG5, CACNG6, CACNG7, CACNG8, DAG1, DES, DMD, EMD, IGF1, IL6, ITGA1, ITGA10, IT	[ACTB, ATP2A2, CACNA2D4, CACNB1, DES, ITGA3, ITGA6, ITGB3, ITGB5, RYR2, SGCD, TGFB3, TNF]	72.22222222222221	[IGF1, IL6, MYH6, TNNC1, TNNI3]	27.77777777777778
KEGG:05414	Dilated cardiomyopathy	KEGG_29.04.2014	3.5141383722628585E-7	1.117496002379589E-4	23.333334	21	[ACTB, ADCY5, ADCY8, ADCY9, ATP2A2, CACNA2D4, CACNB1, DES, GNAS, IGF1, ITGA3, ITGA6, ITGB3, ITGB5, MYH6, RYR2, SGCD, TGFB3, TNF, TNNC1, TNNI3]	[ACTB, ACTC1, ACTG1, ADCY1, ADCY2, ADCY3, ADCY4, ADCY5, ADCY6, ADCY7, ADCY8, ADCY9, ADRB1, ATP2A2, CACNA1C, CACNA1D, CACNA1F, CACNA1S, CACNA2D1, CACNA2D2, CACNA2D3, CACNA2D4, CACNB1, CACNB2, CACNB3, CACNB4, CACNG1, CACNG2, CACNG3, CACNG4, CACNG5, CACNG6,	[ACTB, ADCY5, ADCY9, ATP2A2, CACNA2D4, CACNB1, DES, GNAS, ITGA3, ITGA6, ITGB3, ITGB5, RYR2, SGCD, TGFB3, TNF]	76.19047619047619	[ADCY8, IGF1, MYH6, TNNC1, TNNI3]	23.809523809523807
GO:0005901	caveola	GO_CellularComponent_28.04.2014_13h41	7.636704471687072E-6	0.002359741681751305	23.529411	16	[ADCYAP1R1, ATP1A4, BMPR1A, CAV2, CBL, CDH13, F2R, FASLG, KCNA5, KIF18A, LIPE, LRP6, PTGIS, SLC2A1, SMO, TRPC4]	[ADCYAP1R1, AKAP6, ATP1A1, ATP1A2, ATP1A4, ATP1B1, ATP1B3, BMPR1A, BMPR2, CACNA1C, CACNA1H, CAV1, CAV2, CAV3, CBL, CDH13, CDH15, CLN3, DLC1, DLEC1, DYNLL1, EFNA5, F2R, FASLG, FLOT1, FLOT2, HCK, HDAC6, HMOX1, HTR2A, IGF1R, INSR, IRS1, JAK2, KCNA5, KCNMA1,	[ADCYAP1R1, BMPR1A, CAV2, CBL, CDH13, F2R, KCNA5, LRP6, PTGIS, SLC2A1, SMO]	68.75	[ATP1A4, FASLG, KIF18A, LIPE, TRPC4]	31.25
GO:0006641	triglyceride metabolic process	GO_BiologicalProcess_28.04.2014_13h41	2.1243865321920827E-6	6.67057371108314E-4	19.827587	23	[ACACA, ACLY, ACSL1, AGPAT1, APOA4, APOA5, CPS1, CPT1A, CYP21A2, DGAT2, ELOVL6, FASN, GCK, LDLR, LIPE, MOGAT2, PIK3CG, PLIN1, PNLIPRP2, PRKCA, PTPN11, THRSP, TNXB]	[AADAC, ABHD5, ACACA, ACLY, ACSL1, ACSL4, ACSL5, ACSL6, AGPAT1, AGPAT2, AGPAT3, AGPAT4, AGPAT5, AGPAT6, AGPAT9, APOA2, APOA4, APOA5, APOB, APOBR, APOC1, APOC2, APOC3, APOE, APOF, APOH, C3, CAT, CAV1, CAV3, CEL, CETP, CNEP1R1, CPS1, CPT1A, CTDNEP1, CYP21A2	[ACLY, ACSL1, AGPAT1, APOA4, APOA5, CPT1A, CYP21A2, DGAT2, ELOVL6, LDLR, MOGAT2, PIK3CG, PLIN1, PNLIPRP2, PRKCA, PTPN11, TNXB]	73.91304347826086	[ACACA, CPS1, FASN, GCK, LIPE, THRSP]	26.08695652173913
REACTOME:15428	Regulation of Insulin-like Growth Factor (IGF) transport and uptake by Insulin-like Growth Factor Binding Proteins (IGFBPs)	REACTOME_29.04.2014	3.5877527035346086E-5	0.010763258110603826	38.095238	8	[GZMH, IGF1, IGFBP1, IGFBP3, IGFBP6, MMP1, MMP2, PAPPA2]	[CTSG, F2, GZMH, IGF1, IGF2, IGFALS, IGFBP1, IGFBP2, IGFBP3, IGFBP4, IGFBP5, IGFBP6, KLK1, KLK13, KLK2, KLK3, MMP1, MMP2, PAPPA, PAPPA2, PLG]	[GZMH, IGFBP3, MMP1, MMP2, PAPPA2]	62.5	[IGF1, IGFBP1, IGFBP6]	37.5
GO:0021549	cerebellum development	GO_BiologicalProcess_28.04.2014_13h41	9.641742301185126E-5	0.027671800404401314	18.681318	17	[AGTPBP1, ATP2B4, ATRN, CEND1, DIXDC1, FOXP2, FZD4, GLI2, LRP6, NFIX, NR2C2, NRXN1, RFX4, SEZ6, SEZ6L2, SMO, TRNP1]	[AARS, AGTPBP1, AGTR2, ARCN1, ATG7, ATIC, ATP2B2, ATP2B4, ATP7A, ATRN, ATXN2, CACNA1A, CBLN1, CBS, CDK5, CDK5R1, CDK5R2, CEND1, CNTN1, CYP11A1, DAB1, DIXDC1, DNAAF3, EZH2, FAIM2, FOXP2, FZD4, GART, GAS1, GBX2, GLI1, GLI2, GNPAT, GRID2, HERC1, HSPA5, KLHL1	[ATP2B4, ATRN, FZD4, GLI2, LRP6, NRXN1, RFX4, SMO, TRNP1]	52.94117647058824	[AGTPBP1, CEND1, DIXDC1, FOXP2, NFIX, NR2C2, SEZ6, SEZ6L2]	47.05882352941176
GO:0022037	metencephalon development	GO_BiologicalProcess_28.04.2014_13h41	1.6884182390087163E-4	0.04693802704444231	17.307692	18	[AGTPBP1, ATP2B4, ATRN, CEND1, DIXDC1, FOXP2, FZD3, FZD4, GLI2, LRP6, NFIX, NR2C2, NRXN1, RFX4, SEZ6, SEZ6L2, SMO, TRNP1]	[AARS, AGTPBP1, AGTR2, ARCN1, ASCL1, ATG7, ATIC, ATP2B2, ATP2B4, ATP7A, ATRN, ATXN2, BCL2, CACNA1A, CBLN1, CBS, CDK5, CDK5R1, CDK5R2, CEND1, CNTN1, CYP11A1, DAB1, DIXDC1, DNAAF3, EZH2, FAIM2, FOXP2, FZD3, FZD4, FZD9, GART, GAS1, GBX2, GLI1, GLI2, GNPAT, G	[ATP2B4, ATRN, FZD4, GLI2, LRP6, NRXN1, RFX4, SMO, TRNP1]	50.0	[AGTPBP1, CEND1, DIXDC1, FOXP2, FZD3, NFIX, NR2C2, SEZ6, SEZ6L2]	50.0
GO:0031349	positive regulation of defense response	GO_BiologicalProcess_28.04.2014_13h41	1.0202832818951827E-4	0.029180101862202223	12.982456	37	[ALOX5AP, ATF2, CD36, CLEC7A, DMBT1, EDNRA, EHHADH, FADD, IL12A, IL18, IL1B, IL1RL1, IL6, IL6ST, IRG1, ITGAM, KLRK1, LTA, LY96, MAP3K1, MAPK14, NLRP6, PGLYRP2, PIK3AP1, PIK3CG, POLR3B, PRKCA, REG3G, S100A12, S100A14, S100A8, S100A9, TLR10, TNF, TRIM15, UB	[ADAM8, ADORA2B, ADORA3, AGT, AGTR1, AGXT, AIM2, ALOX5AP, AP1G1, ARRB2, ATF1, ATF2, BCL10, BIRC2, BIRC3, BPIFB1, BTK, C1QBP, C3, CACTIN, CADM1, CARD9, CASP8, CCL24, CCL3, CCL5, CCM2, CCR2, CCR7, CD14, CD1D, CD226, CD28, CD36, CD47, CD86, CDK1, CHUK, CLEC7	[ATF2, CD36, CLEC7A, EDNRA, EHHADH, IL1RL1, IL6ST, IRG1, ITGAM, MAP3K1, MAPK14, PGLYRP2, PIK3AP1, PIK3CG, PRKCA, TLR10, TNF, ZC3HAV1]	48.64864864864865	[ALOX5AP, DMBT1, FADD, IL12A, IL18, IL1B, IL6, KLRK1, LTA, LY96, NLRP6, POLR3B, REG3G, S100A12, S100A14, S100A8, S100A9, TRIM15, UBB]	51.35135135135135
GO:0031532	actin cytoskeleton reorganization	GO_BiologicalProcess_28.04.2014_13h41	1.1275122138717841E-4	0.031795844431184314	20.895523	14	[ABL2, ANTXR1, CDC42BPA, CDC42BPG, DAPK3, DMTN, EPS8, INSRR, KIT, PARVG, PTK7, S100A9, SHC1, TNIK]	[ABL1, ABL2, ANTXR1, ARAP1, ATP2C1, BAIAP2L1, BRSK2, CAPN10, CDC42BPA, CDC42BPB, CDC42BPG, CDK5, CSF1R, CSF3, CXADR, DAPK3, DMTN, DTNBP1, EPS8, FARP2, FER, FES, FGF10, FGF7, FLNA, GPR65, HAX1, HCK, HCLS1, HRAS, INSRR, KIT, LPIN1, MAP4K4, MICALL2, MINK1, M	[ABL2, ANTXR1, CDC42BPG, DAPK3, EPS8, KIT, PARVG, PTK7, SHC1, TNIK]	71.42857142857143	[CDC42BPA, DMTN, INSRR, S100A9]	28.57142857142857
GO:0032496	response to lipopolysaccharide	GO_BiologicalProcess_28.04.2014_13h41	4.901744398100511E-7	1.5440494854016608E-4	15.564202	40	[ADAM17, CD36, CD40, CD55, CEBPB, CPS1, CSF2, CXCL8, CYP1A1, CYP1A2, CYP21A2, DCN, EDN1, EDNRA, EHHADH, F2R, FASLG, FMO1, IFNG, IL12A, IL12RB2, IL18, IL1B, IL6, IRG1, KLRK1, LTA, LY96, MAPK14, MPO, PDE4B, PLCG2, PRKCA, S100A14, S100A8, S100A9, SELP, SGMS1	[ABCA1, ABR, ACP5, ADAM17, ADAM9, ADH5, ADM, AICDA, AKIRIN2, ALPL, AMH, ANKRD1, APOB, AQP2, ARG1, ATP4B, AXL, BCR, BDKRB1, C5AR1, CACTIN, CAMP, CASP1, CASP8, CASP9, CCL2, CCL3, CCL5, CCR5, CCR7, CD14, CD180, CD36, CD40, CD55, CD86, CDC73, CEBPB, CEBPE, CH	[ADAM17, CD36, CD40, CD55, CYP21A2, DCN, EDN1, EDNRA, EHHADH, F2R, IL12RB2, IRG1, MAPK14, MPO, PDE4B, PLCG2, PRKCA, SELP, SGMS1, SPARC, TNF]	52.5	[CEBPB, CPS1, CSF2, CXCL8, CYP1A1, CYP1A2, FASLG, FMO1, IFNG, IL12A, IL18, IL1B, IL6, KLRK1, LTA, LY96, S100A14, S100A8, S100A9]	47.5
GO:0032729	positive regulation of interferon-gamma production	GO_BiologicalProcess_28.04.2014_13h41	1.9142442925128145E-5	0.005838445092164084	29.72973	11	[FADD, IL12A, IL12RB1, IL12RB2, IL18, IL1B, KLRK1, LTA, PDE4B, TNF, TXK]	[BCL3, CCR2, CD3E, FADD, FZD5, HLA-A, HSPD1, IFNAR1, IFNL1, IL12A, IL12B, IL12RB1, IL12RB2, IL18, IL18R1, IL1B, IL2, IL23A, IL23R, IL27RA, IRF8, ISL1, KLRK1, LTA, PDE4B, PDE4D, PYCARD, RIPK2, SASH3, SLC11A1, TLR4, TNF, TNFSF4, TNFSF9, TXK, WNT5A, ZP3]	[IL12RB1, IL12RB2, PDE4B, TNF, TXK]	45.45454545454545	[FADD, IL12A, IL18, IL1B, KLRK1, LTA]	54.54545454545454
GO:0032944	regulation of mononuclear cell proliferation	GO_BiologicalProcess_28.04.2014_13h41	2.0685802756250555E-5	0.006288484037900169	15.909091	28	[AHR, CBLB, CD209, CD40, CD55, CDKN1A, CSF1, FADD, IFNG, IGF1, IL12A, IL12RB1, IL18, IL1B, IL5, IL6, IL6ST, LRRC32, NFATC2, PDE5A, PNP, PRNP, S100A8, S100A9, SFTPD, SPTA1, TNFSF13B, XCL1]	[ADA, ADK, AHR, AIF1, AMH, ATM, BCL2, BCL6, BLM, BMP4, BTLA, BTN2A2, C19orf10, C21orf33, CARD11, CASP3, CBLB, CCL19, CCL5, CCR2, CD1D, CD209, CD24, CD274, CD276, CD28, CD300A, CD38, CD3E, CD40, CD46, CD55, CD59, CD74, CD80, CD86, CDKN1A, CDKN2A, CHRNB2, C	[AHR, CBLB, CD209, CD40, CD55, CSF1, IL12RB1, IL6ST, LRRC32, NFATC2, PDE5A, PRNP, SFTPD, TNFSF13B, XCL1]	53.57142857142857	[CDKN1A, FADD, IFNG, IGF1, IL12A, IL18, IL1B, IL5, IL6, PNP, S100A8, S100A9, SPTA1]	46.42857142857143
GO:0032946	positive regulation of mononuclear cell proliferation	GO_BiologicalProcess_28.04.2014_13h41	2.8683663979409154E-5	0.008633782857802155	17.948717	21	[CD40, CD55, CDKN1A, CSF1, FADD, IFNG, IGF1, IL12A, IL12RB1, IL18, IL1B, IL5, IL6, IL6ST, NFATC2, PNP, S100A8, S100A9, SPTA1, TNFSF13B, XCL1]	[ADA, ADK, AIF1, AMH, BCL2, BCL6, BLM, C21orf33, CARD11, CCL19, CCL5, CCR2, CD1D, CD24, CD274, CD276, CD28, CD38, CD3E, CD40, CD46, CD55, CD59, CD74, CD80, CD86, CDKN1A, CHRNB2, CLCF1, CORO1A, CSF1, DEAF1, DNAJA3, EBI3, EFNB1, FADD, FGF10, FOXP3, GPAM, GP	[CD40, CD55, CSF1, IL12RB1, IL6ST, NFATC2, TNFSF13B, XCL1]	38.095238095238095	[CDKN1A, FADD, IFNG, IGF1, IL12A, IL18, IL1B, IL5, IL6, PNP, S100A8, S100A9, SPTA1]	61.904761904761905
GO:0033157	regulation of intracellular protein transport	GO_BiologicalProcess_28.04.2014_13h41	7.730440390220646E-5	0.022340972727737666	13.973799	32	[ANXA13, APC2, BAMBI, BMPR1A, CAMK4, CD36, CDKN1A, DMTN, EDAR, IGF1, IL18, IL1B, IL6, MAPK14, MDFIC, MXI1, PCM1, PKD1, PKD2, PKIA, PLK3, PRKCA, PTPN11, SH3TC2, SLC25A23, SMO, SNAI2, TENM1, TGFB3, TNF, TPR, UBR5]	[ACSL3, ADIPOQ, AGTR2, AKAP6, AKT2, ANAPC2, ANK3, ANP32B, ANXA13, APC2, APOD, ASPH, AXIN1, AXIN2, BAMBI, BARD1, BCL3, BMP4, BMP7, BMPR1A, C1QTNF3, C2CD5, CABP1, CAMK1, CAMK4, CCL19, CD27, CD36, CDC42, CDH1, CDK1, CDK5, CDK5R1, CDKN1A, CDKN2A, CEMIP, CEP13	[ANXA13, APC2, BMPR1A, CAMK4, CD36, MAPK14, MDFIC, PKD1, PKD2, PKIA, PRKCA, PTPN11, SH3TC2, SLC25A23, SMO, TENM1, TGFB3, TNF, UBR5]	59.375	[BAMBI, CDKN1A, DMTN, EDAR, IGF1, IL18, IL1B, IL6, MXI1, PCM1, PLK3, SNAI2, TPR]	40.625
GO:0033267	axon part	GO_CellularComponent_28.04.2014_13h41	2.177359900391609E-6	6.815136488225736E-4	18.796993	25	[AAK1, AATK, ADORA2A, ADRA2C, APC, CAMK2D, CASR, CCK, CHRM3, DIXDC1, EPB41L3, EPHA4, GOT1, GRM4, IRG1, KCNC3, MBL2, MYOC, NRXN1, PRSS12, ROBO1, ROBO2, SNCG, SPOCK1, TANC1]	[AAK1, AATK, ADCYAP1, ADORA1, ADORA2A, ADRA2C, ANK1, ANK3, AP3D1, APC, ATP6V0D1, BIN1, BOC, CABP4, CAD, CALCA, CAMK2D, CASR, CCK, CDH1, CDH8, CHRM1, CHRM3, CLDN5, CNGB1, CNTN2, CNTNAP1, CNTNAP2, COBL, CRH, CRHBP, DAB2IP, DAG1, DFFB, DIXDC1, DLG1, DLG2, DL	[AAK1, ADORA2A, ADRA2C, CAMK2D, CASR, CCK, EPB41L3, EPHA4, GRM4, IRG1, MBL2, MYOC, NRXN1, ROBO1, ROBO2, SPOCK1, TANC1]	68.0	[AATK, APC, CHRM3, DIXDC1, GOT1, KCNC3, PRSS12, SNCG]	32.0
GO:0042476	odontogenesis	GO_BiologicalProcess_28.04.2014_13h41	3.43545206408565E-7	1.0959092084433224E-4	20.661158	25	[ACVR2B, APC, AQP3, ASPN, BGLAP, BMP2, BMPR1A, COL1A1, COL1A2, CSF1, DLX3, EDAR, EDARADD, EDN1, EDNRA, GLI2, ITGA6, LRP6, PPARA, SLC24A4, SMO, TFAP2A, TGFB3, TNFRSF11B, TNNC1]	[ACVR2B, ADM, ALPL, AMBN, AMELX, AMTN, ANKRD11, APC, AQP1, AQP3, AQP5, AQP6, ASPN, AXIN2, BAX, BCL11B, BCL2L11, BCOR, BGLAP, BMP2, BMP4, BMP7, BMPR1A, BSG, BTF3P11, CA2, CD34, CHUK, COL1A1, COL1A2, CSF1, CSF3R, CTNNA1, CTNNB1, DICER1, DLX1, DLX2, DLX3, DM	[ACVR2B, AQP3, ASPN, BMP2, BMPR1A, COL1A1, COL1A2, CSF1, EDN1, EDNRA, GLI2, ITGA6, LRP6, PPARA, SLC24A4, SMO, TGFB3]	68.0	[APC, BGLAP, DLX3, EDAR, EDARADD, TFAP2A, TNFRSF11B, TNNC1]	32.0
GO:0042531	positive regulation of tyrosine phosphorylation of STAT protein	GO_BiologicalProcess_28.04.2014_13h41	6.817039143357401E-5	0.019973924690037184	24.489796	12	[CD40, CSF2, FLT3, GHR, IFNG, IGF1, IL12A, IL31RA, IL6, IL6R, IL6ST, KIT]	[ARL2BP, C21orf33, CCL5, CD40, CLCF1, CNTF, CRLF1, CSF1R, CSF2, EPO, EPX, ERBB4, FGFR3, FLT3, GH1, GHR, HCLS1, HES1, HES5, HPX, IFNA2, IFNG, IFNL1, IGF1, IL12A, IL12B, IL13, IL15, IL2, IL20, IL21, IL23A, IL23R, IL24, IL3, IL31RA, IL4, IL6, IL6R, IL6ST, IS	[CD40, FLT3, GHR, IL31RA, IL6R, IL6ST, KIT]	58.333333333333336	[CSF2, IFNG, IGF1, IL12A, IL6]	41.66666666666667
GO:0044117	growth of symbiont in host	GO_BiologicalProcess_28.04.2014_13h41	1.0826822781572073E-4	0.030748176699664686	33.333332	8	[CD36, EHHADH, IFNG, LTA, MBL2, MPO, PGLYRP2, TNF]	[CAMP, CD36, CHAMP1, CTSG, EHHADH, ELANE, IFNG, IL10, IL12B, IRF8, LBP, LTA, MBL2, MPO, MYD88, NOD2, PGLYRP1, PGLYRP2, PGLYRP3, PGLYRP4, RPSA, TIRAP, TLR2, TNF]	[CD36, EHHADH, MBL2, MPO, PGLYRP2, TNF]	75.0	[IFNG, LTA]	25.0
GO:0045445	myoblast differentiation	GO_BiologicalProcess_28.04.2014_13h41	7.616688845739317E-5	0.02224073142955881	22.807018	13	[EPAS1, IGF1, IGFBP3, JAG1, KLHL41, MAML1, MAPK14, MBNL1, MYOD1, PLCB1, SOX9, TBX2, ZFHX3]	[ANKRD2, ASB2, BMP4, BOC, BTG1, CAPN3, CTNNB1, DDIT3, DTYMK, EPAS1, FGF6, GREM1, HIF1AN, HINFP, HMGCR, IFRD1, IGF1, IGFBP3, ILK, ISL1, JAG1, KLHL41, LGALS1, MAML1, MAPK12, MAPK14, MBNL1, MBNL3, MEF2C, MKX, MYOCD, MYOD1, MYOG, NMRK2, NOTCH1, NRG1, PITX1, P	[EPAS1, IGFBP3, JAG1, MAML1, MAPK14, MBNL1, PLCB1, SOX9, TBX2, ZFHX3]	76.92307692307693	[IGF1, KLHL41, MYOD1]	23.076923076923077
GO:0045639	positive regulation of myeloid cell differentiation	GO_ImmuneSystemProcess_28.04.2014_13h41	7.951138912175231E-5	0.022899280067064664	20.547945	15	[CSF1, FADD, GATA2, GNAS, HOXA5, IFNG, IL5, JAG1, KITLG, MAPK14, PPARGC1B, PRKCA, RUNX1, SCIN, TNF]	[ACIN1, ACVR1B, ACVR2A, ANKRD54, ARNT, CA2, CALCA, CASP8, CCR1, CREB1, CSF1, CTNNBIP1, DCSTAMP, ETS1, FADD, FES, FOS, FOXO3, GATA1, GATA2, GNAS, HAX1, HCLS1, HIF1A, HMGB2, HOXA5, HSPA1A, ID2, IFNG, IKZF1, IL12B, IL17A, IL20, IL23A, IL23R, IL5, INHBA, INPP	[CSF1, GATA2, GNAS, JAG1, KITLG, MAPK14, PPARGC1B, PRKCA, RUNX1, SCIN, TNF]	73.33333333333333	[FADD, HOXA5, IFNG, IL5]	26.666666666666668
GO:0046427	positive regulation of JAK-STAT cascade	GO_BiologicalProcess_28.04.2014_13h41	1.0175412990019126E-5	0.0031340272009258907	24.193548	15	[CD40, CSF2, F2R, FLT3, GHR, IFNG, IGF1, IL12A, IL31RA, IL5, IL6, IL6R, IL6ST, KIT, PRLR]	[ADIPOR1, AGAP2, AGT, AGXT, ARL2BP, C21orf33, CCL5, CD300A, CD40, CLCF1, CNTF, CRLF1, CRLF3, CSF1R, CSF2, EPO, EPX, ERBB4, F2R, FGFR3, FLT3, GH1, GHR, HCLS1, HES1, HES5, HPX, IFNA2, IFNG, IFNL1, IGF1, IL12A, IL12B, IL13, IL15, IL2, IL20, IL21, IL23A, IL23	[CD40, F2R, FLT3, GHR, IL31RA, IL6R, IL6ST, KIT, PRLR]	60.0	[CSF2, IFNG, IGF1, IL12A, IL5, IL6]	40.0
GO:0050729	positive regulation of inflammatory response	GO_BiologicalProcess_28.04.2014_13h41	7.672789332220778E-5	0.022251089063440255	19.753086	16	[ALOX5AP, EDNRA, EHHADH, IL18, IL1B, IL1RL1, IL6, IL6ST, LTA, PIK3CG, PRKCA, S100A12, S100A8, S100A9, TLR10, TNF]	[ADAM8, ADORA2B, ADORA3, AGT, AGTR1, AGXT, ALOX5AP, C3, CCL24, CCL3, CCM2, CCR2, CCR7, CD28, CD47, CNR1, CX3CL1, EDNRA, EGFR, EHHADH, FABP4, FCER1A, FCER1G, GPRC5B, H0Y858_HUMAN, HYAL2, IDO1, IL12B, IL15, IL18, IL1B, IL1RL1, IL2, IL21, IL23A, IL33, IL6, I	[EDNRA, EHHADH, IL1RL1, IL6ST, PIK3CG, PRKCA, TLR10, TNF]	50.0	[ALOX5AP, IL18, IL1B, IL6, LTA, S100A12, S100A8, S100A9]	50.0
GO:0050730	regulation of peptidyl-tyrosine phosphorylation	GO_BiologicalProcess_28.04.2014_13h41	6.0653843513406845E-5	0.017892883836455018	14.871795	29	[ADAM17, ADRA2B, ADRA2C, CCK, CD36, CD40, CSF2, CSPG4, DMTN, FLT3, GHR, IFNG, IGF1, IL12A, IL31RA, IL5, IL6, IL6R, IL6ST, ITGB3, KIT, KITLG, PAK2, PRKCA, S100A8, S100A9, SHC1, SOCS5, ZFYVE28]	[ABL1, ADAM17, ADIPOQ, ADORA1, ADRA2A, ADRA2B, ADRA2C, AFAP1L2, AGT, AGXT, AMH, ANGPT1, ANGPT4, APLP2, APP, ARHGEF2, ARL2BP, ARRB2, C21orf33, CAV1, CBLC, CCK, CCL5, CCM2, CD24, CD300A, CD36, CD3E, CD4, CD40, CD44, CD74, CD80, CD81, CLCF1, CNTF, CRLF1, CSF	[ADAM17, ADRA2B, ADRA2C, CCK, CD36, CD40, CSPG4, FLT3, GHR, IL31RA, IL6R, IL6ST, ITGB3, KIT, KITLG, PAK2, PRKCA, SHC1, SOCS5]	65.51724137931035	[CSF2, DMTN, IFNG, IGF1, IL12A, IL5, IL6, S100A8, S100A9, ZFYVE28]	34.48275862068966
GO:0050731	positive regulation of peptidyl-tyrosine phosphorylation	GO_BiologicalProcess_28.04.2014_13h41	2.8626239340641585E-5	0.008645124280873759	16.666666	24	[ADAM17, ADRA2B, ADRA2C, CCK, CD36, CD40, CSF2, CSPG4, FLT3, GHR, IFNG, IGF1, IL12A, IL31RA, IL5, IL6, IL6R, IL6ST, ITGB3, KIT, KITLG, PAK2, S100A8, S100A9]	[ABL1, ADAM17, ADIPOQ, ADORA1, ADRA2A, ADRA2B, ADRA2C, AFAP1L2, AGT, AGXT, AMH, ANGPT1, ANGPT4, ARHGEF2, ARL2BP, ARRB2, C21orf33, CCK, CCL5, CCM2, CD24, CD36, CD3E, CD4, CD40, CD44, CD74, CD80, CD81, CLCF1, CNTF, CRLF1, CSF1R, CSF2, CSF3, CSPG4, DOK7, DVL	[ADAM17, ADRA2B, ADRA2C, CCK, CD36, CD40, CSPG4, FLT3, GHR, IL31RA, IL6R, IL6ST, ITGB3, KIT, KITLG, PAK2]	66.66666666666666	[CSF2, IFNG, IGF1, IL12A, IL5, IL6, S100A8, S100A9]	33.33333333333333
GO:0050830	defense response to Gram-positive bacterium	GO_BiologicalProcess_28.04.2014_13h41	1.3866091587877726E-4	0.03868639553017886	24.444445	11	[CD36, EHHADH, IL12A, IL6, IL6R, KLRK1, LTA, MBL2, PGLYRP2, REG3G, TNF]	[ACP5, C5AR1, CAMP, CARD9, CD36, CHAMP1, CRP, CSRP1, CTSG, DEFB103A, EHHADH, FGR, HCK, IL12A, IL27RA, IL6, IL6R, KLRK1, LBP, LTA, MBL2, MMP7, MYD88, MYO1F, NCF1, NOD1, NOD2, PGLYRP1, PGLYRP2, PGLYRP3, PGLYRP4, PLA2G2A, PLD1, PPIAP10, PRKCSH, REG3G, RIPK2,	[CD36, EHHADH, IL6R, MBL2, PGLYRP2, TNF]	54.54545454545454	[IL12A, IL6, KLRK1, LTA, REG3G]	45.45454545454545
GO:0051223	regulation of protein transport	GO_BiologicalProcess_28.04.2014_13h41	1.0292194188026586E-4	0.029332753435875773	12.073491	46	[ADORA2A, ANXA13, APC2, BAMBI, BMPR1A, CAMK4, CD36, CD40, CDKN1A, DMTN, EDAR, EXPH5, F2R, IFNG, IGF1, IL18, IL1B, IL1RL1, IL5, IL6, KCNN4, LRRC32, MAPK14, MDFIC, MXI1, PCM1, PKD1, PKD2, PKIA, PLK3, PRKCA, PTPN11, RAB8A, S100A8, S100A9, SH3TC2, SLC25A23, S	[ACHE, ACSL3, ADAM8, ADAM9, ADIPOQ, ADORA2A, ADRB1, AGTR2, AIM2, AKAP6, AKT2, ALOX15B, AMH, ANAPC2, ANG, ANK3, ANKRD1, ANP32B, ANXA1, ANXA13, APC2, APOA1, APOA2, APOD, ARFIP1, ASPH, ATG5, AXIN1, AXIN2, BAMBI, BARD1, BCL3, BMP4, BMP6, BMP7, BMPR1A, BTN2A2,	[ADORA2A, ANXA13, APC2, BMPR1A, CAMK4, CD36, CD40, F2R, IL1RL1, LRRC32, MAPK14, MDFIC, PKD1, PKD2, PKIA, PRKCA, PTPN11, RAB8A, SH3TC2, SLC25A23, SMO, TENM1, TGFB3, TLR10, TNF, UBR5]	56.52173913043478	[BAMBI, CDKN1A, DMTN, EDAR, EXPH5, IFNG, IGF1, IL18, IL1B, IL5, IL6, KCNN4, MXI1, PCM1, PLK3, S100A8, S100A9, SNAI2, SSC5D, TPR]	43.47826086956522
GO:0055001	muscle cell development	GO_BiologicalProcess_28.04.2014_13h41	4.682903616454198E-5	0.014001881813198051	16.546762	23	[ANK2, CAV2, EDN1, FHL2, FMNL3, IGF1, IGFBP3, KLHL41, MAML1, MAPK14, MEG3, MEGF10, MYH6, MYOD1, MYOZ1, OBSCN, PLCB1, RCAN1, SOX9, SPEG, TMTC3, UCHL1, ZFHX3]	[ACTA1, ACTC1, ACTG1, ADM, ADRB1, AFG3L2, AGT, AGTR2, AGXT, AKAP6, ANK2, ANKRD1, ANKRD2, ATG5, ATG7, AXIN1, BCL2, BMP10, BMP4, BOC, BTG1, C21orf33, CACNA1S, CACNA2D2, CACNB4, CAPN3, CAPZB, CAV2, CAV3, CCNB1, CDK1, CFLAR, CHRNB1, COL14A1, CSRP3, CXADR, DDI	[CAV2, EDN1, FHL2, FMNL3, IGFBP3, MAML1, MAPK14, MEG3, MEGF10, PLCB1, RCAN1, SOX9, SPEG, TMTC3, ZFHX3]	65.21739130434783	[ANK2, IGF1, KLHL41, MYH6, MYOD1, MYOZ1, OBSCN, UCHL1]	34.78260869565217
GO:0055002	striated muscle cell development	GO_BiologicalProcess_28.04.2014_13h41	1.1155749220576627E-4	0.03157077029423185	16.40625	21	[CAV2, EDN1, FHL2, FMNL3, IGF1, IGFBP3, KLHL41, MAML1, MAPK14, MEG3, MYH6, MYOD1, MYOZ1, OBSCN, PLCB1, RCAN1, SOX9, SPEG, TMTC3, UCHL1, ZFHX3]	[ACTA1, ACTC1, ACTG1, ADRB1, AFG3L2, AGT, AGTR2, AGXT, AKAP6, ANKRD1, ANKRD2, ATG5, ATG7, BCL2, BMP10, BMP4, BOC, BTG1, CACNA1S, CACNA2D2, CACNB4, CAPN3, CAPZB, CAV2, CAV3, CCNB1, CDK1, CFLAR, CHRNB1, COL14A1, CSRP3, CXADR, DDIT3, DICER1, DMD, DNER, EDN1,	[CAV2, EDN1, FHL2, FMNL3, IGFBP3, MAML1, MAPK14, MEG3, PLCB1, RCAN1, SOX9, SPEG, TMTC3, ZFHX3]	66.66666666666666	[IGF1, KLHL41, MYH6, MYOD1, MYOZ1, OBSCN, UCHL1]	33.33333333333333
GO:0060828	regulation of canonical Wnt signaling pathway	GO_BiologicalProcess_28.04.2014_13h41	7.4081778033493805E-6	0.002296535119038308	17.218542	26	[APC, APC2, ARNTL, BAMBI, BICC1, BMP2, CAPRIN2, CDK14, COL1A1, CTHRC1, DAPK3, DIXDC1, DKK3, EGR1, KREMEN1, LGR6, LRP6, MAPK14, NPHP3, PTPRO, SLC25A23, SNAI2, SOX9, UBR5, WNT11, WNT4]	[AES, AMER1, AMER2, ANAPC2, ANKRD6, APC, APC2, ARNTL, ASPM, AXIN1, AXIN2, BAMBI, BICC1, BMP2, CAPRIN2, CAV1, CBY1, CCL14, CCNY, CDH1, CDH2, CDK14, COL1A1, CSNK1D, CSNK1E, CTHRC1, CTNND1, CYLD, DAB2, DAB2IP, DACT1, DAPK3, DDIT3, DIXDC1, DKK1, DKK2, DKK3, D	[APC2, BICC1, BMP2, CDK14, COL1A1, CTHRC1, DAPK3, DKK3, EGR1, KREMEN1, LGR6, LRP6, MAPK14, NPHP3, SLC25A23, SOX9, UBR5, WNT4]	69.23076923076923	[APC, ARNTL, BAMBI, CAPRIN2, DIXDC1, PTPRO, SNAI2, WNT11]	30.76923076923077
GO:0070665	positive regulation of leukocyte proliferation	GO_BiologicalProcess_28.04.2014_13h41	1.319394815871986E-5	0.004037348136568277	18.333334	22	[CD40, CD55, CDKN1A, CSF1, FADD, IFNG, IGF1, IL12A, IL12RB1, IL18, IL1B, IL5, IL6, IL6ST, KITLG, NFATC2, PNP, S100A8, S100A9, SPTA1, TNFSF13B, XCL1]	[ADA, ADK, AIF1, AMH, BCL2, BCL6, BLM, C21orf33, CARD11, CCL19, CCL5, CCR2, CD1D, CD24, CD274, CD276, CD28, CD38, CD3E, CD40, CD46, CD55, CD59, CD74, CD80, CD86, CDKN1A, CHRNB2, CLCF1, CORO1A, CSF1, DEAF1, DNAJA3, EBI3, EFNB1, FADD, FGF10, FOXP3, GPAM, GP	[CD40, CD55, CSF1, IL12RB1, IL6ST, KITLG, NFATC2, TNFSF13B, XCL1]	40.909090909090914	[CDKN1A, FADD, IFNG, IGF1, IL12A, IL18, IL1B, IL5, IL6, PNP, S100A8, S100A9, SPTA1]	59.09090909090909
GO:0072341	modified amino acid binding	GO_MolecularFunction_28.04.2014_13h41	5.1149629437770576E-5	0.015242589572455632	23.636364	13	[ANXA13, CPS1, CYP21A2, DPEP1, GNMT, GSTM1, NOX4, PRMT3, PRNP, SCIN, SESTD1, SYT3, TRIM72]	[ANXA13, ANXA9, AXL, CBS, CD300A, CPNE1, CPNE6, CPS1, CYP21A2, DPEP1, FCHO2, FOLR1, FOLR2, FOLR3, FOLR4, FTCD, FTCDNL1, GAS6, GNMT, GPR143, GPX1, GPX4, GSS, GSTM1, GSTM2, GSTM3, GSTM4, JPH2, LANCL1, MARK1, MFGE8, MGST1, MTHFR, MTHFS, MUT, NOX4, PRMT3, PRN	[ANXA13, CYP21A2, GSTM1, NOX4, PRMT3, PRNP, SCIN, SESTD1, TRIM72]	69.23076923076923	[CPS1, DPEP1, GNMT, SYT3]	30.76923076923077
GO:0090087	regulation of peptide transport	GO_BiologicalProcess_28.04.2014_13h41	5.8225244691248253E-5	0.017292897673300733	14.948454	29	[ABCC8, ADRA2C, ARNTL, BLK, BMP8A, CASR, CHRM3, CPT1A, GCK, GNAS, HADHA, IFNG, IL1B, IQGAP1, KCNA5, KCNB1, KISS1, MCU, NNAT, OXCT1, PDE8B, PDX1, PFKM, PRKCA, PTPN11, SLC26A6, SLC2A1, SYBU, TNF]	[AACS, ABCC8, ACVR1C, ADCYAP1, ADORA1, ADRA2A, ADRA2C, AKAP5, APLN, ARNTL, ARRB1, BAD, BLK, BMP8A, BRSK2, C1QTNF1, CA2, CACNA1A, CACNA1C, CACNA1D, CACNA1E, CACNA2D2, CAPN10, CARTPT, CASR, CD38, CD74, CDK16, CHD7, CHRM3, CLOCK, CNR1, CPT1A, CRH, CRHBP, DOC	[ADRA2C, BMP8A, CASR, CPT1A, GNAS, HADHA, IQGAP1, KCNA5, KCNB1, MCU, NNAT, OXCT1, PDE8B, PDX1, PFKM, PRKCA, PTPN11, SLC2A1, TNF]	65.51724137931035	[ABCC8, ARNTL, BLK, CHRM3, GCK, IFNG, IL1B, KISS1, SLC26A6, SYBU]	34.48275862068966
GO:1901184	regulation of ERBB signaling pathway	GO_BiologicalProcess_28.04.2014_13h41	7.951138912175231E-5	0.022899280067064664	20.547945	15	[ADAM17, ADRA2B, ADRA2C, AP2A1, CBL, CDH13, FASLG, NUP62, SH3TC2, SHC1, SOCS5, STAM2, TFAP2A, UBB, ZFYVE28]	[ADAM17, ADORA1, ADRA2A, ADRA2B, ADRA2C, AFAP1L2, AGT, AGXT, AP2A1, AP2A2, AP2B1, AP2M1, AP2S1, APLP2, APP, ARHGEF7, CBL, CBLC, CDC42, CDH13, CLTA, DAB2IP, EGF, EGFR, EPGN, EPN1, EPS15, EPS15L1, EREG, ERRFI1, FASLG, FBXW7, FER, GPER1, GRB2, HGS, ITGA1, LG	[ADAM17, ADRA2B, ADRA2C, AP2A1, CBL, CDH13, NUP62, SH3TC2, SHC1, SOCS5]	66.66666666666666	[FASLG, STAM2, TFAP2A, UBB, ZFYVE28]	33.33333333333333
