# Supplementary material for: Effect of a diet enriched with omega-6 and omega-3 fatty acids on the pig liver transcriptome
Source: Genes Nutr. 2016 Mar 17;11:9. doi: 10.1186/s12263-016-0517-4 (PMC4959555; doi:10.1186/s12263-016-0517-4)
Supplement: Additional file 4: — The list of DEGs specific to experimental (E) group. A list of significant annotation clusters based on the analysis of functional ontologies using the DAVID tools including DEGs above detection level only in the E diet group. (XLS 1109 kb) [file 12263_2016_517_MOESM4_ESM.xls]

## Sheet: Arkusz1
Title: Effect of a diet enriched with omega-6 and omega-3 fatty acids on the pig liver transcriptome
Journal: Genes and Nutrition
Agnieszka Szostak1, Magdalena Ogłuszka1, Marinus F. W. te Pas2, Ewa Poławska1, Paweł Urbański1, Edyta Juszczuk-Kubiak1, Tadeusz Blicharski1, Chandra Shekhar Pareek3, Jenelle R. Dunkelberger4, Jarosław O. Horbańczuk1, Mariusz Pierzchała1*
1Institute of Genetics and Animal Breeding, Polish Academy of Science, Jastrzębiec, Poland
2Animal Breeding and Genetics Centre, Wageningen UR Livestock Research, Lelystad, The Netherlands
3Functional Genomics Laboratory, Faculty of Biology and Environment Protection, Nicolaus Copernicus University, Toruń, Poland
4Department of Animal Science, Iowa State University, Ames, IA, USA
* Corresponding author
E-mail: m.pierzchala@ighz.pl

## Sheet: Legend
List of genes with detectable expression in pig liver transcriptome only in experimental diet group.
Sheets	Description
FunctionalAnnotationClustering	DAVID analysis - Functional clustering
FunctionalAnnotationChart	DAVID analysis - Annotations chart
FunctionalAnnotationTable	DAVID analysis - Annotations Table
gotermCCFAT	DAVID analysis - GOTERM_CC_FAT
gotermMFFAT	DAVID analysis - GOTERM_MF_FAT
upSEQfeature	DAVID analysis - Funtional categories UP_SEQ_Feature
interpro	DAVID analysis - Protein domains (INTERPRO database)
SPpriKEYWORDS	DAVID analysis - Functional categories SP_PIR_Keywords
Please note that only data colored in grey is considered statistically significant

## Sheet: FunctionalAnnotationClustering
Annotation Cluster 1	Enrichment Score: 5.348658821513594
Category	Term	Count	%	PValue	Genes	List Total	Pop Hits	Pop Total	Fold Enrichment	Bonferroni	Benjamini	FDR
SP_PIR_KEYWORDS	glycoprotein	114	39.310344827586206	4.9891916249418E-11	790880, 810440, 806107, 798459, 785151, 793441, 819290, 780912, 787112, 773152, 807226, 787322, 806658, 812816, 787106, 812898, 783444, 823079, 788110, 772494, 792026, 785880, 804104, 823065, 825585, 799184, 774120, 773943, 810662, 805445, 814029, 825335, 793125, 819577, 796832, 781155, 804961, 795138, 774193, 818414, 772599, 816165, 797566, 794313, 812876, 788840, 785377, 786153, 799883, 786892,…	287	4318	19235	1.7694264185412978	1.6763667676222838E-8	1.6763667676222838E-8	6.782183703535338E-8
UP_SEQ_FEATURE	glycosylation site:N-linked (GlcNAc...)	107	36.896551724137936	1.388497895835934E-9	790880, 810440, 806107, 798459, 785151, 793441, 819290, 780912, 787112, 773152, 807226, 787322, 806658, 812816, 787106, 812898, 783444, 823079, 788110, 772494, 792026, 785880, 804104, 823065, 825585, 799184, 774120, 773943, 810662, 805445, 814029, 825335, 793125, 819577, 796832, 781155, 804961, 795138, 818414, 772599, 816165, 797566, 794313, 812876, 788840, 785377, 786153, 799883, 786892, 811645,…	287	4129	19113	1.7257816936886456	1.5148500323025615E-6	1.5148500323025615E-6	2.2181332992587954E-6
UP_SEQ_FEATURE	topological domain:Cytoplasmic	90	31.03448275862069	1.671909895108946E-8	788446, 790880, 810440, 806107, 807471, 798459, 792681, 793441, 819290, 780001, 781436, 803024, 787112, 787322, 794746, 806658, 814381, 773993, 814519, 822917, 787106, 813799, 812898, 803161, 823079, 783444, 774077, 802013, 772494, 792026, 779698, 817129, 780961, 785880, 804104, 801112, 825585, 794299, 799184, 788188, 779611, 775109, 774120, 787707, 774344, 773943, 824582, 805445, 825335, 793125,…	287	3374	19113	1.776414846881977	1.8240370797562022E-5	9.12022698806858E-6	2.6708853251289355E-5
UP_SEQ_FEATURE	topological domain:Extracellular	77	26.551724137931032	2.6146515508729937E-8	788446, 790880, 810440, 806107, 807471, 798459, 792681, 793441, 819290, 780001, 803024, 781436, 787112, 787322, 794746, 773993, 814519, 787106, 813799, 812898, 803161, 823079, 783444, 802013, 772494, 779698, 817129, 780961, 804104, 801112, 794299, 799184, 788188, 775109, 774120, 787707, 774344, 773943, 824582, 805445, 825335, 781155, 811110, 774193, 773892, 791678, 807148, 821809, 814682, 793227,…	287	2719	19113	1.8859426439060272	2.8525441934323936E-5	9.508571057414983E-6	4.1769200398444895E-5
UP_SEQ_FEATURE	transmembrane region	105	36.206896551724135	3.826279248005195E-5	788446, 790880, 810440, 806107, 798459, 793441, 819290, 789638, 787112, 787322, 806658, 787106, 812898, 783444, 823079, 785351, 788110, 772494, 792026, 779698, 785880, 804104, 825585, 799184, 774120, 779611, 788188, 774344, 773943, 794302, 805445, 825335, 793125, 781155, 804961, 774193, 825805, 818414, 816165, 814682, 788840, 785377, 799883, 786892, 811645, 819668, 825085, 776160, 777748, 777609,…	287	4911	19113	1.4238568469985249	0.040886161048603986	0.006933436255698089	0.061107521755676686
SP_PIR_KEYWORDS	membrane	126	43.44827586206896	4.4723987148925514E-5	788446, 790880, 810440, 806107, 798459, 793441, 810445, 819290, 789638, 787112, 787322, 806658, 787106, 812898, 783444, 823079, 785351, 791501, 788110, 772494, 792026, 779698, 778958, 785880, 804104, 825585, 799184, 774120, 779611, 788188, 774344, 817805, 773943, 794302, 805445, 825335, 793125, 796832, 781155, 804961, 774193, 825805, 818414, 816165, 814682, 794313, 826723, 788840, 797086, 785377,…	287	6256	19235	1.3498456116274717	0.01491524490647822	0.0021444966645350894	0.06077961699619827
SP_PIR_KEYWORDS	transmembrane	105	36.206896551724135	5.0065448354786555E-5	788446, 790880, 810440, 806107, 798459, 793441, 819290, 789638, 787112, 787322, 806658, 787106, 812898, 783444, 823079, 785351, 788110, 772494, 792026, 779698, 785880, 804104, 825585, 799184, 774120, 779611, 788188, 774344, 773943, 794302, 805445, 825335, 793125, 781155, 804961, 774193, 825805, 818414, 816165, 814682, 788840, 785377, 799883, 786892, 811645, 819668, 825085, 776160, 777748, 777609,…	287	4973	19235	1.4150804588681316	0.01668170510607203	0.002100592132051382	0.06803634089529442
SP_PIR_KEYWORDS	cell membrane	54	18.620689655172416	2.44181947405942E-4	790880, 806107, 798459, 792681, 819290, 780001, 803024, 795665, 787322, 813799, 812898, 803161, 823079, 791501, 772494, 779698, 817129, 778958, 780961, 804104, 801112, 794299, 799184, 787707, 817805, 773943, 805445, 796832, 809539, 774193, 773892, 807148, 821809, 775965, 794313, 796279, 818207, 786599, 788840, 797086, 799883, 819668, 811645, 777748, 800661, 777609, 793095, 782243, 774688, 799904,…	287	2194	19235	1.6495573928261749	0.0787788507500431	0.0068146039676854064	0.3314252961250874
GOTERM_CC_FAT	GO:0005886~plasma membrane	89	30.689655172413794	3.7786801960606954E-4	790880, 817439, 806107, 807471, 798459, 792681, 793441, 819290, 780001, 775941, 781436, 803024, 810548, 795665, 787322, 782765, 806658, 787106, 813799, 812898, 803161, 785351, 791501, 772494, 792026, 779698, 817129, 796443, 778958, 780961, 785880, 804104, 801112, 794299, 799184, 779611, 774120, 787707, 817805, 773943, 781000, 805445, 796832, 781155, 811110, 809539, 795138, 774193, 773892, 791678,…	219	3777	12782	1.3753008778197284	0.10007612349008521	0.051356823399907214	0.4982039661942217
GOTERM_CC_FAT	GO:0016021~integral to membrane	110	37.93103448275862	0.006158363302834519	788446, 790880, 810440, 806107, 798459, 793441, 819290, 789638, 787112, 787322, 806658, 787106, 812898, 783444, 823079, 785351, 788110, 772494, 792026, 779698, 785880, 804104, 825585, 799184, 774120, 779611, 788188, 774344, 773943, 794302, 805445, 825335, 793125, 781155, 804961, 774193, 825805, 818414, 816165, 814682, 788840, 785377, 799883, 786892, 811645, 819668, 825085, 776160, 777748, 777609,…	219	5297	12782	1.21204127778022	0.8215587354309746	0.17427998790109367	7.839148878379021
GOTERM_CC_FAT	GO:0031224~intrinsic to membrane	112	38.62068965517241	0.009912348955397318	788446, 790880, 810440, 806107, 798459, 810445, 793441, 819290, 789638, 787112, 787322, 806658, 787106, 812898, 783444, 823079, 785351, 788110, 772494, 792026, 779698, 785880, 804104, 825585, 799184, 774120, 779611, 788188, 774344, 773943, 794302, 805445, 825335, 793125, 781155, 804961, 774193, 825805, 818414, 816165, 814682, 788840, 785377, 799883, 786892, 811645, 819668, 825085, 776160, 777748,…	219	5485	12782	1.1917799894273715	0.937920728531147	0.2232739447670702	12.334855601063898
Annotation Cluster 2	Enrichment Score: 5.206848372349645
Category	Term	Count	%	PValue	Genes	List Total	Pop Hits	Pop Total	Fold Enrichment	Bonferroni	Benjamini	FDR
SP_PIR_KEYWORDS	glycoprotein	114	39.310344827586206	4.9891916249418E-11	790880, 810440, 806107, 798459, 785151, 793441, 819290, 780912, 787112, 773152, 807226, 787322, 806658, 812816, 787106, 812898, 783444, 823079, 788110, 772494, 792026, 785880, 804104, 823065, 825585, 799184, 774120, 773943, 810662, 805445, 814029, 825335, 793125, 819577, 796832, 781155, 804961, 795138, 774193, 818414, 772599, 816165, 797566, 794313, 812876, 788840, 785377, 786153, 799883, 786892,…	287	4318	19235	1.7694264185412978	1.6763667676222838E-8	1.6763667676222838E-8	6.782183703535338E-8
UP_SEQ_FEATURE	glycosylation site:N-linked (GlcNAc...)	107	36.896551724137936	1.388497895835934E-9	790880, 810440, 806107, 798459, 785151, 793441, 819290, 780912, 787112, 773152, 807226, 787322, 806658, 812816, 787106, 812898, 783444, 823079, 788110, 772494, 792026, 785880, 804104, 823065, 825585, 799184, 774120, 773943, 810662, 805445, 814029, 825335, 793125, 819577, 796832, 781155, 804961, 795138, 818414, 772599, 816165, 797566, 794313, 812876, 788840, 785377, 786153, 799883, 786892, 811645,…	287	4129	19113	1.7257816936886456	1.5148500323025615E-6	1.5148500323025615E-6	2.2181332992587954E-6
SP_PIR_KEYWORDS	signal	86	29.655172413793103	4.5751294728675636E-8	817439, 786686, 807471, 792681, 798459, 785151, 793441, 803024, 780912, 773152, 787112, 795665, 807226, 787322, 794746, 812816, 787106, 813799, 812898, 803161, 783444, 823079, 802013, 772494, 825872, 776858, 817129, 804104, 787067, 801112, 821855, 823065, 825548, 774120, 787707, 774344, 810662, 810689, 794302, 790548, 805445, 814029, 779118, 825335, 819577, 796832, 804961, 795138, 774193, 773892,…	287	3250	19235	1.773476279817743	1.5372317233253163E-5	7.686188155386908E-6	6.219321557754398E-5
UP_SEQ_FEATURE	signal peptide	86	29.655172413793103	6.115993640114859E-8	817439, 786686, 807471, 792681, 798459, 785151, 793441, 803024, 780912, 773152, 787112, 795665, 807226, 787322, 794746, 812816, 787106, 813799, 812898, 803161, 783444, 823079, 802013, 772494, 825872, 776858, 817129, 804104, 787067, 801112, 821855, 823065, 825548, 774120, 787707, 774344, 810662, 810689, 794302, 790548, 805445, 814029, 779118, 825335, 819577, 796832, 804961, 795138, 774193, 773892,…	287	3250	19113	1.7622278209595281	6.672326660972505E-5	1.6681234043192106E-5	9.770330472447242E-5
SP_PIR_KEYWORDS	disulfide bond	72	24.82758620689655	1.3080175082932354E-5	817439, 806107, 807471, 785151, 819290, 780001, 803024, 780912, 781436, 773152, 807226, 795665, 787322, 794746, 812816, 787106, 812898, 803161, 823079, 802013, 776858, 817129, 780961, 804104, 787067, 801112, 823065, 821855, 825548, 799184, 775109, 774120, 817805, 773943, 810689, 794302, 790548, 814029, 825335, 793125, 796832, 795138, 774193, 807148, 821809, 795496, 792321, 815309, 793227, 794767,…	287	2924	19235	1.650309584979766	0.004385323834571575	8.78607312646551E-4	0.017779417777830098
UP_SEQ_FEATURE	disulfide bond	68	23.448275862068964	5.986999214721909E-5	817439, 806107, 807471, 785151, 819290, 780001, 803024, 780912, 781436, 773152, 807226, 795665, 787322, 794746, 812816, 787106, 812898, 803161, 823079, 802013, 817129, 804104, 787067, 801112, 823065, 821855, 825548, 799184, 775109, 774120, 817805, 773943, 810689, 794302, 790548, 814029, 825335, 793125, 796832, 795138, 774193, 807148, 821809, 795496, 792321, 815309, 794767, 797566, 794313, 823746,…	287	2819	19113	1.6064262786245154	0.06323245966158342	0.009288042431823906	0.09559979347421033
SP_PIR_KEYWORDS	Secreted	45	15.517241379310345	1.781484097519858E-4	814029, 786686, 792681, 796832, 819577, 785151, 780912, 795138, 773152, 774193, 773892, 807148, 807226, 795496, 795665, 772599, 815309, 812816, 794767, 797566, 794313, 787177, 783444, 788840, 786153, 825872, 783108, 825085, 776858, 817129, 786635, 793095, 774688, 787067, 825548, 823065, 821855, 773943, 810662, 825137, 793023, 810689, 825949, 790548, 810972	287	1689	19235	1.7856369251335245	0.05810662242701348	0.005427327469842647	0.2418992808868703
GOTERM_CC_FAT	GO:0005576~extracellular region	52	17.93103448275862	0.001845768938299133	786686, 792681, 793441, 785151, 780912, 773152, 807226, 795665, 812816, 783444, 825872, 776858, 817129, 787067, 825548, 823065, 821855, 773943, 810662, 810689, 790548, 814029, 825335, 796832, 819577, 811110, 809539, 795138, 774193, 773892, 807148, 795496, 772599, 815309, 823055, 794767, 797566, 794313, 787177, 788840, 786153, 783108, 825085, 786635, 793095, 774688, 825137, 793023, 799169, 825949,…	219	2010	12782	1.5099479770099276	0.40276545902790684	0.09795338022301292	2.4118859075531907
GOTERM_CC_FAT	GO:0044421~extracellular region part	25	8.620689655172415	0.03774136933139513	814029, 786686, 819577, 793441, 796832, 780912, 774193, 773892, 795665, 807226, 812816, 794767, 794313, 797566, 787177, 783108, 817129, 793095, 787067, 821855, 810689, 825949, 810972, 790548, 807542	219	960	12782	1.5199296042617958	0.9999782020125342	0.40018153857170824	39.854883462403365
GOTERM_CC_FAT	GO:0005615~extracellular space	19	6.551724137931035	0.04533887683640427	814029, 786686, 796832, 783108, 817129, 780912, 793095, 774193, 773892, 795665, 787067, 821855, 794767, 797566, 794313, 787177, 810689, 807542, 810972	219	685	12782	1.6188914441889144	0.9999976125342869	0.44479714803912374	45.8365269916966
Annotation Cluster 3	Enrichment Score: 3.8244732038686076
Category	Term	Count	%	PValue	Genes	List Total	Pop Hits	Pop Total	Fold Enrichment	Bonferroni	Benjamini	FDR
UP_SEQ_FEATURE	topological domain:Extracellular	77	26.551724137931032	2.6146515508729937E-8	788446, 790880, 810440, 806107, 807471, 798459, 792681, 793441, 819290, 780001, 803024, 781436, 787112, 787322, 794746, 773993, 814519, 787106, 813799, 812898, 803161, 823079, 783444, 802013, 772494, 779698, 817129, 780961, 804104, 801112, 794299, 799184, 788188, 775109, 774120, 787707, 774344, 773943, 824582, 805445, 825335, 781155, 811110, 774193, 773892, 791678, 807148, 821809, 814682, 793227,…	287	2719	19113	1.8859426439060272	2.8525441934323936E-5	9.508571057414983E-6	4.1769200398444895E-5
GOTERM_CC_FAT	GO:0044459~plasma membrane part	62	21.379310344827587	4.69875869833502E-5	790880, 817439, 798459, 792681, 807471, 793441, 819290, 780001, 775941, 781436, 810548, 787322, 806658, 787106, 813799, 772494, 779698, 792026, 778958, 780961, 785880, 801112, 794299, 799184, 779611, 774120, 787707, 796832, 781155, 811110, 809539, 795138, 774193, 773892, 807148, 818414, 791678, 775965, 814682, 815309, 794313, 796279, 823746, 799154, 818792, 786599, 788840, 797086, 799883, 786892,…	219	2203	12782	1.6426002731849676	0.013024285055453944	0.013024285055453944	0.06207655103287468
GOTERM_CC_FAT	GO:0005887~integral to plasma membrane	36	12.413793103448276	9.421102128400789E-4	798459, 807471, 781155, 793441, 819290, 780001, 811110, 774193, 773892, 818414, 791678, 787322, 814682, 815309, 787106, 813799, 786599, 788840, 799883, 786892, 772494, 781063, 819668, 800661, 785880, 774688, 799904, 782771, 801112, 794299, 799184, 774120, 808530, 819999, 803882, 787707	219	1188	12782	1.7686453576864534	0.23123707227401757	0.08392546526125622	1.2378655475821176
GOTERM_CC_FAT	GO:0031226~intrinsic to plasma membrane	36	12.413793103448276	0.0013948494921477588	798459, 807471, 781155, 793441, 819290, 780001, 811110, 774193, 773892, 818414, 791678, 787322, 814682, 815309, 787106, 813799, 786599, 788840, 799883, 786892, 772494, 781063, 819668, 800661, 785880, 774688, 799904, 782771, 801112, 794299, 799184, 774120, 808530, 819999, 803882, 787707	219	1215	12782	1.7293421275156435	0.3225602586709341	0.09276944699376566	1.8276800130350046
SP_PIR_KEYWORDS	receptor	33	11.379310344827587	0.04673131026273869	825335, 792681, 798459, 819290, 780001, 781436, 803024, 774193, 807148, 787106, 813799, 823746, 812898, 786599, 788840, 799883, 772494, 781063, 811645, 825085, 800661, 777609, 782243, 799904, 804104, 782771, 799184, 774120, 808530, 803882, 819999, 787707, 773943	287	1583	19235	1.3971509131208992	0.999999896163397	0.36836359023672394	47.825527080208275
Annotation Cluster 4	Enrichment Score: 2.316162542986798
Category	Term	Count	%	PValue	Genes	List Total	Pop Hits	Pop Total	Fold Enrichment	Bonferroni	Benjamini	FDR
INTERPRO	IPR003961:Fibronectin, type III	13	4.482758620689655	5.800577919324746E-5	792681, 793441, 825085, 786635, 777609, 812024, 777544, 780355, 803882, 819999, 823746, 788840, 786153	268	190	16659	4.253083267871171	0.03633230689553002	0.03633230689553002	0.08635513542532003
SMART	SM00060:FN3	13	4.482758620689655	3.48567994029792E-4	792681, 793441, 825085, 786635, 777609, 812024, 777544, 780355, 803882, 819999, 823746, 788840, 786153	179	190	9079	3.4703616583357837	0.052933613397296075	0.052933613397296075	0.41826675481644315
INTERPRO	IPR008957:Fibronectin, type III-like fold	11	3.793103448275862	7.87258652218004E-4	780355, 792681, 819999, 803882, 825085, 777609, 786635, 823746, 812024, 788840, 777544	268	184	16659	3.7161137248539906	0.39496491599681205	0.22215998817032556	1.166100010751736
UP_SEQ_FEATURE	domain:Fibronectin type-III 2	8	2.7586206896551726	0.0034522838143970294	780355, 819999, 803882, 825085, 777609, 786635, 823746, 788840	287	130	19113	4.0982042347896	0.9770160252584484	0.34243888048095117	5.374751606072792
UP_SEQ_FEATURE	domain:Fibronectin type-III 1	8	2.7586206896551726	0.0036016754972813827	780355, 819999, 803882, 825085, 777609, 786635, 823746, 788840	287	131	19113	4.0669202329973135	0.980484012288889	0.3254113131606916	5.601106753046792
UP_SEQ_FEATURE	domain:Fibronectin type-III 5	4	1.3793103448275863	0.029644942712391126	780355, 819999, 777609, 786635	287	45	19113	5.919628339140535	0.9999999999999944	0.8223580531931056	38.167506347330836
UP_SEQ_FEATURE	domain:Fibronectin type-III 3	5	1.7241379310344827	0.03595610578967856	780355, 819999, 777609, 786635, 823746	287	83	19113	4.011796314176567	1.0	0.8373154653930519	44.28840389517917
UP_SEQ_FEATURE	domain:Fibronectin type-III 4	4	1.3793103448275863	0.065821476367239	780355, 819999, 777609, 786635	287	62	19113	4.296504439698775	1.0	0.915931507502531	66.30110835682979
INTERPRO	IPR003962:Fibronectin, type III subdomain	3	1.0344827586206897	0.10279191120349417	780355, 803882, 788840	268	34	16659	5.484745390693591	1.0	0.9372181712828958	80.11972177581416
Annotation Cluster 5	Enrichment Score: 2.314927268598017
Category	Term	Count	%	PValue	Genes	List Total	Pop Hits	Pop Total	Fold Enrichment	Bonferroni	Benjamini	FDR
SP_PIR_KEYWORDS	ion transport	24	8.275862068965518	1.9296142261042803E-5	790880, 799883, 788110, 806107, 786892, 772494, 792026, 789638, 811110, 787112, 785880, 791678, 818414, 787322, 801112, 806658, 814682, 773993, 808530, 788188, 793227, 796279, 818207, 786599	287	578	19235	2.7828749864364686	0.006462593388503857	0.0010800107604249654	0.026227534785927542
SP_PIR_KEYWORDS	ionic channel	16	5.517241379310345	8.934851363575894E-5	799883, 790880, 806107, 786892, 772494, 789638, 811110, 787322, 801112, 814682, 808530, 773993, 793227, 818207, 796279, 786599	287	318	19235	3.372121052746916	0.029576244782608452	0.00299774195484126	0.12138995604386027
GOTERM_BP_FAT	GO:0006811~ion transport	28	9.655172413793103	4.358233868113686E-4	790880, 810440, 806107, 807471, 789638, 811110, 787112, 791678, 818414, 787322, 806658, 814682, 773993, 791945, 793227, 796279, 818207, 786599, 799883, 788110, 786892, 772494, 819668, 792026, 785880, 801112, 808530, 788188	238	768	13528	2.0723039215686274	0.5060475135127616	0.5060475135127616	0.7282626421978633
GOTERM_MF_FAT	GO:0022836~gated channel activity	15	5.172413793103448	0.0011595905450805222	799883, 790880, 806107, 786892, 772494, 789638, 811110, 787322, 801112, 814682, 808530, 793227, 818207, 796279, 786599	229	310	12983	2.7432737005212	0.43952544350953293	0.13475524468429545	1.6564840371834366
GOTERM_MF_FAT	GO:0005216~ion channel activity	17	5.862068965517241	0.0013147972355587838	790880, 799883, 806107, 786892, 807471, 772494, 789638, 811110, 787322, 801112, 814682, 808530, 773993, 793227, 818207, 796279, 786599	229	386	12983	2.4969002420978805	0.4813445595741842	0.1230480713532156	1.8762502146201454
GOTERM_MF_FAT	GO:0022838~substrate specific channel activity	17	5.862068965517241	0.0017955560047534526	790880, 799883, 806107, 786892, 807471, 772494, 789638, 811110, 787322, 801112, 814682, 808530, 773993, 793227, 818207, 796279, 786599	229	398	12983	2.4216168177130193	0.5921222589980228	0.13883110640400487	2.554087814024286
GOTERM_MF_FAT	GO:0015267~channel activity	17	5.862068965517241	0.002533075251515239	790880, 799883, 806107, 786892, 807471, 772494, 789638, 811110, 787322, 801112, 814682, 808530, 773993, 793227, 818207, 796279, 786599	229	412	12983	2.339328867596558	0.717932300711671	0.1463218425667182	3.5854760908953565
GOTERM_MF_FAT	GO:0022803~passive transmembrane transporter activity	17	5.862068965517241	0.0025937031854183167	790880, 799883, 806107, 786892, 807471, 772494, 789638, 811110, 787322, 801112, 814682, 808530, 773993, 793227, 818207, 796279, 786599	229	413	12983	2.333664633050319	0.726359275614495	0.13410640793614015	3.6698081437450902
GOTERM_BP_FAT	GO:0030001~metal ion transport	18	6.206896551724138	0.0034420072537088985	790880, 788110, 806107, 786892, 807471, 792026, 811110, 787112, 785880, 818414, 806658, 814682, 788188, 808530, 791945, 793227, 818207, 796279	238	465	13528	2.2002710761724042	0.9962228077815658	0.5020954032444195	5.6174055950995445
GOTERM_MF_FAT	GO:0046873~metal ion transmembrane transporter activity	14	4.827586206896552	0.0053167966487707415	790880, 788110, 806107, 786892, 807471, 811110, 787322, 814682, 788188, 808530, 793227, 818207, 796279, 786599	229	328	12983	2.419879646394717	0.9300629393333721	0.21481246262057718	7.387561903299289
SP_PIR_KEYWORDS	transport	39	13.448275862068964	0.005568639316177767	790880, 810440, 806107, 781155, 811110, 789638, 787112, 825805, 818414, 791678, 787322, 806658, 782765, 814682, 773993, 793227, 818207, 796279, 826723, 786599, 797086, 785377, 799883, 772995, 788110, 786892, 772494, 819668, 792026, 777698, 785880, 801112, 794299, 788188, 808530, 817805, 794086, 819064, 810972	287	1670	19235	1.5651588808445827	0.8468430197272919	0.11065339876450819	7.3100680084438485
GOTERM_CC_FAT	GO:0034702~ion channel complex	10	3.4482758620689653	0.008603343307600743	790880, 787322, 799883, 801112, 814682, 786892, 773993, 811110, 789638, 796279	219	205	12782	2.847087648958681	0.9102491547038423	0.2142147819171345	10.790760951809498
GOTERM_MF_FAT	GO:0005261~cation channel activity	12	4.137931034482759	0.009353697236906426	790880, 787322, 814682, 806107, 786892, 808530, 807471, 793227, 811110, 818207, 796279, 786599	229	275	12983	2.473934100833664	0.9908083624735987	0.26848001977890146	12.65400015014273
GOTERM_BP_FAT	GO:0006812~cation transport	18	6.206896551724138	0.01758557670711388	790880, 788110, 806107, 786892, 807471, 792026, 811110, 787112, 785880, 818414, 806658, 814682, 788188, 808530, 791945, 793227, 818207, 796279	238	553	13528	1.8501375233637758	0.9999999999996589	0.6412883636590242	25.732011749813676
GOTERM_MF_FAT	GO:0005244~voltage-gated ion channel activity	7	2.413793103448276	0.12822436441552437	814682, 793227, 811110, 789638, 818207, 796279, 786599	229	195	12983	2.0351808308140185	1.0	0.7890714201463638	86.1310081551037
GOTERM_MF_FAT	GO:0022832~voltage-gated channel activity	7	2.413793103448276	0.12822436441552437	814682, 793227, 811110, 789638, 818207, 796279, 786599	229	195	12983	2.0351808308140185	1.0	0.7890714201463638	86.1310081551037
GOTERM_MF_FAT	GO:0022843~voltage-gated cation channel activity	5	1.7241379310344827	0.2586248205036056	814682, 811110, 818207, 796279, 786599	229	147	12983	1.9283783382348572	1.0	0.9204151831378194	98.65407568379413
INTERPRO	IPR005821:Ion transport	4	1.3793103448275863	0.25875016096088577	814682, 808530, 811110, 818207	268	110	16659	2.2603799185888738	1.0	0.9882337591893134	98.84298312356191
Annotation Cluster 6	Enrichment Score: 2.084225614705697
Category	Term	Count	%	PValue	Genes	List Total	Pop Hits	Pop Total	Fold Enrichment	Bonferroni	Benjamini	FDR
GOTERM_MF_FAT	GO:0042802~identical protein binding	24	8.275862068965518	8.906167259423873E-4	781000, 824057, 791501, 825913, 827025, 789421, 811645, 825085, 779698, 817129, 777748, 809539, 793880, 775288, 791678, 821855, 779389, 794313, 797566, 786794, 823746, 819995, 799154, 781033	229	640	12983	2.1260371179039304	0.35892945067391224	0.13774588569850854	1.2745433704678288
GOTERM_MF_FAT	GO:0042803~protein homodimerization activity	15	5.172413793103448	0.0023517406081722987	781000, 824057, 791501, 825913, 827025, 789421, 811645, 825085, 793880, 775288, 791678, 821855, 797566, 786794, 819995	229	334	12983	2.546152237010695	0.6911503334170965	0.15451339042533707	3.33283359358979
GOTERM_MF_FAT	GO:0046983~protein dimerization activity	17	5.862068965517241	0.029587826315913755	781000, 824057, 791501, 825913, 827025, 789421, 811645, 825085, 793880, 775288, 791678, 821855, 797566, 786794, 794313, 819995, 823746	229	542	12983	1.778235227767125	0.9999996901426574	0.4787968468430005	35.10410064402918
GOTERM_MF_FAT	GO:0046982~protein heterodimerization activity	8	2.7586206896551726	0.07428552810955985	781000, 821855, 791501, 825913, 827025, 794313, 819995, 823746	229	208	12983	2.180550890157877	1.0	0.6672955892373217	67.08517651809736
Annotation Cluster 7	Enrichment Score: 2.043454266884677
Category	Term	Count	%	PValue	Genes	List Total	Pop Hits	Pop Total	Fold Enrichment	Bonferroni	Benjamini	FDR
GOTERM_BP_FAT	GO:0007267~cell-cell signaling	22	7.586206896551724	0.0020271146777127913	799883, 772481, 817439, 780495, 786892, 772494, 819290, 776858, 799904, 787067, 821855, 801112, 806658, 814682, 774120, 814519, 791945, 813799, 797566, 786599, 825949, 789275	238	600	13528	2.084145658263305	0.9624919756339342	0.559920592362911	3.3451887499904354
GOTERM_BP_FAT	GO:0007268~synaptic transmission	14	4.827586206896552	0.0023234574144715197	799883, 772481, 817439, 780495, 786892, 772494, 799904, 801112, 806658, 814682, 791945, 814519, 813799, 786599	238	298	13528	2.670351362021319	0.9768029049822138	0.5289286190699621	3.8253108370250866
GOTERM_BP_FAT	GO:0019226~transmission of nerve impulse	14	4.827586206896552	0.008830864412923089	799883, 772481, 817439, 780495, 786892, 772494, 799904, 801112, 806658, 814682, 791945, 814519, 813799, 786599	238	350	13528	2.2736134453781514	0.9999994150864097	0.5494662631619771	13.81977572872457
GOTERM_BP_FAT	GO:0050877~neurological system process	27	9.310344827586208	0.16112639133735737	790880, 772481, 817439, 780495, 796832, 789638, 811110, 780001, 809539, 806658, 814682, 814519, 791945, 793227, 813799, 819275, 786599, 823967, 799883, 786892, 772494, 792026, 785880, 799904, 801112, 792541, 808647	238	1210	13528	1.2683380790332661	1.0	0.8611180678282164	94.74491949397998
Annotation Cluster 8	Enrichment Score: 1.8579003100182871
Category	Term	Count	%	PValue	Genes	List Total	Pop Hits	Pop Total	Fold Enrichment	Bonferroni	Benjamini	FDR
SP_PIR_KEYWORDS	Symport	9	3.103448275862069	2.5473591829281355E-4	806658, 794299, 788110, 781155, 819668, 792026, 787112, 785880, 818414	287	111	19235	5.434127507298239	0.0820406514645673	0.006563150287322683	0.34572710857324607
GOTERM_MF_FAT	GO:0015293~symporter activity	10	3.4482758620689653	6.944945908807462E-4	806658, 794299, 788110, 781155, 819668, 792026, 787112, 785880, 785377, 818414	229	137	12983	4.138271762343416	0.2929636472694608	0.15914546279957598	0.9951818474536411
GOTERM_BP_FAT	GO:0030001~metal ion transport	18	6.206896551724138	0.0034420072537088985	790880, 788110, 806107, 786892, 807471, 792026, 811110, 787112, 785880, 818414, 806658, 814682, 788188, 808530, 791945, 793227, 818207, 796279	238	465	13528	2.2002710761724042	0.9962228077815658	0.5020954032444195	5.6174055950995445
SP_PIR_KEYWORDS	Sodium transport	7	2.413793103448276	0.007787903491798727	790880, 788110, 806107, 792026, 787112, 785880, 818414	287	116	19235	4.044365012615644	0.927703403756768	0.12308824355217163	10.082834345544489
SP_PIR_KEYWORDS	Sodium	7	2.413793103448276	0.007787903491798727	790880, 788110, 806107, 792026, 787112, 785880, 818414	287	116	19235	4.044365012615644	0.927703403756768	0.12308824355217163	10.082834345544489
GOTERM_BP_FAT	GO:0006814~sodium ion transport	8	2.7586206896551726	0.00793017087715	790880, 806658, 788110, 806107, 792026, 787112, 785880, 818414	238	130	13528	3.4978668390433096	0.9999974569925361	0.5312915296192839	12.497201451532591
GOTERM_MF_FAT	GO:0031402~sodium ion binding	7	2.413793103448276	0.017108904214659784	790880, 788110, 806107, 792026, 787112, 785880, 818414	229	117	12983	3.3919680513566974	0.9998179482072045	0.34985571693482953	21.998125870541863
GOTERM_BP_FAT	GO:0006812~cation transport	18	6.206896551724138	0.01758557670711388	790880, 788110, 806107, 786892, 807471, 792026, 811110, 787112, 785880, 818414, 806658, 814682, 788188, 808530, 791945, 793227, 818207, 796279	238	553	13528	1.8501375233637758	0.9999999999996589	0.6412883636590242	25.732011749813676
GOTERM_MF_FAT	GO:0015294~solute:cation symporter activity	6	2.0689655172413794	0.025887097089092342	806658, 788110, 781155, 785880, 785377, 818414	229	95	12983	3.580694093311882	0.9999979296742383	0.4483823902113865	31.44876174896577
GOTERM_MF_FAT	GO:0031420~alkali metal ion binding	9	3.103448275862069	0.048221287534618906	790880, 806658, 814682, 788110, 806107, 792026, 787112, 785880, 818414	229	228	12983	2.2379338083199265	0.9999999999805259	0.5373042087503103	50.909629985924184
GOTERM_BP_FAT	GO:0015672~monovalent inorganic cation transport	11	3.793103448275862	0.05374596076037503	790880, 806658, 814682, 788110, 806107, 786892, 792026, 811110, 787112, 785880, 818414	238	318	13528	1.9661751493050053	1.0	0.8089614588303514	60.39872308450433
GOTERM_BP_FAT	GO:0015698~inorganic anion transport	5	1.7241379310344827	0.08051019328348694	799883, 806658, 788110, 789638, 785880	238	93	13528	3.0559320502394507	1.0	0.8483584324137963	75.5222268217631
GOTERM_MF_FAT	GO:0015296~anion:cation symporter activity	3	1.0344827586206897	0.10248249250360329	806658, 788110, 785880	229	31	12983	5.4865474010424	1.0	0.7492792398585018	78.91425173207085
GOTERM_BP_FAT	GO:0055085~transmembrane transport	14	4.827586206896552	0.20005702830309485	810440, 788110, 819668, 792026, 811110, 787112, 785880, 818414, 794299, 806658, 814682, 808530, 818207, 785377	238	569	13528	1.3985319962783005	1.0	0.879011066728254	97.63113987570895
Annotation Cluster 9	Enrichment Score: 1.7303021476340514
Category	Term	Count	%	PValue	Genes	List Total	Pop Hits	Pop Total	Fold Enrichment	Bonferroni	Benjamini	FDR
GOTERM_BP_FAT	GO:0006820~anion transport	9	3.103448275862069	0.0036927967648793356	799883, 810440, 806658, 788110, 819668, 792026, 789638, 785880, 791678	238	143	13528	3.5773638126579304	0.9974863126238649	0.4196838454931331	6.0148774177651525
GOTERM_MF_FAT	GO:0008509~anion transmembrane transporter activity	9	3.103448275862069	0.0044163462730829805	799883, 801112, 810440, 806658, 788110, 773993, 789638, 785880, 791678	229	147	12983	3.4710810088227433	0.8901497760954424	0.1981740737098574	6.173244193128269
GOTERM_BP_FAT	GO:0015698~inorganic anion transport	5	1.7241379310344827	0.08051019328348694	799883, 806658, 788110, 789638, 785880	238	93	13528	3.0559320502394507	1.0	0.8483584324137963	75.5222268217631
GOTERM_BP_FAT	GO:0006821~chloride transport	4	1.3793103448275863	0.09131077222677936	799883, 806658, 789638, 785880	238	61	13528	3.7272351563576245	1.0	0.8384062643023904	79.92162000028317
Annotation Cluster 10	Enrichment Score: 1.6872014587853812
Category	Term	Count	%	PValue	Genes	List Total	Pop Hits	Pop Total	Fold Enrichment	Bonferroni	Benjamini	FDR
GOTERM_BP_FAT	GO:0022610~biological adhesion	22	7.586206896551724	0.011513387851435837	805445, 825335, 807471, 815759, 793441, 781063, 792309, 779698, 776160, 817129, 777748, 781436, 792558, 810548, 821809, 782771, 818372, 787106, 823746, 803161, 773943, 790548	238	701	13528	1.7838621896690203	0.9999999927097745	0.6081344831616862	17.648293408925152
GOTERM_BP_FAT	GO:0007155~cell adhesion	22	7.586206896551724	0.011657126835879068	805445, 825335, 807471, 815759, 793441, 781063, 792309, 779698, 776160, 817129, 777748, 781436, 792558, 810548, 821809, 782771, 818372, 787106, 823746, 803161, 773943, 790548	238	700	13528	1.7864105642256904	0.9999999942382638	0.5948224271194984	17.84885494466746
SP_PIR_KEYWORDS	cell adhesion	13	4.482758620689655	0.024455946944511888	805445, 825335, 815759, 793441, 792309, 776160, 817129, 792558, 810548, 821809, 818372, 787106, 773943	287	422	19235	2.0646250639892996	0.9997562449474867	0.2738327173658297	28.579202416332027
GOTERM_BP_FAT	GO:0016337~cell-cell adhesion	10	3.4482758620689653	0.05432691256287317	805445, 818372, 807471, 779698, 776160, 777748, 823746, 781436, 773943, 810548	238	276	13528	2.05943246863963	1.0	0.8066495427354778	60.804427557723386
Annotation Cluster 11	Enrichment Score: 1.6594216403339237
Category	Term	Count	%	PValue	Genes	List Total	Pop Hits	Pop Total	Fold Enrichment	Bonferroni	Benjamini	FDR
GOTERM_BP_FAT	GO:0007218~neuropeptide signaling pathway	7	2.413793103448276	0.005823975536002272	799883, 817439, 807471, 780001, 793023, 782243, 804104	238	93	13528	4.278304870335231	0.9999213686156813	0.5166334318056758	9.32959289616554
SP_PIR_KEYWORDS	neuropeptide	4	1.3793103448275863	0.01498779786166937	817439, 786686, 780001, 793023	287	35	19235	7.659532105525137	0.9937427843438088	0.1979702396865799	18.558306423630277
GOTERM_BP_FAT	GO:0007631~feeding behavior	4	1.3793103448275863	0.12044193100110302	817439, 786686, 780001, 793023	238	69	13528	3.2950919498234073	1.0	0.8485805320552284	88.37337485009122
Annotation Cluster 12	Enrichment Score: 1.5181130572841954
Category	Term	Count	%	PValue	Genes	List Total	Pop Hits	Pop Total	Fold Enrichment	Bonferroni	Benjamini	FDR
GOTERM_CC_FAT	GO:0005626~insoluble fraction	24	8.275862068965518	0.016401946252872446	790880, 799883, 779118, 791501, 807471, 793125, 781155, 819668, 803170, 792026, 789638, 811110, 804961, 809539, 793070, 785880, 773892, 818414, 794299, 794746, 791945, 797650, 786599, 819064	219	839	12782	1.6695674890198704	0.990088774838195	0.28077257575931913	19.631664905766534
GOTERM_CC_FAT	GO:0005624~membrane fraction	22	7.586206896551724	0.03590348554817119	790880, 799883, 779118, 791501, 807471, 793125, 781155, 819668, 792026, 811110, 804961, 809539, 793070, 785880, 773892, 818414, 794299, 794746, 791945, 797650, 786599, 819064	219	809	12782	1.5871897771079917	0.9999628787105515	0.41544919089900123	38.31896414483722
GOTERM_CC_FAT	GO:0000267~cell fraction	27	9.310344827586208	0.0473836848700114	790880, 779118, 807471, 793125, 781155, 789638, 811110, 804961, 809539, 773892, 818414, 794746, 791945, 786599, 799883, 791501, 819668, 803170, 792026, 791043, 793095, 793070, 785880, 794299, 785288, 797650, 819064	219	1083	12782	1.4550905020301292	0.9999986874185723	0.44503402296412764	47.34976017889749
Annotation Cluster 13	Enrichment Score: 1.516818619478118
Category	Term	Count	%	PValue	Genes	List Total	Pop Hits	Pop Total	Fold Enrichment	Bonferroni	Benjamini	FDR
GOTERM_BP_FAT	GO:0051899~membrane depolarization	5	1.7241379310344827	0.006636388681122025	787067, 817439, 782765, 786686, 791945	238	43	13528	6.6093414109829975	0.99997905195029	0.5123859175155632	10.563983587512404
GOTERM_BP_FAT	GO:0031644~regulation of neurological system process	8	2.7586206896551726	0.018205592575608984	787067, 817439, 786686, 772494, 791945, 785288, 786599, 787025	238	153	13528	2.972043719448564	0.9999999999998772	0.6287710182680546	26.51403431418553
GOTERM_BP_FAT	GO:0044057~regulation of system process	12	4.137931034482759	0.020408319318367844	787067, 817439, 786686, 814682, 772494, 791945, 780001, 785288, 793095, 774193, 786599, 787025	238	309	13528	2.2073916945418945	0.9999999999999968	0.6474527996550056	29.230153210369302
GOTERM_BP_FAT	GO:0050804~regulation of synaptic transmission	6	2.0689655172413794	0.09090446705339597	787067, 817439, 772494, 791945, 785288, 787025	238	136	13528	2.507661888284726	1.0	0.8439962443998072	79.77055414655635
GOTERM_BP_FAT	GO:0051969~regulation of transmission of nerve impulse	6	2.0689655172413794	0.11624594261187099	787067, 817439, 772494, 791945, 785288, 787025	238	147	13528	2.3200137197736237	1.0	0.8537685600543179	87.40754127420645
Annotation Cluster 14	Enrichment Score: 1.4924243804473942
Category	Term	Count	%	PValue	Genes	List Total	Pop Hits	Pop Total	Fold Enrichment	Bonferroni	Benjamini	FDR
GOTERM_BP_FAT	GO:0030001~metal ion transport	18	6.206896551724138	0.0034420072537088985	790880, 788110, 806107, 786892, 807471, 792026, 811110, 787112, 785880, 818414, 806658, 814682, 788188, 808530, 791945, 793227, 818207, 796279	238	465	13528	2.2002710761724042	0.9962228077815658	0.5020954032444195	5.6174055950995445
GOTERM_MF_FAT	GO:0046873~metal ion transmembrane transporter activity	14	4.827586206896552	0.0053167966487707415	790880, 788110, 806107, 786892, 807471, 811110, 787322, 814682, 788188, 808530, 793227, 818207, 796279, 786599	229	328	12983	2.419879646394717	0.9300629393333721	0.21481246262057718	7.387561903299289
SP_PIR_KEYWORDS	calcium transport	6	2.0689655172413794	0.008753624625843504	808530, 788188, 793227, 818207, 796279, 787112	287	85	19235	4.730887476941997	0.9478779217978982	0.13122803813382777	11.265248839378772
GOTERM_BP_FAT	GO:0006816~calcium ion transport	8	2.7586206896551726	0.012529761626575897	808530, 788188, 807471, 791945, 793227, 818207, 796279, 787112	238	142	13528	3.202272458279086	0.9999999986200716	0.6043909597616246	19.056633086062458
GOTERM_BP_FAT	GO:0006812~cation transport	18	6.206896551724138	0.01758557670711388	790880, 788110, 806107, 786892, 807471, 792026, 811110, 787112, 785880, 818414, 806658, 814682, 788188, 808530, 791945, 793227, 818207, 796279	238	553	13528	1.8501375233637758	0.9999999999996589	0.6412883636590242	25.732011749813676
GOTERM_BP_FAT	GO:0015674~di-, tri-valent inorganic cation transport	8	2.7586206896551726	0.03542043452272464	808530, 788188, 807471, 791945, 793227, 818207, 796279, 787112	238	176	13528	2.583651642475172	1.0	0.7674724511207042	45.375444158364374
SP_PIR_KEYWORDS	calcium channel	4	1.3793103448275863	0.06235736651338099	808530, 793227, 818207, 796279	287	61	19235	4.39481350317016	0.9999999995977017	0.4257632530933946	58.3243616073925
GOTERM_MF_FAT	GO:0022832~voltage-gated channel activity	7	2.413793103448276	0.12822436441552437	814682, 793227, 811110, 789638, 818207, 796279, 786599	229	195	12983	2.0351808308140185	1.0	0.7890714201463638	86.1310081551037
GOTERM_MF_FAT	GO:0005244~voltage-gated ion channel activity	7	2.413793103448276	0.12822436441552437	814682, 793227, 811110, 789638, 818207, 796279, 786599	229	195	12983	2.0351808308140185	1.0	0.7890714201463638	86.1310081551037
GOTERM_MF_FAT	GO:0005262~calcium channel activity	4	1.3793103448275863	0.16167066827829893	808530, 793227, 818207, 796279	229	79	12983	2.8705986402078376	1.0	0.8218995475191305	92.10322501647761
SP_PIR_KEYWORDS	voltage-gated channel	5	1.7241379310344827	0.1848709387339064	814682, 793227, 789638, 818207, 796279	287	150	19235	2.2340301974448318	1.0	0.6877936439569254	93.78798838666627
Annotation Cluster 15	Enrichment Score: 1.4842302790186446
Category	Term	Count	%	PValue	Genes	List Total	Pop Hits	Pop Total	Fold Enrichment	Bonferroni	Benjamini	FDR
INTERPRO	IPR002331:Pancreatic lipase	3	1.0344827586206897	0.001503200127318197	780912, 787177, 825137	268	4	16659	46.62033582089552	0.6170164419845727	0.2737936481866826	2.215538622053459
UP_SEQ_FEATURE	domain:PLAT	4	1.3793103448275863	0.0036114994587798425	807471, 780912, 787177, 825137	287	21	19113	12.684917869586858	0.9806928156035858	0.3015163130029028	5.615974012895708
INTERPRO	IPR001024:Lipoxygenase, LH2	4	1.3793103448275863	0.006423290731679813	807471, 780912, 787177, 825137	268	24	16659	10.360074626865671	0.9836131752125096	0.6422137036573862	9.151124428085478
INTERPRO	IPR016272:Lipoprotein lipase, LIPH	3	1.0344827586206897	0.010579299508170823	780912, 787177, 825137	268	10	16659	18.648134328358207	0.9988700138387551	0.6772654054304494	14.64920276844699
INTERPRO	IPR000734:Lipase	3	1.0344827586206897	0.010579299508170823	780912, 787177, 825137	268	10	16659	18.648134328358207	0.9988700138387551	0.6772654054304494	14.64920276844699
INTERPRO	IPR013818:Lipase, N-terminal	3	1.0344827586206897	0.010579299508170823	780912, 787177, 825137	268	10	16659	18.648134328358207	0.9988700138387551	0.6772654054304494	14.64920276844699
SMART	SM00308:LH2	4	1.3793103448275863	0.0110793956380669	807471, 780912, 787177, 825137	179	24	9079	8.45344506517691	0.8241337944144275	0.5806359510096597	12.536360803541625
PIR_SUPERFAMILY	PIRSF000865:Lipoprotein_lipase_LIPH	3	1.0344827586206897	0.011848860539076285	780912, 787177, 825137	127	10	7396	17.470866141732284	0.8385728818443823	0.8385728818443823	13.309641773528625
PIR_SUPERFAMILY	PIRSF000865:lipoprotein lipase, LIPH type	3	1.0344827586206897	0.011848860539076285	780912, 787177, 825137	127	10	7396	17.470866141732284	0.8385728818443823	0.8385728818443823	13.309641773528625
GOTERM_MF_FAT	GO:0004806~triacylglycerol lipase activity	3	1.0344827586206897	0.03134034985072638	780912, 787177, 825137	229	16	12983	10.63018558951965	0.9999998742715666	0.48420586919339137	36.77108519235639
KEGG_PATHWAY	hsa00561:Glycerolipid metabolism	4	1.3793103448275863	0.044609501810391326	780912, 787177, 825137, 794042	91	45	5085	4.967032967032967	0.9939707570680266	0.47212286873694476	40.38780179002918
SP_PIR_KEYWORDS	lipid degradation	4	1.3793103448275863	0.13639699128874788	780912, 787177, 825137, 795665	287	86	19235	3.117251438295114	1.0	0.6194404598855573	86.37710226560344
UP_SEQ_FEATURE	active site:Charge relay system	6	2.0689655172413794	0.1715713789446903	775109, 814519, 780912, 787177, 825137, 799169	287	196	19113	2.038647514755031	1.0	0.979237060561114	95.0555220173554
GOTERM_MF_FAT	GO:0004091~carboxylesterase activity	4	1.3793103448275863	0.2379862962756728	780912, 787177, 825137, 795665	229	96	12983	2.3622634643377	1.0	0.9112427022452445	98.00154901249331
GOTERM_MF_FAT	GO:0016298~lipase activity	4	1.3793103448275863	0.2568065400501377	780912, 787177, 825137, 795665	229	100	12983	2.267772925764192	1.0	0.922190668300294	98.60576486623842
GOTERM_BP_FAT	GO:0016042~lipid catabolic process	4	1.3793103448275863	0.5871603812798182	780912, 787177, 825137, 795665	238	173	13528	1.3142274250740758	1.0	0.9915320000597708	99.99996389204257
UP_SEQ_FEATURE	active site:Nucleophile	3	1.0344827586206897	0.7774772958884145	780912, 787177, 825137	287	189	19113	1.0570764891322384	1.0	0.9999999241677524	99.99999999624795
Annotation Cluster 16	Enrichment Score: 1.4418918597708983
Category	Term	Count	%	PValue	Genes	List Total	Pop Hits	Pop Total	Fold Enrichment	Bonferroni	Benjamini	FDR
SP_PIR_KEYWORDS	synapse	11	3.793103448275862	0.0013555571211897443	787322, 799883, 801112, 817439, 779611, 772494, 792026, 797650, 799154, 795138, 786599	287	213	19235	3.461173545337063	0.3660442854682884	0.03203121708198653	1.827065561556318
SP_PIR_KEYWORDS	cell junction	15	5.172413793103448	0.0027622205766732943	799883, 817439, 772494, 792026, 779698, 777748, 795138, 792558, 780961, 787322, 801112, 779611, 797650, 799154, 786599	287	399	19235	2.5195829294490584	0.6052056553050057	0.06007890907582203	3.6902794036977937
GOTERM_CC_FAT	GO:0045202~synapse	15	5.172413793103448	0.0031267687885105713	799883, 817439, 772494, 792026, 780001, 795138, 787322, 801112, 814682, 779611, 785288, 797650, 799154, 786599, 787025	219	355	12782	2.4661393015628015	0.5826103950431952	0.1355160429206257	4.054049130770865
GOTERM_CC_FAT	GO:0030054~cell junction	19	6.551724137931035	0.003327326000898024	799883, 817439, 772494, 779698, 792026, 777748, 778958, 792558, 795138, 780961, 810548, 807148, 787322, 801112, 779611, 797650, 799154, 818792, 786599	219	518	12782	2.140812044921634	0.6053957073202836	0.12439379742263235	4.308826296091106
GOTERM_CC_FAT	GO:0044456~synapse part	12	4.137931034482759	0.003334380842740553	787322, 799883, 801112, 817439, 814682, 772494, 792026, 780001, 785288, 799154, 786599, 787025	219	246	12782	2.847087648958681	0.6061742340132004	0.10995284607825195	4.317776994068012
GOTERM_MF_FAT	GO:0015276~ligand-gated ion channel activity	8	2.7586206896551726	0.007084956440764639	790880, 787322, 799883, 801112, 806107, 808530, 772494, 786599	229	127	12983	3.571295946085342	0.9712171854977804	0.255963162335647	9.729605462794865
GOTERM_MF_FAT	GO:0022834~ligand-gated channel activity	8	2.7586206896551726	0.007084956440764639	790880, 787322, 799883, 801112, 806107, 808530, 772494, 786599	229	127	12983	3.571295946085342	0.9712171854977804	0.255963162335647	9.729605462794865
GOTERM_MF_FAT	GO:0005230~extracellular ligand-gated ion channel activity	5	1.7241379310344827	0.0377128816958176	787322, 799883, 801112, 772494, 786599	229	72	12983	3.937105773896167	0.9999999953330688	0.5085881700810726	42.50262467633855
GOTERM_CC_FAT	GO:0045211~postsynaptic membrane	6	2.0689655172413794	0.08126489758084622	787322, 799883, 801112, 814682, 772494, 786599	219	135	12782	2.594013191273465	0.9999999999462849	0.557548781474478	67.3744516799127
SP_PIR_KEYWORDS	postsynaptic cell membrane	5	1.7241379310344827	0.08177433137653836	787322, 799883, 801112, 772494, 786599	287	110	19235	3.0464048146974974	0.9999999999996444	0.5029889398787484	68.64236807991995
GOTERM_MF_FAT	GO:0042165~neurotransmitter binding	5	1.7241379310344827	0.10763840592242492	787322, 799883, 801112, 780001, 786599	229	103	12983	2.752151608937126	1.0	0.7584553843044091	80.59254978372661
PIR_SUPERFAMILY	PIRSF002443:acetylcholine receptor	3	1.0344827586206897	0.13636635669459257	787322, 799883, 801112	127	38	7396	4.597596353087443	0.9999999998186901	0.9994340120822613	82.7390324474828
INTERPRO	IPR006029:Neurotransmitter-gated ion-channel transmembrane region	3	1.0344827586206897	0.16227366914542177	787322, 799883, 801112	268	45	16659	4.144029850746269	1.0	0.9673931725838503	92.84293486835699
INTERPRO	IPR006202:Neurotransmitter-gated ion-channel ligand-binding	3	1.0344827586206897	0.16227366914542177	787322, 799883, 801112	268	45	16659	4.144029850746269	1.0	0.9673931725838503	92.84293486835699
INTERPRO	IPR006201:Neurotransmitter-gated ion-channel	3	1.0344827586206897	0.16795540718556093	787322, 799883, 801112	268	46	16659	4.0539422452952625	1.0	0.9682623706283355	93.53279275135704
INTERPRO	IPR018000:Neurotransmitter-gated ion-channel, conserved site	3	1.0344827586206897	0.16795540718556093	787322, 799883, 801112	268	46	16659	4.0539422452952625	1.0	0.9682623706283355	93.53279275135704
GOTERM_MF_FAT	GO:0030594~neurotransmitter receptor activity	4	1.3793103448275863	0.2333190003865176	787322, 799883, 801112, 780001	229	95	12983	2.3871293955412547	1.0	0.9102280527408648	97.81791590057713
GOTERM_MF_FAT	GO:0043176~amine binding	4	1.3793103448275863	0.30458659794369863	787322, 799883, 786599, 799904	229	110	12983	2.0616117506947202	1.0	0.9462583434732225	99.46435881085827
GOTERM_CC_FAT	GO:0043235~receptor complex	4	1.3793103448275863	0.317371989871761	787322, 772494, 787106, 786599	219	116	12782	2.012596441505275	1.0	0.8710759482100676	99.35622610191449
Annotation Cluster 17	Enrichment Score: 1.3998191464852654
Category	Term	Count	%	PValue	Genes	List Total	Pop Hits	Pop Total	Fold Enrichment	Bonferroni	Benjamini	FDR
GOTERM_MF_FAT	GO:0008509~anion transmembrane transporter activity	9	3.103448275862069	0.0044163462730829805	799883, 801112, 810440, 806658, 788110, 773993, 789638, 785880, 791678	229	147	12983	3.4710810088227433	0.8901497760954424	0.1981740737098574	6.173244193128269
GOTERM_CC_FAT	GO:0034702~ion channel complex	10	3.4482758620689653	0.008603343307600743	790880, 787322, 799883, 801112, 814682, 786892, 773993, 811110, 789638, 796279	219	205	12782	2.847087648958681	0.9102491547038423	0.2142147819171345	10.790760951809498
SP_PIR_KEYWORDS	chloride	5	1.7241379310344827	0.02553574423427362	799883, 801112, 773993, 827025, 789638	287	75	19235	4.4680603948896636	0.9998319854425527	0.27523362929560413	29.64637643572532
GOTERM_MF_FAT	GO:0031404~chloride ion binding	5	1.7241379310344827	0.04640997967263397	799883, 801112, 773993, 827025, 789638	229	77	12983	3.681449554812	0.9999999999497093	0.5463548909903864	49.54740265227755
SP_PIR_KEYWORDS	chloride channel	4	1.3793103448275863	0.050651180034509816	799883, 801112, 773993, 789638	287	56	19235	4.787207565953211	0.999999973993985	0.38438725024674814	50.667645935696434
GOTERM_CC_FAT	GO:0034707~chloride channel complex	4	1.3793103448275863	0.0672848383118379	799883, 801112, 773993, 789638	219	55	12782	4.244748858447489	0.9999999963693769	0.513137068047123	60.16803153565863
GOTERM_MF_FAT	GO:0043168~anion binding	5	1.7241379310344827	0.07857372148366319	799883, 801112, 773993, 827025, 789638	229	92	12983	3.0812132143535216	1.0	0.6783494166882522	69.21339122277905
GOTERM_MF_FAT	GO:0005254~chloride channel activity	4	1.3793103448275863	0.13281507792924563	799883, 801112, 773993, 789638	229	72	12983	3.1496846191169334	1.0	0.7940661597114969	87.14612996486441
GOTERM_MF_FAT	GO:0005253~anion channel activity	4	1.3793103448275863	0.1574366815466003	799883, 801112, 773993, 789638	229	78	12983	2.907401186877169	1.0	0.8190688147814811	91.50922436247009
Annotation Cluster 18	Enrichment Score: 1.3994788397953444
Category	Term	Count	%	PValue	Genes	List Total	Pop Hits	Pop Total	Fold Enrichment	Bonferroni	Benjamini	FDR
SP_PIR_KEYWORDS	Symport	9	3.103448275862069	2.5473591829281355E-4	806658, 794299, 788110, 781155, 819668, 792026, 787112, 785880, 818414	287	111	19235	5.434127507298239	0.0820406514645673	0.006563150287322683	0.34572710857324607
GOTERM_MF_FAT	GO:0015293~symporter activity	10	3.4482758620689653	6.944945908807462E-4	806658, 794299, 788110, 781155, 819668, 792026, 787112, 785880, 785377, 818414	229	137	12983	4.138271762343416	0.2929636472694608	0.15914546279957598	0.9951818474536411
GOTERM_BP_FAT	GO:0015711~organic anion transport	3	1.0344827586206897	0.17988626481263667	810440, 819668, 792026	238	44	13528	3.875477463712758	1.0	0.8687718436878125	96.40349039731642
GOTERM_BP_FAT	GO:0055085~transmembrane transport	14	4.827586206896552	0.20005702830309485	810440, 788110, 819668, 792026, 811110, 787112, 785880, 818414, 794299, 806658, 814682, 808530, 818207, 785377	238	569	13528	1.3985319962783005	1.0	0.879011066728254	97.63113987570895
GOTERM_BP_FAT	GO:0046942~carboxylic acid transport	5	1.7241379310344827	0.2572858864130915	810440, 794299, 819668, 792026, 818414	238	147	13528	1.93334476647802	1.0	0.9109373025957715	99.31766333354544
GOTERM_BP_FAT	GO:0015849~organic acid transport	5	1.7241379310344827	0.2611354433774794	810440, 794299, 819668, 792026, 818414	238	148	13528	1.9202816261639792	1.0	0.910380306427501	99.37460121753445
INTERPRO	IPR011701:Major facilitator superfamily MFS-1	3	1.0344827586206897	0.3736418085790784	794299, 819668, 792026	268	81	16659	2.302238805970149	1.0	0.9977377040167245	99.90580805350848
Annotation Cluster 19	Enrichment Score: 1.2955549624753269
Category	Term	Count	%	PValue	Genes	List Total	Pop Hits	Pop Total	Fold Enrichment	Bonferroni	Benjamini	FDR
GOTERM_MF_FAT	GO:0019955~cytokine binding	7	2.413793103448276	0.012419981966698492	782771, 799184, 792681, 819999, 825085, 777609, 807148	229	109	12983	3.6409198349425096	0.9980430722898657	0.32278990417652365	16.46647987511217
GOTERM_MF_FAT	GO:0004896~cytokine receptor activity	5	1.7241379310344827	0.015707665591595782	792681, 819999, 825085, 777609, 807148	229	55	12983	5.1540293767368	0.9996293812978677	0.3716925693170289	20.381847200965296
UP_SEQ_FEATURE	short sequence motif:Box 1 motif	3	1.0344827586206897	0.04961242883833594	792681, 819999, 825085	287	24	19113	8.324477351916377	1.0	0.90105249638168	55.642896108778615
UP_SEQ_FEATURE	short sequence motif:WSXWS motif	3	1.0344827586206897	0.06954004122156675	792681, 819999, 825085	287	29	19113	6.889222636068726	1.0	0.9208664613596549	68.38131690060207
KEGG_PATHWAY	hsa04630:Jak-STAT signaling pathway	6	2.0689655172413794	0.13887373299421002	792681, 819999, 809283, 825085, 775941, 785330	91	155	5085	2.163062743707905	0.9999999466068288	0.648870064048958	81.6375089196945
KEGG_PATHWAY	hsa04060:Cytokine-cytokine receptor interaction	8	2.7586206896551726	0.1802984821542734	782771, 799184, 774120, 792681, 819999, 825085, 817129, 797566	91	262	5085	1.706232698599111	0.9999999997864779	0.6715478266411823	89.49925790180943
Annotation Cluster 20	Enrichment Score: 1.27217202860904
Category	Term	Count	%	PValue	Genes	List Total	Pop Hits	Pop Total	Fold Enrichment	Bonferroni	Benjamini	FDR
GOTERM_CC_FAT	GO:0042995~cell projection	21	7.241379310344828	0.01581693986499911	786686, 788110, 807471, 806171, 772494, 819290, 789638, 780001, 811110, 796443, 809539, 784889, 777698, 810548, 806658, 814682, 785288, 823746, 818207, 810689, 816651	219	697	12782	1.7584953125921268	0.9883003709205482	0.28977189629135514	18.99768541020681
GOTERM_CC_FAT	GO:0030424~axon	8	2.7586206896551726	0.019244551128790158	786686, 814682, 772494, 819290, 780001, 785288, 823746, 777698	219	159	12782	2.936618707102036	0.9955797831646072	0.30332605015354086	22.64746429812189
GOTERM_CC_FAT	GO:0033267~axon part	4	1.3793103448275863	0.0643917822185913	786686, 814682, 772494, 823746	219	54	12782	4.323355318789108	0.9999999913854274	0.5242165300820112	58.50403138347205
GOTERM_CC_FAT	GO:0043195~terminal button	3	1.0344827586206897	0.06720888847553808	786686, 814682, 772494	219	25	12782	7.003835616438356	0.9999999962859535	0.5260163517395227	60.12514759957974
GOTERM_CC_FAT	GO:0043005~neuron projection	11	3.793103448275862	0.06853875994192857	806658, 786686, 814682, 806171, 772494, 819290, 780001, 785288, 796443, 823746, 777698	219	342	12782	1.8772463884215866	0.9999999975055444	0.5071109895463661	60.86990619598775
GOTERM_CC_FAT	GO:0044463~cell projection part	8	2.7586206896551726	0.10520919191360922	806658, 786686, 814682, 806171, 772494, 823746, 784889, 816651	219	234	12782	1.99539476251805	0.9999999999999661	0.6093144521059539	76.98573976195769
GOTERM_CC_FAT	GO:0043679~nerve terminal	3	1.0344827586206897	0.13095390832952125	786686, 814682, 772494	219	37	12782	4.7323213624583484	1.0	0.6839233042296796	84.35241846719109
Annotation Cluster 21	Enrichment Score: 1.2462632439806411
Category	Term	Count	%	PValue	Genes	List Total	Pop Hits	Pop Total	Fold Enrichment	Bonferroni	Benjamini	FDR
GOTERM_CC_FAT	GO:0005929~cilium	7	2.413793103448276	0.023123053752661854	807471, 806171, 811110, 818207, 784889, 810689, 816651	219	129	12782	3.1671091288803934	0.9985367413105227	0.33498327246741944	26.593727574132075
SP_PIR_KEYWORDS	cell projection	7	2.413793103448276	0.08857031358661893	818207, 796443, 806476, 809539, 784889, 810689, 816651	287	206	19235	2.277409424579683	0.9999999999999707	0.5155167981187907	71.65436107975805
SP_PIR_KEYWORDS	cilium	4	1.3793103448275863	0.08909983442428239	818207, 784889, 810689, 816651	287	71	19235	3.7758256858222503	0.9999999999999759	0.509652296171879	71.87740877656569
Annotation Cluster 22	Enrichment Score: 1.226732523348238
Category	Term	Count	%	PValue	Genes	List Total	Pop Hits	Pop Total	Fold Enrichment	Bonferroni	Benjamini	FDR
GOTERM_BP_FAT	GO:0007218~neuropeptide signaling pathway	7	2.413793103448276	0.005823975536002272	799883, 817439, 807471, 780001, 793023, 782243, 804104	238	93	13528	4.278304870335231	0.9999213686156813	0.5166334318056758	9.32959289616554
UP_SEQ_FEATURE	domain:GPS	3	1.0344827586206897	0.10090706244368647	807471, 782243, 804104	287	36	19113	5.5496515679442515	1.0	0.9565630265790239	81.71791960455973
INTERPRO	IPR000203:GPS	3	1.0344827586206897	0.12367056949035242	807471, 782243, 804104	268	38	16659	4.907403770620581	1.0	0.9506103789817273	86.00005055817712
SMART	SM00303:GPS	3	1.0344827586206897	0.17047568355766496	807471, 782243, 804104	179	38	9079	4.004263451925904	0.9999999999997825	0.960822375165637	89.42911276373248
Annotation Cluster 23	Enrichment Score: 1.2225200338523141
Category	Term	Count	%	PValue	Genes	List Total	Pop Hits	Pop Total	Fold Enrichment	Bonferroni	Benjamini	FDR
GOTERM_BP_FAT	GO:0035295~tube development	11	3.793103448275862	0.005455280498520537	787067, 814029, 821855, 774120, 783108, 786794, 797566, 819995, 823746, 825949, 800382	238	220	13528	2.842016806722689	0.9998567340229577	0.5217239995534693	8.764123815656822
GOTERM_BP_FAT	GO:0001657~ureteric bud development	4	1.3793103448275863	0.02300991165063703	814029, 821855, 797566, 823746	238	35	13528	6.496038415366146	1.0	0.6590925932632804	32.31648158012837
GOTERM_BP_FAT	GO:0001656~metanephros development	4	1.3793103448275863	0.04155060703882496	814029, 821855, 797566, 823746	238	44	13528	5.167303284950344	1.0	0.7752414745556582	50.91364302440585
SP_PIR_KEYWORDS	growth factor	6	2.0689655172413794	0.046159242972335444	814029, 821855, 817129, 797566, 793095, 774193	287	131	19235	3.069659813282975	0.9999998729735352	0.3731359572912216	47.39828754320645
GOTERM_BP_FAT	GO:0001822~kidney development	5	1.7241379310344827	0.08806830803003485	814029, 821855, 774120, 797566, 823746	238	96	13528	2.960434173669468	1.0	0.8450335458489393	78.68590736062706
GOTERM_BP_FAT	GO:0001655~urogenital system development	5	1.7241379310344827	0.12753828623135133	814029, 821855, 774120, 797566, 823746	238	110	13528	2.583651642475172	1.0	0.8435592420658913	89.85006715616171
GOTERM_MF_FAT	GO:0008083~growth factor activity	6	2.0689655172413794	0.15379145909147485	814029, 821855, 817129, 797566, 793095, 774193	229	161	12983	2.1128319184138435	1.0	0.8174198466864663	90.96478528527759
GOTERM_BP_FAT	GO:0040007~growth	5	1.7241379310344827	0.3989139229577247	814029, 774120, 792681, 797566, 777698	238	183	13528	1.553014648482344	1.0	0.9633956880657361	99.98035218944082
Annotation Cluster 24	Enrichment Score: 1.2194719233622895
Category	Term	Count	%	PValue	Genes	List Total	Pop Hits	Pop Total	Fold Enrichment	Bonferroni	Benjamini	FDR
GOTERM_BP_FAT	GO:0007205~activation of protein kinase C activity by G-protein coupled receptor protein signaling pathway	5	1.7241379310344827	0.0034841899894999416	787067, 817439, 786686, 794042, 823967	238	36	13528	7.894491129785248	0.9964728432818679	0.46606100510632087	5.684370649202297
GOTERM_BP_FAT	GO:0032147~activation of protein kinase activity	7	2.413793103448276	0.015082833198235545	787067, 817439, 786686, 774120, 825085, 794042, 823967	238	114	13528	3.4901960784313726	0.9999999999790721	0.6260366464655435	22.495057668320474
GOTERM_BP_FAT	GO:0045860~positive regulation of protein kinase activity	10	3.4482758620689653	0.01685258272837275	787067, 817439, 786686, 774120, 825085, 819290, 813799, 817129, 794042, 823967	238	223	13528	2.5488939970607083	0.9999999999988598	0.6388685373107126	24.797396469822075
GOTERM_BP_FAT	GO:0033674~positive regulation of kinase activity	10	3.4482758620689653	0.020692653773757924	787067, 817439, 786686, 774120, 825085, 819290, 813799, 817129, 794042, 823967	238	231	13528	2.460620611881116	0.999999999999998	0.6412793118379501	29.573796763543392
GOTERM_BP_FAT	GO:0051347~positive regulation of transferase activity	10	3.4482758620689653	0.02562609268606802	787067, 817439, 786686, 774120, 825085, 819290, 813799, 817129, 794042, 823967	238	240	13528	2.3683473389355743	1.0	0.6886273945119217	35.292155493767005
GOTERM_BP_FAT	GO:0043085~positive regulation of catalytic activity	15	5.172413793103448	0.07363656459831336	817439, 786686, 792309, 819290, 825085, 817129, 809539, 777698, 794042, 787067, 782765, 774120, 787707, 813799, 823967	238	520	13528	1.6396250808015513	1.0	0.8336403453576322	72.26640070754459
GOTERM_BP_FAT	GO:0045859~regulation of protein kinase activity	11	3.793103448275862	0.08252180609894848	787067, 817439, 786686, 774120, 825085, 791043, 819290, 813799, 817129, 794042, 823967	238	345	13528	1.8123005724028742	1.0	0.8440211665857319	76.40482693752892
GOTERM_BP_FAT	GO:0019220~regulation of phosphate metabolic process	14	4.827586206896552	0.08495299981478383	817439, 786686, 791043, 819290, 825085, 817129, 777609, 794042, 787067, 783966, 774120, 797566, 813799, 823967	238	485	13528	1.6407519708914495	1.0	0.8451858336020229	77.43158208387239
GOTERM_BP_FAT	GO:0051174~regulation of phosphorus metabolic process	14	4.827586206896552	0.08495299981478383	817439, 786686, 791043, 819290, 825085, 817129, 777609, 794042, 787067, 783966, 774120, 797566, 813799, 823967	238	485	13528	1.6407519708914495	1.0	0.8451858336020229	77.43158208387239
GOTERM_BP_FAT	GO:0043549~regulation of kinase activity	11	3.793103448275862	0.09775398531390897	787067, 817439, 786686, 774120, 825085, 791043, 819290, 813799, 817129, 794042, 823967	238	357	13528	1.751382906103618	1.0	0.845894535877483	82.17989839166223
GOTERM_BP_FAT	GO:0042325~regulation of phosphorylation	13	4.482758620689655	0.11834462353662548	817439, 786686, 791043, 819290, 825085, 817129, 777609, 794042, 787067, 774120, 797566, 813799, 823967	238	466	13528	1.5856746131929167	1.0	0.8537709878780256	87.89967461852774
GOTERM_BP_FAT	GO:0051338~regulation of transferase activity	11	3.793103448275862	0.12034322786467472	787067, 817439, 786686, 774120, 825085, 791043, 819290, 813799, 817129, 794042, 823967	238	372	13528	1.6807626276316978	1.0	0.8509321982939329	88.35147841364048
GOTERM_BP_FAT	GO:0044093~positive regulation of molecular function	15	5.172413793103448	0.14912717000832054	817439, 786686, 792309, 819290, 825085, 817129, 809539, 777698, 794042, 787067, 782765, 774120, 787707, 813799, 823967	238	586	13528	1.4549574095849944	1.0	0.851513753371423	93.33187733131192
GOTERM_BP_FAT	GO:0043406~positive regulation of MAP kinase activity	4	1.3793103448275863	0.2651393569767093	787067, 819290, 813799, 817129	238	102	13528	2.2290327895864226	1.0	0.9131395813339481	99.42906291407235
GOTERM_BP_FAT	GO:0043405~regulation of MAP kinase activity	4	1.3793103448275863	0.4502109192055366	787067, 819290, 813799, 817129	238	141	13528	1.6124918052327313	1.0	0.9747847800066424	99.99559718209508
Annotation Cluster 25	Enrichment Score: 1.2191227344785618
Category	Term	Count	%	PValue	Genes	List Total	Pop Hits	Pop Total	Fold Enrichment	Bonferroni	Benjamini	FDR
UP_SEQ_FEATURE	region of interest:Metalloprotease	3	1.0344827586206897	0.007494129759948504	785151, 812816, 786153	287	9	19113	22.198606271777006	0.9997272311585452	0.46809953978433994	11.323032900452489
INTERPRO	IPR006025:Peptidase M, neutral zinc metallopeptidases, zinc-binding site	6	2.0689655172413794	0.019118388838518283	825335, 785151, 812816, 795496, 807226, 786153	268	96	16659	3.8850279850746263	0.9999955188839215	0.7454872303107439	24.98586142516004
UP_SEQ_FEATURE	domain:Peptidase M12B	4	1.3793103448275863	0.02179059894517761	794746, 825335, 795496, 807226	287	40	19113	6.659581881533101	0.9999999999635977	0.777376726902838	29.668809051415213
UP_SEQ_FEATURE	domain:Disintegrin	4	1.3793103448275863	0.0232569619995587	794746, 825335, 795496, 807226	287	41	19113	6.497153055154245	0.9999999999929151	0.779129717496392	31.33426152470222
INTERPRO	IPR001590:Peptidase M12B, ADAM/reprolysin	4	1.3793103448275863	0.024336961856410863	794746, 825335, 795496, 807226	268	39	16659	6.375430539609645	0.9999998509589387	0.7301584468720126	30.71501243567315
INTERPRO	IPR002870:Peptidase M12B, propeptide	4	1.3793103448275863	0.024336961856410863	794746, 825335, 795496, 807226	268	39	16659	6.375430539609645	0.9999998509589387	0.7301584468720126	30.71501243567315
SP_PIR_KEYWORDS	metalloprotease	7	2.413793103448276	0.025555604156290733	825335, 785151, 814519, 812816, 795496, 807226, 786153	287	151	19235	3.1069294136649974	0.9998331320535262	0.2670324512689506	29.665865101633027
INTERPRO	IPR018358:Disintegrin, conserved site	4	1.3793103448275863	0.027735816068365643	794746, 825335, 795496, 807226	268	41	16659	6.064433927921369	0.999999983916688	0.7485275447759272	34.22401961032416
UP_SEQ_FEATURE	compositionally biased region:Cys-rich	7	2.413793103448276	0.03179639836955038	794746, 825335, 803882, 796832, 813662, 788840, 807226	287	158	19113	2.9504476690336525	0.9999999999999996	0.8284134867389548	40.32160580200824
GOTERM_MF_FAT	GO:0004222~metalloendopeptidase activity	6	2.0689655172413794	0.03627117613948663	794746, 825335, 785151, 812816, 795496, 807226	229	104	12983	3.270826335236815	0.9999999901492493	0.5078964334190508	41.2499565276862
GOTERM_MF_FAT	GO:0008237~metallopeptidase activity	8	2.7586206896551726	0.04271876130992615	794746, 825335, 785151, 814519, 812816, 795496, 807226, 786153	229	183	12983	2.4784403560264394	0.9999999996542723	0.5282092143723122	46.66178643135134
INTERPRO	IPR001762:Blood coagulation inhibitor, Disintegrin	3	1.0344827586206897	0.04789377554295646	794746, 825335, 795496	268	22	16659	8.476424694708276	0.9999999999999748	0.8414830290526476	51.854618266109476
SP_PIR_KEYWORDS	Protease	13	4.482758620689655	0.06005275675363084	813332, 825335, 785151, 822626, 807226, 795496, 775109, 783165, 812816, 814519, 775547, 799169, 786153	287	484	19235	1.800148299593976	0.9999999990821562	0.42166679833587273	56.910146693280495
SMART	SM00050:DISIN	3	1.0344827586206897	0.06834051845559154	794746, 825335, 795496	179	22	9079	6.916455053326561	0.99998399983457	0.841259621258732	57.30368786550668
GOTERM_MF_FAT	GO:0008233~peptidase activity	15	5.172413793103448	0.1343695595509744	813332, 825335, 785151, 822626, 777698, 807226, 795496, 794746, 775109, 783165, 812816, 814519, 775547, 799169, 786153	229	574	12983	1.4815589671804392	1.0	0.7909769990478879	87.47388799158135
INTERPRO	IPR001818:Peptidase M10A and M12B, matrixin and adamalysin	3	1.0344827586206897	0.15102150252163687	812816, 795496, 807226	268	43	16659	4.336775425199583	1.0	0.961772334918719	91.26958770758647
SP_PIR_KEYWORDS	hydrolase	29	10.0	0.16865005233373218	825335, 785151, 789421, 780912, 822626, 773892, 795665, 795496, 807226, 814381, 783165, 814519, 812816, 791945, 806476, 787177, 775547, 822159, 786153, 813332, 811645, 803170, 776417, 775109, 788188, 808647, 825137, 796149, 799169	287	1555	19235	1.2499075702746003	1.0	0.6633744736740097	91.87990975171012
GOTERM_MF_FAT	GO:0070011~peptidase activity, acting on L-amino acid peptides	14	4.827586206896552	0.17289726314001957	813332, 825335, 785151, 822626, 807226, 795496, 794746, 775109, 783165, 812816, 814519, 775547, 799169, 786153	229	549	12983	1.4457568743487563	1.0	0.8325772316754774	93.49636541928783
GOTERM_MF_FAT	GO:0004175~endopeptidase activity	10	3.4482758620689653	0.21443108518955445	794746, 825335, 775109, 783165, 785151, 812816, 822626, 799169, 795496, 807226	229	375	12983	1.511848617176128	1.0	0.8924958578586664	96.90233021663597
UP_SEQ_FEATURE	metal ion-binding site:Zinc; catalytic	4	1.3793103448275863	0.27977051328819136	785151, 795496, 807226, 786153	287	123	19113	2.165717685051415	1.0	0.9971762128492113	99.47144594193705
SP_PIR_KEYWORDS	zymogen	5	1.7241379310344827	0.3714593070331791	785151, 812816, 795496, 807226, 786153	287	206	19235	1.6267210175569162	1.0	0.8647048157177247	99.81861904065744
GOTERM_BP_FAT	GO:0006508~proteolysis	21	7.241379310344828	0.38822334711250617	813332, 822591, 825335, 785151, 775941, 822626, 804499, 795496, 807226, 794746, 775109, 783165, 815516, 814519, 812816, 775547, 801505, 799169, 780605, 816651, 786153	238	1054	13528	1.1324924656769728	1.0	0.961037924420381	99.97359475323783
Annotation Cluster 26	Enrichment Score: 1.2036433146975205
Category	Term	Count	%	PValue	Genes	List Total	Pop Hits	Pop Total	Fold Enrichment	Bonferroni	Benjamini	FDR
GOTERM_BP_FAT	GO:0045639~positive regulation of myeloid cell differentiation	4	1.3793103448275863	0.019675469749973	827025, 820444, 817129, 809539	238	33	13528	6.889737713267125	0.9999999999999891	0.6455435453400467	28.33715536716244
GOTERM_BP_FAT	GO:0002763~positive regulation of myeloid leukocyte differentiation	3	1.0344827586206897	0.0388896474139327	827025, 817129, 809539	238	18	13528	9.473389355742297	1.0	0.7752013742811268	48.577870596379356
GOTERM_BP_FAT	GO:0045637~regulation of myeloid cell differentiation	4	1.3793103448275863	0.12429994138132047	827025, 820444, 817129, 809539	238	70	13528	3.248019207683073	1.0	0.8454869226186257	89.19954286347117
GOTERM_BP_FAT	GO:0002761~regulation of myeloid leukocyte differentiation	3	1.0344827586206897	0.1611375298160819	827025, 817129, 809539	238	41	13528	4.159048985447837	1.0	0.8592351599939085	94.7460893497692
Annotation Cluster 27	Enrichment Score: 1.1798273690846555
Category	Term	Count	%	PValue	Genes	List Total	Pop Hits	Pop Total	Fold Enrichment	Bonferroni	Benjamini	FDR
GOTERM_BP_FAT	GO:0008344~adult locomotory behavior	5	1.7241379310344827	0.0146543319025955	799883, 814682, 803882, 796832, 786599	238	54	13528	5.2629940865234985	0.9999999999576967	0.6303714001709936	21.927720632214342
GOTERM_BP_FAT	GO:0007628~adult walking behavior	3	1.0344827586206897	0.05610854720588121	799883, 814682, 803882	238	22	13528	7.750954927425516	1.0	0.8058496002489757	62.02438620431523
GOTERM_BP_FAT	GO:0030534~adult behavior	5	1.7241379310344827	0.06420630849102854	799883, 814682, 803882, 796832, 786599	238	86	13528	3.3046707054914988	1.0	0.8379491779527117	67.13287555144852
GOTERM_CC_FAT	GO:0045211~postsynaptic membrane	6	2.0689655172413794	0.08126489758084622	787322, 799883, 801112, 814682, 772494, 786599	219	135	12782	2.594013191273465	0.9999999999462849	0.557548781474478	67.3744516799127
GOTERM_BP_FAT	GO:0050905~neuromuscular process	4	1.3793103448275863	0.09477341263548708	799883, 814682, 789638, 786599	238	62	13528	3.667118460287341	1.0	0.8463849118541612	81.16668418548281
GOTERM_BP_FAT	GO:0007626~locomotory behavior	9	3.103448275862069	0.10995360138177324	799883, 782771, 814682, 803882, 796832, 783108, 780001, 823746, 786599	238	274	13528	1.8670183401827884	1.0	0.8509853655622998	85.81677175247651
GOTERM_BP_FAT	GO:0007610~behavior	13	4.482758620689655	0.12326412516505708	799883, 817439, 786686, 796832, 783108, 780001, 782771, 814682, 803882, 813799, 823746, 793023, 786599	238	469	13528	1.5755317052194013	1.0	0.8479586245597461	88.98332422260195
Annotation Cluster 28	Enrichment Score: 1.1670313666517107
Category	Term	Count	%	PValue	Genes	List Total	Pop Hits	Pop Total	Fold Enrichment	Bonferroni	Benjamini	FDR
GOTERM_BP_FAT	GO:0051130~positive regulation of cellular component organization	11	3.793103448275862	0.0013327390721371557	787067, 786686, 783108, 785288, 775941, 823746, 781436, 773315, 793095, 777698, 817321	238	181	13528	3.4543850689447053	0.8844220444883849	0.6600324199109345	2.2113477235529477
GOTERM_BP_FAT	GO:0045807~positive regulation of endocytosis	4	1.3793103448275863	0.01386665252809635	783108, 775941, 781436, 817321	238	29	13528	7.8400463633729345	0.9999999998458746	0.6255569002627901	20.874629494579477
GOTERM_BP_FAT	GO:0051050~positive regulation of transport	10	3.4482758620689653	0.01685258272837275	787067, 817439, 825545, 783108, 820444, 775941, 781436, 793095, 817321, 782923	238	223	13528	2.5488939970607083	0.9999999999988598	0.6388685373107126	24.797396469822075
GOTERM_BP_FAT	GO:0050766~positive regulation of phagocytosis	3	1.0344827586206897	0.01796792752732711	783108, 781436, 817321	238	12	13528	14.210084033613445	0.9999999999998183	0.6363640681972677	26.215188443669348
GOTERM_BP_FAT	GO:0050764~regulation of phagocytosis	3	1.0344827586206897	0.03120551583431801	783108, 781436, 817321	238	16	13528	10.657563025210083	1.0	0.7315951847970955	41.23226988229519
GOTERM_BP_FAT	GO:0030100~regulation of endocytosis	4	1.3793103448275863	0.09131077222677936	783108, 775941, 781436, 817321	238	61	13528	3.7272351563576245	1.0	0.8384062643023904	79.92162000028317
GOTERM_BP_FAT	GO:0016044~membrane organization	11	3.793103448275862	0.13326387354472144	783108, 817805, 818207, 781436, 773943, 786009, 777698, 797086, 817321, 822159, 821809	238	381	13528	1.6410595734356737	1.0	0.8476175410108107	90.91098606180421
GOTERM_BP_FAT	GO:0006897~endocytosis	7	2.413793103448276	0.1892925542050255	783108, 781436, 773943, 786009, 797086, 817321, 821809	238	220	13528	1.8085561497326204	1.0	0.8754479143713625	97.03600694206033
GOTERM_BP_FAT	GO:0010324~membrane invagination	7	2.413793103448276	0.1892925542050255	783108, 781436, 773943, 786009, 797086, 817321, 821809	238	220	13528	1.8085561497326204	1.0	0.8754479143713625	97.03600694206033
GOTERM_BP_FAT	GO:0006909~phagocytosis	3	1.0344827586206897	0.20534858326661592	781436, 817321, 821809	238	48	13528	3.552521008403361	1.0	0.88058416001962	97.8806178228774
GOTERM_BP_FAT	GO:0060627~regulation of vesicle-mediated transport	4	1.3793103448275863	0.23692255720022662	783108, 775941, 781436, 817321	238	96	13528	2.3683473389355743	1.0	0.9024245568225776	98.92609503943845
SP_PIR_KEYWORDS	Endocytosis	3	1.0344827586206897	0.41904001376158184	773943, 786009, 797086	287	96	19235	2.09440331010453	1.0	0.8948901092771911	99.9377901389129
GOTERM_BP_FAT	GO:0016192~vesicle-mediated transport	12	4.137931034482759	0.43413472043272827	799883, 783108, 820444, 817805, 781436, 773943, 826723, 786009, 797086, 817321, 822159, 821809	238	576	13528	1.1841736694677871	1.0	0.9710855942555603	99.99286146932438
Annotation Cluster 29	Enrichment Score: 1.1265132378463942
Category	Term	Count	%	PValue	Genes	List Total	Pop Hits	Pop Total	Fold Enrichment	Bonferroni	Benjamini	FDR
INTERPRO	IPR013032:EGF-like region, conserved site	11	3.793103448275862	0.02013037020126982	794746, 825335, 796832, 785151, 776160, 794313, 804961, 793095, 774193, 788840, 821809	268	293	16659	2.333668687280322	0.9999976806105526	0.7267643468023952	26.130269833507036
SP_PIR_KEYWORDS	egf-like domain	9	3.103448275862069	0.022067493618158282	794746, 825335, 796832, 785151, 776160, 794313, 793095, 774193, 821809	287	230	19235	2.622557188304802	0.999445649498994	0.26831466299188733	26.165179042878584
UP_SEQ_FEATURE	domain:EGF-like	5	1.7241379310344827	0.027193051137595365	794746, 825335, 796832, 793095, 774193	287	76	19113	4.381303869429671	0.9999999999999135	0.8119458982556953	35.62380961879571
INTERPRO	IPR000742:EGF-like, type 3	7	2.413793103448276	0.09246133838370477	796832, 785151, 776160, 794313, 793095, 774193, 821809	268	194	16659	2.242902754269888	1.0	0.9241571148025665	76.42392861881346
INTERPRO	IPR006209:EGF	5	1.7241379310344827	0.14720246873528545	785151, 776160, 794313, 793095, 774193	268	127	16659	2.4472617228816547	1.0	0.9622632308026854	90.66604960567626
INTERPRO	IPR006210:EGF-like	6	2.0689655172413794	0.2212638052671403	825335, 776160, 794313, 793095, 774193, 821809	268	201	16659	1.8555357540654933	1.0	0.9849858303638223	97.58764900459987
SMART	SM00181:EGF	6	2.0689655172413794	0.35773297810354854	825335, 776160, 794313, 793095, 774193, 821809	179	201	9079	1.5140498624197447	1.0	0.9927988367297842	99.5122093950142
Annotation Cluster 30	Enrichment Score: 1.1247582810559942
Category	Term	Count	%	PValue	Genes	List Total	Pop Hits	Pop Total	Fold Enrichment	Bonferroni	Benjamini	FDR
GOTERM_BP_FAT	GO:0030501~positive regulation of bone mineralization	3	1.0344827586206897	0.0388896474139327	774120, 797566, 773892	238	18	13528	9.473389355742297	1.0	0.7752013742811268	48.577870596379356
GOTERM_BP_FAT	GO:0070169~positive regulation of biomineral formation	3	1.0344827586206897	0.04297304033171215	774120, 797566, 773892	238	19	13528	8.974789915966387	1.0	0.7795528550100769	52.120952560859045
GOTERM_BP_FAT	GO:0045778~positive regulation of ossification	3	1.0344827586206897	0.06554029964065783	774120, 797566, 773892	238	24	13528	7.105042016806722	1.0	0.8294993586087822	67.90971209837075
GOTERM_BP_FAT	GO:0030500~regulation of bone mineralization	3	1.0344827586206897	0.09656447788460004	774120, 797566, 773892	238	30	13528	5.684033613445378	1.0	0.8487175290638123	81.78184507884792
GOTERM_BP_FAT	GO:0070167~regulation of biomineral formation	3	1.0344827586206897	0.10767474145597583	774120, 797566, 773892	238	32	13528	5.328781512605041	1.0	0.8504775695438251	85.19542000816081
GOTERM_BP_FAT	GO:0030278~regulation of ossification	4	1.3793103448275863	0.1566680976817484	774120, 797566, 809539, 773892	238	78	13528	2.914889032536091	1.0	0.8565170998665403	94.2564792797009
Annotation Cluster 31	Enrichment Score: 1.1203975754526847
Category	Term	Count	%	PValue	Genes	List Total	Pop Hits	Pop Total	Fold Enrichment	Bonferroni	Benjamini	FDR
PIR_SUPERFAMILY	PIRSF005670:polypeptide N-acetylgalactosaminyltransferase	3	1.0344827586206897	0.011848860539076285	782387, 792321, 793125	127	10	7396	17.470866141732284	0.8385728818443823	0.8385728818443823	13.309641773528625
GOTERM_MF_FAT	GO:0008376~acetylgalactosaminyltransferase activity	4	1.3793103448275863	0.016728757966558074	782387, 816165, 792321, 793125	229	31	12983	7.3153965347232	0.9997792018756549	0.3579354320926027	21.5626856659244
SP_PIR_KEYWORDS	Lectin	7	2.413793103448276	0.03179647874243251	782387, 792321, 807471, 793125, 783108, 781436, 773943	287	159	19235	2.9506059211535516	0.9999807337576804	0.3122876971525952	35.54834877779853
UP_SEQ_FEATURE	region of interest:Catalytic subdomain B	3	1.0344827586206897	0.03226915259714218	782387, 792321, 793125	287	19	19113	10.515129286631213	0.9999999999999997	0.8180647863112447	40.78541697695782
UP_SEQ_FEATURE	region of interest:Catalytic subdomain A	3	1.0344827586206897	0.03226915259714218	782387, 792321, 793125	287	19	19113	10.515129286631213	0.9999999999999997	0.8180647863112447	40.78541697695782
GOTERM_MF_FAT	GO:0004653~polypeptide N-acetylgalactosaminyltransferase activity	3	1.0344827586206897	0.039055833573847426	782387, 792321, 793125	229	18	12983	9.449053857350801	0.9999999976752344	0.5083495973344386	43.64708638367042
UP_SEQ_FEATURE	domain:Ricin B-type lectin	3	1.0344827586206897	0.0573006025061199	782387, 792321, 793125	287	26	19113	7.684132940230502	1.0	0.907851420602373	61.04072461201183
INTERPRO	IPR000772:Ricin B lectin	3	1.0344827586206897	0.0691034667683108	782387, 792321, 793125	268	27	16659	6.906716417910448	1.0	0.9096886816712382	65.57781821332938
INTERPRO	IPR001173:Glycosyl transferase, family 2	3	1.0344827586206897	0.07365609196438912	782387, 792321, 793125	268	28	16659	6.660047974413646	1.0	0.9021616087502737	68.00161508127437
SP_PIR_KEYWORDS	manganese	6	2.0689655172413794	0.0768840747474777	782387, 792321, 774120, 793125, 792309, 774077	287	152	19235	2.6455620759215113	0.9999999999978811	0.4893157736600221	66.29443998248452
SMART	SM00458:RICIN	3	1.0344827586206897	0.09752693530151382	782387, 792321, 793125	179	27	9079	5.635630043451272	0.9999998883797968	0.8984171481131191	70.8792974712069
KEGG_PATHWAY	hsa00512:O-Glycan biosynthesis	3	1.0344827586206897	0.09795930911212702	782387, 792321, 793125	91	30	5085	5.5879120879120885	0.9999903322271056	0.5886079640866033	68.92200394724509
SP_PIR_KEYWORDS	Signal-anchor	11	3.793103448275862	0.09966819412296792	782387, 816165, 792321, 775109, 793125, 814519, 822917, 789710, 781436, 773943, 774077	287	421	19235	1.7511400597548559	0.9999999999999996	0.5279075603564792	76.00285507244415
GOTERM_MF_FAT	GO:0005529~sugar binding	7	2.413793103448276	0.12822436441552437	782387, 792321, 807471, 793125, 783108, 781436, 773943	229	195	12983	2.0351808308140185	1.0	0.7890714201463638	86.1310081551037
GOTERM_MF_FAT	GO:0030145~manganese ion binding	6	2.0689655172413794	0.13486364730985823	782387, 792321, 774120, 793125, 792309, 774077	229	154	12983	2.2088697328872	1.0	0.7852043664877058	87.57642507470463
SP_PIR_KEYWORDS	glycosyltransferase	6	2.0689655172413794	0.2139233384193145	782387, 792321, 793125, 822917, 812876, 774077	287	214	19235	1.8790908202806997	1.0	0.7230001848030414	96.20707302507302
SP_PIR_KEYWORDS	golgi apparatus	10	3.4482758620689653	0.512417822058522	782387, 816165, 792321, 793125, 822917, 789638, 776746, 826723, 774077, 775965	287	588	19235	1.1398113252269548	1.0	0.9232749996584937	99.99425360452372
UP_SEQ_FEATURE	topological domain:Lumenal	7	2.413793103448276	0.6559707550490093	825585, 782387, 816165, 792321, 793125, 822917, 774077	287	444	19113	1.0499340804218853	1.0	0.9999968038626263	99.99999604556612
Annotation Cluster 32	Enrichment Score: 1.119441574135571
Category	Term	Count	%	PValue	Genes	List Total	Pop Hits	Pop Total	Fold Enrichment	Bonferroni	Benjamini	FDR
SP_PIR_KEYWORDS	calmodulin-binding	6	2.0689655172413794	0.033621654536859724	772481, 791945, 778958, 808647, 776746, 777544	287	120	19235	3.3510452961672477	0.9999897798856556	0.3182132996656498	37.18051199387372
UP_SEQ_FEATURE	region of interest:Calmodulin-binding	4	1.3793103448275863	0.049209771572415476	772481, 791945, 776746, 777544	287	55	19113	4.843332277478619	1.0	0.9087037438088239	55.3417212987287
GOTERM_MF_FAT	GO:0005516~calmodulin binding	6	2.0689655172413794	0.10047667682373558	772481, 791945, 778958, 808647, 776746, 777544	229	140	12983	2.4297567061759198	1.0	0.7510508930759862	78.22559571876803
KEGG_PATHWAY	hsa04020:Calcium signaling pathway	6	2.0689655172413794	0.20021564482766677	772481, 791945, 809539, 808647, 786599, 777544	91	176	5085	1.90497002997003	0.999999999986418	0.6793406724220019	92.05449198339008
Annotation Cluster 33	Enrichment Score: 1.1028563187442937
Category	Term	Count	%	PValue	Genes	List Total	Pop Hits	Pop Total	Fold Enrichment	Bonferroni	Benjamini	FDR
PIR_SUPERFAMILY	PIRSF800007:secretin receptor-like G protein-coupled receptors	4	1.3793103448275863	0.03422007584227245	798459, 787707, 782243, 804104	127	42	7396	5.5463067116610425	0.9951430846960168	0.9303084273101601	34.11268214272993
INTERPRO	IPR000832:GPCR, family 2, secretin-like	4	1.3793103448275863	0.0372754321638718	798459, 787707, 782243, 804104	268	46	16659	5.40525632706035	0.9999999999701935	0.8012590345193857	43.207549117856416
INTERPRO	IPR017983:GPCR, family 2, secretin-like, conserved site	4	1.3793103448275863	0.041502525354381405	798459, 787707, 782243, 804104	268	48	16659	5.180037313432836	0.999999999998201	0.815523925951507	46.81021506284407
INTERPRO	IPR017981:GPCR, family 2-like	4	1.3793103448275863	0.0687596287383553	798459, 787707, 782243, 804104	268	59	16659	4.214267644826713	1.0	0.9199405646775248	65.38797396141106
INTERPRO	IPR001879:GPCR, family 2, extracellular region	3	1.0344827586206897	0.0691034667683108	798459, 787707, 804104	268	27	16659	6.906716417910448	1.0	0.9096886816712382	65.57781821332938
SMART	SM00008:HormR	3	1.0344827586206897	0.09752693530151382	798459, 787707, 804104	179	27	9079	5.635630043451272	0.9999998883797968	0.8984171481131191	70.8792974712069
SP_PIR_KEYWORDS	g-protein coupled receptor	11	3.793103448275862	0.7767292400281722	782771, 799184, 798459, 819290, 787707, 813799, 780001, 812898, 782243, 799904, 804104	287	816	19235	0.9034680945548952	1.0	0.9884180095660069	99.9999998593391
Annotation Cluster 34	Enrichment Score: 1.0832942033886173
Category	Term	Count	%	PValue	Genes	List Total	Pop Hits	Pop Total	Fold Enrichment	Bonferroni	Benjamini	FDR
GOTERM_BP_FAT	GO:0007205~activation of protein kinase C activity by G-protein coupled receptor protein signaling pathway	5	1.7241379310344827	0.0034841899894999416	787067, 817439, 786686, 794042, 823967	238	36	13528	7.894491129785248	0.9964728432818679	0.46606100510632087	5.684370649202297
GOTERM_BP_FAT	GO:0051899~membrane depolarization	5	1.7241379310344827	0.006636388681122025	787067, 817439, 782765, 786686, 791945	238	43	13528	6.6093414109829975	0.99997905195029	0.5123859175155632	10.563983587512404
GOTERM_MF_FAT	GO:0005179~hormone activity	5	1.7241379310344827	0.12224415153871376	787067, 817439, 786686, 776858, 773892	229	108	12983	2.6247371825974444	1.0	0.7797723161380353	84.69660605935063
GOTERM_BP_FAT	GO:0051336~regulation of hydrolase activity	8	2.7586206896551726	0.3790048376712736	787067, 817439, 783966, 782765, 786686, 823055, 817491, 777698	238	337	13528	1.3493254868713065	1.0	0.9597218301194884	99.96606868727282
GOTERM_BP_FAT	GO:0051345~positive regulation of hydrolase activity	5	1.7241379310344827	0.38308706347308574	787067, 817439, 782765, 786686, 777698	238	179	13528	1.5877188864372564	1.0	0.959893102468587	99.96962104957956
GOTERM_BP_FAT	GO:0032101~regulation of response to external stimulus	3	1.0344827586206897	0.7709581549972382	787067, 786686, 777698	238	159	13528	1.0724591723481847	1.0	0.9988576732622545	99.99999999814922
Annotation Cluster 35	Enrichment Score: 1.0425189029839694
Category	Term	Count	%	PValue	Genes	List Total	Pop Hits	Pop Total	Fold Enrichment	Bonferroni	Benjamini	FDR
GOTERM_BP_FAT	GO:0035295~tube development	11	3.793103448275862	0.005455280498520537	787067, 814029, 821855, 774120, 783108, 786794, 797566, 819995, 823746, 825949, 800382	238	220	13528	2.842016806722689	0.9998567340229577	0.5217239995534693	8.764123815656822
GOTERM_BP_FAT	GO:0035239~tube morphogenesis	6	2.0689655172413794	0.07256257915649676	787067, 821855, 797566, 819995, 825949, 800382	238	127	13528	2.685370211076557	1.0	0.837838456550803	71.72231628354663
GOTERM_BP_FAT	GO:0048754~branching morphogenesis of a tube	4	1.3793103448275863	0.10547649789022924	787067, 821855, 797566, 800382	238	65	13528	3.4978668390433096	1.0	0.8501933264469492	84.57186780396009
GOTERM_BP_FAT	GO:0001525~angiogenesis	6	2.0689655172413794	0.11870183581231422	787067, 821855, 819995, 783444, 790581, 800382	238	148	13528	2.304337951396775	1.0	0.8520293210954044	87.98161669455337
GOTERM_BP_FAT	GO:0001568~blood vessel development	8	2.7586206896551726	0.13891320710046312	787067, 821855, 807471, 825545, 819995, 783444, 790581, 800382	238	245	13528	1.856010975818899	1.0	0.8512394975942414	91.85488013049232
GOTERM_BP_FAT	GO:0001763~morphogenesis of a branching structure	4	1.3793103448275863	0.14016486024265631	787067, 821855, 797566, 800382	238	74	13528	3.0724506018623665	1.0	0.8517594526698928	92.05114106600118
GOTERM_BP_FAT	GO:0001944~vasculature development	8	2.7586206896551726	0.1522571964225758	787067, 821855, 807471, 825545, 819995, 783444, 790581, 800382	238	251	13528	1.8116441795841842	1.0	0.8537911646690202	93.73145989900446
GOTERM_BP_FAT	GO:0048514~blood vessel morphogenesis	6	2.0689655172413794	0.3109892142161773	787067, 821855, 819995, 783444, 790581, 800382	238	211	13528	1.616312875861245	1.0	0.9401770587361367	99.8061570128442
Annotation Cluster 36	Enrichment Score: 1.0301342726632186
Category	Term	Count	%	PValue	Genes	List Total	Pop Hits	Pop Total	Fold Enrichment	Bonferroni	Benjamini	FDR
INTERPRO	IPR000483:Cysteine-rich flanking region, C-terminal	6	2.0689655172413794	0.013570476637020143	807471, 793441, 774344, 823079, 812024, 794302	268	88	16659	4.238212347354138	0.9998362627239797	0.7121515221113739	18.412450957567728
INTERPRO	IPR003591:Leucine-rich repeat, typical subtype	7	2.413793103448276	0.019003318590191564	807471, 793441, 774344, 812898, 823079, 812024, 794302	268	131	16659	3.321550643727925	0.999995170642197	0.7834859055769607	24.854691148777942
INTERPRO	IPR000372:Leucine-rich repeat, cysteine-rich flanking region, N-terminal	6	2.0689655172413794	0.021532780789522685	807471, 793441, 812898, 823079, 812024, 794302	268	99	16659	3.7672998643147895	0.9999990699058552	0.7170665699835224	27.689292910900598
SMART	SM00082:LRRCT	6	2.0689655172413794	0.0290681016270947	807471, 793441, 774344, 823079, 812024, 794302	179	88	9079	3.4582275266632805	0.9899666024798509	0.7843169549208591	29.858485737080454
SMART	SM00369:LRR_TYP	7	2.413793103448276	0.04378811549422201	807471, 793441, 774344, 812898, 823079, 812024, 794302	179	131	9079	2.710264830056719	0.9990743530136816	0.8255739492455234	41.627362403970004
SMART	SM00013:LRRNT	6	2.0689655172413794	0.044809768037909564	807471, 793441, 812898, 823079, 812024, 794302	179	99	9079	3.073980023700694	0.9992165340534563	0.7607763982076059	42.37278514503933
UP_SEQ_FEATURE	repeat:LRR 5	8	2.7586206896551726	0.059419578217123445	807471, 793441, 774344, 812898, 784889, 823079, 812024, 794302	287	231	19113	2.306348703561247	1.0	0.900198581552452	62.41638685236668
UP_SEQ_FEATURE	repeat:LRR 4	8	2.7586206896551726	0.08532056753384684	807471, 793441, 774344, 812898, 784889, 823079, 812024, 794302	287	252	19113	2.1141529782644763	1.0	0.9428274204839924	75.9414930224285
UP_SEQ_FEATURE	repeat:LRR 1	9	3.103448275862069	0.10592259386733618	815309, 807471, 793441, 774344, 812898, 784889, 823079, 812024, 794302	287	318	19113	1.8847873249621983	1.0	0.9528201667286669	83.28082846056114
UP_SEQ_FEATURE	repeat:LRR 2	9	3.103448275862069	0.10836507404065945	815309, 807471, 793441, 774344, 812898, 784889, 823079, 812024, 794302	287	319	19113	1.8788789007460158	1.0	0.9527403904804554	83.99573946811572
SP_PIR_KEYWORDS	leucine-rich repeat	9	3.103448275862069	0.10900199308337236	815309, 807471, 793441, 774344, 812898, 784889, 823079, 812024, 794302	287	322	19235	1.8732551345034303	1.0	0.5467919715142361	79.1725501661334
INTERPRO	IPR001611:Leucine-rich repeat	7	2.413793103448276	0.12823347363370907	807471, 793441, 774344, 812898, 823079, 812024, 794302	268	213	16659	2.0428316165650617	1.0	0.9511567940573581	87.04730367354918
UP_SEQ_FEATURE	repeat:LRR 3	8	2.7586206896551726	0.16258986005771314	807471, 793441, 774344, 812898, 784889, 823079, 812024, 794302	287	299	19113	1.7818279281693914	1.0	0.977536252227955	94.12600507039804
UP_SEQ_FEATURE	repeat:LRR 6	6	2.0689655172413794	0.20743764591346692	807471, 793441, 774344, 812898, 812024, 794302	287	210	19113	1.902737680438029	1.0	0.9873879934050805	97.56188936643694
UP_SEQ_FEATURE	repeat:LRR 9	4	1.3793103448275863	0.32880139116346474	793441, 774344, 812898, 794302	287	135	19113	1.973209446380178	1.0	0.9984846434826499	99.8286297028529
UP_SEQ_FEATURE	repeat:LRR 8	4	1.3793103448275863	0.38589278373926317	793441, 774344, 812898, 794302	287	149	19113	1.7878072165189534	1.0	0.9994426620270846	99.95858201618178
UP_SEQ_FEATURE	repeat:LRR 7	4	1.3793103448275863	0.4957610063150474	793441, 774344, 812898, 794302	287	177	19113	1.5049902557136954	1.0	0.9998894359521322	99.99822335825587
UP_SEQ_FEATURE	repeat:LRR 10	3	1.0344827586206897	0.5247615606276514	793441, 774344, 812898	287	117	19113	1.7075850978290004	1.0	0.9999203317943098	99.99931032633039
Annotation Cluster 37	Enrichment Score: 0.9903400537284427
Category	Term	Count	%	PValue	Genes	List Total	Pop Hits	Pop Total	Fold Enrichment	Bonferroni	Benjamini	FDR
SP_PIR_KEYWORDS	palmitate	8	2.7586206896551726	0.039891324687916806	772494, 789710, 780001, 809539, 776746, 810689, 774688, 791678	287	213	19235	2.5172171238815007	0.9999988527651077	0.34782501653191256	42.50003308595518
UP_SEQ_FEATURE	lipid moiety-binding region:S-palmitoyl cysteine	7	2.413793103448276	0.05510378771216396	772494, 789710, 780001, 809539, 776746, 774688, 791678	287	181	19113	2.5755289044603153	1.0	0.9157126350971209	59.5647889828744
SP_PIR_KEYWORDS	lipoprotein	11	3.793103448275862	0.4863175339674228	772494, 810445, 792309, 789710, 780001, 809539, 776746, 810689, 825805, 774688, 791678	287	642	19235	1.1483332790604273	1.0	0.9145334900401889	99.98832512074326
Annotation Cluster 38	Enrichment Score: 0.9671374512202939
Category	Term	Count	%	PValue	Genes	List Total	Pop Hits	Pop Total	Fold Enrichment	Bonferroni	Benjamini	FDR
GOTERM_BP_FAT	GO:0015833~peptide transport	5	1.7241379310344827	0.0146543319025955	787067, 774120, 781155, 773943, 789275	238	54	13528	5.2629940865234985	0.9999999999576967	0.6303714001709936	21.927720632214342
GOTERM_BP_FAT	GO:0046903~secretion	11	3.793103448275862	0.03885376601020045	790880, 787067, 799883, 814682, 774120, 798459, 820444, 817805, 813799, 809539, 789275	238	300	13528	2.084145658263305	1.0	0.7827375028543367	48.54567154153244
GOTERM_BP_FAT	GO:0032940~secretion by cell	8	2.7586206896551726	0.07198349840295548	787067, 799883, 774120, 820444, 817805, 813799, 809539, 789275	238	207	13528	2.1967279665489383	1.0	0.8398145599900894	71.42480286989787
GOTERM_BP_FAT	GO:0030072~peptide hormone secretion	3	1.0344827586206897	0.1488529944473918	787067, 774120, 789275	238	39	13528	4.3723335488041375	1.0	0.8530192976618847	93.2957579458636
GOTERM_BP_FAT	GO:0002790~peptide secretion	3	1.0344827586206897	0.1611375298160819	787067, 774120, 789275	238	41	13528	4.159048985447837	1.0	0.8592351599939085	94.7460893497692
GOTERM_BP_FAT	GO:0046879~hormone secretion	3	1.0344827586206897	0.1862083455193736	787067, 774120, 789275	238	45	13528	3.789355742296919	1.0	0.8739085117938201	96.8411572092493
GOTERM_BP_FAT	GO:0003001~generation of a signal involved in cell-cell signaling	4	1.3793103448275863	0.18686799369570367	787067, 774120, 813799, 789275	238	85	13528	2.674839347503707	1.0	0.8733166081622575	96.8838174279256
GOTERM_BP_FAT	GO:0009914~hormone transport	3	1.0344827586206897	0.21177694500277947	787067, 774120, 789275	238	49	13528	3.4800205796604358	1.0	0.8878300067981961	98.15047016352068
GOTERM_BP_FAT	GO:0010817~regulation of hormone levels	5	1.7241379310344827	0.2727494131128031	787067, 772995, 774120, 825949, 789275	238	151	13528	1.88213033557794	1.0	0.918037397794864	99.52050531617905
Annotation Cluster 39	Enrichment Score: 0.9571140748296422
Category	Term	Count	%	PValue	Genes	List Total	Pop Hits	Pop Total	Fold Enrichment	Bonferroni	Benjamini	FDR
UP_SEQ_FEATURE	domain:TSP type-1 4	3	1.0344827586206897	0.07812889391314772	802013, 807226, 804104	287	31	19113	6.444756659548163	1.0	0.9320834671552599	72.73506484465203
INTERPRO	IPR000884:Thrombospondin, type 1 repeat	4	1.3793103448275863	0.0862891268869886	802013, 825548, 807226, 804104	268	65	16659	3.825258323765786	1.0	0.9181780175337135	73.91971624247427
UP_SEQ_FEATURE	domain:TSP type-1 3	3	1.0344827586206897	0.10090706244368647	802013, 807226, 804104	287	36	19113	5.5496515679442515	1.0	0.9565630265790239	81.71791960455973
SMART	SM00209:TSP1	4	1.3793103448275863	0.1347672499725546	802013, 825548, 807226, 804104	179	65	9079	3.1212720240653202	0.999999999844138	0.9405581226327464	82.45425362372967
UP_SEQ_FEATURE	domain:TSP type-1 2	3	1.0344827586206897	0.14044973863410706	802013, 807226, 804104	287	44	19113	4.540624010136206	1.0	0.9701973742132949	91.08790364400538
UP_SEQ_FEATURE	domain:TSP type-1 1	3	1.0344827586206897	0.14044973863410706	802013, 807226, 804104	287	44	19113	4.540624010136206	1.0	0.9701973742132949	91.08790364400538
Annotation Cluster 40	Enrichment Score: 0.9154185137683614
Category	Term	Count	%	PValue	Genes	List Total	Pop Hits	Pop Total	Fold Enrichment	Bonferroni	Benjamini	FDR
GOTERM_BP_FAT	GO:0009581~detection of external stimulus	6	2.0689655172413794	0.009564294039133118	813140, 808530, 807471, 781436, 819275, 785880	238	74	13528	4.60867590279355	0.9999998234226631	0.5588609289193168	14.882830551124627
GOTERM_BP_FAT	GO:0009582~detection of abiotic stimulus	5	1.7241379310344827	0.02706172883016516	813140, 808530, 807471, 819275, 785880	238	65	13528	4.3723335488041375	1.0	0.6987182535114767	36.87233827544835
GOTERM_BP_FAT	GO:0051606~detection of stimulus	6	2.0689655172413794	0.05647068426717937	813140, 808530, 807471, 781436, 819275, 785880	238	118	13528	2.8901865831078197	1.0	0.8024110447955535	62.267949401784314
GOTERM_BP_FAT	GO:0007602~phototransduction	3	1.0344827586206897	0.1133521138221675	813140, 808530, 819275	238	33	13528	5.167303284950344	1.0	0.8516832041704252	86.69801535437318
GOTERM_BP_FAT	GO:0009583~detection of light stimulus	3	1.0344827586206897	0.1488529944473918	813140, 808530, 819275	238	39	13528	4.3723335488041375	1.0	0.8530192976618847	93.2957579458636
GOTERM_BP_FAT	GO:0009628~response to abiotic stimulus	9	3.103448275862069	0.31684813443387305	783966, 814682, 813140, 808530, 807471, 785288, 797566, 819275, 785880	238	368	13528	1.3901169163317502	1.0	0.9424014318326699	99.83201777742488
GOTERM_BP_FAT	GO:0009416~response to light stimulus	3	1.0344827586206897	0.699635733685414	813140, 808530, 819275	238	138	13528	1.2356594811837778	1.0	0.9973974611438191	99.9999998256379
GOTERM_BP_FAT	GO:0009314~response to radiation	3	1.0344827586206897	0.8687804631504241	813140, 808530, 819275	238	200	13528	0.8526050420168068	1.0	0.9998360746632269	99.99999999999983
Annotation Cluster 41	Enrichment Score: 0.9014245637010349
Category	Term	Count	%	PValue	Genes	List Total	Pop Hits	Pop Total	Fold Enrichment	Bonferroni	Benjamini	FDR
GOTERM_BP_FAT	GO:0051046~regulation of secretion	8	2.7586206896551726	0.06507687460076308	787067, 817439, 825545, 820444, 780001, 793095, 782923, 787025	238	202	13528	2.2511024211664865	1.0	0.832180360608828	67.64181967990923
GOTERM_BP_FAT	GO:0046883~regulation of hormone secretion	4	1.3793103448275863	0.10914563333213947	787067, 825545, 780001, 782923	238	66	13528	3.4448688566335623	1.0	0.8516462291049287	85.59933317592728
GOTERM_BP_FAT	GO:0051047~positive regulation of secretion	5	1.7241379310344827	0.12450369450716423	787067, 825545, 820444, 793095, 782923	238	109	13528	2.6073548685529255	1.0	0.8434881250859807	89.2416023184067
GOTERM_BP_FAT	GO:0046887~positive regulation of hormone secretion	3	1.0344827586206897	0.1308197097636147	787067, 825545, 782923	238	36	13528	4.7366946778711485	1.0	0.8466148855399589	90.47153445565401
GOTERM_BP_FAT	GO:0060341~regulation of cellular localization	7	2.413793103448276	0.268898703899389	787067, 817439, 825545, 791043, 780001, 782923, 787025	238	248	13528	1.6043643263757117	1.0	0.9155853233185927	99.47611051843683
Annotation Cluster 42	Enrichment Score: 0.898408233883577
Category	Term	Count	%	PValue	Genes	List Total	Pop Hits	Pop Total	Fold Enrichment	Bonferroni	Benjamini	FDR
KEGG_PATHWAY	hsa04012:ErbB signaling pathway	6	2.0689655172413794	0.018396389135740657	792309, 809283, 775941, 793095, 785330, 774193	91	87	5085	3.85373247442213	0.8750177046329034	0.4054174980924343	18.980436995902284
KEGG_PATHWAY	hsa04660:T cell receptor signaling pathway	5	1.7241379310344827	0.12353161272253113	785964, 791945, 809283, 775941, 785330	91	108	5085	2.586996336996337	0.9999996141124897	0.651750860810565	77.56787101722655
KEGG_PATHWAY	hsa04630:Jak-STAT signaling pathway	6	2.0689655172413794	0.13887373299421002	792681, 819999, 809283, 825085, 775941, 785330	91	155	5085	2.163062743707905	0.9999999466068288	0.648870064048958	81.6375089196945
KEGG_PATHWAY	hsa05220:Chronic myeloid leukemia	4	1.3793103448275863	0.1466243788910316	827025, 809283, 775941, 785330	91	75	5085	2.9802197802197803	0.9999999806042768	0.6481677499101542	83.42626278721002
KEGG_PATHWAY	hsa04910:Insulin signaling pathway	3	1.0344827586206897	0.6960201883012771	809283, 775941, 785330	91	135	5085	1.2417582417582418	1.0	0.9449395988797067	99.99986270997421
Annotation Cluster 43	Enrichment Score: 0.8980608817770311
Category	Term	Count	%	PValue	Genes	List Total	Pop Hits	Pop Total	Fold Enrichment	Bonferroni	Benjamini	FDR
GOTERM_BP_FAT	GO:0048598~embryonic morphogenesis	11	3.793103448275862	0.04421331658610307	787067, 772995, 815676, 774120, 825545, 789638, 786794, 819995, 809539, 825949, 789275	238	307	13528	2.036624421755673	1.0	0.7753474300779768	53.15081031027758
GOTERM_BP_FAT	GO:0001892~embryonic placenta development	3	1.0344827586206897	0.06554029964065783	786794, 819995, 817321	238	24	13528	7.105042016806722	1.0	0.8294993586087822	67.90971209837075
GOTERM_BP_FAT	GO:0048568~embryonic organ development	7	2.413793103448276	0.08209537670197621	787067, 825545, 789638, 786794, 819995, 809539, 817321	238	172	13528	2.3132694938440492	1.0	0.8463354749182161	76.2202677334358
GOTERM_BP_FAT	GO:0001701~in utero embryonic development	7	2.413793103448276	0.08928447103689605	787067, 815676, 807471, 786794, 819995, 777698, 817321	238	176	13528	2.2606951871657754	1.0	0.8455962888662573	79.15754152466337
GOTERM_BP_FAT	GO:0048562~embryonic organ morphogenesis	5	1.7241379310344827	0.20486156688925722	787067, 825545, 789638, 786794, 809539	238	133	13528	2.1368547418967587	1.0	0.8813597732444922	97.85873290640012
GOTERM_BP_FAT	GO:0043009~chordate embryonic development	9	3.103448275862069	0.2276554489842637	787067, 815676, 807471, 825545, 786794, 819995, 809539, 777698, 817321	238	331	13528	1.5455076290334866	1.0	0.8981224826828804	98.6851714139359
GOTERM_BP_FAT	GO:0009792~embryonic development ending in birth or egg hatching	9	3.103448275862069	0.23306092532374054	787067, 815676, 807471, 825545, 786794, 819995, 809539, 777698, 817321	238	334	13528	1.5316258239822873	1.0	0.9005640471349479	98.83124237893412
GOTERM_BP_FAT	GO:0001890~placenta development	3	1.0344827586206897	0.28323622210666527	786794, 819995, 817321	238	60	13528	2.842016806722689	1.0	0.9240766517254805	99.62415072987199
Annotation Cluster 44	Enrichment Score: 0.883186312807458
Category	Term	Count	%	PValue	Genes	List Total	Pop Hits	Pop Total	Fold Enrichment	Bonferroni	Benjamini	FDR
GOTERM_BP_FAT	GO:0031644~regulation of neurological system process	8	2.7586206896551726	0.018205592575608984	787067, 817439, 786686, 772494, 791945, 785288, 786599, 787025	238	153	13528	2.972043719448564	0.9999999999998772	0.6287710182680546	26.51403431418553
GOTERM_CC_FAT	GO:0043025~cell soma	6	2.0689655172413794	0.15984418397352496	791501, 806658, 786686, 772494, 785288, 787025	219	168	12782	2.084474885844749	1.0	0.7310743090217053	89.99053438599833
GOTERM_CC_FAT	GO:0030425~dendrite	3	1.0344827586206897	0.7700863107915903	786686, 772494, 785288	219	163	12782	1.0742079166316496	1.0	0.9947956498530376	99.99999963436956
Annotation Cluster 45	Enrichment Score: 0.8824586654661983
Category	Term	Count	%	PValue	Genes	List Total	Pop Hits	Pop Total	Fold Enrichment	Bonferroni	Benjamini	FDR
GOTERM_MF_FAT	GO:0043167~ion binding	93	32.068965517241374	0.008377683370074239	790880, 772481, 806107, 827025, 785151, 820444, 789638, 775941, 787112, 794042, 777544, 795665, 807226, 794746, 782765, 806658, 814381, 773993, 814519, 812816, 787106, 799834, 799611, 774077, 791501, 788110, 825913, 792309, 792026, 778958, 780961, 785880, 810146, 817321, 801112, 788188, 774120, 815516, 778002, 817805, 818485, 773943, 790581, 781033, 790548, 820658, 805445, 824057, 825335, 772418,…	229	4241	12983	1.2432379279419352	0.9849755097356458	0.2759745592632238	11.406899915213952
GOTERM_MF_FAT	GO:0043169~cation binding	90	31.03448275862069	0.0163812305683328	790880, 772481, 806107, 827025, 785151, 820444, 775941, 787112, 794042, 777544, 795665, 807226, 794746, 782765, 806658, 814381, 773993, 814519, 812816, 787106, 799834, 799611, 774077, 791501, 788110, 825913, 792309, 792026, 778958, 780961, 785880, 810146, 817321, 788188, 774120, 815516, 778002, 817805, 818485, 773943, 790581, 781033, 790548, 820658, 805445, 824057, 825335, 772418, 793125, 783980,…	229	4179	12983	1.2209832694351357	0.9997366235902635	0.36737964778072163	21.162630747946043
GOTERM_MF_FAT	GO:0046872~metal ion binding	89	30.689655172413794	0.01804925022854857	790880, 772481, 806107, 827025, 785151, 820444, 775941, 787112, 794042, 777544, 795665, 807226, 794746, 782765, 806658, 814381, 773993, 814519, 812816, 787106, 799834, 799611, 774077, 791501, 788110, 825913, 792309, 792026, 778958, 780961, 785880, 810146, 817321, 788188, 774120, 815516, 778002, 817805, 818485, 773943, 790581, 781033, 790548, 820658, 805445, 824057, 825335, 772418, 793125, 783980,…	229	4140	12983	1.2187910047887265	0.9998870819596367	0.3513112753863339	23.06560427487192
SP_PIR_KEYWORDS	metal-binding	52	17.93103448275862	0.1493531427706974	785151, 775941, 794042, 777544, 807226, 795665, 782765, 814519, 812816, 799834, 799611, 791501, 825913, 792309, 803170, 817321, 810146, 788188, 774120, 815516, 817805, 818485, 773943, 781033, 790581, 820658, 824057, 825335, 804961, 783980, 825805, 795496, 788226, 814682, 816165, 816251, 791945, 793227, 786794, 816997, 818658, 786153, 815676, 794552, 793070, 804499, 773208, 776417, 808647, 818668,…	287	2972	19235	1.1726403458997097	1.0	0.6345023873159419	88.90752292611178
GOTERM_MF_FAT	GO:0046914~transition metal ion binding	49	16.896551724137932	0.5850955072925896	785151, 775941, 794042, 807226, 782765, 794746, 812816, 814519, 799834, 799611, 774077, 825913, 792309, 780961, 817321, 810146, 774120, 815516, 778002, 817805, 818485, 781033, 790581, 820658, 824057, 825335, 793125, 804961, 783980, 825805, 795496, 788226, 792321, 816251, 791945, 786794, 816997, 818658, 786153, 782387, 815676, 814304, 794552, 793070, 804499, 818668, 807542, 819064, 810972	229	2785	12983	0.9974943748873017	1.0	0.9939296923114	99.9996838864049
SP_PIR_KEYWORDS	zinc	32	11.03448275862069	0.6420027417209231	820658, 824057, 785151, 804961, 783980, 775941, 794042, 825805, 795496, 807226, 788226, 816251, 814519, 791945, 812816, 799834, 786794, 816997, 799611, 786153, 815676, 825913, 794552, 804499, 810146, 817321, 815516, 817805, 818485, 790581, 818668, 781033	287	2189	19235	0.9797482821137681	1.0	0.9626392967935844	99.99991379238541
SP_PIR_KEYWORDS	zinc-finger	24	8.275862068965518	0.73209617559165	820658, 824057, 815676, 825913, 775941, 783980, 794552, 804499, 794042, 825805, 810146, 817321, 788226, 816251, 815516, 817805, 799834, 786794, 818485, 816997, 790581, 818668, 799611, 781033	287	1718	19235	0.9362641106870075	1.0	0.9827533146109739	99.99999832474874
GOTERM_MF_FAT	GO:0008270~zinc ion binding	36	12.413793103448276	0.8567515422594976	820658, 824057, 825335, 785151, 804961, 783980, 775941, 794042, 825805, 795496, 807226, 788226, 794746, 816251, 814519, 791945, 812816, 799834, 786794, 816997, 799611, 786153, 815676, 825913, 814304, 794552, 804499, 810146, 817321, 815516, 778002, 817805, 818485, 790581, 818668, 781033	229	2311	12983	0.8831655703971324	1.0	0.9998630395109268	99.99999999992907
Annotation Cluster 46	Enrichment Score: 0.8815847285785768
Category	Term	Count	%	PValue	Genes	List Total	Pop Hits	Pop Total	Fold Enrichment	Bonferroni	Benjamini	FDR
GOTERM_MF_FAT	GO:0008092~cytoskeletal protein binding	15	5.172413793103448	0.061058953131724374	790880, 772418, 820444, 778958, 777698, 775288, 777544, 791678, 775965, 778735, 814682, 785288, 773315, 776746, 818792	229	504	12983	1.6873310459555002	0.9999999999999778	0.6033319841882818	59.62696202351747
GOTERM_MF_FAT	GO:0003779~actin binding	10	3.4482758620689653	0.1212560387991339	790880, 778735, 814682, 772418, 820444, 785288, 778958, 818792, 777544, 791678	229	326	12983	1.73908966699708	1.0	0.7847063128899818	84.4467149084163
SP_PIR_KEYWORDS	actin-binding	6	2.0689655172413794	0.3060504932262047	778735, 772418, 820444, 778958, 818792, 777544	287	247	19235	1.6280382005670837	1.0	0.8182267104774084	99.30329581102116
Annotation Cluster 47	Enrichment Score: 0.8690784672423248
Category	Term	Count	%	PValue	Genes	List Total	Pop Hits	Pop Total	Fold Enrichment	Bonferroni	Benjamini	FDR
KEGG_PATHWAY	hsa05213:Endometrial cancer	5	1.7241379310344827	0.013010165227052242	825545, 809283, 785330, 810548, 775965	91	52	5085	5.3729923922231615	0.7693145849764184	0.5197027847014084	13.795535407651393
KEGG_PATHWAY	hsa05221:Acute myeloid leukemia	4	1.3793103448275863	0.08252647814798812	825545, 827025, 809283, 785330	91	58	5085	3.85373247442213	0.9999353637106666	0.5524175649706146	62.332361706110476
KEGG_PATHWAY	hsa05210:Colorectal cancer	4	1.3793103448275863	0.18554801962885895	825545, 809283, 785330, 775965	91	84	5085	2.6609105180533756	0.9999999998960237	0.6653306711611224	90.23684344905949
KEGG_PATHWAY	hsa05215:Prostate cancer	3	1.0344827586206897	0.47032246037837944	825545, 809283, 785330	91	89	5085	1.8835658723299171	1.0	0.846340158749517	99.92562032934757
GOTERM_CC_FAT	GO:0044445~cytosolic part	4	1.3793103448275863	0.48181409130311526	791501, 825545, 809283, 785330	219	152	12782	1.5359288632540253	1.0	0.9456024825149293	99.98313793746925
Annotation Cluster 48	Enrichment Score: 0.836300660037731
Category	Term	Count	%	PValue	Genes	List Total	Pop Hits	Pop Total	Fold Enrichment	Bonferroni	Benjamini	FDR
SP_PIR_KEYWORDS	Lectin	7	2.413793103448276	0.03179647874243251	782387, 792321, 807471, 793125, 783108, 781436, 773943	287	159	19235	2.9506059211535516	0.9999807337576804	0.3122876971525952	35.54834877779853
UP_SEQ_FEATURE	domain:C-type lectin	4	1.3793103448275863	0.1149597592908864	807471, 783108, 781436, 773943	287	79	19113	3.3719401931813167	1.0	0.9548829447011367	85.78551397621057
GOTERM_MF_FAT	GO:0005529~sugar binding	7	2.413793103448276	0.12822436441552437	782387, 792321, 807471, 793125, 783108, 781436, 773943	229	195	12983	2.0351808308140185	1.0	0.7890714201463638	86.1310081551037
INTERPRO	IPR001304:C-type lectin	4	1.3793103448275863	0.14447978171001313	807471, 783108, 781436, 773943	268	82	16659	3.0322169639606846	1.0	0.9637953875504718	90.21224767701045
INTERPRO	IPR018378:C-type lectin, conserved site	4	1.3793103448275863	0.14447978171001313	807471, 783108, 781436, 773943	268	82	16659	3.0322169639606846	1.0	0.9637953875504718	90.21224767701045
GOTERM_BP_FAT	GO:0006897~endocytosis	7	2.413793103448276	0.1892925542050255	783108, 781436, 773943, 786009, 797086, 817321, 821809	238	220	13528	1.8085561497326204	1.0	0.8754479143713625	97.03600694206033
GOTERM_BP_FAT	GO:0010324~membrane invagination	7	2.413793103448276	0.1892925542050255	783108, 781436, 773943, 786009, 797086, 817321, 821809	238	220	13528	1.8085561497326204	1.0	0.8754479143713625	97.03600694206033
INTERPRO	IPR016186:C-type lectin-like	4	1.3793103448275863	0.19550145936688731	807471, 783108, 781436, 773943	268	95	16659	2.617282010997643	1.0	0.9788311300742847	96.08297569193833
SMART	SM00034:CLECT	4	1.3793103448275863	0.21711317833338437	807471, 783108, 781436, 773943	179	82	9079	2.474179043466412	1.0	0.9689216252384754	94.727935263641
GOTERM_MF_FAT	GO:0030246~carbohydrate binding	9	3.103448275862069	0.291326885831471	821855, 782387, 792321, 807471, 793125, 783108, 781436, 773943, 774193	229	354	12983	1.4413810968840206	1.0	0.942956144226669	99.29698289999007
Annotation Cluster 49	Enrichment Score: 0.8348444979112631
Category	Term	Count	%	PValue	Genes	List Total	Pop Hits	Pop Total	Fold Enrichment	Bonferroni	Benjamini	FDR
GOTERM_BP_FAT	GO:0035295~tube development	11	3.793103448275862	0.005455280498520537	787067, 814029, 821855, 774120, 783108, 786794, 797566, 819995, 823746, 825949, 800382	238	220	13528	2.842016806722689	0.9998567340229577	0.5217239995534693	8.764123815656822
GOTERM_BP_FAT	GO:0003002~regionalization	4	1.3793103448275863	0.6744700584660364	787067, 814029, 774120, 800382	238	197	13528	1.154118500191955	1.0	0.9966883976659657	99.99999932802298
GOTERM_BP_FAT	GO:0007389~pattern specification process	4	1.3793103448275863	0.8505243375550451	787067, 814029, 774120, 800382	238	267	13528	0.8515406162464986	1.0	0.9997430637407675	99.99999999999855
Annotation Cluster 50	Enrichment Score: 0.8282078564595103
Category	Term	Count	%	PValue	Genes	List Total	Pop Hits	Pop Total	Fold Enrichment	Bonferroni	Benjamini	FDR
GOTERM_MF_FAT	GO:0031420~alkali metal ion binding	9	3.103448275862069	0.048221287534618906	790880, 806658, 814682, 788110, 806107, 792026, 787112, 785880, 818414	229	228	12983	2.2379338083199265	0.9999999999805259	0.5373042087503103	50.909629985924184
GOTERM_BP_FAT	GO:0015672~monovalent inorganic cation transport	11	3.793103448275862	0.05374596076037503	790880, 806658, 814682, 788110, 806107, 786892, 792026, 811110, 787112, 785880, 818414	238	318	13528	1.9661751493050053	1.0	0.8089614588303514	60.39872308450433
GOTERM_BP_FAT	GO:0006813~potassium ion transport	6	2.0689655172413794	0.15001163715550614	806658, 814682, 786892, 811110, 787112, 785880	238	160	13528	2.131512605042017	1.0	0.8512719911458669	93.44715210373829
SP_PIR_KEYWORDS	potassium transport	4	1.3793103448275863	0.24456643129831848	806658, 814682, 787112, 785880	287	115	19235	2.3311619451598244	1.0	0.7601673360759156	97.79083128757173
SP_PIR_KEYWORDS	potassium	4	1.3793103448275863	0.2887308663945679	806658, 814682, 787112, 785880	287	126	19235	2.127647807090316	1.0	0.8051219077994551	99.02594270613503
GOTERM_MF_FAT	GO:0030955~potassium ion binding	4	1.3793103448275863	0.3909788071040134	806658, 814682, 787112, 785880	229	128	12983	1.7716975982532752	1.0	0.9693549632565939	99.92066036501151
Annotation Cluster 51	Enrichment Score: 0.8236938211525429
Category	Term	Count	%	PValue	Genes	List Total	Pop Hits	Pop Total	Fold Enrichment	Bonferroni	Benjamini	FDR
GOTERM_MF_FAT	GO:0031420~alkali metal ion binding	9	3.103448275862069	0.048221287534618906	790880, 806658, 814682, 788110, 806107, 792026, 787112, 785880, 818414	229	228	12983	2.2379338083199265	0.9999999999805259	0.5373042087503103	50.909629985924184
GOTERM_CC_FAT	GO:0016324~apical plasma membrane	5	1.7241379310344827	0.1921755511027159	790880, 814682, 785880, 774688, 818414	219	133	12782	2.1941840903628935	1.0	0.7659528052053224	94.04078974410493
GOTERM_CC_FAT	GO:0045177~apical part of cell	5	1.7241379310344827	0.3647384929078886	790880, 814682, 785880, 774688, 818414	219	179	12782	1.6303155531746638	1.0	0.9040772856378056	99.75111057677205
Annotation Cluster 52	Enrichment Score: 0.8171894396537507
Category	Term	Count	%	PValue	Genes	List Total	Pop Hits	Pop Total	Fold Enrichment	Bonferroni	Benjamini	FDR
GOTERM_BP_FAT	GO:0019932~second-messenger-mediated signaling	9	3.103448275862069	0.05494779278794593	787067, 782771, 817439, 783966, 813799, 780001, 785330, 809539, 799904	238	235	13528	2.176863937064187	1.0	0.8046344619825603	61.23369345333549
GOTERM_BP_FAT	GO:0030817~regulation of cAMP biosynthetic process	5	1.7241379310344827	0.10139403752244099	787067, 787707, 813799, 780001, 809539	238	101	13528	2.813878026458108	1.0	0.8536882785849734	83.34779229010203
GOTERM_BP_FAT	GO:0030814~regulation of cAMP metabolic process	5	1.7241379310344827	0.10697080671571016	787067, 787707, 813799, 780001, 809539	238	103	13528	2.7592396181773684	1.0	0.8514469468970557	84.99836953821426
GOTERM_BP_FAT	GO:0030808~regulation of nucleotide biosynthetic process	5	1.7241379310344827	0.12753828623135133	787067, 787707, 813799, 780001, 809539	238	110	13528	2.583651642475172	1.0	0.8435592420658913	89.85006715616171
GOTERM_BP_FAT	GO:0030802~regulation of cyclic nucleotide biosynthetic process	5	1.7241379310344827	0.12753828623135133	787067, 787707, 813799, 780001, 809539	238	110	13528	2.583651642475172	1.0	0.8435592420658913	89.85006715616171
GOTERM_BP_FAT	GO:0030799~regulation of cyclic nucleotide metabolic process	5	1.7241379310344827	0.13682562877940171	787067, 787707, 813799, 780001, 809539	238	113	13528	2.5150591209935302	1.0	0.8488444591518861	91.5173731509117
GOTERM_BP_FAT	GO:0007187~G-protein signaling, coupled to cyclic nucleotide second messenger	5	1.7241379310344827	0.14316537887850225	782771, 813799, 780001, 809539, 799904	238	115	13528	2.471318962367556	1.0	0.8516794964568335	92.5036716564558
GOTERM_BP_FAT	GO:0006140~regulation of nucleotide metabolic process	5	1.7241379310344827	0.1463782467912611	787067, 787707, 813799, 780001, 809539	238	116	13528	2.4500144885540425	1.0	0.8562918697927928	92.96131005876349
GOTERM_BP_FAT	GO:0007188~G-protein signaling, coupled to cAMP nucleotide second messenger	4	1.3793103448275863	0.18686799369570367	782771, 813799, 780001, 809539	238	85	13528	2.674839347503707	1.0	0.8733166081622575	96.8838174279256
GOTERM_BP_FAT	GO:0019935~cyclic-nucleotide-mediated signaling	5	1.7241379310344827	0.19406539606543785	782771, 813799, 780001, 809539, 799904	238	130	13528	2.1861667744020687	1.0	0.8779029106880631	97.31540222365005
GOTERM_BP_FAT	GO:0019933~cAMP-mediated signaling	4	1.3793103448275863	0.23227086191183022	782771, 813799, 780001, 809539	238	95	13528	2.3932773109243697	1.0	0.9009086871128963	98.8108895267858
GOTERM_BP_FAT	GO:0045761~regulation of adenylate cyclase activity	4	1.3793103448275863	0.23692255720022662	787707, 813799, 780001, 809539	238	96	13528	2.3683473389355743	1.0	0.9024245568225776	98.92609503943845
GOTERM_BP_FAT	GO:0031279~regulation of cyclase activity	4	1.3793103448275863	0.25097100946540873	787707, 813799, 780001, 809539	238	99	13528	2.2965792377557084	1.0	0.9079606888035732	99.21358447278067
GOTERM_BP_FAT	GO:0051339~regulation of lyase activity	4	1.3793103448275863	0.26040482322225167	787707, 813799, 780001, 809539	238	101	13528	2.2511024211664865	1.0	0.9107402895349336	99.36415060215018
Annotation Cluster 53	Enrichment Score: 0.8170807417440393
Category	Term	Count	%	PValue	Genes	List Total	Pop Hits	Pop Total	Fold Enrichment	Bonferroni	Benjamini	FDR
SP_PIR_KEYWORDS	ubl conjugation	14	4.827586206896552	0.10135250844817556	790880, 784409, 797420, 778958, 809539, 804499, 825805, 821809, 801112, 825545, 786794, 823221, 798741, 787025	287	588	19235	1.595735855317737	0.9999999999999998	0.5267119222331345	76.60598481127757
UP_SEQ_FEATURE	cross-link:Glycyl lysine isopeptide (Lys-Gly) (interchain with G-Cter in ubiquitin)	6	2.0689655172413794	0.17819374627254264	801112, 809539, 804499, 825805, 823221, 798741	287	199	19113	2.0079141351356085	1.0	0.9796138293789691	95.6505239728439
SP_PIR_KEYWORDS	isopeptide bond	8	2.7586206896551726	0.1958983664678742	801112, 825545, 786794, 809539, 804499, 825805, 823221, 798741	287	319	19235	1.6807750701779296	1.0	0.6990917781510986	94.83798503143413
Annotation Cluster 54	Enrichment Score: 0.8064705942656816
Category	Term	Count	%	PValue	Genes	List Total	Pop Hits	Pop Total	Fold Enrichment	Bonferroni	Benjamini	FDR
GOTERM_MF_FAT	GO:0008017~microtubule binding	6	2.0689655172413794	0.008618895794032504	785288, 773315, 776746, 777698, 775288, 775965	229	72	12983	4.724526928675401	0.9866930708290372	0.26547672762681307	11.716640814690882
SP_PIR_KEYWORDS	microtubule	9	3.103448275862069	0.02258908731107616	797753, 806171, 785288, 776746, 784889, 777698, 775288, 816651, 775965	287	231	19235	2.6112041268835693	0.9995366238468301	0.2644074075007552	26.698718312707758
GOTERM_CC_FAT	GO:0005875~microtubule associated complex	6	2.0689655172413794	0.030311467427369267	806171, 792541, 785288, 784889, 777698, 816651	219	102	12782	3.4332527531560566	0.9998136195042	0.37941678397009426	33.41988513879076
GOTERM_MF_FAT	GO:0015631~tubulin binding	6	2.0689655172413794	0.03138409715142549	785288, 773315, 776746, 777698, 775288, 775965	229	100	12983	3.401659388646288	0.9999998770733807	0.47084142588293754	36.81218285838228
GOTERM_MF_FAT	GO:0003777~microtubule motor activity	5	1.7241379310344827	0.04640997967263397	797753, 806171, 792541, 784889, 816651	229	77	12983	3.681449554812	0.9999999999497093	0.5463548909903864	49.54740265227755
GOTERM_BP_FAT	GO:0007018~microtubule-based movement	6	2.0689655172413794	0.04851891957422616	797753, 814381, 806171, 784889, 777698, 816651	238	113	13528	3.0180709451922363	1.0	0.7872289293350673	56.56658222668112
GOTERM_BP_FAT	GO:0010970~microtubule-based transport	3	1.0344827586206897	0.09114097254016794	814381, 806171, 777698	238	29	13528	5.880034772529702	1.0	0.8413047151555537	79.85861730164274
GOTERM_CC_FAT	GO:0005874~microtubule	9	3.103448275862069	0.09769431593706653	797753, 806171, 785288, 776746, 784889, 777698, 775288, 816651, 775965	219	274	12782	1.917108289171083	0.9999999999996503	0.6155947177426182	74.29625069693225
GOTERM_CC_FAT	GO:0005856~cytoskeleton	31	10.689655172413794	0.09815157045024663	790880, 772418, 820444, 789638, 784889, 810548, 791678, 807148, 775965, 797753, 780355, 773315, 818792, 776746, 786009, 772494, 806171, 792309, 817129, 778958, 796443, 792558, 777698, 775288, 825527, 778735, 813662, 792541, 785288, 797650, 816651	219	1381	12782	1.3101551056576697	0.9999999999996965	0.6053592024465766	74.46785419909732
UP_SEQ_FEATURE	repeat:TPR 5	4	1.3793103448275863	0.1054743282765585	806171, 793951, 792541, 784889	287	76	19113	3.505043095543737	1.0	0.9592428261125853	83.14641320271119
GOTERM_CC_FAT	GO:0015630~microtubule cytoskeleton	14	4.827586206896552	0.14561662024118813	806171, 789638, 784889, 777698, 775288, 807148, 825527, 775965, 797753, 792541, 785288, 773315, 776746, 816651	219	549	12782	1.4883682245011685	1.0	0.7046689333531835	87.50352020696874
GOTERM_BP_FAT	GO:0007017~microtubule-based process	8	2.7586206896551726	0.15606401905200973	797753, 814381, 806171, 785288, 773315, 784889, 777698, 816651	238	253	13528	1.7973228817218587	1.0	0.8573116603140627	94.187105326017
GOTERM_CC_FAT	GO:0044441~cilium part	3	1.0344827586206897	0.17257106590626806	806171, 784889, 816651	219	44	12782	3.9794520547945202	1.0	0.7511313652286842	91.81899807565091
UP_SEQ_FEATURE	repeat:TPR 4	4	1.3793103448275863	0.1776879572853985	806171, 793951, 792541, 784889	287	97	19113	2.7462193325909694	1.0	0.9807944980824582	95.60756224199577
GOTERM_BP_FAT	GO:0030705~cytoskeleton-dependent intracellular transport	3	1.0344827586206897	0.2311686274777333	814381, 806171, 777698	238	52	13528	3.2792501616031027	1.0	0.9009035195967546	98.78193744377884
GOTERM_MF_FAT	GO:0003774~motor activity	5	1.7241379310344827	0.23949163188191136	797753, 806171, 792541, 784889, 816651	229	142	12983	1.996278983947352	1.0	0.9089796500546229	98.057638194454
UP_SEQ_FEATURE	repeat:TPR 6	3	1.0344827586206897	0.2707319939940098	806171, 793951, 792541	287	68	19113	2.938050830088133	1.0	0.9967875857624617	99.35491859037703
SP_PIR_KEYWORDS	motor protein	4	1.3793103448275863	0.31309000759728317	797753, 806171, 784889, 816651	287	132	19235	2.030936543131665	1.0	0.8224615651523122	99.39346659639845
UP_SEQ_FEATURE	repeat:TPR 3	4	1.3793103448275863	0.34108253488401774	806171, 793951, 792541, 784889	287	138	19113	1.9303135888501741	1.0	0.9987603372400022	99.87241044241185
UP_SEQ_FEATURE	repeat:TPR 2	4	1.3793103448275863	0.393974951707068	806171, 793951, 792541, 784889	287	151	19113	1.7641276507372454	1.0	0.9994940262151885	99.96648228140577
UP_SEQ_FEATURE	repeat:TPR 1	4	1.3793103448275863	0.393974951707068	806171, 793951, 792541, 784889	287	151	19113	1.7641276507372454	1.0	0.9994940262151885	99.96648228140577
SP_PIR_KEYWORDS	tpr repeat	4	1.3793103448275863	0.425938306599649	806171, 793951, 792541, 784889	287	160	19235	1.6755226480836238	1.0	0.8913988882673961	99.94711414980678
GOTERM_CC_FAT	GO:0044430~cytoskeletal part	18	6.206896551724138	0.4585149915090039	790880, 806171, 772494, 789638, 784889, 777698, 775288, 807148, 775965, 825527, 797753, 780355, 792541, 785288, 773315, 797650, 776746, 816651	219	952	12782	1.1035455278001611	1.0	0.9422998511672717	99.96984707973283
INTERPRO	IPR001440:Tetratricopeptide TPR-1	3	1.0344827586206897	0.4780991558445972	806171, 793951, 792541	268	100	16659	1.864813432835821	1.0	0.9993939333026086	99.99377779821221
INTERPRO	IPR019734:Tetratricopeptide repeat	3	1.0344827586206897	0.5620738457326969	806171, 793951, 792541	268	117	16659	1.593857634902411	1.0	0.9997664002155896	99.99954368576275
SMART	SM00028:TPR	3	1.0344827586206897	0.6680188133508271	806171, 793951, 792541	179	116	9079	1.3117414756308996	1.0	0.9992286747044274	99.99982520948099
INTERPRO	IPR011990:Tetratricopeptide-like helical	3	1.0344827586206897	0.7199674061385144	806171, 793951, 792541	268	157	16659	1.1877792565833254	1.0	0.9999922610460625	99.99999941508403
Annotation Cluster 55	Enrichment Score: 0.8035372709594509
Category	Term	Count	%	PValue	Genes	List Total	Pop Hits	Pop Total	Fold Enrichment	Bonferroni	Benjamini	FDR
GOTERM_BP_FAT	GO:0045669~positive regulation of osteoblast differentiation	3	1.0344827586206897	0.07044060380800615	774120, 797566, 809539	238	25	13528	6.820840336134454	1.0	0.8376901274431855	70.6176783047517
GOTERM_BP_FAT	GO:0030278~regulation of ossification	4	1.3793103448275863	0.1566680976817484	774120, 797566, 809539, 773892	238	78	13528	2.914889032536091	1.0	0.8565170998665403	94.2564792797009
GOTERM_BP_FAT	GO:0045667~regulation of osteoblast differentiation	3	1.0344827586206897	0.17359828036902172	774120, 797566, 809539	238	43	13528	3.9656048465897986	1.0	0.8651130269542663	95.91209077623797
GOTERM_BP_FAT	GO:0001501~skeletal system development	8	2.7586206896551726	0.3187879208222738	772599, 787067, 814029, 774120, 807471, 786794, 797566, 809539	238	319	13528	1.4254629751587153	1.0	0.9428631556122737	99.83983899238959
Annotation Cluster 56	Enrichment Score: 0.7928981779856573
Category	Term	Count	%	PValue	Genes	List Total	Pop Hits	Pop Total	Fold Enrichment	Bonferroni	Benjamini	FDR
SP_PIR_KEYWORDS	spermatogenesis	5	1.7241379310344827	0.09487524104331099	794746, 780495, 815024, 787707, 818207	287	116	19235	2.8888321518683164	0.9999999999999971	0.5249313324899921	74.20682610532711
GOTERM_BP_FAT	GO:0032504~multicellular organism reproduction	13	4.482758620689655	0.14816388458326404	810440, 776007, 780495, 825085, 815024, 811110, 794746, 787707, 797566, 786794, 818207, 825949, 825102	238	487	13528	1.5172985005090331	1.0	0.8557634659530662	93.20416186353005
GOTERM_BP_FAT	GO:0048609~reproductive process in a multicellular organism	13	4.482758620689655	0.14816388458326404	810440, 776007, 780495, 825085, 815024, 811110, 794746, 787707, 797566, 786794, 818207, 825949, 825102	238	487	13528	1.5172985005090331	1.0	0.8557634659530662	93.20416186353005
GOTERM_BP_FAT	GO:0048232~male gamete generation	9	3.103448275862069	0.17156301049269929	776007, 810440, 794746, 780495, 815024, 787707, 811110, 818207, 825102	238	308	13528	1.6609189130197533	1.0	0.8651367273080786	95.73996188857288
GOTERM_BP_FAT	GO:0007283~spermatogenesis	9	3.103448275862069	0.17156301049269929	776007, 810440, 794746, 780495, 815024, 787707, 811110, 818207, 825102	238	308	13528	1.6609189130197533	1.0	0.8651367273080786	95.73996188857288
GOTERM_BP_FAT	GO:0019953~sexual reproduction	12	4.137931034482759	0.18066839751917838	799883, 776007, 810440, 794746, 780495, 815024, 787707, 811110, 818207, 810662, 825949, 825102	238	458	13528	1.4892664489376537	1.0	0.8683692779368231	96.46057176914793
GOTERM_BP_FAT	GO:0007276~gamete generation	10	3.4482758620689653	0.2542995787459838	776007, 810440, 794746, 780495, 815024, 787707, 811110, 818207, 825949, 825102	238	395	13528	1.438995851505159	1.0	0.9101855750116307	99.27017341719464
Annotation Cluster 57	Enrichment Score: 0.7914750590418915
Category	Term	Count	%	PValue	Genes	List Total	Pop Hits	Pop Total	Fold Enrichment	Bonferroni	Benjamini	FDR
INTERPRO	IPR013098:Immunoglobulin I-set	8	2.7586206896551726	0.00687092946957067	780355, 823746, 803161, 823079, 812024, 777544, 807148, 794302	268	138	16659	3.6035042180402335	0.9877076999882795	0.5851160538070914	9.758810110278404
UP_SEQ_FEATURE	domain:Ig-like C2-type 5	4	1.3793103448275863	0.049209771572415476	780355, 823746, 803161, 777544	287	55	19113	4.843332277478619	1.0	0.9087037438088239	55.3417212987287
UP_SEQ_FEATURE	domain:Ig-like C2-type 4	4	1.3793103448275863	0.1054743282765585	780355, 823746, 803161, 777544	287	76	19113	3.505043095543737	1.0	0.9592428261125853	83.14641320271119
UP_SEQ_FEATURE	domain:Ig-like C2-type 3	5	1.7241379310344827	0.11077492444807596	780355, 823746, 803161, 777544, 807148	287	122	19113	2.7293368366938937	1.0	0.952628380369228	84.67293505940809
INTERPRO	IPR003598:Immunoglobulin subtype 2	7	2.413793103448276	0.11243828163512427	780355, 823746, 803161, 812024, 777544, 807148, 794302	268	205	16659	2.122551874772479	1.0	0.9464360725055208	83.07596364110273
UP_SEQ_FEATURE	domain:Ig-like C2-type 1	6	2.0689655172413794	0.15691592723625897	780355, 800661, 823746, 803161, 777544, 807148	287	190	19113	2.1030258573262426	1.0	0.977638931165086	93.456906426981
UP_SEQ_FEATURE	domain:Ig-like C2-type 2	6	2.0689655172413794	0.15918519997623554	780355, 800661, 823746, 803161, 777544, 807148	287	191	19113	2.092015250743383	1.0	0.9772510381016485	93.73265314577381
SP_PIR_KEYWORDS	Immunoglobulin domain	11	3.793103448275862	0.16377665316945839	780355, 800661, 823746, 803024, 803161, 773152, 823079, 812024, 777544, 807148, 794302	287	470	19235	1.5685743939506263	1.0	0.6580727356195255	91.20840911686432
SMART	SM00408:IGc2	7	2.413793103448276	0.21445064272674397	780355, 823746, 803161, 812024, 777544, 807148, 794302	179	205	9079	1.7319253304264886	1.0	0.9768417226467924	94.50828409737777
INTERPRO	IPR003599:Immunoglobulin subtype	8	2.7586206896551726	0.2792710969297498	780355, 800661, 803024, 803161, 773152, 823079, 777544, 807148	268	330	16659	1.506919945725916	1.0	0.9893497787884182	99.23835928491633
INTERPRO	IPR007110:Immunoglobulin-like	10	3.4482758620689653	0.4033023516119869	780355, 823746, 803024, 803161, 773152, 823079, 812024, 777544, 807148, 794302	268	501	16659	1.2407275002234337	1.0	0.9982271251463638	99.95426648775663
SMART	SM00409:IG	8	2.7586206896551726	0.4707844725301498	780355, 800661, 803024, 803161, 773152, 823079, 777544, 807148	179	330	9079	1.2295920094802777	1.0	0.9959745385015041	99.9524300239093
INTERPRO	IPR013783:Immunoglobulin-like fold	10	3.4482758620689653	0.525326995884889	780355, 785964, 800661, 823746, 803161, 823079, 812024, 777544, 807148, 794302	268	553	16659	1.1240587298588431	1.0	0.99963776100476	99.9984849181748
INTERPRO	IPR013106:Immunoglobulin V-set	4	1.3793103448275863	0.7651071306717737	803024, 803161, 773152, 807148	268	249	16659	0.9985614098183779	1.0	0.9999977782791758	99.9999999573268
Annotation Cluster 58	Enrichment Score: 0.7838503904818345
Category	Term	Count	%	PValue	Genes	List Total	Pop Hits	Pop Total	Fold Enrichment	Bonferroni	Benjamini	FDR
KEGG_PATHWAY	hsa05412:Arrhythmogenic right ventricular cardiomyopathy (ARVC)	5	1.7241379310344827	0.044865029409331285	825545, 793227, 787106, 796279, 810548	91	76	5085	3.6762579525737418	0.994148710524891	0.43517118716690273	40.56828776153449
KEGG_PATHWAY	hsa05414:Dilated cardiomyopathy	4	1.3793103448275863	0.22216596888220053	793227, 787106, 796279, 809539	91	92	5085	2.429526994744386	0.9999999999993984	0.6903966006381377	94.20414153325119
KEGG_PATHWAY	hsa05410:Hypertrophic cardiomyopathy (HCM)	3	1.0344827586206897	0.4465430524710546	793227, 787106, 796279	91	85	5085	1.9722042663219137	1.0	0.8493849746575247	99.87763602093763
Annotation Cluster 59	Enrichment Score: 0.7734000379102701
Category	Term	Count	%	PValue	Genes	List Total	Pop Hits	Pop Total	Fold Enrichment	Bonferroni	Benjamini	FDR
UP_SEQ_FEATURE	domain:SH3	6	2.0689655172413794	0.12714736344092392	815759, 793951, 792309, 796279, 792558, 812731	287	177	19113	2.2574853835705433	1.0	0.9630047801810541	88.60988951218809
INTERPRO	IPR001452:Src homology-3 domain	7	2.413793103448276	0.12823347363370907	815759, 793951, 792309, 796279, 792558, 812731, 781033	268	213	16659	2.0428316165650617	1.0	0.9511567940573581	87.04730367354918
SP_PIR_KEYWORDS	sh3 domain	6	2.0689655172413794	0.20402259106498344	815759, 793951, 792309, 796279, 792558, 812731	287	210	19235	1.9148830263812844	1.0	0.7096338699180692	95.5035682513827
SMART	SM00326:SH3	7	2.413793103448276	0.24233314793734384	815759, 793951, 792309, 796279, 792558, 812731, 781033	179	213	9079	1.6668764917250245	1.0	0.9728844926646006	96.44360181831567
Annotation Cluster 60	Enrichment Score: 0.7646079600300065
Category	Term	Count	%	PValue	Genes	List Total	Pop Hits	Pop Total	Fold Enrichment	Bonferroni	Benjamini	FDR
KEGG_PATHWAY	hsa04370:VEGF signaling pathway	5	1.7241379310344827	0.04306672280648135	785964, 791945, 809283, 785330, 795665	91	75	5085	3.7252747252747254	0.9927765341396603	0.5055680603984544	39.28743643696436
KEGG_PATHWAY	hsa04660:T cell receptor signaling pathway	5	1.7241379310344827	0.12353161272253113	785964, 791945, 809283, 775941, 785330	91	108	5085	2.586996336996337	0.9999996141124897	0.651750860810565	77.56787101722655
KEGG_PATHWAY	hsa04662:B cell receptor signaling pathway	4	1.3793103448275863	0.1466243788910316	785964, 791945, 809283, 785330	91	75	5085	2.9802197802197803	0.9999999806042768	0.6481677499101542	83.42626278721002
KEGG_PATHWAY	hsa04650:Natural killer cell mediated cytotoxicity	4	1.3793103448275863	0.42023148188576886	785964, 791945, 809283, 785330	91	133	5085	1.680575064033711	1.0	0.842782618224204	99.79284029318906
KEGG_PATHWAY	hsa04210:Apoptosis	3	1.0344827586206897	0.4585064964087308	791945, 809283, 785330	91	87	5085	1.926866237211065	1.0	0.8438364872037273	99.90448528862979
Annotation Cluster 61	Enrichment Score: 0.7546203116683797
Category	Term	Count	%	PValue	Genes	List Total	Pop Hits	Pop Total	Fold Enrichment	Bonferroni	Benjamini	FDR
GOTERM_BP_FAT	GO:0000904~cell morphogenesis involved in differentiation	9	3.103448275862069	0.06478821125855423	786686, 803882, 782855, 789638, 774344, 785288, 797566, 823746, 777698	238	244	13528	2.096569775451164	1.0	0.8357373105280452	67.4738904272597
GOTERM_BP_FAT	GO:0050772~positive regulation of axonogenesis	3	1.0344827586206897	0.07044060380800615	785288, 823746, 777698	238	25	13528	6.820840336134454	1.0	0.8376901274431855	70.6176783047517
GOTERM_BP_FAT	GO:0048667~cell morphogenesis involved in neuron differentiation	8	2.7586206896551726	0.0750386260588067	786686, 803882, 782855, 789638, 774344, 785288, 823746, 777698	238	209	13528	2.1757066462948815	1.0	0.8351947109833543	72.96188380932935
GOTERM_BP_FAT	GO:0050770~regulation of axonogenesis	4	1.3793103448275863	0.07801368172901516	785288, 823746, 777698, 794302	238	57	13528	3.988795518207283	1.0	0.8429219384004821	74.38368630684653
GOTERM_BP_FAT	GO:0050769~positive regulation of neurogenesis	4	1.3793103448275863	0.08454945942781883	785288, 797566, 823746, 777698	238	59	13528	3.853582110810426	1.0	0.8475150773942431	77.26411695533874
GOTERM_BP_FAT	GO:0000902~cell morphogenesis	11	3.793103448275862	0.09728645456995542	786686, 792681, 803882, 782855, 789638, 774344, 785288, 797566, 823746, 780961, 777698	238	356	13528	1.7563025210084036	1.0	0.8476910633128545	82.02443091504676
GOTERM_BP_FAT	GO:0010720~positive regulation of cell development	4	1.3793103448275863	0.12044193100110302	785288, 797566, 823746, 777698	238	69	13528	3.2950919498234073	1.0	0.8485805320552284	88.37337485009122
GOTERM_BP_FAT	GO:0007409~axonogenesis	7	2.413793103448276	0.1236458314110056	786686, 803882, 782855, 774344, 785288, 823746, 777698	238	193	13528	2.061566595550137	1.0	0.8463780141096033	89.06347174516122
GOTERM_BP_FAT	GO:0010975~regulation of neuron projection development	4	1.3793103448275863	0.12429994138132047	785288, 823746, 777698, 794302	238	70	13528	3.248019207683073	1.0	0.8454869226186257	89.19954286347117
GOTERM_BP_FAT	GO:0030182~neuron differentiation	12	4.137931034482759	0.14780924573736304	786686, 814682, 803882, 782855, 789638, 774344, 785288, 826725, 823746, 777698, 817321, 782923	238	438	13528	1.55726948313572	1.0	0.8571265057434969	93.15656609216786
GOTERM_BP_FAT	GO:0010769~regulation of cell morphogenesis involved in differentiation	4	1.3793103448275863	0.15248640374037573	785288, 823746, 777698, 794302	238	77	13528	2.952744734257339	1.0	0.8522318459874306	93.75981781839266
GOTERM_BP_FAT	GO:0032989~cellular component morphogenesis	11	3.793103448275862	0.16047806680370863	786686, 792681, 803882, 782855, 789638, 774344, 785288, 797566, 823746, 780961, 777698	238	397	13528	1.5749211523400293	1.0	0.8618195772912228	94.67640341257953
GOTERM_BP_FAT	GO:0031175~neuron projection development	8	2.7586206896551726	0.1634645991966449	786686, 803882, 782855, 774344, 785288, 826725, 823746, 777698	238	256	13528	1.7762605042016804	1.0	0.8579094768884845	94.98519957235658
GOTERM_BP_FAT	GO:0048812~neuron projection morphogenesis	7	2.413793103448276	0.17111993346064155	786686, 803882, 782855, 774344, 785288, 823746, 777698	238	213	13528	1.8679922673294669	1.0	0.8661496148307443	95.70159695269966
GOTERM_BP_FAT	GO:0030030~cell projection organization	10	3.4482758620689653	0.1975411183338656	786686, 803882, 782855, 789638, 774344, 785288, 826725, 823746, 777698, 790581	238	368	13528	1.5445743514797226	1.0	0.8799117752969456	97.50307025776875
GOTERM_BP_FAT	GO:0031346~positive regulation of cell projection organization	3	1.0344827586206897	0.19894246638872892	785288, 823746, 777698	238	47	13528	3.6281065617736457	1.0	0.8789108628380566	97.57518593787783
GOTERM_BP_FAT	GO:0031344~regulation of cell projection organization	4	1.3793103448275863	0.20475718317818137	785288, 823746, 777698, 794302	238	89	13528	2.554621848739496	1.0	0.8826686971457807	97.85401467285854
GOTERM_BP_FAT	GO:0048666~neuron development	9	3.103448275862069	0.24469501900754792	786686, 803882, 782855, 789638, 774344, 785288, 826725, 823746, 777698	238	339	13528	1.509035472596118	1.0	0.907199667955325	99.09549090334706
GOTERM_BP_FAT	GO:0048858~cell projection morphogenesis	7	2.413793103448276	0.2584370656507109	786686, 803882, 782855, 774344, 785288, 823746, 777698	238	245	13528	1.6240096038415366	1.0	0.9109779818800225	99.33518156459841
GOTERM_BP_FAT	GO:0060284~regulation of cell development	6	2.0689655172413794	0.29018174769988875	787067, 785288, 797566, 823746, 777698, 794302	238	205	13528	1.6636195941791352	1.0	0.9286942866168565	99.68076851258533
GOTERM_BP_FAT	GO:0032990~cell part morphogenesis	7	2.413793103448276	0.2929009976660881	786686, 803882, 782855, 774344, 785288, 823746, 777698	238	256	13528	1.5542279411764703	1.0	0.9298904359799555	99.70066652481538
GOTERM_BP_FAT	GO:0050767~regulation of neurogenesis	5	1.7241379310344827	0.33089759398685337	785288, 797566, 823746, 777698, 794302	238	166	13528	1.7120583173028248	1.0	0.9465263660492795	99.88143897230825
GOTERM_BP_FAT	GO:0022604~regulation of cell morphogenesis	4	1.3793103448275863	0.4036889188949944	785288, 823746, 777698, 794302	238	131	13528	1.735582782731413	1.0	0.9647742313784203	99.98281161850852
GOTERM_BP_FAT	GO:0045664~regulation of neuron differentiation	4	1.3793103448275863	0.41309393368063996	785288, 823746, 777698, 794302	238	133	13528	1.709483793517407	1.0	0.9668917116905401	99.98683359391546
GOTERM_BP_FAT	GO:0051960~regulation of nervous system development	5	1.7241379310344827	0.4342775276797157	785288, 797566, 823746, 777698, 794302	238	192	13528	1.480217086834734	1.0	0.9707361915099112	99.99289161681921
GOTERM_BP_FAT	GO:0007411~axon guidance	3	1.0344827586206897	0.5621879123634786	803882, 782855, 823746	238	107	13528	1.593654284143564	1.0	0.9892215950717629	99.99990333218912
Annotation Cluster 62	Enrichment Score: 0.7447869413238842
Category	Term	Count	%	PValue	Genes	List Total	Pop Hits	Pop Total	Fold Enrichment	Bonferroni	Benjamini	FDR
GOTERM_BP_FAT	GO:0002683~negative regulation of immune system process	7	2.413793103448276	0.003330719313560728	815309, 792681, 783108, 791945, 789710, 777609, 812731	238	83	13528	4.793763288447909	0.9954748231682058	0.5375223031637488	5.440521452612856
GOTERM_BP_FAT	GO:0002695~negative regulation of leukocyte activation	4	1.3793103448275863	0.07801368172901516	815309, 783108, 789710, 777609	238	57	13528	3.988795518207283	1.0	0.8429219384004821	74.38368630684653
GOTERM_BP_FAT	GO:0050866~negative regulation of cell activation	4	1.3793103448275863	0.09131077222677936	815309, 783108, 789710, 777609	238	61	13528	3.7272351563576245	1.0	0.8384062643023904	79.92162000028317
GOTERM_BP_FAT	GO:0002694~regulation of leukocyte activation	5	1.7241379310344827	0.33089759398685337	815309, 792681, 783108, 789710, 777609	238	166	13528	1.7120583173028248	1.0	0.9465263660492795	99.88143897230825
GOTERM_BP_FAT	GO:0050865~regulation of cell activation	5	1.7241379310344827	0.36289393246111346	815309, 792681, 783108, 789710, 777609	238	175	13528	1.6240096038415368	1.0	0.9557191216159245	99.94786676471932
GOTERM_BP_FAT	GO:0050863~regulation of T cell activation	3	1.0344827586206897	0.6109340303979469	792681, 783108, 789710	238	117	13528	1.4574445162680458	1.0	0.9930932202095228	99.99998664318662
GOTERM_BP_FAT	GO:0051249~regulation of lymphocyte activation	3	1.0344827586206897	0.7356448189400555	792681, 783108, 789710	238	148	13528	1.1521689756983875	1.0	0.9983180397155708	99.99999997951114
GOTERM_BP_FAT	GO:0006955~immune response	10	3.4482758620689653	0.8596819934690014	776417, 815309, 792681, 783108, 789710, 811110, 777609, 781436, 773943, 807148	238	690	13528	0.8237729874558519	1.0	0.9997957136819129	99.9999999999995
Annotation Cluster 63	Enrichment Score: 0.7445060280655522
Category	Term	Count	%	PValue	Genes	List Total	Pop Hits	Pop Total	Fold Enrichment	Bonferroni	Benjamini	FDR
KEGG_PATHWAY	hsa05217:Basal cell carcinoma	4	1.3793103448275863	0.07282147246476521	825545, 797566, 825949, 775965	91	55	5085	4.063936063936064	0.9997899624659242	0.536912183119761	57.5604318148093
KEGG_PATHWAY	hsa04310:Wnt signaling pathway	6	2.0689655172413794	0.12828795716896	788446, 785964, 825545, 791945, 825949, 775965	91	151	5085	2.220362419037916	0.999999790211761	0.6412553697806899	78.90975399644842
SP_PIR_KEYWORDS	wnt signaling pathway	4	1.3793103448275863	0.2725723036176257	825545, 794767, 825949, 775965	287	122	19235	2.19740675158508	1.0	0.7972847952472543	98.67808507429527
GOTERM_BP_FAT	GO:0016055~Wnt receptor signaling pathway	4	1.3793103448275863	0.41309393368063996	825545, 794767, 825949, 775965	238	133	13528	1.709483793517407	1.0	0.9668917116905401	99.98683359391546
Annotation Cluster 64	Enrichment Score: 0.7212008382110044
Category	Term	Count	%	PValue	Genes	List Total	Pop Hits	Pop Total	Fold Enrichment	Bonferroni	Benjamini	FDR
INTERPRO	IPR008266:Tyrosine protein kinase, active site	5	1.7241379310344827	0.07057920869200027	803882, 781063, 792309, 788840, 785351	268	97	16659	3.204146791814125	1.0	0.9031777805943891	66.38164576859066
SP_PIR_KEYWORDS	tyrosine-protein kinase	5	1.7241379310344827	0.08389169193933765	803882, 781063, 792309, 788840, 785351	287	111	19235	3.0189597262767993	0.9999999999998362	0.503893892366335	69.61116515874164
UP_SEQ_FEATURE	domain:Protein kinase	12	4.137931034482759	0.09537213471623196	799389, 772481, 817973, 774120, 803882, 781063, 792309, 810576, 826725, 788840, 777544, 785351	287	469	19113	1.703944191437041	1.0	0.9520489644160567	79.8346793529875
UP_SEQ_FEATURE	binding site:ATP	13	4.482758620689655	0.11519309870857372	799389, 772481, 781063, 792309, 810576, 777544, 773208, 817973, 774120, 803882, 826725, 788840, 785351	287	542	19113	1.5973166874525888	1.0	0.9519067161884294	85.84526447802746
INTERPRO	IPR001245:Tyrosine protein kinase	4	1.3793103448275863	0.2935462727921694	781063, 792309, 788840, 785351	268	118	16659	2.1071338224133567	1.0	0.990135589834594	99.43460282923556
GOTERM_MF_FAT	GO:0004714~transmembrane receptor protein tyrosine kinase activity	3	1.0344827586206897	0.3296170163777471	803882, 781063, 788840	229	67	12983	2.5385517825718567	1.0	0.9578916962964904	99.68400310245187
GOTERM_MF_FAT	GO:0004713~protein tyrosine kinase activity	5	1.7241379310344827	0.3333158090107143	803882, 781063, 792309, 788840, 785351	229	166	12983	1.7076603356658073	1.0	0.9576232669017939	99.70819624352632
GOTERM_MF_FAT	GO:0004672~protein kinase activity	13	4.482758620689655	0.3765574891126795	799389, 772481, 781063, 792309, 810576, 792558, 777544, 817973, 774120, 803882, 826725, 788840, 785351	229	606	12983	1.2162148529263406	1.0	0.9671911169288304	99.88887419601083
SMART	SM00219:TyrKc	4	1.3793103448275863	0.40886068970211514	781063, 792309, 788840, 785351	179	118	9079	1.7193447590190325	1.0	0.9919662458583849	99.82006805257285
Annotation Cluster 65	Enrichment Score: 0.7207348337944863
Category	Term	Count	%	PValue	Genes	List Total	Pop Hits	Pop Total	Fold Enrichment	Bonferroni	Benjamini	FDR
SP_PIR_KEYWORDS	cytoskeleton	18	6.206896551724138	0.01474046700256824	792309, 820444, 789638, 817129, 778958, 784889, 792558, 777698, 775288, 810548, 825527, 775965, 778735, 797650, 818792, 776746, 786009, 816651	287	636	19235	1.89681809217014	0.9931920410167164	0.20292209698866415	18.279880268142556
GOTERM_CC_FAT	GO:0005856~cytoskeleton	31	10.689655172413794	0.09815157045024663	790880, 772418, 820444, 789638, 784889, 810548, 791678, 807148, 775965, 797753, 780355, 773315, 818792, 776746, 786009, 772494, 806171, 792309, 817129, 778958, 796443, 792558, 777698, 775288, 825527, 778735, 813662, 792541, 785288, 797650, 816651	219	1381	12782	1.3101551056576697	0.9999999999996965	0.6053592024465766	74.46785419909732
GOTERM_CC_FAT	GO:0044430~cytoskeletal part	18	6.206896551724138	0.4585149915090039	790880, 806171, 772494, 789638, 784889, 777698, 775288, 807148, 775965, 825527, 797753, 780355, 792541, 785288, 773315, 797650, 776746, 816651	219	952	12782	1.1035455278001611	1.0	0.9422998511672717	99.96984707973283
GOTERM_CC_FAT	GO:0043228~non-membrane-bounded organelle	44	15.172413793103448	0.6127479934170503	790880, 772481, 824057, 772418, 815024, 784862, 789638, 820444, 784889, 810548, 807148, 791678, 775965, 797753, 780355, 786794, 810297, 773315, 818792, 776746, 786009, 823967, 799611, 772494, 806171, 792309, 817129, 796443, 778958, 792558, 777698, 817321, 775288, 825527, 778735, 782855, 813662, 785288, 792541, 819995, 797650, 820778, 823221, 816651	219	2596	12782	0.9892423187059824	1.0	0.9784195056628391	99.9996408195924
GOTERM_CC_FAT	GO:0043232~intracellular non-membrane-bounded organelle	44	15.172413793103448	0.6127479934170503	790880, 772481, 824057, 772418, 815024, 784862, 789638, 820444, 784889, 810548, 807148, 791678, 775965, 797753, 780355, 786794, 810297, 773315, 818792, 776746, 786009, 823967, 799611, 772494, 806171, 792309, 817129, 796443, 778958, 792558, 777698, 817321, 775288, 825527, 778735, 782855, 813662, 785288, 792541, 819995, 797650, 820778, 823221, 816651	219	2596	12782	0.9892423187059824	1.0	0.9784195056628391	99.9996408195924
Annotation Cluster 66	Enrichment Score: 0.7198850183402019
Category	Term	Count	%	PValue	Genes	List Total	Pop Hits	Pop Total	Fold Enrichment	Bonferroni	Benjamini	FDR
GOTERM_BP_FAT	GO:0035239~tube morphogenesis	6	2.0689655172413794	0.07256257915649676	787067, 821855, 797566, 819995, 825949, 800382	238	127	13528	2.685370211076557	1.0	0.837838456550803	71.72231628354663
GOTERM_BP_FAT	GO:0060429~epithelium development	8	2.7586206896551726	0.10467126367286259	821855, 813662, 794313, 797566, 794552, 824582, 825949, 789275	238	227	13528	2.0031836523155517	1.0	0.8508969869636109	84.33733817558938
GOTERM_BP_FAT	GO:0002009~morphogenesis of an epithelium	4	1.3793103448275863	0.26040482322225167	821855, 797566, 825949, 789275	238	101	13528	2.2511024211664865	1.0	0.9107402895349336	99.36415060215018
GOTERM_BP_FAT	GO:0060562~epithelial tube morphogenesis	3	1.0344827586206897	0.32857215026380293	821855, 797566, 825949	238	67	13528	2.54508967766211	1.0	0.9458727374094791	99.8743372412292
GOTERM_BP_FAT	GO:0048729~tissue morphogenesis	5	1.7241379310344827	0.3870392025688738	821855, 797566, 819995, 825949, 789275	238	180	13528	1.5788982259570497	1.0	0.9610565100199157	99.97272456969937
Annotation Cluster 67	Enrichment Score: 0.7171264159619759
Category	Term	Count	%	PValue	Genes	List Total	Pop Hits	Pop Total	Fold Enrichment	Bonferroni	Benjamini	FDR
GOTERM_BP_FAT	GO:0006928~cell motion	13	4.482758620689655	0.12954735285895885	786686, 819577, 783108, 817129, 784889, 774193, 777698, 803882, 782855, 818207, 826725, 823746, 790548	238	475	13528	1.5556302521008403	1.0	0.8459847314888629	90.23493683724716
GOTERM_BP_FAT	GO:0051674~localization of cell	9	3.103448275862069	0.1716799184484907	786686, 819577, 783108, 817129, 826725, 818207, 784889, 774193, 777698	238	307	13528	1.6663290723455504	1.0	0.8635628945597641	95.75003083502854
GOTERM_BP_FAT	GO:0048870~cell motility	9	3.103448275862069	0.1716799184484907	786686, 819577, 783108, 817129, 826725, 818207, 784889, 774193, 777698	238	307	13528	1.6663290723455504	1.0	0.8635628945597641	95.75003083502854
GOTERM_BP_FAT	GO:0016477~cell migration	7	2.413793103448276	0.35450861730576677	786686, 819577, 783108, 817129, 826725, 774193, 777698	238	276	13528	1.4416027280477408	1.0	0.9533973989718258	99.93508686663391
Annotation Cluster 68	Enrichment Score: 0.7019735552164362
Category	Term	Count	%	PValue	Genes	List Total	Pop Hits	Pop Total	Fold Enrichment	Bonferroni	Benjamini	FDR
GOTERM_BP_FAT	GO:0051216~cartilage development	5	1.7241379310344827	0.04078530481495865	772599, 787067, 807471, 797566, 809539	238	74	13528	3.8405632523279585	1.0	0.7762446703409673	50.252295562305704
GOTERM_BP_FAT	GO:0001501~skeletal system development	8	2.7586206896551726	0.3187879208222738	772599, 787067, 814029, 774120, 807471, 786794, 797566, 809539	238	319	13528	1.4254629751587153	1.0	0.9428631556122737	99.83983899238959
GOTERM_BP_FAT	GO:0001503~ossification	4	1.3793103448275863	0.3273286152770299	772599, 786794, 797566, 809539	238	115	13528	1.9770551698940446	1.0	0.9465698734426389	99.87037731511477
GOTERM_BP_FAT	GO:0060348~bone development	4	1.3793103448275863	0.36569265390161076	772599, 786794, 797566, 809539	238	123	13528	1.8484662157545944	1.0	0.9564675925229231	99.95157661322416
Annotation Cluster 69	Enrichment Score: 0.6583288733225467
Category	Term	Count	%	PValue	Genes	List Total	Pop Hits	Pop Total	Fold Enrichment	Bonferroni	Benjamini	FDR
GOTERM_CC_FAT	GO:0016323~basolateral plasma membrane	8	2.7586206896551726	0.05926058942388851	819668, 818792, 792558, 785880, 780961, 791678, 807148, 818414	219	203	12782	2.300110218863171	0.9999999603771774	0.508434880342944	55.39374382245721
GOTERM_CC_FAT	GO:0005925~focal adhesion	4	1.3793103448275863	0.2523693952958117	818792, 792558, 780961, 807148	219	102	12782	2.2888351687707043	1.0	0.8418529113626066	97.85825703486078
GOTERM_CC_FAT	GO:0005924~cell-substrate adherens junction	4	1.3793103448275863	0.27079364817753004	818792, 792558, 780961, 807148	219	106	12782	2.202464030326527	1.0	0.8527151348509345	98.45985829446627
GOTERM_CC_FAT	GO:0005912~adherens junction	5	1.7241379310344827	0.27231946001800916	818792, 792558, 780961, 810548, 807148	219	155	12782	1.882751509795257	1.0	0.8484845718045471	98.5019055990929
GOTERM_CC_FAT	GO:0030055~cell-substrate junction	4	1.3793103448275863	0.29868366986219885	818792, 792558, 780961, 807148	219	112	12782	2.084474885844749	1.0	0.8673665984374089	99.0800929038873
GOTERM_CC_FAT	GO:0070161~anchoring junction	5	1.7241379310344827	0.3406398689196078	818792, 792558, 780961, 810548, 807148	219	172	12782	1.6966656047573536	1.0	0.8883562273185672	99.59290495694502
Annotation Cluster 70	Enrichment Score: 0.6238197238514234
Category	Term	Count	%	PValue	Genes	List Total	Pop Hits	Pop Total	Fold Enrichment	Bonferroni	Benjamini	FDR
GOTERM_BP_FAT	GO:0051899~membrane depolarization	5	1.7241379310344827	0.006636388681122025	787067, 817439, 782765, 786686, 791945	238	43	13528	6.6093414109829975	0.99997905195029	0.5123859175155632	10.563983587512404
GOTERM_BP_FAT	GO:0042391~regulation of membrane potential	7	2.413793103448276	0.030549349264935494	787067, 799883, 817439, 782765, 786686, 814682, 791945	238	134	13528	2.969271290605795	1.0	0.7331428976157421	40.56128773624198
GOTERM_BP_FAT	GO:0019932~second-messenger-mediated signaling	9	3.103448275862069	0.05494779278794593	787067, 782771, 817439, 783966, 813799, 780001, 785330, 809539, 799904	238	235	13528	2.176863937064187	1.0	0.8046344619825603	61.23369345333549
GOTERM_BP_FAT	GO:0042592~homeostatic process	20	6.896551724137931	0.06871525879841875	799883, 817439, 786686, 792681, 783108, 780001, 777609, 785880, 791678, 787067, 782771, 782765, 806658, 814682, 814381, 825545, 791945, 786794, 788840, 789275	238	751	13528	1.5137239982544284	1.0	0.8346643030191638	69.68973692064925
GOTERM_BP_FAT	GO:0048878~chemical homeostasis	14	4.827586206896552	0.11519409475011114	799883, 817439, 786686, 783108, 780001, 791678, 787067, 782771, 782765, 806658, 814682, 825545, 791945, 789275	238	512	13528	1.5542279411764703	1.0	0.8537656627855843	87.15386434452147
GOTERM_BP_FAT	GO:0019725~cellular homeostasis	13	4.482758620689655	0.11834462353662548	799883, 817439, 786686, 780001, 785880, 791678, 787067, 782771, 782765, 806658, 814682, 814381, 791945	238	466	13528	1.5856746131929167	1.0	0.8537709878780256	87.89967461852774
GOTERM_BP_FAT	GO:0006873~cellular ion homeostasis	11	3.793103448275862	0.12231065212955522	787067, 799883, 782771, 817439, 806658, 782765, 786686, 814682, 791945, 780001, 791678	238	374	13528	1.6717745921898173	1.0	0.8481281398627295	88.7807021312096
GOTERM_BP_FAT	GO:0055082~cellular chemical homeostasis	11	3.793103448275862	0.13176096421300443	787067, 799883, 782771, 817439, 806658, 782765, 786686, 814682, 791945, 780001, 791678	238	380	13528	1.6453781512605044	1.0	0.8464618185820377	90.6430823378568
GOTERM_BP_FAT	GO:0050801~ion homeostasis	11	3.793103448275862	0.18345311480939325	787067, 799883, 782771, 817439, 806658, 782765, 786686, 814682, 791945, 780001, 791678	238	409	13528	1.5287131967701506	1.0	0.8712019933912002	96.65696457125942
GOTERM_BP_FAT	GO:0055067~monovalent inorganic cation homeostasis	3	1.0344827586206897	0.1862083455193736	787067, 806658, 814682	238	45	13528	3.789355742296919	1.0	0.8739085117938201	96.8411572092493
GOTERM_BP_FAT	GO:0051051~negative regulation of transport	5	1.7241379310344827	0.21215545047696277	787067, 817439, 781155, 791043, 780001	238	135	13528	2.1051976346093992	1.0	0.8869325050660376	98.16530593269135
GOTERM_BP_FAT	GO:0060341~regulation of cellular localization	7	2.413793103448276	0.268898703899389	787067, 817439, 825545, 791043, 780001, 782923, 787025	238	248	13528	1.6043643263757117	1.0	0.9155853233185927	99.47611051843683
GOTERM_BP_FAT	GO:0003012~muscle system process	5	1.7241379310344827	0.34119205939908953	787067, 814682, 780355, 817805, 800382	238	168	13528	1.6916766706682675	1.0	0.9489309691047552	99.90858166023044
GOTERM_BP_FAT	GO:0051480~cytosolic calcium ion homeostasis	4	1.3793103448275863	0.3417368491340087	787067, 782771, 817439, 780001	238	118	13528	1.926791055405213	1.0	0.9485631980473905	99.90984100160765
GOTERM_BP_FAT	GO:0008015~blood circulation	5	1.7241379310344827	0.410750771502273	787067, 783966, 814682, 780001, 800382	238	186	13528	1.5279660251197253	1.0	0.9664900420354703	99.9859239052163
GOTERM_BP_FAT	GO:0003013~circulatory system process	5	1.7241379310344827	0.410750771502273	787067, 783966, 814682, 780001, 800382	238	186	13528	1.5279660251197253	1.0	0.9664900420354703	99.9859239052163
GOTERM_BP_FAT	GO:0006875~cellular metal ion homeostasis	5	1.7241379310344827	0.4532688976787137	787067, 782771, 817439, 814682, 780001	238	196	13528	1.450008574858515	1.0	0.974942614034917	99.99599027818974
GOTERM_BP_FAT	GO:0030003~cellular cation homeostasis	6	2.0689655172413794	0.46059559038556047	787067, 782771, 817439, 806658, 814682, 780001	238	254	13528	1.3426851055382785	1.0	0.9755937782281887	99.9968020736456
GOTERM_BP_FAT	GO:0055065~metal ion homeostasis	5	1.7241379310344827	0.4842241807067736	787067, 782771, 817439, 814682, 780001	238	205	13528	1.386349661815946	1.0	0.980237995428247	99.9984910283456
GOTERM_BP_FAT	GO:0006936~muscle contraction	4	1.3793103448275863	0.503989746459087	787067, 814682, 780355, 800382	238	153	13528	1.486021859724282	1.0	0.9828578977449083	99.99921633456286
GOTERM_BP_FAT	GO:0051241~negative regulation of multicellular organismal process	4	1.3793103448275863	0.5499530469227459	787067, 817439, 814682, 815309	238	164	13528	1.3863496618159459	1.0	0.9881950038673357	99.99984654165426
GOTERM_BP_FAT	GO:0055080~cation homeostasis	6	2.0689655172413794	0.5647878443136316	787067, 782771, 817439, 806658, 814682, 780001	238	286	13528	1.1924546042193103	1.0	0.9894059592343896	99.99991251999555
GOTERM_BP_FAT	GO:0007204~elevation of cytosolic calcium ion concentration	3	1.0344827586206897	0.5772566438743298	787067, 782771, 817439	238	110	13528	1.550190985485103	1.0	0.9906723413764548	99.99994626815914
GOTERM_BP_FAT	GO:0006874~cellular calcium ion homeostasis	4	1.3793103448275863	0.6252702753129697	787067, 782771, 817439, 780001	238	183	13528	1.242411718785875	1.0	0.9941401924097231	99.99999288284236
GOTERM_BP_FAT	GO:0055074~calcium ion homeostasis	4	1.3793103448275863	0.6434035852956221	787067, 782771, 817439, 780001	238	188	13528	1.2093688539245484	1.0	0.9950747550029531	99.99999690176494
GOTERM_BP_FAT	GO:0030005~cellular di-, tri-valent inorganic cation homeostasis	4	1.3793103448275863	0.7635378015658745	787067, 782771, 817439, 780001	238	227	13528	1.0015918261577759	1.0	0.9987743910635145	99.99999999684113
GOTERM_BP_FAT	GO:0055066~di-, tri-valent inorganic cation homeostasis	4	1.3793103448275863	0.7931955032802791	787067, 782771, 817439, 780001	238	239	13528	0.9513026968109419	1.0	0.9991772770647005	99.99999999966609
Annotation Cluster 71	Enrichment Score: 0.6188728326705057
Category	Term	Count	%	PValue	Genes	List Total	Pop Hits	Pop Total	Fold Enrichment	Bonferroni	Benjamini	FDR
GOTERM_BP_FAT	GO:0006952~defense response	15	5.172413793103448	0.19041084145870063	786686, 783108, 777609, 781436, 780961, 773892, 807148, 782771, 815309, 797566, 794313, 825137, 818658, 788840, 807542	238	615	13528	1.3863496618159459	1.0	0.8739804486091992	97.1038208823086
GOTERM_BP_FAT	GO:0009611~response to wounding	13	4.482758620689655	0.2150632430968042	800661, 781436, 774193, 780961, 773892, 825839, 782771, 797566, 785288, 794313, 817805, 818658, 788840	238	530	13528	1.39419692405264	1.0	0.8893226031110691	98.27560317241519
GOTERM_BP_FAT	GO:0006954~inflammatory response	8	2.7586206896551726	0.33972197417104644	782771, 794313, 797566, 781436, 818658, 780961, 773892, 788840	238	325	13528	1.3991467356173237	1.0	0.9487879889084438	99.9051003485546
Annotation Cluster 72	Enrichment Score: 0.6151464048246156
Category	Term	Count	%	PValue	Genes	List Total	Pop Hits	Pop Total	Fold Enrichment	Bonferroni	Benjamini	FDR
SP_PIR_KEYWORDS	SH2 domain	5	1.7241379310344827	0.08389169193933765	792309, 809283, 775941, 786009, 810146	287	111	19235	3.0189597262767993	0.9999999999998362	0.503893892366335	69.61116515874164
INTERPRO	IPR000980:SH2 motif	4	1.3793103448275863	0.26307266687532893	792309, 809283, 786009, 810146	268	111	16659	2.2400161355385233	1.0	0.9880420249251862	98.93949818005144
SMART	SM00252:SH2	4	1.3793103448275863	0.37162836474660443	792309, 809283, 786009, 810146	179	111	9079	1.8277719059841966	1.0	0.992030109468119	99.62500132596409
UP_SEQ_FEATURE	domain:SH2	3	1.0344827586206897	0.4221928222129867	792309, 786009, 810146	287	96	19113	2.081119337979094	1.0	0.9996195204598721	99.9843516454919
Annotation Cluster 73	Enrichment Score: 0.5983906328954067
Category	Term	Count	%	PValue	Genes	List Total	Pop Hits	Pop Total	Fold Enrichment	Bonferroni	Benjamini	FDR
GOTERM_BP_FAT	GO:0043254~regulation of protein complex assembly	5	1.7241379310344827	0.07329107819978785	786686, 772418, 820444, 785288, 773315	238	90	13528	3.1577964519140993	1.0	0.8365269964523675	72.09245959156138
GOTERM_BP_FAT	GO:0044087~regulation of cellular component biogenesis	6	2.0689655172413794	0.10434084037315403	787067, 786686, 772418, 820444, 785288, 773315	238	142	13528	2.401704343709315	1.0	0.8529763685376603	84.24013357364774
GOTERM_BP_FAT	GO:0032271~regulation of protein polymerization	4	1.3793103448275863	0.11662946292106831	772418, 820444, 785288, 773315	238	68	13528	3.343549184379634	1.0	0.8520592239555647	87.49885821065702
GOTERM_BP_FAT	GO:0031334~positive regulation of protein complex assembly	3	1.0344827586206897	0.1249288912895887	786686, 785288, 773315	238	35	13528	4.87202881152461	1.0	0.8420520634510988	89.32887739808099
GOTERM_BP_FAT	GO:0043242~negative regulation of protein complex disassembly	3	1.0344827586206897	0.1611375298160819	772418, 820444, 785288	238	41	13528	4.159048985447837	1.0	0.8592351599939085	94.7460893497692
GOTERM_BP_FAT	GO:0010638~positive regulation of organelle organization	4	1.3793103448275863	0.17808485062026605	787067, 785288, 773315, 793095	238	83	13528	2.739293307684519	1.0	0.8692014397817082	96.26871003163603
GOTERM_BP_FAT	GO:0051495~positive regulation of cytoskeleton organization	3	1.0344827586206897	0.1862083455193736	787067, 785288, 773315	238	45	13528	3.789355742296919	1.0	0.8739085117938201	96.8411572092493
GOTERM_BP_FAT	GO:0045793~positive regulation of cell size	3	1.0344827586206897	0.20534858326661592	787067, 785288, 774193	238	48	13528	3.552521008403361	1.0	0.88058416001962	97.8806178228774
GOTERM_BP_FAT	GO:0051493~regulation of cytoskeleton organization	5	1.7241379310344827	0.21582972269969053	787067, 772418, 820444, 785288, 773315	238	136	13528	2.0897182402372714	1.0	0.8889383323582885	98.30362084515258
GOTERM_BP_FAT	GO:0043244~regulation of protein complex disassembly	3	1.0344827586206897	0.22468956709829283	772418, 820444, 785288	238	51	13528	3.343549184379634	1.0	0.8971989375085145	98.59789873870433
GOTERM_BP_FAT	GO:0051494~negative regulation of cytoskeleton organization	3	1.0344827586206897	0.25066736401735906	772418, 820444, 785288	238	55	13528	3.100381970970206	1.0	0.9087735183753953	99.2082218427419
GOTERM_BP_FAT	GO:0033043~regulation of organelle organization	6	2.0689655172413794	0.33129990611264015	787067, 772418, 820444, 785288, 773315, 793095	238	217	13528	1.5716221972660034	1.0	0.9460554107538367	99.88262863568042
GOTERM_BP_FAT	GO:0032535~regulation of cellular component size	7	2.413793103448276	0.3388895834851625	787067, 792681, 772418, 820444, 785288, 773315, 774193	238	271	13528	1.4682005643585847	1.0	0.948999977884176	99.90307427248021
GOTERM_BP_FAT	GO:0010639~negative regulation of organelle organization	3	1.0344827586206897	0.4224828450867532	772418, 820444, 785288	238	82	13528	2.0795244927239187	1.0	0.9688817196305245	99.98995309377088
GOTERM_BP_FAT	GO:0032956~regulation of actin cytoskeleton organization	3	1.0344827586206897	0.46400486986540085	787067, 772418, 820444	238	89	13528	1.915966386554622	1.0	0.9761783807349749	99.99712461121243
GOTERM_BP_FAT	GO:0032970~regulation of actin filament-based process	3	1.0344827586206897	0.48125930038178283	787067, 772418, 820444	238	92	13528	1.8534892217756669	1.0	0.9798454263703712	99.99833880253271
GOTERM_BP_FAT	GO:0008361~regulation of cell size	5	1.7241379310344827	0.4866930549657681	787067, 792681, 785288, 773315, 774193	238	206	13528	1.3796198090886842	1.0	0.9805129857415339	99.99860767609633
GOTERM_BP_FAT	GO:0051129~negative regulation of cellular component organization	3	1.0344827586206897	0.7145022206659889	772418, 820444, 785288	238	142	13528	1.2008521718546574	1.0	0.9978179346763024	99.99999992556057
GOTERM_BP_FAT	GO:0007010~cytoskeleton organization	7	2.413793103448276	0.780271725810922	772418, 792309, 820444, 785288, 826725, 773315, 777698	238	436	13528	0.912574203993524	1.0	0.9989792753776428	99.99999999907732
Annotation Cluster 74	Enrichment Score: 0.5715278587872953
Category	Term	Count	%	PValue	Genes	List Total	Pop Hits	Pop Total	Fold Enrichment	Bonferroni	Benjamini	FDR
GOTERM_BP_FAT	GO:0006813~potassium ion transport	6	2.0689655172413794	0.15001163715550614	806658, 814682, 786892, 811110, 787112, 785880	238	160	13528	2.131512605042017	1.0	0.8512719911458669	93.44715210373829
GOTERM_CC_FAT	GO:0034703~cation channel complex	5	1.7241379310344827	0.18872226103458256	790880, 814682, 786892, 811110, 796279	219	132	12782	2.2108066971080667	1.0	0.7674814123538215	93.69521211909267
GOTERM_MF_FAT	GO:0005267~potassium channel activity	3	1.0344827586206897	0.6815038941973675	814682, 786892, 811110	229	133	12983	1.278819319039958	1.0	0.9982421231954746	99.99999297724938
Annotation Cluster 75	Enrichment Score: 0.5588664400965768
Category	Term	Count	%	PValue	Genes	List Total	Pop Hits	Pop Total	Fold Enrichment	Bonferroni	Benjamini	FDR
INTERPRO	IPR000742:EGF-like, type 3	7	2.413793103448276	0.09246133838370477	796832, 785151, 776160, 794313, 793095, 774193, 821809	268	194	16659	2.242902754269888	1.0	0.9241571148025665	76.42392861881346
INTERPRO	IPR006209:EGF	5	1.7241379310344827	0.14720246873528545	785151, 776160, 794313, 793095, 774193	268	127	16659	2.4472617228816547	1.0	0.9622632308026854	90.66604960567626
INTERPRO	IPR001881:EGF-like calcium-binding	3	1.0344827586206897	0.45695894206313087	785151, 776160, 794313	268	96	16659	1.9425139925373132	1.0	0.9991604260906992	99.98875978387764
INTERPRO	IPR018097:EGF-like calcium-binding, conserved site	3	1.0344827586206897	0.45695894206313087	785151, 776160, 794313	268	96	16659	1.9425139925373132	1.0	0.9991604260906992	99.98875978387764
SMART	SM00179:EGF_CA	3	1.0344827586206897	0.564986628747608	785151, 776160, 794313	179	96	9079	1.5850209497206704	1.0	0.9984853219591053	99.9954934353421
Annotation Cluster 76	Enrichment Score: 0.5508067193250239
Category	Term	Count	%	PValue	Genes	List Total	Pop Hits	Pop Total	Fold Enrichment	Bonferroni	Benjamini	FDR
GOTERM_BP_FAT	GO:0043627~response to estrogen stimulus	5	1.7241379310344827	0.11268362352014022	791501, 783966, 814682, 780001, 785288	238	105	13528	2.7066826730692277	1.0	0.855485946870169	86.52884946963184
GOTERM_BP_FAT	GO:0009725~response to hormone stimulus	10	3.4482758620689653	0.1950673086814712	821855, 791501, 783966, 814682, 809283, 780001, 785288, 780912, 787177, 809539	238	367	13528	1.5487830009387953	1.0	0.8778369161431734	97.37081719055733
GOTERM_BP_FAT	GO:0032355~response to estradiol stimulus	3	1.0344827586206897	0.2441598779847721	791501, 780001, 785288	238	54	13528	3.1577964519140993	1.0	0.9077991388698918	99.08468514039451
GOTERM_BP_FAT	GO:0048545~response to steroid hormone stimulus	6	2.0689655172413794	0.2468453785409248	791501, 783966, 814682, 780001, 785288, 787177	238	192	13528	1.7762605042016806	1.0	0.9071315665109928	99.13771401539557
GOTERM_BP_FAT	GO:0009719~response to endogenous stimulus	10	3.4482758620689653	0.2808262734398551	821855, 791501, 783966, 814682, 809283, 780001, 785288, 780912, 787177, 809539	238	405	13528	1.4034650897395997	1.0	0.9239757368350592	99.60239045891811
GOTERM_BP_FAT	GO:0010033~response to organic substance	16	5.517241379310345	0.2827781525218542	791501, 809283, 780001, 781436, 780912, 809539, 821855, 783966, 814682, 774120, 819999, 791945, 785288, 787177, 788840, 782923	238	721	13528	1.2613666825953682	1.0	0.924638269336761	99.62010284933328
GOTERM_BP_FAT	GO:0043434~response to peptide hormone stimulus	4	1.3793103448275863	0.5083514490992045	809283, 785288, 780912, 787177	238	154	13528	1.4763723671286695	1.0	0.9834725814361309	99.99932420919076
GOTERM_BP_FAT	GO:0042493~response to drug	4	1.3793103448275863	0.7334221024955023	821855, 791501, 785288, 809539	238	216	13528	1.0525988173046996	1.0	0.9983460844099565	99.99999997642294
Annotation Cluster 77	Enrichment Score: 0.5449446810577895
Category	Term	Count	%	PValue	Genes	List Total	Pop Hits	Pop Total	Fold Enrichment	Bonferroni	Benjamini	FDR
GOTERM_BP_FAT	GO:0043193~positive regulation of gene-specific transcription	5	1.7241379310344827	0.06641879816495391	825913, 825545, 819995, 773315, 817321	238	87	13528	3.2666859847387233	1.0	0.828829041749683	68.41183181962582
GOTERM_BP_FAT	GO:0010552~positive regulation of specific transcription from RNA polymerase II promoter	4	1.3793103448275863	0.07801368172901516	825913, 825545, 819995, 817321	238	57	13528	3.988795518207283	1.0	0.8429219384004821	74.38368630684653
GOTERM_BP_FAT	GO:0032583~regulation of gene-specific transcription	6	2.0689655172413794	0.08663781552921702	825913, 825545, 797566, 819995, 773315, 817321	238	134	13528	2.54508967766211	1.0	0.847385747741009	78.11831274356848
GOTERM_MF_FAT	GO:0003700~transcription factor activity	24	8.275862068965518	0.09024929384529619	820658, 784409, 827025, 825997, 775941, 794552, 819755, 804499, 817321, 810743, 800382, 825585, 783966, 785964, 825545, 782855, 812771, 786794, 818485, 819995, 816997, 790581, 789275, 798741	229	975	12983	1.3955525697010414	1.0	0.7207407797439334	74.37687888165682
GOTERM_BP_FAT	GO:0051173~positive regulation of nitrogen compound metabolic process	17	5.862068965517241	0.10187163996812357	825913, 827025, 817129, 777609, 817321, 800382, 787067, 823154, 785964, 825545, 782855, 797566, 786794, 773315, 819995, 790581, 789275	238	644	13528	1.5004436557231589	1.0	0.8519710431174046	83.49557353410252
GOTERM_BP_FAT	GO:0045941~positive regulation of transcription	15	5.172413793103448	0.1205674541621124	825913, 827025, 777609, 817321, 800382, 823154, 785964, 825545, 782855, 797566, 786794, 773315, 819995, 790581, 789275	238	564	13528	1.5117110674056855	1.0	0.8463035056210078	88.40116516900596
GOTERM_BP_FAT	GO:0045893~positive regulation of transcription, DNA-dependent	13	4.482758620689655	0.13343376374419458	825913, 827025, 777609, 817321, 800382, 823154, 785964, 825545, 797566, 786794, 773315, 819995, 789275	238	477	13528	1.5491076933918222	1.0	0.845683154615824	90.94081214845518
GOTERM_BP_FAT	GO:0045935~positive regulation of nucleobase, nucleoside, nucleotide and nucleic acid metabolic process	16	5.517241379310345	0.13394122298146355	825913, 827025, 817129, 777609, 817321, 800382, 823154, 785964, 825545, 782855, 797566, 786794, 773315, 819995, 790581, 789275	238	624	13528	1.4574445162680456	1.0	0.8445419830618366	91.02935507461495
GOTERM_BP_FAT	GO:0051254~positive regulation of RNA metabolic process	13	4.482758620689655	0.14131564464724508	825913, 827025, 777609, 817321, 800382, 823154, 785964, 825545, 797566, 786794, 773315, 819995, 789275	238	481	13528	1.5362253009311833	1.0	0.8520556684032206	92.22765387236585
GOTERM_BP_FAT	GO:0010628~positive regulation of gene expression	15	5.172413793103448	0.1420696073308756	825913, 827025, 777609, 817321, 800382, 823154, 785964, 825545, 782855, 797566, 786794, 773315, 819995, 790581, 789275	238	581	13528	1.4674785576881355	1.0	0.851497414049181	92.34129454088101
GOTERM_BP_FAT	GO:0031328~positive regulation of cellular biosynthetic process	17	5.862068965517241	0.14879205700027004	825913, 827025, 817129, 777609, 817321, 800382, 787067, 823154, 785964, 825545, 782855, 797566, 786794, 773315, 819995, 790581, 789275	238	685	13528	1.4106360792492179	1.0	0.8549677717641209	93.28770520761947
SP_PIR_KEYWORDS	activator	12	4.137931034482759	0.15331673798999104	823154, 825913, 785964, 825545, 782855, 786794, 819995, 819755, 790581, 817321, 810743, 789275	287	520	19235	1.5466362905387296	1.0	0.6382230763883064	89.58987526439816
GOTERM_BP_FAT	GO:0009891~positive regulation of biosynthetic process	17	5.862068965517241	0.16187254591681716	825913, 827025, 817129, 777609, 817321, 800382, 787067, 823154, 785964, 825545, 782855, 797566, 786794, 773315, 819995, 790581, 789275	238	695	13528	1.390339157245632	1.0	0.8587112922511688	94.82274786432374
GOTERM_BP_FAT	GO:0010557~positive regulation of macromolecule biosynthetic process	16	5.517241379310345	0.17527411194991227	825913, 827025, 817129, 777609, 817321, 800382, 823154, 785964, 825545, 782855, 797566, 786794, 773315, 819995, 790581, 789275	238	654	13528	1.390589263228227	1.0	0.8662232946769934	96.04888890290233
GOTERM_BP_FAT	GO:0045944~positive regulation of transcription from RNA polymerase II promoter	10	3.4482758620689653	0.20103226833539756	823154, 825913, 785964, 825545, 827025, 786794, 797566, 819995, 817321, 789275	238	371	13528	1.532084531925978	1.0	0.8789137516469483	97.6791012703245
GOTERM_BP_FAT	GO:0010551~regulation of specific transcription from RNA polymerase II promoter	4	1.3793103448275863	0.22763636510894902	825913, 825545, 819995, 817321	238	94	13528	2.418737707849097	1.0	0.8993708897950539	98.684626562259
GOTERM_MF_FAT	GO:0016563~transcription activator activity	10	3.4482758620689653	0.29444879863580825	772481, 825913, 785964, 827025, 782855, 786794, 777609, 819995, 789275, 800382	229	410	12983	1.3827883693684098	1.0	0.9423348057758705	99.34027642712351
GOTERM_MF_FAT	GO:0030528~transcription regulator activity	30	10.344827586206897	0.33473444598078517	820658, 772481, 827025, 775941, 823154, 812771, 797566, 786794, 816997, 784409, 825913, 801385, 777609, 825997, 794552, 819755, 804499, 817321, 810743, 800382, 825585, 783966, 785964, 825545, 782855, 818485, 819995, 790581, 789275, 798741	229	1512	12983	1.1248873639703334	1.0	0.9562330264548883	99.7170090668462
GOTERM_BP_FAT	GO:0010604~positive regulation of macromolecule metabolic process	17	5.862068965517241	0.4333038350921953	786686, 825913, 827025, 817129, 777609, 817321, 800382, 823154, 785964, 825545, 782855, 797566, 786794, 773315, 819995, 790581, 789275	238	857	13528	1.127521253542257	1.0	0.9712158475249361	99.9926836657023
SP_PIR_KEYWORDS	dna-binding	28	9.655172413793103	0.5915868118908508	820658, 827025, 823154, 816251, 812771, 786794, 799834, 810297, 784409, 825913, 810288, 825997, 819755, 804499, 817321, 810743, 800382, 776417, 825585, 785964, 825545, 782855, 818485, 819995, 820778, 790581, 789275, 798741	287	1868	19235	1.0045960202642712	1.0	0.9476499804515415	99.99948312965384
GOTERM_BP_FAT	GO:0006357~regulation of transcription from RNA polymerase II promoter	12	4.137931034482759	0.7340966401174132	823154, 825913, 785964, 825545, 827025, 791043, 786794, 797566, 819995, 804499, 817321, 789275	238	727	13528	0.938217377735138	1.0	0.9983346637452928	99.99999997740356
GOTERM_MF_FAT	GO:0043565~sequence-specific DNA binding	9	3.103448275862069	0.8421215069441892	825585, 785964, 782855, 786794, 819995, 825997, 819755, 817321, 789275	229	607	12983	0.8406077566671224	1.0	0.9998023234216283	99.99999999971241
GOTERM_BP_FAT	GO:0051252~regulation of RNA metabolic process	28	9.655172413793103	0.844627633347355	820658, 795278, 827025, 823154, 797566, 786794, 773315, 816997, 772995, 815676, 825913, 791043, 777609, 825997, 794552, 819755, 804499, 817321, 800382, 825585, 785964, 825545, 782855, 818485, 819995, 790581, 789275, 798741	238	1813	13528	0.8778430291035334	1.0	0.999708995704816	99.99999999999723
GOTERM_BP_FAT	GO:0006355~regulation of transcription, DNA-dependent	27	9.310344827586208	0.8610492186937411	820658, 795278, 827025, 823154, 797566, 786794, 773315, 816997, 772995, 825913, 791043, 777609, 825997, 794552, 819755, 804499, 817321, 800382, 825585, 785964, 825545, 782855, 818485, 819995, 790581, 789275, 798741	238	1773	13528	0.8655888751439661	1.0	0.9997996769618083	99.99999999999957
SP_PIR_KEYWORDS	transcription regulation	25	8.620689655172415	0.9040074437673641	820658, 824057, 827025, 823154, 816251, 812771, 786794, 799834, 816997, 825913, 784409, 801385, 819755, 804499, 817321, 810743, 800382, 785964, 825545, 782855, 819995, 818485, 790581, 789275, 798741	287	2026	19235	0.8270101915516406	1.0	0.9985078355572417	99.99999999999854
SP_PIR_KEYWORDS	Transcription	25	8.620689655172415	0.9235642934991699	820658, 824057, 827025, 823154, 816251, 812771, 786794, 799834, 816997, 825913, 784409, 801385, 819755, 804499, 817321, 810743, 800382, 785964, 825545, 782855, 819995, 818485, 790581, 789275, 798741	287	2071	19235	0.8090403901900646	1.0	0.9990039057989283	99.99999999999993
GOTERM_MF_FAT	GO:0003677~DNA binding	33	11.379310344827587	0.9533016593198103	820658, 795278, 827025, 775941, 823154, 816251, 812771, 799834, 786794, 810297, 816997, 784409, 825913, 810288, 825997, 794552, 819755, 804499, 817321, 810743, 800382, 776417, 825585, 783966, 785964, 825545, 782855, 818485, 819995, 820778, 790581, 789275, 798741	229	2331	12983	0.8026223353734271	1.0	0.9999973696595778	100.0
SP_PIR_KEYWORDS	nucleus	53	18.275862068965516	0.9619742626536107	772481, 827025, 799834, 823967, 799611, 807338, 772995, 822591, 784409, 825913, 801385, 799616, 810288, 780135, 780961, 817321, 800382, 825585, 825545, 818485, 823221, 790581, 798741, 795278, 820658, 824057, 815024, 788226, 817973, 823154, 816251, 812771, 786794, 810297, 816997, 815676, 797420, 825997, 794552, 819755, 804499, 812731, 774688, 810743, 776417, 785964, 821877, 782855, 819995, 820778,…	287	4283	19235	0.8293504585424428	1.0	0.9998126283782516	100.0
GOTERM_BP_FAT	GO:0045449~regulation of transcription	35	12.068965517241379	0.9805329223596176	820658, 795278, 824057, 827025, 823154, 816251, 812771, 799834, 786794, 797566, 773315, 816997, 772995, 784409, 825913, 801385, 791043, 825997, 777609, 794552, 819755, 804499, 817321, 810743, 800382, 825585, 774120, 785964, 825545, 782855, 818485, 819995, 790581, 789275, 798741	238	2601	13528	0.7648641925051451	1.0	0.9999998477755851	100.0
GOTERM_BP_FAT	GO:0006350~transcription	25	8.620689655172415	0.9942288708744023	820658, 824057, 827025, 823154, 816251, 812771, 786794, 799834, 816997, 825913, 784409, 801385, 819755, 804499, 817321, 810743, 800382, 785964, 825545, 782855, 819995, 818485, 790581, 789275, 798741	238	2101	13528	0.6763485975065895	1.0	0.9999999975110888	100.0
Annotation Cluster 78	Enrichment Score: 0.5371417661986252
Category	Term	Count	%	PValue	Genes	List Total	Pop Hits	Pop Total	Fold Enrichment	Bonferroni	Benjamini	FDR
INTERPRO	IPR002219:Protein kinase C, phorbol ester/diacylglycerol binding	3	1.0344827586206897	0.19099363242131304	794042, 810146, 781033	268	50	16659	3.729626865671642	1.0	0.9790059918445577	95.74305921876514
INTERPRO	IPR002219:Protein kinase C-like, phorbol ester/diacylglycerol binding	3	1.0344827586206897	0.2916343186343817	794042, 810146, 781033	268	67	16659	2.78330363109824	1.0	0.9907247551650802	99.41137961084347
GOTERM_MF_FAT	GO:0019992~diacylglycerol binding	3	1.0344827586206897	0.33605301034985335	794042, 810146, 781033	229	68	12983	2.5012201387105057	1.0	0.9547914318220774	99.72497753610443
SMART	SM00109:C1	3	1.0344827586206897	0.3794614199416946	794042, 810146, 781033	179	67	9079	2.271074793629617	1.0	0.9904611574796593	99.67749759921917
Annotation Cluster 79	Enrichment Score: 0.5275556337296678
Category	Term	Count	%	PValue	Genes	List Total	Pop Hits	Pop Total	Fold Enrichment	Bonferroni	Benjamini	FDR
GOTERM_BP_FAT	GO:0042692~muscle cell differentiation	5	1.7241379310344827	0.16285248925810014	783966, 815676, 825545, 791945, 825949	238	121	13528	2.3487742204319746	1.0	0.8586496996421982	94.92331606155656
GOTERM_BP_FAT	GO:0007517~muscle organ development	6	2.0689655172413794	0.3109892142161773	783966, 815676, 791945, 817805, 819995, 774193	238	211	13528	1.616312875861245	1.0	0.9401770587361367	99.8061570128442
GOTERM_BP_FAT	GO:0060538~skeletal muscle organ development	3	1.0344827586206897	0.3221330908009168	783966, 815676, 791945	238	66	13528	2.583651642475172	1.0	0.9441850050277165	99.8525280626699
GOTERM_BP_FAT	GO:0007519~skeletal muscle tissue development	3	1.0344827586206897	0.3221330908009168	783966, 815676, 791945	238	66	13528	2.583651642475172	1.0	0.9441850050277165	99.8525280626699
GOTERM_BP_FAT	GO:0014706~striated muscle tissue development	4	1.3793103448275863	0.3465356597471997	783966, 815676, 791945, 819995	238	119	13528	1.9105995339312194	1.0	0.9505176996089757	99.92025054602956
GOTERM_BP_FAT	GO:0060537~muscle tissue development	4	1.3793103448275863	0.3752389037120878	783966, 815676, 791945, 819995	238	125	13528	1.8188907563025207	1.0	0.9585991482817016	99.96244842200323
Annotation Cluster 80	Enrichment Score: 0.4667394859325927
Category	Term	Count	%	PValue	Genes	List Total	Pop Hits	Pop Total	Fold Enrichment	Bonferroni	Benjamini	FDR
SP_PIR_KEYWORDS	extracellular matrix	6	2.0689655172413794	0.289214475386294	819577, 783108, 812816, 825949, 807226, 790548	287	241	19235	1.6685702719504967	1.0	0.8012219316190057	99.03490720821466
GOTERM_CC_FAT	GO:0005578~proteinaceous extracellular matrix	8	2.7586206896551726	0.3048827243956973	793441, 819577, 796832, 783108, 812816, 825949, 807226, 790548	219	320	12782	1.459132420091324	1.0	0.8685731503053867	99.18193383437934
GOTERM_CC_FAT	GO:0031012~extracellular matrix	8	2.7586206896551726	0.3722257456361814	793441, 819577, 796832, 783108, 812816, 825949, 807226, 790548	219	345	12782	1.3533981867513731	1.0	0.9057432839830073	99.78720491910707
SP_PIR_KEYWORDS	collagen	3	1.0344827586206897	0.4138879716802907	819577, 783108, 812816	287	95	19235	2.1164496607372087	1.0	0.8939480487597299	99.92985716129374
Annotation Cluster 81	Enrichment Score: 0.4597415748604303
Category	Term	Count	%	PValue	Genes	List Total	Pop Hits	Pop Total	Fold Enrichment	Bonferroni	Benjamini	FDR
KEGG_PATHWAY	hsa04150:mTOR signaling pathway	3	1.0344827586206897	0.23451189815399015	821855, 809283, 785330	91	52	5085	3.223795435333897	0.9999999999998997	0.6979740684729855	95.16550495325453
KEGG_PATHWAY	hsa05211:Renal cell carcinoma	3	1.0344827586206897	0.3527125020020445	821855, 809283, 785330	91	70	5085	2.3948194662480375	1.0	0.813600633608268	99.277831373074
KEGG_PATHWAY	hsa05212:Pancreatic cancer	3	1.0344827586206897	0.36558306847871547	821855, 809283, 785330	91	72	5085	2.3282967032967035	1.0	0.8171061412578681	99.42487432984906
KEGG_PATHWAY	hsa04510:Focal adhesion	5	1.7241379310344827	0.47913940728387794	821855, 809283, 787106, 785330, 777544	91	201	5085	1.390027882565196	1.0	0.8463677967859085	99.93850840864809
Annotation Cluster 82	Enrichment Score: 0.4533088027659531
Category	Term	Count	%	PValue	Genes	List Total	Pop Hits	Pop Total	Fold Enrichment	Bonferroni	Benjamini	FDR
KEGG_PATHWAY	hsa04080:Neuroactive ligand-receptor interaction	11	3.793103448275862	0.01432226625512523	799883, 801112, 798459, 772494, 825085, 819290, 787707, 813799, 780001, 786599, 799904	91	256	5085	2.4010559752747254	0.8012468791034867	0.4164142855646118	15.085727531186677
GOTERM_BP_FAT	GO:0007187~G-protein signaling, coupled to cyclic nucleotide second messenger	5	1.7241379310344827	0.14316537887850225	782771, 813799, 780001, 809539, 799904	238	115	13528	2.471318962367556	1.0	0.8516794964568335	92.5036716564558
GOTERM_BP_FAT	GO:0019935~cyclic-nucleotide-mediated signaling	5	1.7241379310344827	0.19406539606543785	782771, 813799, 780001, 809539, 799904	238	130	13528	2.1861667744020687	1.0	0.8779029106880631	97.31540222365005
GOTERM_BP_FAT	GO:0007186~G-protein coupled receptor protein signaling pathway	24	8.275862068965518	0.24546467534405592	799883, 817439, 786686, 807471, 798459, 819290, 780001, 809539, 785330, 794042, 785880, 782243, 804104, 799904, 787067, 782771, 801112, 799184, 787707, 813799, 812898, 793023, 819275, 823967	238	1123	13528	1.2147533991334736	1.0	0.9068472673425856	99.11082192391801
SP_PIR_KEYWORDS	G protein-coupled receptor	3	1.0344827586206897	0.5167428550728765	782771, 819290, 799904	287	116	19235	1.7332992911209901	1.0	0.9236184519238784	99.99490910773478
SP_PIR_KEYWORDS	transducer	12	4.137931034482759	0.7558255050271286	782771, 799184, 798459, 819290, 787707, 813799, 780001, 812898, 809539, 782243, 799904, 804104	287	874	19235	0.9201955046683518	1.0	0.9854420275082736	99.99999952516586
SP_PIR_KEYWORDS	g-protein coupled receptor	11	3.793103448275862	0.7767292400281722	782771, 799184, 798459, 819290, 787707, 813799, 780001, 812898, 782243, 799904, 804104	287	816	19235	0.9034680945548952	1.0	0.9884180095660069	99.9999998593391
INTERPRO	IPR000276:7TM GPCR, rhodopsin-like	6	2.0689655172413794	0.9917825321661699	782771, 799184, 819290, 780001, 812898, 799904	268	727	16659	0.5130160750579975	1.0	0.9999999999999999	100.0
INTERPRO	IPR017452:GPCR, rhodopsin-like superfamily	5	1.7241379310344827	0.9975287161611006	782771, 799184, 819290, 780001, 799904	268	726	16659	0.4281022573084988	1.0	1.0	100.0
PIR_SUPERFAMILY	PIRSF800006:rhodopsin-like G protein-coupled receptors	4	1.3793103448275863	0.999580045724161	782771, 799184, 819290, 799904	127	686	7396	0.33956979867312503	1.0	1.0	100.0
Annotation Cluster 83	Enrichment Score: 0.44616877747629924
Category	Term	Count	%	PValue	Genes	List Total	Pop Hits	Pop Total	Fold Enrichment	Bonferroni	Benjamini	FDR
GOTERM_BP_FAT	GO:0033189~response to vitamin A	3	1.0344827586206897	0.16734759892717896	785288, 797566, 774688	238	42	13528	4.060024009603842	1.0	0.8613024269239913	95.36154415424889
GOTERM_BP_FAT	GO:0033273~response to vitamin	3	1.0344827586206897	0.3221330908009168	785288, 797566, 774688	238	66	13528	2.583651642475172	1.0	0.9441850050277165	99.8525280626699
GOTERM_BP_FAT	GO:0007584~response to nutrient	4	1.3793103448275863	0.4456203273650313	776858, 785288, 797566, 774688	238	140	13528	1.6240096038415366	1.0	0.9738264044017565	99.99493847466395
GOTERM_BP_FAT	GO:0031667~response to nutrient levels	5	1.7241379310344827	0.4534338789315069	786686, 776858, 785288, 797566, 774688	238	197	13528	1.442648125239944	1.0	0.9746395166154947	99.99601051822415
GOTERM_BP_FAT	GO:0009991~response to extracellular stimulus	5	1.7241379310344827	0.5395383608943184	786686, 776858, 785288, 797566, 774688	238	220	13528	1.291825821237586	1.0	0.9871825356140861	99.99977479062454
Annotation Cluster 84	Enrichment Score: 0.44455114386229794
Category	Term	Count	%	PValue	Genes	List Total	Pop Hits	Pop Total	Fold Enrichment	Bonferroni	Benjamini	FDR
GOTERM_BP_FAT	GO:0006468~protein amino acid phosphorylation	19	6.551724137931035	0.04513552917099481	799389, 772481, 781063, 792309, 811645, 825085, 819290, 810576, 785330, 777544, 817973, 774120, 803882, 819999, 797566, 813799, 826725, 788840, 785351	238	667	13528	1.619140009827019	1.0	0.7756559699559336	53.903023156270024
SP_PIR_KEYWORDS	kinase	17	5.862068965517241	0.05293038348420465	799389, 772481, 781063, 792309, 809283, 810576, 785330, 794042, 777544, 773208, 817973, 774120, 803882, 826725, 788840, 823967, 785351	287	688	19235	1.6560398265942793	0.9999999884036921	0.38972981181804267	52.253541913083815
UP_SEQ_FEATURE	active site:Proton acceptor	16	5.517241379310345	0.07034467946595427	799389, 772481, 801391, 791501, 781063, 792309, 810576, 795001, 777544, 817973, 774120, 803882, 826725, 788840, 785351, 807542	287	658	19113	1.619351217394067	1.0	0.9168280669894149	68.81530652381794
UP_SEQ_FEATURE	domain:Protein kinase	12	4.137931034482759	0.09537213471623196	799389, 772481, 817973, 774120, 803882, 781063, 792309, 810576, 826725, 788840, 777544, 785351	287	469	19113	1.703944191437041	1.0	0.9520489644160567	79.8346793529875
UP_SEQ_FEATURE	binding site:ATP	13	4.482758620689655	0.11519309870857372	799389, 772481, 781063, 792309, 810576, 777544, 773208, 817973, 774120, 803882, 826725, 788840, 785351	287	542	19113	1.5973166874525888	1.0	0.9519067161884294	85.84526447802746
SP_PIR_KEYWORDS	transferase	27	9.310344827586208	0.13747465485074972	799389, 824057, 772481, 793125, 794042, 777544, 792321, 816165, 817973, 822917, 826725, 772476, 788840, 812876, 785351, 774077, 802923, 782387, 781063, 792309, 810576, 785330, 793880, 773208, 774120, 803882, 780605	287	1394	19235	1.2981093686731089	1.0	0.6154193410418077	86.60638365314502
GOTERM_BP_FAT	GO:0016310~phosphorylation	19	6.551724137931035	0.16538698806050872	799389, 772481, 781063, 792309, 811645, 825085, 819290, 810576, 785330, 777544, 817973, 774120, 803882, 819999, 797566, 813799, 826725, 788840, 785351	238	800	13528	1.3499579831932773	1.0	0.8595885530239127	95.1749703022138
INTERPRO	IPR017441:Protein kinase, ATP binding site	11	3.793103448275862	0.19569110562696437	799389, 772481, 817973, 774120, 803882, 792309, 810576, 826725, 788840, 777544, 785351	268	455	16659	1.5027800557651305	1.0	0.9766017398581841	96.09670523679267
INTERPRO	IPR000719:Protein kinase, core	11	3.793103448275862	0.23472362286366555	799389, 772481, 817973, 774120, 781063, 792309, 810576, 826725, 788840, 777544, 785351	268	476	16659	1.4364809356578454	1.0	0.9859750279145169	98.1393384166967
GOTERM_BP_FAT	GO:0006793~phosphorus metabolic process	21	7.241379310344828	0.25984205988534237	799389, 772481, 789421, 781063, 792309, 811645, 825085, 819290, 810576, 785330, 777544, 817973, 774120, 803882, 819999, 791945, 797566, 813799, 826725, 788840, 785351	238	973	13528	1.226769844628499	1.0	0.9112652058858906	99.35598924746802
GOTERM_BP_FAT	GO:0006796~phosphate metabolic process	21	7.241379310344828	0.25984205988534237	799389, 772481, 789421, 781063, 792309, 811645, 825085, 819290, 810576, 785330, 777544, 817973, 774120, 803882, 819999, 791945, 797566, 813799, 826725, 788840, 785351	238	973	13528	1.226769844628499	1.0	0.9112652058858906	99.35598924746802
GOTERM_MF_FAT	GO:0004672~protein kinase activity	13	4.482758620689655	0.3765574891126795	799389, 772481, 781063, 792309, 810576, 792558, 777544, 817973, 774120, 803882, 826725, 788840, 785351	229	606	12983	1.2162148529263406	1.0	0.9671911169288304	99.88887419601083
INTERPRO	IPR002290:Serine/threonine protein kinase	6	2.0689655172413794	0.4009742753088329	799389, 772481, 817973, 810576, 826725, 777544	268	259	16659	1.4400103728461937	1.0	0.9983560579352779	99.95153576409403
UP_SEQ_FEATURE	nucleotide phosphate-binding region:ATP	16	5.517241379310345	0.4626085130695952	799389, 772481, 781063, 792309, 810576, 784889, 777544, 797753, 817973, 774120, 803882, 826725, 796149, 788840, 785351, 816651	287	962	19113	1.1076227661593516	1.0	0.9997901830626323	99.99508662661876
SP_PIR_KEYWORDS	serine/threonine-protein kinase	7	2.413793103448276	0.5003363537297071	799389, 772481, 817973, 774120, 810576, 826725, 777544	287	381	19235	1.2313552269380963	1.0	0.9206551488627732	99.99198513377844
INTERPRO	IPR008271:Serine/threonine protein kinase, active site	7	2.413793103448276	0.5005204893072134	799389, 772481, 817973, 774120, 810576, 826725, 777544	268	354	16659	1.2291613964077914	1.0	0.9995778044470611	99.99676463380311
INTERPRO	IPR017442:Serine/threonine protein kinase-related	7	2.413793103448276	0.5261292745672903	799389, 772481, 817973, 774120, 810576, 826725, 777544	268	359	16659	1.2120421569035047	1.0	0.9995947515460577	99.99852261169912
SMART	SM00220:S_TKc	6	2.0689655172413794	0.5775818500714794	799389, 772481, 817973, 810576, 826725, 777544	179	259	9079	1.1749962252755548	1.0	0.9983411697378427	99.99683454432284
SP_PIR_KEYWORDS	atp-binding	20	6.896551724137931	0.6007395071404396	799389, 772481, 781063, 792309, 810576, 785330, 784889, 794042, 777544, 773208, 797753, 817973, 774120, 788188, 803882, 826725, 796149, 788840, 785351, 816651	287	1326	19235	1.0108733925089735	1.0	0.9499684476480384	99.99962018466469
GOTERM_MF_FAT	GO:0001883~purine nucleoside binding	27	9.310344827586208	0.6962090647707005	799389, 772481, 827025, 811110, 784889, 794042, 777544, 797753, 782765, 817973, 826725, 818658, 788840, 785351, 781063, 792309, 810576, 785330, 780961, 773208, 774120, 788188, 803882, 792541, 808647, 796149, 816651	229	1601	12983	0.9561191286013927	1.0	0.998326183455666	99.99999644401608
SP_PIR_KEYWORDS	nucleotide-binding	24	8.275862068965518	0.6987722996469311	799389, 772481, 781063, 792309, 810576, 811110, 809539, 785330, 784889, 794042, 773208, 777544, 797753, 817973, 774120, 814381, 788188, 803882, 826725, 797650, 796149, 788840, 785351, 816651	287	1686	19235	0.9540342480191453	1.0	0.9760787344094523	99.99999175444336
GOTERM_MF_FAT	GO:0001882~nucleoside binding	27	9.310344827586208	0.7096091218941858	799389, 772481, 827025, 811110, 784889, 794042, 777544, 797753, 782765, 817973, 826725, 818658, 788840, 785351, 781063, 792309, 810576, 785330, 780961, 773208, 774120, 788188, 803882, 792541, 808647, 796149, 816651	229	1612	12983	0.9495947424881077	1.0	0.99848905940506	99.99999814258665
GOTERM_MF_FAT	GO:0030554~adenyl nucleotide binding	26	8.96551724137931	0.7385369423962179	799389, 772481, 827025, 784889, 794042, 777544, 797753, 782765, 817973, 826725, 818658, 788840, 785351, 781063, 792309, 810576, 785330, 780961, 773208, 774120, 788188, 803882, 792541, 808647, 796149, 816651	229	1577	12983	0.9347193416275998	1.0	0.9988425221159927	99.99999958995792
GOTERM_MF_FAT	GO:0004674~protein serine/threonine kinase activity	7	2.413793103448276	0.7711675374781146	799389, 772481, 817973, 774120, 810576, 826725, 777544	229	430	12983	0.9229308418807758	1.0	0.9992643693792397	99.99999993982942
GOTERM_MF_FAT	GO:0017076~purine nucleotide binding	30	10.344827586206897	0.8353401166996761	799389, 772481, 827025, 811110, 809539, 784889, 794042, 777544, 797753, 782765, 817973, 814381, 826725, 818658, 788840, 785351, 781063, 792309, 810576, 785330, 780961, 773208, 774120, 788188, 803882, 792541, 797650, 808647, 796149, 816651	229	1918	12983	0.8867725205021606	1.0	0.9997779161632686	99.99999999947312
GOTERM_MF_FAT	GO:0032559~adenyl ribonucleotide binding	22	7.586206896551724	0.8898677156550765	799389, 772481, 781063, 827025, 792309, 810576, 785330, 784889, 794042, 773208, 777544, 797753, 817973, 774120, 788188, 803882, 826725, 808647, 796149, 788840, 785351, 816651	229	1497	12983	0.8331831056581869	1.0	0.9999506903848485	99.9999999999984
GOTERM_MF_FAT	GO:0005524~ATP binding	21	7.241379310344828	0.9163404419533332	799389, 772481, 781063, 827025, 792309, 810576, 785330, 784889, 794042, 777544, 773208, 797753, 817973, 774120, 788188, 803882, 826725, 796149, 788840, 785351, 816651	229	1477	12983	0.8060804238498314	1.0	0.9999788819166654	99.99999999999997
GOTERM_MF_FAT	GO:0032553~ribonucleotide binding	26	8.96551724137931	0.9352179463595492	799389, 772481, 827025, 811110, 809539, 784889, 794042, 777544, 797753, 817973, 814381, 826725, 788840, 785351, 781063, 792309, 810576, 785330, 773208, 774120, 788188, 803882, 797650, 808647, 796149, 816651	229	1836	12983	0.8028607852651006	1.0	0.9999922873070355	100.0
GOTERM_MF_FAT	GO:0032555~purine ribonucleotide binding	26	8.96551724137931	0.9352179463595492	799389, 772481, 827025, 811110, 809539, 784889, 794042, 777544, 797753, 817973, 814381, 826725, 788840, 785351, 781063, 792309, 810576, 785330, 773208, 774120, 788188, 803882, 797650, 808647, 796149, 816651	229	1836	12983	0.8028607852651006	1.0	0.9999922873070355	100.0
GOTERM_MF_FAT	GO:0000166~nucleotide binding	32	11.03448275862069	0.9461669350058051	799389, 772481, 827025, 811110, 809539, 784889, 794042, 777544, 797753, 782765, 817973, 814381, 826725, 818658, 788840, 785351, 781063, 792309, 810576, 785330, 780961, 773208, 810743, 774120, 788188, 803882, 792541, 797650, 808647, 796149, 810972, 816651	229	2245	12983	0.8081150737689771	1.0	0.9999956962874342	100.0
Annotation Cluster 85	Enrichment Score: 0.43964757840262186
Category	Term	Count	%	PValue	Genes	List Total	Pop Hits	Pop Total	Fold Enrichment	Bonferroni	Benjamini	FDR
GOTERM_BP_FAT	GO:0050731~positive regulation of peptidyl-tyrosine phosphorylation	3	1.0344827586206897	0.19894246638872892	786686, 817129, 777609	238	47	13528	3.6281065617736457	1.0	0.8789108628380566	97.57518593787783
GOTERM_BP_FAT	GO:0001934~positive regulation of protein amino acid phosphorylation	4	1.3793103448275863	0.20475718317818137	786686, 817129, 797566, 777609	238	89	13528	2.554621848739496	1.0	0.8826686971457807	97.85401467285854
GOTERM_BP_FAT	GO:0014031~mesenchymal cell development	3	1.0344827586206897	0.22468956709829283	787067, 817129, 797566	238	51	13528	3.343549184379634	1.0	0.8971989375085145	98.59789873870433
GOTERM_BP_FAT	GO:0048762~mesenchymal cell differentiation	3	1.0344827586206897	0.22468956709829283	787067, 817129, 797566	238	51	13528	3.343549184379634	1.0	0.8971989375085145	98.59789873870433
GOTERM_BP_FAT	GO:0060485~mesenchyme development	3	1.0344827586206897	0.2311686274777333	787067, 817129, 797566	238	52	13528	3.2792501616031027	1.0	0.9009035195967546	98.78193744377884
GOTERM_BP_FAT	GO:0042327~positive regulation of phosphorylation	4	1.3793103448275863	0.24159046294962838	786686, 817129, 797566, 777609	238	97	13528	2.343931386987785	1.0	0.9062708375224239	99.03109045548385
GOTERM_BP_FAT	GO:0045937~positive regulation of phosphate metabolic process	4	1.3793103448275863	0.2556817305789981	786686, 817129, 797566, 777609	238	100	13528	2.2736134453781514	1.0	0.9104535868158772	99.29252691736991
GOTERM_BP_FAT	GO:0010562~positive regulation of phosphorus metabolic process	4	1.3793103448275863	0.2556817305789981	786686, 817129, 797566, 777609	238	100	13528	2.2736134453781514	1.0	0.9104535868158772	99.29252691736991
GOTERM_BP_FAT	GO:0050730~regulation of peptidyl-tyrosine phosphorylation	3	1.0344827586206897	0.33499465593802513	786686, 817129, 777609	238	68	13528	2.507661888284726	1.0	0.9474916965193427	99.89304149947287
GOTERM_BP_FAT	GO:0001932~regulation of protein amino acid phosphorylation	5	1.7241379310344827	0.35921266228168147	787067, 786686, 817129, 797566, 777609	238	173	13528	1.642784281342595	1.0	0.954524063562162	99.94257909204794
GOTERM_BP_FAT	GO:0031401~positive regulation of protein modification process	4	1.3793103448275863	0.6398266737888806	786686, 817129, 797566, 777609	238	187	13528	1.2158360670471398	1.0	0.994901267307627	99.99999633735807
GOTERM_BP_FAT	GO:0031399~regulation of protein modification process	5	1.7241379310344827	0.7634160840750027	787067, 786686, 817129, 797566, 777609	238	295	13528	0.9633955277026065	1.0	0.9987949554285642	99.99999999681376
GOTERM_BP_FAT	GO:0032270~positive regulation of cellular protein metabolic process	4	1.3793103448275863	0.7787729189668162	786686, 817129, 797566, 777609	238	233	13528	0.9757997619648717	1.0	0.9989872463465312	99.99999999896592
GOTERM_BP_FAT	GO:0051247~positive regulation of protein metabolic process	4	1.3793103448275863	0.8023713673953405	786686, 817129, 797566, 777609	238	243	13528	0.9356433931597329	1.0	0.9992876044085683	99.999999999844
GOTERM_BP_FAT	GO:0032268~regulation of cellular protein metabolic process	6	2.0689655172413794	0.9220327840856734	787067, 786686, 815024, 817129, 797566, 777609	238	474	13528	0.7194979257525794	1.0	0.9999753941890116	100.0
Annotation Cluster 86	Enrichment Score: 0.4351355498597678
Category	Term	Count	%	PValue	Genes	List Total	Pop Hits	Pop Total	Fold Enrichment	Bonferroni	Benjamini	FDR
GOTERM_CC_FAT	GO:0015630~microtubule cytoskeleton	14	4.827586206896552	0.14561662024118813	806171, 789638, 784889, 777698, 775288, 807148, 825527, 775965, 797753, 792541, 785288, 773315, 776746, 816651	219	549	12782	1.4883682245011685	1.0	0.7046689333531835	87.50352020696874
GOTERM_CC_FAT	GO:0005813~centrosome	5	1.7241379310344827	0.5396483053229886	789638, 777698, 775288, 807148, 825527	219	224	12782	1.302796803652968	1.0	0.9642004534139204	99.99647051342009
GOTERM_CC_FAT	GO:0005815~microtubule organizing center	5	1.7241379310344827	0.6298999675636316	789638, 777698, 775288, 807148, 825527	219	253	12782	1.1534643637085567	1.0	0.9787559848610096	99.99980261584972
Annotation Cluster 87	Enrichment Score: 0.42881463211406157
Category	Term	Count	%	PValue	Genes	List Total	Pop Hits	Pop Total	Fold Enrichment	Bonferroni	Benjamini	FDR
UP_SEQ_FEATURE	zinc finger region:PHD-type	3	1.0344827586206897	0.18263636587806314	799834, 804499, 818668	287	52	19113	3.842066470115251	1.0	0.9803364202925967	96.01131654390419
INTERPRO	IPR019787:Zinc finger, PHD-finger	3	1.0344827586206897	0.39642305679435924	799834, 804499, 818668	268	85	16659	2.1938981562774362	1.0	0.9984072467406736	99.94575268375088
INTERPRO	IPR001965:Zinc finger, PHD-type	3	1.0344827586206897	0.42435104424672626	799834, 804499, 818668	268	90	16659	2.0720149253731344	1.0	0.9987032925618172	99.97321145501914
INTERPRO	IPR019786:Zinc finger, PHD-type, conserved site	3	1.0344827586206897	0.44078492293822197	799834, 804499, 818668	268	93	16659	2.0051757342320653	1.0	0.9989584236342022	99.98259764041889
SMART	SM00249:PHD	3	1.0344827586206897	0.5299424024098593	799834, 804499, 818668	179	90	9079	1.6906890130353818	1.0	0.9979667640168828	99.98856097052862
Annotation Cluster 88	Enrichment Score: 0.4107209305923768
Category	Term	Count	%	PValue	Genes	List Total	Pop Hits	Pop Total	Fold Enrichment	Bonferroni	Benjamini	FDR
INTERPRO	IPR018200:Peptidase C19, ubiquitin carboxyl-terminal hydrolase 2, conserved site	3	1.0344827586206897	0.2440269561555548	813332, 783165, 775547	268	59	16659	3.1607007336200352	1.0	0.9871341154047402	98.44920625016776
INTERPRO	IPR001394:Peptidase C19, ubiquitin carboxyl-terminal hydrolase 2	3	1.0344827586206897	0.2559256413088329	813332, 783165, 775547	268	61	16659	3.057071201370198	1.0	0.9887852124726652	98.77555464427881
SP_PIR_KEYWORDS	thiol protease	4	1.3793103448275863	0.2887308663945679	813332, 783165, 822626, 775547	287	126	19235	2.127647807090316	1.0	0.8051219077994551	99.02594270613503
GOTERM_MF_FAT	GO:0004221~ubiquitin thiolesterase activity	3	1.0344827586206897	0.38052258996522365	813332, 783165, 775547	229	75	12983	2.267772925764192	1.0	0.9670815986696308	99.89862672327186
GOTERM_MF_FAT	GO:0008234~cysteine-type peptidase activity	4	1.3793103448275863	0.4517942754639433	813332, 783165, 822626, 775547	229	141	12983	1.6083495927405616	1.0	0.9826366720877472	99.98255234206034
GOTERM_MF_FAT	GO:0016790~thiolester hydrolase activity	3	1.0344827586206897	0.5375735710746373	813332, 783165, 775547	229	102	12983	1.6674800924736706	1.0	0.9908449238078638	99.99849397294793
GOTERM_BP_FAT	GO:0006511~ubiquitin-dependent protein catabolic process	4	1.3793103448275863	0.8001098034645033	813332, 783165, 775547, 780605	238	242	13528	0.9395096881727898	1.0	0.9992652301046385	99.9999999998112
Annotation Cluster 89	Enrichment Score: 0.4009680974743981
Category	Term	Count	%	PValue	Genes	List Total	Pop Hits	Pop Total	Fold Enrichment	Bonferroni	Benjamini	FDR
GOTERM_CC_FAT	GO:0008021~synaptic vesicle	4	1.3793103448275863	0.14011224782861667	817439, 792026, 780001, 799154	219	76	12782	3.0718577265080507	1.0	0.6998024127763407	86.39670511631256
GOTERM_CC_FAT	GO:0030136~clathrin-coated vesicle	5	1.7241379310344827	0.18872226103458256	817439, 792026, 780001, 799154, 797086	219	132	12782	2.2108066971080667	1.0	0.7674814123538215	93.69521211909267
SP_PIR_KEYWORDS	cytoplasmic vesicle	6	2.0689655172413794	0.2801173086715099	817439, 779611, 792026, 817805, 809539, 799154	287	238	19235	1.6896026703364273	1.0	0.8028916480047104	98.85277244965054
GOTERM_CC_FAT	GO:0030135~coated vesicle	5	1.7241379310344827	0.2875221254818333	817439, 792026, 780001, 799154, 797086	219	159	12782	1.8353866919387725	1.0	0.8606093449585244	98.86664670662839
GOTERM_CC_FAT	GO:0030659~cytoplasmic vesicle membrane	4	1.3793103448275863	0.4239579852776118	772494, 792026, 817805, 797086	219	139	12782	1.6795768864360565	1.0	0.9263398859554312	99.93170515937248
GOTERM_CC_FAT	GO:0031982~vesicle	13	4.482758620689655	0.4733135577700164	817439, 772494, 783108, 792026, 780001, 804961, 809539, 779611, 797566, 813799, 817805, 799154, 797086	219	670	12782	1.1324609827574457	1.0	0.9467348210904999	99.9790928212198
GOTERM_CC_FAT	GO:0012506~vesicle membrane	4	1.3793103448275863	0.47745617997461276	772494, 792026, 817805, 797086	219	151	12782	1.546100577580211	1.0	0.9461045352545355	99.98116457573775
GOTERM_CC_FAT	GO:0044433~cytoplasmic vesicle part	4	1.3793103448275863	0.6218340969104603	772494, 792026, 817805, 797086	219	187	12782	1.2484555466022025	1.0	0.9780986869626576	99.99973754907626
GOTERM_CC_FAT	GO:0031988~membrane-bounded vesicle	10	3.4482758620689653	0.63722261715384	817439, 772494, 783108, 792026, 817805, 780001, 797566, 804961, 799154, 797086	219	568	12782	1.0275580423178339	1.0	0.9781362551448313	99.99984842769669
GOTERM_CC_FAT	GO:0031410~cytoplasmic vesicle	11	3.793103448275862	0.6613326667958341	817439, 779611, 772494, 783108, 792026, 817805, 813799, 780001, 804961, 799154, 797086	219	642	12782	1.0000284499068264	1.0	0.9821861945207436	99.99993891605153
GOTERM_CC_FAT	GO:0016023~cytoplasmic membrane-bounded vesicle	9	3.103448275862069	0.7265232351369424	817439, 772494, 783108, 792026, 817805, 780001, 804961, 799154, 797086	219	550	12782	0.955068493150685	1.0	0.9908851261502701	99.99999637864579
Annotation Cluster 90	Enrichment Score: 0.3889361488020568
Category	Term	Count	%	PValue	Genes	List Total	Pop Hits	Pop Total	Fold Enrichment	Bonferroni	Benjamini	FDR
KEGG_PATHWAY	hsa04670:Leukocyte transendothelial migration	5	1.7241379310344827	0.15557015116286887	809283, 779698, 777748, 785330, 810548	91	118	5085	2.367759359284783	0.9999999940417249	0.6508096344850892	85.29244563099971
GOTERM_CC_FAT	GO:0005911~cell-cell junction	4	1.3793103448275863	0.6325748843333199	779698, 777748, 778958, 810548	219	190	12782	1.2287430906032204	1.0	0.9782173333979642	99.99982065837656
KEGG_PATHWAY	hsa04530:Tight junction	3	1.0344827586206897	0.6920752768703129	779698, 777748, 810548	91	134	5085	1.2510250943086765	1.0	0.9466916367569673	99.99984110240604
Annotation Cluster 91	Enrichment Score: 0.387804619003816
Category	Term	Count	%	PValue	Genes	List Total	Pop Hits	Pop Total	Fold Enrichment	Bonferroni	Benjamini	FDR
GOTERM_BP_FAT	GO:0042110~T cell activation	4	1.3793103448275863	0.38000173269538706	792681, 791945, 825085, 781436	238	126	13528	1.804455115379485	1.0	0.959080245846728	99.96697055573345
GOTERM_BP_FAT	GO:0001775~cell activation	7	2.413793103448276	0.3893043277632973	776417, 787067, 792681, 791945, 825085, 800661, 781436	238	287	13528	1.3863496618159459	1.0	0.9609771044544614	99.97436626934372
GOTERM_BP_FAT	GO:0045321~leukocyte activation	6	2.0689655172413794	0.4180750570044646	776417, 787067, 792681, 791945, 825085, 781436	238	242	13528	1.4092645322591848	1.0	0.9677850182514924	99.9885869918179
GOTERM_BP_FAT	GO:0046649~lymphocyte activation	5	1.7241379310344827	0.454414789726242	776417, 792681, 791945, 825085, 781436	238	199	13528	1.428149149106879	1.0	0.9745664490198633	99.99612888734943
Annotation Cluster 92	Enrichment Score: 0.3848576382280921
Category	Term	Count	%	PValue	Genes	List Total	Pop Hits	Pop Total	Fold Enrichment	Bonferroni	Benjamini	FDR
KEGG_PATHWAY	hsa04810:Regulation of actin cytoskeleton	6	2.0689655172413794	0.3319035004533449	809283, 787106, 820444, 785330, 777544, 775965	91	215	5085	1.5594173268591875	1.0	0.8240208752806782	98.96625190212859
KEGG_PATHWAY	hsa05222:Small cell lung cancer	3	1.0344827586206897	0.4405075550026773	809283, 787106, 785330	91	84	5085	1.9956828885400315	1.0	0.8523598387724535	99.86162759745942
KEGG_PATHWAY	hsa04510:Focal adhesion	5	1.7241379310344827	0.47913940728387794	821855, 809283, 787106, 785330, 777544	91	201	5085	1.390027882565196	1.0	0.8463677967859085	99.93850840864809
Annotation Cluster 93	Enrichment Score: 0.3826343787544615
Category	Term	Count	%	PValue	Genes	List Total	Pop Hits	Pop Total	Fold Enrichment	Bonferroni	Benjamini	FDR
GOTERM_BP_FAT	GO:0007156~homophilic cell adhesion	5	1.7241379310344827	0.19764412094065967	805445, 818372, 807471, 776160, 823746	238	131	13528	2.1694784784142667	1.0	0.8785455510147996	97.5084388620001
UP_SEQ_FEATURE	domain:Cadherin 6	3	1.0344827586206897	0.29847100853877206	805445, 818372, 776160	287	73	19113	2.7368144718629184	1.0	0.9980461122976685	99.65280776861142
UP_SEQ_FEATURE	domain:Cadherin 5	3	1.0344827586206897	0.41702174596232355	805445, 818372, 776160	287	95	19113	2.1030258573262426	1.0	0.9996100374268871	99.98195807281624
UP_SEQ_FEATURE	domain:Cadherin 4	3	1.0344827586206897	0.4527083806292288	805445, 818372, 776160	287	102	19113	1.9587005533920887	1.0	0.9997820186491723	99.9934229631871
UP_SEQ_FEATURE	domain:Cadherin 3	3	1.0344827586206897	0.4527083806292288	805445, 818372, 776160	287	102	19113	1.9587005533920887	1.0	0.9997820186491723	99.9934229631871
UP_SEQ_FEATURE	domain:Cadherin 1	3	1.0344827586206897	0.4676198040625511	805445, 818372, 776160	287	105	19113	1.902737680438029	1.0	0.9997946732750087	99.99576962361996
UP_SEQ_FEATURE	domain:Cadherin 2	3	1.0344827586206897	0.4676198040625511	805445, 818372, 776160	287	105	19113	1.902737680438029	1.0	0.9997946732750087	99.99576962361996
INTERPRO	IPR002126:Cadherin	3	1.0344827586206897	0.5188366023703579	805445, 818372, 776160	268	108	16659	1.726679104477612	1.0	0.9996331808517332	99.99814528275985
SMART	SM00112:CA	3	1.0344827586206897	0.6293501918741294	805445, 818372, 776160	179	108	9079	1.408907510862818	1.0	0.9991218648801854	99.99934263729041
Annotation Cluster 94	Enrichment Score: 0.37752597723193065
Category	Term	Count	%	PValue	Genes	List Total	Pop Hits	Pop Total	Fold Enrichment	Bonferroni	Benjamini	FDR
UP_SEQ_FEATURE	repeat:1	6	2.0689655172413794	0.29969990013305814	785964, 773315, 773943, 774688, 822159, 775965	287	243	19113	1.6443412053168154	1.0	0.9979072609892358	99.6623972086652
UP_SEQ_FEATURE	repeat:2	6	2.0689655172413794	0.3082546304208693	785964, 773315, 773943, 774688, 822159, 775965	287	246	19113	1.6242882637885614	1.0	0.9979414588850387	99.7225834734015
UP_SEQ_FEATURE	repeat:3	5	1.7241379310344827	0.3985508118293215	773315, 773943, 774688, 822159, 775965	287	214	19113	1.555977075124556	1.0	0.9994987171654689	99.97030451361219
UP_SEQ_FEATURE	repeat:4	4	1.3793103448275863	0.5144154479052566	773315, 773943, 774688, 775965	287	182	19113	1.4636443695677146	1.0	0.9999158259644416	99.99902711128331
UP_SEQ_FEATURE	repeat:5	3	1.0344827586206897	0.6838741791258582	773943, 774688, 775965	287	157	19113	1.2725315697197008	1.0	0.9999984325876308	99.99999897615474
Annotation Cluster 95	Enrichment Score: 0.3635356889008994
Category	Term	Count	%	PValue	Genes	List Total	Pop Hits	Pop Total	Fold Enrichment	Bonferroni	Benjamini	FDR
GOTERM_BP_FAT	GO:0006091~generation of precursor metabolites and energy	8	2.7586206896551726	0.30954450959046786	791501, 782765, 809539, 795001, 773892, 789275, 819064, 810972	238	313	13528	1.4527881440115982	1.0	0.9400160018663364	99.79922808488026
SP_PIR_KEYWORDS	electron transport	3	1.0344827586206897	0.4394134934591648	782765, 819064, 810972	287	100	19235	2.0106271777003486	1.0	0.8930352844523819	99.96170807536731
GOTERM_BP_FAT	GO:0022900~electron transport chain	3	1.0344827586206897	0.5967555117600201	782765, 819064, 810972	238	114	13528	1.495798319327731	1.0	0.9921700046465912	99.99997565793888
Annotation Cluster 96	Enrichment Score: 0.36018355338083063
Category	Term	Count	%	PValue	Genes	List Total	Pop Hits	Pop Total	Fold Enrichment	Bonferroni	Benjamini	FDR
SP_PIR_KEYWORDS	glycosyltransferase	6	2.0689655172413794	0.2139233384193145	782387, 792321, 793125, 822917, 812876, 774077	287	214	19235	1.8790908202806997	1.0	0.7230001848030414	96.20707302507302
GOTERM_BP_FAT	GO:0006486~protein amino acid glycosylation	4	1.3793103448275863	0.38950375138170934	793125, 822917, 812876, 774077	238	128	13528	1.7762605042016804	1.0	0.9605457769418272	99.97450626511603
GOTERM_BP_FAT	GO:0070085~glycosylation	4	1.3793103448275863	0.38950375138170934	793125, 822917, 812876, 774077	238	128	13528	1.7762605042016804	1.0	0.9605457769418272	99.97450626511603
GOTERM_BP_FAT	GO:0043413~biopolymer glycosylation	4	1.3793103448275863	0.38950375138170934	793125, 822917, 812876, 774077	238	128	13528	1.7762605042016804	1.0	0.9605457769418272	99.97450626511603
GOTERM_BP_FAT	GO:0009101~glycoprotein biosynthetic process	4	1.3793103448275863	0.5255962070228454	793125, 822917, 812876, 774077	238	158	13528	1.438995851505159	1.0	0.9857124840278535	99.99962863178185
UP_SEQ_FEATURE	topological domain:Lumenal	7	2.413793103448276	0.6559707550490093	825585, 782387, 816165, 792321, 793125, 822917, 774077	287	444	19113	1.0499340804218853	1.0	0.9999968038626263	99.99999604556612
GOTERM_BP_FAT	GO:0009100~glycoprotein metabolic process	4	1.3793103448275863	0.6908524852662884	793125, 822917, 812876, 774077	238	202	13528	1.1255512105832433	1.0	0.9971556965864232	99.99999971729106
Annotation Cluster 97	Enrichment Score: 0.356725794512466
Category	Term	Count	%	PValue	Genes	List Total	Pop Hits	Pop Total	Fold Enrichment	Bonferroni	Benjamini	FDR
GOTERM_BP_FAT	GO:0050878~regulation of body fluid levels	5	1.7241379310344827	0.2344531025540291	825839, 787067, 814682, 794313, 800661	238	141	13528	2.015614756540914	1.0	0.9008992675677583	98.86631135792508
GOTERM_BP_FAT	GO:0042060~wound healing	5	1.7241379310344827	0.43035840946599424	825839, 817805, 794313, 800661, 774193	238	191	13528	1.487966914514497	1.0	0.9710707807954261	99.9920192402379
GOTERM_BP_FAT	GO:0050817~coagulation	3	1.0344827586206897	0.5362335215422731	825839, 794313, 800661	238	102	13528	1.671774592189817	1.0	0.9868562585631682	99.99974609882034
GOTERM_BP_FAT	GO:0007596~blood coagulation	3	1.0344827586206897	0.5362335215422731	825839, 794313, 800661	238	102	13528	1.671774592189817	1.0	0.9868562585631682	99.99974609882034
GOTERM_BP_FAT	GO:0007599~hemostasis	3	1.0344827586206897	0.5672530379153247	825839, 794313, 800661	238	108	13528	1.5788982259570497	1.0	0.9895703058679958	99.99992046771055
Annotation Cluster 98	Enrichment Score: 0.3359645141502807
Category	Term	Count	%	PValue	Genes	List Total	Pop Hits	Pop Total	Fold Enrichment	Bonferroni	Benjamini	FDR
SP_PIR_KEYWORDS	chromoprotein	3	1.0344827586206897	0.23524718241374928	793070, 818658, 807542	287	62	19235	3.242947060807014	1.0	0.7500267064058704	97.39016501549742
SP_PIR_KEYWORDS	metalloprotein	4	1.3793103448275863	0.2806407421988977	791945, 793070, 818658, 807542	287	124	19235	2.161964707204676	1.0	0.7989109491145576	98.86406005275317
GOTERM_MF_FAT	GO:0020037~heme binding	4	1.3793103448275863	0.35752497445113063	793070, 780961, 807542, 819064	229	121	12983	1.8741925006315636	1.0	0.9629354068345056	99.82867171468197
GOTERM_MF_FAT	GO:0046906~tetrapyrrole binding	4	1.3793103448275863	0.3957264353098509	793070, 780961, 807542, 819064	229	129	12983	1.757963508344335	1.0	0.9695331692668754	99.92911412608328
SP_PIR_KEYWORDS	iron	6	2.0689655172413794	0.4197481461418736	782765, 791945, 793070, 818658, 807542, 819064	287	285	19235	1.4109664404914726	1.0	0.8925010195347701	99.93881304743584
UP_SEQ_FEATURE	metal ion-binding site:Iron (heme axial ligand)	3	1.0344827586206897	0.43246370617404195	793070, 807542, 819064	287	98	19113	2.038647514755031	1.0	0.9996731282292128	99.98825009710224
GOTERM_MF_FAT	GO:0005506~iron ion binding	7	2.413793103448276	0.45754833521243643	782765, 791945, 793070, 818658, 780961, 807542, 819064	229	308	12983	1.2885073441841999	1.0	0.9819751958488615	99.98501124625906
SP_PIR_KEYWORDS	oxidoreductase	10	3.4482758620689653	0.45834839078859124	801391, 782765, 792541, 793070, 795001, 818658, 780961, 807542, 819064, 810972	287	562	19235	1.1925428100239313	1.0	0.9012087808967815	99.97599770040601
SP_PIR_KEYWORDS	heme	3	1.0344827586206897	0.5394245657379897	793070, 807542, 819064	287	121	19235	1.6616753534713624	1.0	0.928011484111347	99.99735156145084
GOTERM_CC_FAT	GO:0005792~microsome	4	1.3793103448275863	0.7732400165177323	791945, 804961, 793070, 819064	219	237	12782	0.9850683004835944	1.0	0.9947022801252382	99.9999996953698
GOTERM_CC_FAT	GO:0042598~vesicular fraction	4	1.3793103448275863	0.7899114347699561	791945, 804961, 793070, 819064	219	244	12782	0.9568081443221798	1.0	0.9956661046251404	99.9999998889525
GOTERM_BP_FAT	GO:0055114~oxidation reduction	10	3.4482758620689653	0.7936968311623858	801391, 782765, 792541, 793070, 795001, 818658, 780961, 807542, 819064, 810972	238	639	13528	0.8895201272997462	1.0	0.9991699870940696	99.9999999996794
Annotation Cluster 99	Enrichment Score: 0.3223892238085239
Category	Term	Count	%	PValue	Genes	List Total	Pop Hits	Pop Total	Fold Enrichment	Bonferroni	Benjamini	FDR
GOTERM_BP_FAT	GO:0002520~immune system development	7	2.413793103448276	0.35450861730576677	776417, 792681, 827025, 791945, 786794, 817129, 777609	238	276	13528	1.4416027280477408	1.0	0.9533973989718258	99.93508686663391
GOTERM_BP_FAT	GO:0030097~hemopoiesis	6	2.0689655172413794	0.39702947997838123	792681, 827025, 791945, 786794, 817129, 777609	238	236	13528	1.4450932915539099	1.0	0.963135436234691	99.97929343192233
GOTERM_BP_FAT	GO:0048534~hemopoietic or lymphoid organ development	6	2.0689655172413794	0.48050183942810876	792681, 827025, 791945, 786794, 817129, 777609	238	260	13528	1.3117000646412411	1.0	0.9799598887193578	99.99829765849428
GOTERM_BP_FAT	GO:0030099~myeloid cell differentiation	3	1.0344827586206897	0.4869348879608502	827025, 786794, 777609	238	93	13528	1.8335592301436705	1.0	0.9802866565722684	99.99861863420053
GOTERM_BP_FAT	GO:0048872~homeostasis of number of cells	3	1.0344827586206897	0.5255612541110002	792681, 791945, 786794	238	100	13528	1.7052100840336135	1.0	0.9859194351908722	99.99962817273047
GOTERM_BP_FAT	GO:0002521~leukocyte differentiation	3	1.0344827586206897	0.6720875013247005	792681, 791945, 777609	238	131	13528	1.3016870870485597	1.0	0.9966241759801349	99.99999924062256
Annotation Cluster 100	Enrichment Score: 0.3158172561376094
Category	Term	Count	%	PValue	Genes	List Total	Pop Hits	Pop Total	Fold Enrichment	Bonferroni	Benjamini	FDR
GOTERM_MF_FAT	GO:0050660~FAD binding	4	1.3793103448275863	0.13281507792924563	782765, 792541, 818658, 780961	229	72	12983	3.1496846191169334	1.0	0.7940661597114969	87.14612996486441
SP_PIR_KEYWORDS	iron	6	2.0689655172413794	0.4197481461418736	782765, 791945, 793070, 818658, 807542, 819064	287	285	19235	1.4109664404914726	1.0	0.8925010195347701	99.93881304743584
GOTERM_MF_FAT	GO:0005506~iron ion binding	7	2.413793103448276	0.45754833521243643	782765, 791945, 793070, 818658, 780961, 807542, 819064	229	308	12983	1.2885073441841999	1.0	0.9819751958488615	99.98501124625906
SP_PIR_KEYWORDS	oxidoreductase	10	3.4482758620689653	0.45834839078859124	801391, 782765, 792541, 793070, 795001, 818658, 780961, 807542, 819064, 810972	287	562	19235	1.1925428100239313	1.0	0.9012087808967815	99.97599770040601
SP_PIR_KEYWORDS	Flavoprotein	3	1.0344827586206897	0.47410164490887396	782765, 792541, 818658	287	107	19235	1.8790908202806997	1.0	0.909210958087517	99.98393040566089
SP_PIR_KEYWORDS	FAD	3	1.0344827586206897	0.5074655945876074	782765, 792541, 818658	287	114	19235	1.7637080506143408	1.0	0.922588924280662	99.9934074239652
SP_PIR_KEYWORDS	nad	4	1.3793103448275863	0.5352788263550305	801391, 795001, 818658, 810972	287	189	19235	1.4184318713935438	1.0	0.927732076180863	99.99700847512165
GOTERM_MF_FAT	GO:0009055~electron carrier activity	5	1.7241379310344827	0.5551370850826252	782765, 792541, 793070, 818658, 780961	229	221	12983	1.282676994210516	1.0	0.9918661504402148	99.99913754357688
GOTERM_MF_FAT	GO:0050662~coenzyme binding	4	1.3793103448275863	0.6195426540865465	782765, 792541, 818658, 780961	229	181	12983	1.2529132186542498	1.0	0.9955650977082211	99.9999092319576
GOTERM_BP_FAT	GO:0055114~oxidation reduction	10	3.4482758620689653	0.7936968311623858	801391, 782765, 792541, 793070, 795001, 818658, 780961, 807542, 819064, 810972	238	639	13528	0.8895201272997462	1.0	0.9991699870940696	99.9999999996794
GOTERM_MF_FAT	GO:0048037~cofactor binding	4	1.3793103448275863	0.8168778029049781	782765, 792541, 818658, 780961	229	249	12983	0.9107521790217638	1.0	0.9997098820770977	99.99999999756695
Annotation Cluster 101	Enrichment Score: 0.31571233254988973
Category	Term	Count	%	PValue	Genes	List Total	Pop Hits	Pop Total	Fold Enrichment	Bonferroni	Benjamini	FDR
GOTERM_BP_FAT	GO:0007601~visual perception	6	2.0689655172413794	0.3278679384010235	799883, 793227, 811110, 792541, 819275, 823967	238	216	13528	1.5788982259570497	1.0	0.9461721413425743	99.87210893750321
GOTERM_BP_FAT	GO:0050953~sensory perception of light stimulus	6	2.0689655172413794	0.3278679384010235	799883, 793227, 811110, 792541, 819275, 823967	238	216	13528	1.5788982259570497	1.0	0.9461721413425743	99.87210893750321
SP_PIR_KEYWORDS	vision	4	1.3793103448275863	0.3415661743036372	793227, 811110, 819275, 823967	287	139	19235	1.9286591632617252	1.0	0.8462077823905327	99.65888827081235
GOTERM_BP_FAT	GO:0007600~sensory perception	15	5.172413793103448	0.5605433648886785	799883, 790880, 780495, 796832, 792026, 789638, 811110, 780001, 809539, 785880, 793227, 792541, 819275, 808647, 823967	238	810	13528	1.0525988173046996	1.0	0.9891651333199901	99.99989706001887
GOTERM_BP_FAT	GO:0050890~cognition	16	5.517241379310345	0.6333852743456445	799883, 790880, 780495, 796832, 792026, 789638, 811110, 780001, 809539, 785880, 793227, 792541, 813799, 819275, 808647, 823967	238	909	13528	1.000489964962883	1.0	0.9946855679386195	99.9999950696595
SP_PIR_KEYWORDS	sensory transduction	5	1.7241379310344827	0.9785343399130115	790880, 793227, 811110, 819275, 823967	287	595	19235	0.5632008901121424	1.0	0.9999512246361544	100.0
Annotation Cluster 102	Enrichment Score: 0.31059110516880506
Category	Term	Count	%	PValue	Genes	List Total	Pop Hits	Pop Total	Fold Enrichment	Bonferroni	Benjamini	FDR
UP_SEQ_FEATURE	active site:Charge relay system	6	2.0689655172413794	0.1715713789446903	775109, 814519, 780912, 787177, 825137, 799169	287	196	19113	2.038647514755031	1.0	0.979237060561114	95.0555220173554
GOTERM_MF_FAT	GO:0008236~serine-type peptidase activity	3	1.0344827586206897	0.823459254841898	775109, 814519, 799169	229	178	12983	0.9555223001815416	1.0	0.9997365365881276	99.9999999985635
GOTERM_MF_FAT	GO:0017171~serine hydrolase activity	3	1.0344827586206897	0.8282085846362544	775109, 814519, 799169	229	180	12983	0.9449053857350801	1.0	0.9997495429403419	99.99999999902994
Annotation Cluster 103	Enrichment Score: 0.2982708003362457
Category	Term	Count	%	PValue	Genes	List Total	Pop Hits	Pop Total	Fold Enrichment	Bonferroni	Benjamini	FDR
GOTERM_BP_FAT	GO:0030326~embryonic limb morphogenesis	3	1.0344827586206897	0.4523169913133716	772995, 815676, 809539	238	87	13528	1.9600115908432338	1.0	0.9750252387886125	99.99587159883318
GOTERM_BP_FAT	GO:0035113~embryonic appendage morphogenesis	3	1.0344827586206897	0.4523169913133716	772995, 815676, 809539	238	87	13528	1.9600115908432338	1.0	0.9750252387886125	99.99587159883318
GOTERM_BP_FAT	GO:0035107~appendage morphogenesis	3	1.0344827586206897	0.5201636636383538	772995, 815676, 809539	238	99	13528	1.7224344283167812	1.0	0.9852006181497899	99.99955051021423
GOTERM_BP_FAT	GO:0035108~limb morphogenesis	3	1.0344827586206897	0.5201636636383538	772995, 815676, 809539	238	99	13528	1.7224344283167812	1.0	0.9852006181497899	99.99955051021423
GOTERM_BP_FAT	GO:0048736~appendage development	3	1.0344827586206897	0.5415077612930703	772995, 815676, 809539	238	103	13528	1.655543770906421	1.0	0.9872963687294402	99.99979040820905
GOTERM_BP_FAT	GO:0060173~limb development	3	1.0344827586206897	0.5415077612930703	772995, 815676, 809539	238	103	13528	1.655543770906421	1.0	0.9872963687294402	99.99979040820905
Annotation Cluster 104	Enrichment Score: 0.282814220847033
Category	Term	Count	%	PValue	Genes	List Total	Pop Hits	Pop Total	Fold Enrichment	Bonferroni	Benjamini	FDR
GOTERM_BP_FAT	GO:0007423~sensory organ development	6	2.0689655172413794	0.3729378444052983	787067, 814029, 814682, 799616, 789638, 786794	238	229	13528	1.4892664489376537	1.0	0.9586725556323084	99.96006079255417
GOTERM_BP_FAT	GO:0043010~camera-type eye development	3	1.0344827586206897	0.5621879123634786	814029, 799616, 786794	238	107	13528	1.593654284143564	1.0	0.9892215950717629	99.99990333218912
GOTERM_BP_FAT	GO:0001654~eye development	3	1.0344827586206897	0.6761442788362899	814029, 799616, 786794	238	132	13528	1.291825821237586	1.0	0.9967156149773723	99.99999938368069
Annotation Cluster 105	Enrichment Score: 0.26690973301606086
Category	Term	Count	%	PValue	Genes	List Total	Pop Hits	Pop Total	Fold Enrichment	Bonferroni	Benjamini	FDR
GOTERM_BP_FAT	GO:0030324~lung development	3	1.0344827586206897	0.5201636636383538	774120, 783108, 786794	238	99	13528	1.7224344283167812	1.0	0.9852006181497899	99.99955051021423
GOTERM_BP_FAT	GO:0030323~respiratory tube development	3	1.0344827586206897	0.5362335215422731	774120, 783108, 786794	238	102	13528	1.671774592189817	1.0	0.9868562585631682	99.99974609882034
GOTERM_BP_FAT	GO:0060541~respiratory system development	3	1.0344827586206897	0.5672530379153247	774120, 783108, 786794	238	108	13528	1.5788982259570497	1.0	0.9895703058679958	99.99992046771055
Annotation Cluster 106	Enrichment Score: 0.2459579248960812
Category	Term	Count	%	PValue	Genes	List Total	Pop Hits	Pop Total	Fold Enrichment	Bonferroni	Benjamini	FDR
GOTERM_BP_FAT	GO:0006006~glucose metabolic process	4	1.3793103448275863	0.503989746459087	791501, 780001, 795001, 789275	238	153	13528	1.486021859724282	1.0	0.9828578977449083	99.99921633456286
GOTERM_BP_FAT	GO:0005996~monosaccharide metabolic process	5	1.7241379310344827	0.5518668136099878	791501, 796832, 780001, 795001, 789275	238	222	13528	1.2801877507759862	1.0	0.9881148190753039	99.99985712424909
GOTERM_BP_FAT	GO:0019318~hexose metabolic process	4	1.3793103448275863	0.6574613781224055	791501, 780001, 795001, 789275	238	192	13528	1.1841736694677871	1.0	0.9959258980661267	99.99999842155742
Annotation Cluster 107	Enrichment Score: 0.2261086910740236
Category	Term	Count	%	PValue	Genes	List Total	Pop Hits	Pop Total	Fold Enrichment	Bonferroni	Benjamini	FDR
UP_SEQ_FEATURE	active site:Phosphocysteine intermediate	3	1.0344827586206897	0.35331990235570904	789421, 811645, 822159	287	83	19113	2.4070777885059407	1.0	0.9989844551220862	99.90542990577774
GOTERM_MF_FAT	GO:0004725~protein tyrosine phosphatase activity	3	1.0344827586206897	0.5480870505530908	789421, 811645, 822159	229	104	12983	1.6354131676184076	1.0	0.9915632972054472	99.99891845670088
GOTERM_MF_FAT	GO:0004721~phosphoprotein phosphatase activity	4	1.3793103448275863	0.5559617043795673	789421, 791945, 811645, 822159	229	165	12983	1.37440783379648	1.0	0.9914856694483655	99.999160275324
SP_PIR_KEYWORDS	protein phosphatase	3	1.0344827586206897	0.5783698462265328	791945, 811645, 822159	287	130	19235	1.5466362905387296	1.0	0.9434740450642262	99.99920308998888
GOTERM_BP_FAT	GO:0006470~protein amino acid dephosphorylation	3	1.0344827586206897	0.6801603146453112	789421, 791945, 811645	238	133	13528	1.2821128451380552	1.0	0.9968039594637313	99.99999950003595
GOTERM_BP_FAT	GO:0016311~dephosphorylation	3	1.0344827586206897	0.7554445903277942	789421, 791945, 811645	238	154	13528	1.1072792753465022	1.0	0.9986972755510372	99.9999999944461
GOTERM_MF_FAT	GO:0016791~phosphatase activity	4	1.3793103448275863	0.8168778029049781	789421, 791945, 811645, 822159	229	249	12983	0.9107521790217638	1.0	0.9997098820770977	99.99999999756695
Annotation Cluster 108	Enrichment Score: 0.2227392697148995
Category	Term	Count	%	PValue	Genes	List Total	Pop Hits	Pop Total	Fold Enrichment	Bonferroni	Benjamini	FDR
UP_SEQ_FEATURE	domain:Helix-loop-helix motif	3	1.0344827586206897	0.5108648523646595	812771, 819995, 798741	287	114	19113	1.752521547771869	1.0	0.9999172680098021	99.99890702962809
INTERPRO	IPR001092:Basic helix-loop-helix dimerisation region bHLH	3	1.0344827586206897	0.5479738833253184	812771, 819995, 798741	268	114	16659	1.635801256873527	1.0	0.9997171726119403	99.99926846406929
SMART	SM00353:HLH	3	1.0344827586206897	0.6586656018557502	812771, 819995, 798741	179	114	9079	1.3347544839753014	1.0	0.9993180649804154	99.99975588744839
UP_SEQ_FEATURE	DNA-binding region:Basic motif	3	1.0344827586206897	0.6971272404432008	812771, 819995, 798741	287	161	19113	1.2409158785465408	1.0	0.9999985360900189	99.99999948346215
Annotation Cluster 109	Enrichment Score: 0.20632498332239926
Category	Term	Count	%	PValue	Genes	List Total	Pop Hits	Pop Total	Fold Enrichment	Bonferroni	Benjamini	FDR
UP_SEQ_FEATURE	zinc finger region:RING-type	5	1.7241379310344827	0.3855252341379612	817805, 775941, 783980, 804499, 825805	287	210	19113	1.5856147336983573	1.0	0.9994945425595233	99.95818422932207
INTERPRO	IPR017907:Zinc finger, RING-type, conserved site	5	1.7241379310344827	0.6597835755958775	817805, 775941, 783980, 804499, 825805	268	280	16659	1.1100079957356077	1.0	0.9999702399035766	99.99998937630731
INTERPRO	IPR001841:Zinc finger, RING-type	5	1.7241379310344827	0.7017971656534143	817805, 775941, 783980, 804499, 825805	268	296	16659	1.050007563533683	1.0	0.999988259571944	99.99999850813724
SMART	SM00184:RING	5	1.7241379310344827	0.8375951366778347	817805, 775941, 783980, 804499, 825805	179	296	9079	0.8567680809300922	1.0	0.9999725200068751	99.99999996769175
Annotation Cluster 110	Enrichment Score: 0.2014676396897398
Category	Term	Count	%	PValue	Genes	List Total	Pop Hits	Pop Total	Fold Enrichment	Bonferroni	Benjamini	FDR
INTERPRO	IPR018029:C2 membrane targeting protein	3	1.0344827586206897	0.5088509989114448	779611, 801505, 807338	268	106	16659	1.7592579555054912	1.0	0.9995988138642924	99.99748153222839
INTERPRO	IPR000008:C2 calcium-dependent membrane targeting	3	1.0344827586206897	0.647950633635161	779611, 801505, 807338	268	137	16659	1.361177688201329	1.0	0.9999645399268818	99.99998232269563
SMART	SM00239:C2	3	1.0344827586206897	0.7541617999910804	779611, 801505, 807338	179	137	9079	1.1106716144028055	1.0	0.9998423652171976	99.99999527943041
Annotation Cluster 111	Enrichment Score: 0.19182665779013575
Category	Term	Count	%	PValue	Genes	List Total	Pop Hits	Pop Total	Fold Enrichment	Bonferroni	Benjamini	FDR
GOTERM_BP_FAT	GO:0051336~regulation of hydrolase activity	8	2.7586206896551726	0.3790048376712736	787067, 817439, 783966, 782765, 786686, 823055, 817491, 777698	238	337	13528	1.3493254868713065	1.0	0.9597218301194884	99.96606868727282
GOTERM_BP_FAT	GO:0032318~regulation of Ras GTPase activity	3	1.0344827586206897	0.5467404804071847	823055, 817491, 777698	238	104	13528	1.6396250808015513	1.0	0.9879036903792723	99.999827103092
GOTERM_BP_FAT	GO:0043087~regulation of GTPase activity	3	1.0344827586206897	0.6381478227717334	823055, 817491, 777698	238	123	13528	1.3863496618159459	1.0	0.9948644373626024	99.99999604033091
GOTERM_BP_FAT	GO:0046578~regulation of Ras protein signal transduction	3	1.0344827586206897	0.8859741444556908	823055, 817491, 777698	238	210	13528	0.8120048019207683	1.0	0.9999034350583815	99.99999999999999
GOTERM_BP_FAT	GO:0051056~regulation of small GTPase mediated signal transduction	3	1.0344827586206897	0.9377744321288899	823055, 817491, 777698	238	252	13528	0.6766706682673069	1.0	0.9999888490009069	100.0
Annotation Cluster 112	Enrichment Score: 0.18364244149584966
Category	Term	Count	%	PValue	Genes	List Total	Pop Hits	Pop Total	Fold Enrichment	Bonferroni	Benjamini	FDR
GOTERM_BP_FAT	GO:0003007~heart morphogenesis	3	1.0344827586206897	0.3668119659488752	797566, 819995, 800382	238	73	13528	2.3359042247035804	1.0	0.956416546550842	99.95298962018184
GOTERM_BP_FAT	GO:0010558~negative regulation of macromolecule biosynthetic process	11	3.793103448275862	0.48830145327768826	787067, 824057, 817439, 783108, 791043, 797566, 819995, 794552, 774193, 789275, 800382	238	547	13528	1.1430414944771328	1.0	0.9803144131663262	99.99867904853139
GOTERM_BP_FAT	GO:0031327~negative regulation of cellular biosynthetic process	11	3.793103448275862	0.5148656996402449	787067, 824057, 817439, 783108, 791043, 797566, 819995, 794552, 774193, 789275, 800382	238	561	13528	1.1145163947932115	1.0	0.9844692991693935	99.9994596419295
GOTERM_BP_FAT	GO:0009890~negative regulation of biosynthetic process	11	3.793103448275862	0.5508111095549273	787067, 824057, 817439, 783108, 791043, 797566, 819995, 794552, 774193, 789275, 800382	238	573	13528	1.0911757373106312	1.0	0.9881402428397399	99.99985137452292
GOTERM_BP_FAT	GO:0045934~negative regulation of nucleobase, nucleoside, nucleotide and nucleic acid metabolic process	9	3.103448275862069	0.6790948820522901	787067, 824057, 817439, 791043, 797566, 819995, 794552, 789275, 800382	238	512	13528	0.9991465336134452	1.0	0.9968076029293559	99.99999947136487
GOTERM_BP_FAT	GO:0051172~negative regulation of nitrogen compound metabolic process	9	3.103448275862069	0.693639026239153	787067, 824057, 817439, 791043, 797566, 819995, 794552, 789275, 800382	238	519	13528	0.9856705688055568	1.0	0.9972315738202905	99.99999975711299
GOTERM_BP_FAT	GO:0010605~negative regulation of macromolecule metabolic process	12	4.137931034482759	0.7453373627540463	787067, 824057, 817439, 783108, 815024, 791043, 797566, 819995, 794552, 774193, 789275, 800382	238	734	13528	0.9292698005632771	1.0	0.9985666042522499	99.99999998904772
GOTERM_BP_FAT	GO:0045892~negative regulation of transcription, DNA-dependent	6	2.0689655172413794	0.7514966684434256	791043, 797566, 819995, 794552, 789275, 800382	238	356	13528	0.957983193277311	1.0	0.9986217746063989	99.99999999273534
GOTERM_BP_FAT	GO:0051253~negative regulation of RNA metabolic process	6	2.0689655172413794	0.7643229962935344	791043, 797566, 819995, 794552, 789275, 800382	238	362	13528	0.9421050188031014	1.0	0.9987697373759881	99.99999999701248
GOTERM_BP_FAT	GO:0010629~negative regulation of gene expression	8	2.7586206896551726	0.7848197932816808	824057, 815024, 791043, 797566, 819995, 794552, 789275, 800382	238	504	13528	0.9022275576897425	1.0	0.9990349169743884	99.99999999935025
GOTERM_BP_FAT	GO:0016481~negative regulation of transcription	7	2.413793103448276	0.8196382707816944	824057, 791043, 797566, 819995, 794552, 789275, 800382	238	459	13528	0.8668460848391645	1.0	0.999485258556706	99.99999999996632
GOTERM_BP_FAT	GO:0000122~negative regulation of transcription from RNA polymerase II promoter	3	1.0344827586206897	0.9494006129448501	791043, 819995, 789275	238	266	13528	0.6410564225690276	1.0	0.9999947681234063	100.0
Annotation Cluster 113	Enrichment Score: 0.1800037830847821
Category	Term	Count	%	PValue	Genes	List Total	Pop Hits	Pop Total	Fold Enrichment	Bonferroni	Benjamini	FDR
GOTERM_MF_FAT	GO:0019901~protein kinase binding	4	1.3793103448275863	0.47903912940824256	825545, 819999, 777609, 778958	229	147	12983	1.5427026705878857	1.0	0.9853866440196911	99.9916242474984
GOTERM_MF_FAT	GO:0019900~kinase binding	4	1.3793103448275863	0.6120188222492605	825545, 819999, 777609, 778958	229	179	12983	1.2669122490302749	1.0	0.9953401759210957	99.9998796712337
GOTERM_MF_FAT	GO:0019899~enzyme binding	5	1.7241379310344827	0.9836778280220907	825545, 819999, 786794, 777609, 778958	229	523	12983	0.5420107375153422	1.0	0.9999999438435075	100.0
Annotation Cluster 114	Enrichment Score: 0.17591307899872716
Category	Term	Count	%	PValue	Genes	List Total	Pop Hits	Pop Total	Fold Enrichment	Bonferroni	Benjamini	FDR
GOTERM_CC_FAT	GO:0000139~Golgi membrane	5	1.7241379310344827	0.39186337231882307	816165, 822917, 809539, 797086, 774077	219	186	12782	1.5689595914960475	1.0	0.9160804919056366	99.86018206883527
GOTERM_CC_FAT	GO:0044431~Golgi apparatus part	6	2.0689655172413794	0.5655792678204892	816165, 822917, 780135, 809539, 797086, 774077	219	294	12782	1.1911285061969994	1.0	0.9689404864083278	99.99835953521287
GOTERM_CC_FAT	GO:0012505~endomembrane system	10	3.4482758620689653	0.9230589715263658	816165, 772494, 822917, 792026, 817805, 809539, 826723, 777698, 797086, 774077	219	782	12782	0.7463592941643602	1.0	0.999800265395127	99.99999999999982
GOTERM_CC_FAT	GO:0031090~organelle membrane	13	4.482758620689655	0.9671416426673917	789421, 772494, 792026, 809539, 825805, 773208, 782765, 816165, 814381, 822917, 817805, 797086, 774077	219	1096	12782	0.692289104422891	1.0	0.9999801804820673	100.0
Annotation Cluster 115	Enrichment Score: 0.17226893293261727
Category	Term	Count	%	PValue	Genes	List Total	Pop Hits	Pop Total	Fold Enrichment	Bonferroni	Benjamini	FDR
UP_SEQ_FEATURE	domain:SCAN box	3	1.0344827586206897	0.20984464378687473	820658, 818485, 816997	287	57	19113	3.505043095543738	1.0	0.987160506888222	97.67752455010977
INTERPRO	IPR003309:Transcriptional regulator SCAN	3	1.0344827586206897	0.2321521445200104	820658, 818485, 816997	268	57	16659	3.271602513747054	1.0	0.9867193436082923	98.04401728535994
SMART	SM00431:SCAN	3	1.0344827586206897	0.3079115733604169	820658, 818485, 816997	179	57	9079	2.6695089679506028	1.0	0.9879235568179502	98.80237819180172
UP_SEQ_FEATURE	zinc finger region:C2H2-type 2	9	3.103448275862069	0.6931397810406701	820658, 824057, 825913, 816251, 786794, 818485, 816997, 790581, 788226	287	608	19113	0.985793370621676	1.0	0.999998523295539	99.99999936342952
UP_SEQ_FEATURE	zinc finger region:C2H2-type 3	9	3.103448275862069	0.7169076085850894	820658, 824057, 825913, 816251, 786794, 818485, 816997, 790581, 788226	287	622	19113	0.9636050953986801	1.0	0.999999208398213	99.99999982440121
SP_PIR_KEYWORDS	zinc-finger	24	8.275862068965518	0.73209617559165	820658, 824057, 815676, 825913, 775941, 783980, 794552, 804499, 794042, 825805, 810146, 817321, 788226, 816251, 815516, 817805, 799834, 786794, 818485, 816997, 790581, 818668, 799611, 781033	287	1718	19235	0.9362641106870075	1.0	0.9827533146109739	99.99999832474874
INTERPRO	IPR007087:Zinc finger, C2H2-type	11	3.793103448275862	0.8121134857607722	820658, 824057, 825913, 816251, 778002, 799834, 786794, 818485, 816997, 790581, 788226	268	784	16659	0.8721491395065489	1.0	0.999999549134964	99.99999999846578
INTERPRO	IPR015880:Zinc finger, C2H2-like	11	3.793103448275862	0.827370434526606	820658, 824057, 825913, 816251, 778002, 799834, 786794, 818485, 816997, 790581, 788226	268	797	16659	0.857923369351486	1.0	0.9999997353354841	99.99999999956539
UP_SEQ_FEATURE	zinc finger region:C2H2-type 1	6	2.0689655172413794	0.9113254976826553	820658, 825913, 786794, 818485, 790581, 788226	287	542	19113	0.7372230865165795	1.0	0.9999999999883284	100.0
INTERPRO	IPR013087:Zinc finger, C2H2-type/integrase, DNA-binding	7	2.413793103448276	0.9361984031221083	820658, 824057, 825913, 786794, 818485, 816997, 790581	268	621	16659	0.7006813757300454	1.0	0.99999999949765	100.0
UP_SEQ_FEATURE	zinc finger region:C2H2-type 6	5	1.7241379310344827	0.9364811899262022	820658, 825913, 818485, 816997, 788226	287	488	19113	0.6823342091734734	1.0	0.9999999999993776	100.0
SMART	SM00355:ZnF_C2H2	11	3.793103448275862	0.9568118206266814	820658, 824057, 825913, 816251, 778002, 799834, 786794, 818485, 816997, 790581, 788226	179	797	9079	0.7000343466771342	1.0	0.9999999198511194	100.0
UP_SEQ_FEATURE	zinc finger region:C2H2-type 5	5	1.7241379310344827	0.9620237707652949	820658, 825913, 818485, 816997, 788226	287	538	19113	0.6189202492131135	1.0	0.9999999999999956	100.0
UP_SEQ_FEATURE	zinc finger region:C2H2-type 4	5	1.7241379310344827	0.9744005647582547	820658, 825913, 818485, 816997, 788226	287	575	19113	0.5790940766550523	1.0	0.9999999999999999	100.0
UP_SEQ_FEATURE	zinc finger region:C2H2-type 7	3	1.0344827586206897	0.9917682342587979	820658, 816997, 788226	287	451	19113	0.4429877083059713	1.0	1.0	100.0
Annotation Cluster 116	Enrichment Score: 0.16734515887508378
Category	Term	Count	%	PValue	Genes	List Total	Pop Hits	Pop Total	Fold Enrichment	Bonferroni	Benjamini	FDR
SP_PIR_KEYWORDS	ubl conjugation pathway	10	3.4482758620689653	0.34923166521908766	813332, 822591, 783165, 815516, 775941, 775547, 801505, 804499, 780605, 816651	287	509	19235	1.3167172087101167	1.0	0.8503253155309118	99.70908738201479
GOTERM_BP_FAT	GO:0006508~proteolysis	21	7.241379310344828	0.38822334711250617	813332, 822591, 825335, 785151, 775941, 822626, 804499, 795496, 807226, 794746, 775109, 783165, 815516, 814519, 812816, 775547, 801505, 799169, 780605, 816651, 786153	238	1054	13528	1.1324924656769728	1.0	0.961037924420381	99.97359475323783
GOTERM_BP_FAT	GO:0019941~modification-dependent protein catabolic process	10	3.4482758620689653	0.6804469151684486	813332, 822591, 783165, 815516, 775941, 775547, 801505, 804499, 780605, 816651	238	574	13528	0.9902497584399615	1.0	0.9967610400222119	99.99999950749506
GOTERM_BP_FAT	GO:0043632~modification-dependent macromolecule catabolic process	10	3.4482758620689653	0.6804469151684486	813332, 822591, 783165, 815516, 775941, 775547, 801505, 804499, 780605, 816651	238	574	13528	0.9902497584399615	1.0	0.9967610400222119	99.99999950749506
GOTERM_BP_FAT	GO:0051603~proteolysis involved in cellular protein catabolic process	10	3.4482758620689653	0.7297155989770762	813332, 822591, 783165, 815516, 775941, 775547, 801505, 804499, 780605, 816651	238	600	13528	0.9473389355742297	1.0	0.9982979082055359	99.99999997028048
GOTERM_BP_FAT	GO:0044257~cellular protein catabolic process	10	3.4482758620689653	0.7350634349633973	813332, 822591, 783165, 815516, 775941, 775547, 801505, 804499, 780605, 816651	238	603	13528	0.9426258065415222	1.0	0.9983321631682832	99.99999997874237
GOTERM_BP_FAT	GO:0030163~protein catabolic process	10	3.4482758620689653	0.7672841246429164	813332, 822591, 783165, 815516, 775941, 775547, 801505, 804499, 780605, 816651	238	622	13528	0.9138317706503825	1.0	0.9987942248176653	99.99999999758322
GOTERM_BP_FAT	GO:0006511~ubiquitin-dependent protein catabolic process	4	1.3793103448275863	0.8001098034645033	813332, 783165, 775547, 780605	238	242	13528	0.9395096881727898	1.0	0.9992652301046385	99.9999999998112
SP_PIR_KEYWORDS	ligase	4	1.3793103448275863	0.83462265774641	815516, 775941, 801505, 804499	287	305	19235	0.8789627006340321	1.0	0.9945515203385348	99.99999999762235
GOTERM_BP_FAT	GO:0044265~cellular macromolecule catabolic process	10	3.4482758620689653	0.8943937383073175	813332, 822591, 783165, 815516, 775941, 775547, 801505, 804499, 780605, 816651	238	725	13528	0.7840046363372937	1.0	0.999926761756565	100.0
GOTERM_BP_FAT	GO:0009057~macromolecule catabolic process	10	3.4482758620689653	0.9350101260734069	813332, 822591, 783165, 815516, 775941, 775547, 801505, 804499, 780605, 816651	238	781	13528	0.7277891950634288	1.0	0.9999874119043308	100.0
Annotation Cluster 117	Enrichment Score: 0.15559133251577423
Category	Term	Count	%	PValue	Genes	List Total	Pop Hits	Pop Total	Fold Enrichment	Bonferroni	Benjamini	FDR
GOTERM_BP_FAT	GO:0006366~transcription from RNA polymerase II promoter	5	1.7241379310344827	0.5893883240557739	784409, 819995, 819755, 790581, 798741	238	234	13528	1.2145370968900382	1.0	0.9916433411457939	99.99996702399862
GOTERM_BP_FAT	GO:0006351~transcription, DNA-dependent	5	1.7241379310344827	0.7564078856321248	784409, 819995, 819755, 790581, 798741	238	292	13528	0.9732934269598251	1.0	0.9986963001636386	99.99999999480174
GOTERM_BP_FAT	GO:0032774~RNA biosynthetic process	5	1.7241379310344827	0.7657172423091007	784409, 819995, 819755, 790581, 798741	238	296	13528	0.9601408130819896	1.0	0.9987798883595201	99.9999999972954
Annotation Cluster 118	Enrichment Score: 0.15405136688906493
Category	Term	Count	%	PValue	Genes	List Total	Pop Hits	Pop Total	Fold Enrichment	Bonferroni	Benjamini	FDR
GOTERM_MF_FAT	GO:0042277~peptide binding	5	1.7241379310344827	0.47953917322234507	782771, 799184, 825085, 780001, 773943	229	203	12983	1.3964119001011035	1.0	0.9846675798085704	99.99173924527881
GOTERM_MF_FAT	GO:0001653~peptide receptor activity	3	1.0344827586206897	0.598120388663195	782771, 799184, 780001	229	114	12983	1.4919558722132842	1.0	0.9946390701504523	99.99980027960765
GOTERM_MF_FAT	GO:0008528~peptide receptor activity, G-protein coupled	3	1.0344827586206897	0.598120388663195	782771, 799184, 780001	229	114	12983	1.4919558722132842	1.0	0.9946390701504523	99.99980027960765
INTERPRO	IPR000276:7TM GPCR, rhodopsin-like	6	2.0689655172413794	0.9917825321661699	782771, 799184, 819290, 780001, 812898, 799904	268	727	16659	0.5130160750579975	1.0	0.9999999999999999	100.0
INTERPRO	IPR017452:GPCR, rhodopsin-like superfamily	5	1.7241379310344827	0.9975287161611006	782771, 799184, 819290, 780001, 799904	268	726	16659	0.4281022573084988	1.0	1.0	100.0
Annotation Cluster 119	Enrichment Score: 0.14381036280316278
Category	Term	Count	%	PValue	Genes	List Total	Pop Hits	Pop Total	Fold Enrichment	Bonferroni	Benjamini	FDR
SP_PIR_KEYWORDS	DNA damage	5	1.7241379310344827	0.36359132549863477	776417, 822591, 810288, 804499, 823221	287	205	19235	1.6346562420328037	1.0	0.8608203730306011	99.78519984057972
SP_PIR_KEYWORDS	dna repair	4	1.3793103448275863	0.5422729001580163	776417, 810288, 804499, 823221	287	191	19235	1.403579181640732	1.0	0.927616719440239	99.99756574352759
GOTERM_BP_FAT	GO:0006281~DNA repair	4	1.3793103448275863	0.8781647245923585	776417, 810288, 804499, 823221	238	284	13528	0.8005681145697715	1.0	0.9998778983094813	99.99999999999996
GOTERM_BP_FAT	GO:0006974~response to DNA damage stimulus	5	1.7241379310344827	0.8958945569390014	776417, 822591, 810288, 804499, 823221	238	373	13528	0.7619348007299436	1.0	0.9999293236348888	100.0
GOTERM_BP_FAT	GO:0033554~cellular response to stress	7	2.413793103448276	0.9353857168585276	776417, 822591, 810288, 785288, 804499, 823221, 807542	238	566	13528	0.7029723550197464	1.0	0.9999873507421992	100.0
GOTERM_BP_FAT	GO:0006259~DNA metabolic process	6	2.0689655172413794	0.945110936556886	776417, 822591, 810288, 815024, 804499, 823221	238	506	13528	0.673996080645697	1.0	0.9999931343979453	100.0
Annotation Cluster 120	Enrichment Score: 0.13490152408808323
Category	Term	Count	%	PValue	Genes	List Total	Pop Hits	Pop Total	Fold Enrichment	Bonferroni	Benjamini	FDR
SP_PIR_KEYWORDS	GTPase activation	4	1.3793103448275863	0.42199010454582053	823055, 817491, 786009, 810146	287	159	19235	1.686060526373458	1.0	0.8912903505420002	99.94194974546177
GOTERM_MF_FAT	GO:0008047~enzyme activator activity	6	2.0689655172413794	0.7047223036018979	782765, 823055, 817491, 825085, 786009, 810146	229	335	12983	1.0154207130287427	1.0	0.9984593154121013	99.99999763816965
GOTERM_MF_FAT	GO:0005096~GTPase activator activity	4	1.3793103448275863	0.7462737042532195	823055, 817491, 786009, 810146	229	220	12983	1.0308058753473601	1.0	0.9989339348642411	99.99999973390914
GOTERM_MF_FAT	GO:0030695~GTPase regulator activity	4	1.3793103448275863	0.9749498848012585	823055, 817491, 786009, 810146	229	404	12983	0.5613299321198495	1.0	0.9999997506873886	100.0
GOTERM_MF_FAT	GO:0060589~nucleoside-triphosphatase regulator activity	4	1.3793103448275863	0.9778937366236911	823055, 817491, 786009, 810146	229	413	12983	0.5490975607177221	1.0	0.9999998306456527	100.0
Annotation Cluster 121	Enrichment Score: 0.12669721308629048
Category	Term	Count	%	PValue	Genes	List Total	Pop Hits	Pop Total	Fold Enrichment	Bonferroni	Benjamini	FDR
GOTERM_BP_FAT	GO:0010564~regulation of cell cycle process	3	1.0344827586206897	0.5967555117600201	787067, 791043, 793095	238	114	13528	1.495798319327731	1.0	0.9921700046465912	99.99997565793888
GOTERM_BP_FAT	GO:0007346~regulation of mitotic cell cycle	3	1.0344827586206897	0.7489905448053378	787067, 791043, 793095	238	152	13528	1.1218487394957983	1.0	0.9985822206238822	99.99999999140421
GOTERM_BP_FAT	GO:0051726~regulation of cell cycle	4	1.3793103448275863	0.9324715421630617	787067, 791043, 797566, 793095	238	331	13528	0.6868922795704384	1.0	0.999985668528746	100.0
Annotation Cluster 122	Enrichment Score: 0.09398356645110988
Category	Term	Count	%	PValue	Genes	List Total	Pop Hits	Pop Total	Fold Enrichment	Bonferroni	Benjamini	FDR
UP_SEQ_FEATURE	repeat:ANK 5	3	1.0344827586206897	0.5860269444587258	808530, 818795, 787025	287	131	19113	1.5250950873739928	1.0	0.9999798311955947	99.99992394865221
UP_SEQ_FEATURE	repeat:ANK 4	3	1.0344827586206897	0.6872311773328665	808530, 818795, 787025	287	158	19113	1.264477572442994	1.0	0.9999984039742562	99.99999913669207
UP_SEQ_FEATURE	repeat:ANK 3	3	1.0344827586206897	0.7896946778115861	808530, 818795, 787025	287	194	19113	1.0298322497216137	1.0	0.9999999515334669	99.99999999847772
UP_SEQ_FEATURE	repeat:ANK 1	3	1.0344827586206897	0.8630762110740722	808530, 818795, 787025	287	231	19113	0.8648807638354677	1.0	0.9999999992865174	99.99999999999841
UP_SEQ_FEATURE	repeat:ANK 2	3	1.0344827586206897	0.8646889353957675	808530, 818795, 787025	287	232	19113	0.8611528295085907	1.0	0.9999999992284708	99.99999999999866
SP_PIR_KEYWORDS	ank repeat	3	1.0344827586206897	0.874709449238909	808530, 818795, 787025	287	240	19235	0.8377613240418119	1.0	0.9973000194520784	99.99999999994539
INTERPRO	IPR002110:Ankyrin	3	1.0344827586206897	0.8974293875263476	808530, 818795, 787025	268	238	16659	0.7835350558133701	1.0	0.9999999837714573	99.99999999999982
SMART	SM00248:ANK	3	1.0344827586206897	0.9503392486853948	808530, 818795, 787025	179	238	9079	0.6393361813999343	1.0	0.9999999032945883	99.99999999999997
Annotation Cluster 123	Enrichment Score: 0.0915521864187014
Category	Term	Count	%	PValue	Genes	List Total	Pop Hits	Pop Total	Fold Enrichment	Bonferroni	Benjamini	FDR
UP_SEQ_FEATURE	domain:EF-hand 1	3	1.0344827586206897	0.7593358734241376	814381, 822626, 799012	287	182	19113	1.097733277175786	1.0	0.9999998475848246	99.99999998687767
UP_SEQ_FEATURE	domain:EF-hand 2	3	1.0344827586206897	0.7593358734241376	814381, 822626, 799012	287	182	19113	1.097733277175786	1.0	0.9999998475848246	99.99999998687767
INTERPRO	IPR018249:EF-HAND 2	3	1.0344827586206897	0.8621688800750051	814381, 822626, 799012	268	215	16659	0.8673550850399167	1.0	0.9999999522784834	99.9999999999848
INTERPRO	IPR018247:EF-HAND 1	3	1.0344827586206897	0.8656275612306881	814381, 822626, 799012	268	217	16659	0.8593610289565995	1.0	0.9999999518724764	99.99999999998958
Annotation Cluster 124	Enrichment Score: 0.0816352627112959
Category	Term	Count	%	PValue	Genes	List Total	Pop Hits	Pop Total	Fold Enrichment	Bonferroni	Benjamini	FDR
GOTERM_BP_FAT	GO:0051259~protein oligomerization	4	1.3793103448275863	0.591080204948293	799883, 789421, 817805, 794313	238	174	13528	1.3066743938954892	1.0	0.9916956375403231	99.99996922974269
GOTERM_BP_FAT	GO:0043933~macromolecular complex subunit organization	11	3.793103448275862	0.8033759075035181	799883, 815676, 784409, 789421, 821877, 825085, 817805, 794313, 810297, 807542, 775965	238	710	13528	0.8806249260267488	1.0	0.9992895609787099	99.99999999985677
GOTERM_BP_FAT	GO:0065003~macromolecular complex assembly	10	3.4482758620689653	0.8297539981578643	799883, 815676, 784409, 789421, 821877, 825085, 817805, 794313, 810297, 775965	238	665	13528	0.8547418967587035	1.0	0.9995838539158562	99.9999999999872
GOTERM_BP_FAT	GO:0070271~protein complex biogenesis	7	2.413793103448276	0.8815889083614897	799883, 784409, 789421, 825085, 817805, 794313, 775965	238	505	13528	0.7878858474082703	1.0	0.9998892886128288	99.99999999999997
GOTERM_BP_FAT	GO:0006461~protein complex assembly	7	2.413793103448276	0.8815889083614897	799883, 784409, 789421, 825085, 817805, 794313, 775965	238	505	13528	0.7878858474082703	1.0	0.9998892886128288	99.99999999999997
GOTERM_BP_FAT	GO:0034622~cellular macromolecular complex assembly	4	1.3793103448275863	0.9202307551780868	815676, 821877, 825085, 810297	238	318	13528	0.7149727815654564	1.0	0.9999736645501469	100.0
GOTERM_BP_FAT	GO:0034621~cellular macromolecular complex subunit organization	4	1.3793103448275863	0.951940073943858	815676, 821877, 825085, 810297	238	357	13528	0.6368665113104065	1.0	0.9999956246004166	100.0
Annotation Cluster 125	Enrichment Score: 0.0666396000315054
Category	Term	Count	%	PValue	Genes	List Total	Pop Hits	Pop Total	Fold Enrichment	Bonferroni	Benjamini	FDR
GOTERM_BP_FAT	GO:0006916~anti-apoptosis	4	1.3793103448275863	0.7035091261016859	825545, 825085, 777609, 807542	238	206	13528	1.1036958472709473	1.0	0.997422162411034	99.99999985973975
GOTERM_BP_FAT	GO:0043066~negative regulation of apoptosis	6	2.0689655172413794	0.747108605647266	825545, 825085, 777609, 793095, 785330, 807542	238	354	13528	0.9633955277026065	1.0	0.9985865286686062	99.99999999025731
GOTERM_BP_FAT	GO:0043069~negative regulation of programmed cell death	6	2.0689655172413794	0.7579730253241792	825545, 825085, 777609, 793095, 785330, 807542	238	359	13528	0.9499777626928209	1.0	0.9987105325413949	99.99999999533429
GOTERM_BP_FAT	GO:0060548~negative regulation of cell death	6	2.0689655172413794	0.7601036951461466	825545, 825085, 777609, 793095, 785330, 807542	238	360	13528	0.9473389355742298	1.0	0.9987387423644711	99.99999999597722
GOTERM_BP_FAT	GO:0042981~regulation of apoptosis	11	3.793103448275862	0.9036201123197033	782765, 786686, 814682, 825545, 825085, 820444, 813799, 777609, 793095, 785330, 807542	238	804	13528	0.7776662903967557	1.0	0.9999476418335695	100.0
GOTERM_BP_FAT	GO:0043067~regulation of programmed cell death	11	3.793103448275862	0.9097359835402136	782765, 786686, 814682, 825545, 825085, 820444, 813799, 777609, 793095, 785330, 807542	238	812	13528	0.7700045535455562	1.0	0.9999581379498105	100.0
GOTERM_BP_FAT	GO:0010941~regulation of cell death	11	3.793103448275862	0.9119445048897918	782765, 786686, 814682, 825545, 825085, 820444, 813799, 777609, 793095, 785330, 807542	238	815	13528	0.7671701809558179	1.0	0.9999612604180886	100.0
GOTERM_BP_FAT	GO:0043065~positive regulation of apoptosis	4	1.3793103448275863	0.9822746509145815	782765, 786686, 814682, 820444	238	430	13528	0.5287473128786399	1.0	0.9999998725987533	100.0
GOTERM_BP_FAT	GO:0043068~positive regulation of programmed cell death	4	1.3793103448275863	0.9830066247864346	782765, 786686, 814682, 820444	238	433	13528	0.5250839365769403	1.0	0.9999998878028773	100.0
GOTERM_BP_FAT	GO:0010942~positive regulation of cell death	4	1.3793103448275863	0.9834785163598492	782765, 786686, 814682, 820444	238	435	13528	0.5226697575581957	1.0	0.9999998955533969	100.0
Annotation Cluster 126	Enrichment Score: 0.060683425575277755
Category	Term	Count	%	PValue	Genes	List Total	Pop Hits	Pop Total	Fold Enrichment	Bonferroni	Benjamini	FDR
GOTERM_BP_FAT	GO:0007010~cytoskeleton organization	7	2.413793103448276	0.780271725810922	772418, 792309, 820444, 785288, 826725, 773315, 777698	238	436	13528	0.912574203993524	1.0	0.9989792753776428	99.99999999907732
GOTERM_BP_FAT	GO:0030036~actin cytoskeleton organization	3	1.0344827586206897	0.9092111502620508	792309, 820444, 826725	238	226	13528	0.7545177362980591	1.0	0.9999582140626475	100.0
GOTERM_BP_FAT	GO:0030029~actin filament-based process	3	1.0344827586206897	0.9269132710210606	792309, 820444, 826725	238	241	13528	0.7075560514662297	1.0	0.9999806631157586	100.0
Annotation Cluster 127	Enrichment Score: 0.05360209421527667
Category	Term	Count	%	PValue	Genes	List Total	Pop Hits	Pop Total	Fold Enrichment	Bonferroni	Benjamini	FDR
GOTERM_MF_FAT	GO:0016564~transcription repressor activity	5	1.7241379310344827	0.8097890837849424	825545, 812771, 797566, 819995, 794552	229	316	12983	0.8970620750649493	1.0	0.9996777888130944	99.99999999579649
GOTERM_MF_FAT	GO:0008134~transcription factor binding	7	2.413793103448276	0.8917941346844634	825545, 827025, 812771, 777609, 819995, 794552, 817321	229	513	12983	0.7736067485550362	1.0	0.9999501985010806	99.99999999999875
GOTERM_MF_FAT	GO:0003712~transcription cofactor activity	4	1.3793103448275863	0.9562186010181051	812771, 777609, 819995, 794552	229	363	12983	0.6247308335438546	1.0	0.9999977611273136	100.0
Annotation Cluster 128	Enrichment Score: 0.04499409696888037
Category	Term	Count	%	PValue	Genes	List Total	Pop Hits	Pop Total	Fold Enrichment	Bonferroni	Benjamini	FDR
SP_PIR_KEYWORDS	Homeobox	3	1.0344827586206897	0.8776478178565534	825585, 825997, 789275	287	242	19235	0.8308376767356812	1.0	0.9973463425873766	99.99999999996044
INTERPRO	IPR017970:Homeobox, conserved site	3	1.0344827586206897	0.8891374905294448	825585, 825997, 789275	268	232	16659	0.8037988934637159	1.0	0.99999998069234	99.99999999999942
INTERPRO	IPR001356:Homeobox	3	1.0344827586206897	0.8933580695644459	825585, 825997, 789275	268	235	16659	0.7935376309939662	1.0	0.9999999823100835	99.99999999999967
SMART	SM00389:HOX	3	1.0344827586206897	0.9477828532184658	825585, 825997, 789275	179	235	9079	0.6474979198858909	1.0	0.9999999281565001	99.99999999999997
Annotation Cluster 129	Enrichment Score: 0.03203624934828567
Category	Term	Count	%	PValue	Genes	List Total	Pop Hits	Pop Total	Fold Enrichment	Bonferroni	Benjamini	FDR
SP_PIR_KEYWORDS	cell division	3	1.0344827586206897	0.9060294531737791	797650, 825805, 825527	287	264	19235	0.7616012036743744	1.0	0.9985157116678345	99.9999999999989
SP_PIR_KEYWORDS	cell cycle	5	1.7241379310344827	0.9145534654692558	797650, 804499, 825805, 823221, 825527	287	461	19235	0.7269078733551513	1.0	0.9987258029827515	99.9999999999997
GOTERM_BP_FAT	GO:0051301~cell division	3	1.0344827586206897	0.9672524452096941	797650, 825805, 825527	238	295	13528	0.5780373166215639	1.0	0.9999989793511084	100.0
Annotation Cluster 130	Enrichment Score: 0.026905494608358074
Category	Term	Count	%	PValue	Genes	List Total	Pop Hits	Pop Total	Fold Enrichment	Bonferroni	Benjamini	FDR
GOTERM_MF_FAT	GO:0032561~guanyl ribonucleotide binding	5	1.7241379310344827	0.90705499496886	814381, 811110, 826725, 809539, 797650	229	382	12983	0.7420722924621047	1.0	0.9999722182687382	99.99999999999986
GOTERM_MF_FAT	GO:0019001~guanyl nucleotide binding	5	1.7241379310344827	0.90705499496886	814381, 811110, 826725, 809539, 797650	229	382	12983	0.7420722924621047	1.0	0.9999722182687382	99.99999999999986
SP_PIR_KEYWORDS	gtp-binding	3	1.0344827586206897	0.9580300365780384	814381, 809539, 797650	287	329	19235	0.6111328807599844	1.0	0.9997726207041842	100.0
GOTERM_MF_FAT	GO:0005525~GTP binding	3	1.0344827586206897	0.9902199175577007	814381, 809539, 797650	229	372	12983	0.4572122834202	1.0	0.999999991820075	100.0
Annotation Cluster 131	Enrichment Score: 0.012437457156267855
Category	Term	Count	%	PValue	Genes	List Total	Pop Hits	Pop Total	Fold Enrichment	Bonferroni	Benjamini	FDR
SP_PIR_KEYWORDS	protein transport	5	1.7241379310344827	0.9324821355025048	781155, 794086, 826723, 825805, 797086	287	485	19235	0.6909371744674737	1.0	0.9992441252109062	99.99999999999999
GOTERM_BP_FAT	GO:0006886~intracellular protein transport	4	1.3793103448275863	0.9616996417928827	791945, 796279, 826723, 797086	238	374	13528	0.6079180335235699	1.0	0.99999814195824	100.0
GOTERM_BP_FAT	GO:0034613~cellular protein localization	4	1.3793103448275863	0.9768947732938605	791945, 796279, 826723, 797086	238	411	13528	0.5531906193134187	1.0	0.9999997305493086	100.0
GOTERM_BP_FAT	GO:0070727~cellular macromolecule localization	4	1.3793103448275863	0.9778365465729166	791945, 796279, 826723, 797086	238	414	13528	0.5491819916372346	1.0	0.999999763211933	100.0
GOTERM_BP_FAT	GO:0015031~protein transport	8	2.7586206896551726	0.9822215201713395	781155, 791945, 796279, 809539, 794086, 826723, 825805, 797086	238	762	13528	0.5967489357947904	1.0	0.9999998759814679	100.0
GOTERM_BP_FAT	GO:0045184~establishment of protein localization	8	2.7586206896551726	0.9835584276068171	781155, 791945, 796279, 809539, 794086, 826723, 825805, 797086	238	769	13528	0.5913168908655789	1.0	0.9999998934563948	100.0
GOTERM_BP_FAT	GO:0008104~protein localization	9	3.103448275862069	0.9888585323363294	781155, 791945, 789638, 796279, 809539, 794086, 826723, 825805, 797086	238	882	13528	0.5800034299434059	1.0	0.999999973579004	100.0
Annotation Cluster 132	Enrichment Score: 0.011709297459217026
Category	Term	Count	%	PValue	Genes	List Total	Pop Hits	Pop Total	Fold Enrichment	Bonferroni	Benjamini	FDR
SP_PIR_KEYWORDS	rna-binding	6	2.0689655172413794	0.9068995706671302	795278, 815676, 810288, 815024, 778002, 796149	287	540	19235	0.7446767324816106	1.0	0.9984742697032108	99.99999999999903
GOTERM_BP_FAT	GO:0006397~mRNA processing	3	1.0344827586206897	0.9779810454622332	795278, 815676, 796149	238	321	13528	0.5312180947145213	1.0	0.9999997604641621	100.0
GOTERM_BP_FAT	GO:0016071~mRNA metabolic process	3	1.0344827586206897	0.9897337518648144	795278, 815676, 796149	238	370	13528	0.460867590279355	1.0	0.9999999790628773	100.0
GOTERM_MF_FAT	GO:0003723~RNA binding	6	2.0689655172413794	0.9960848778208227	795278, 815676, 810288, 815024, 778002, 796149	229	718	12983	0.47376871708165574	1.0	0.9999999997543938	100.0
GOTERM_BP_FAT	GO:0006396~RNA processing	3	1.0344827586206897	0.9994225657399338	795278, 815676, 796149	238	547	13528	0.3117385894028544	1.0	0.9999999999995617	100.0
Annotation Cluster 133	Enrichment Score: 0.01017078240977148
Category	Term	Count	%	PValue	Genes	List Total	Pop Hits	Pop Total	Fold Enrichment	Bonferroni	Benjamini	FDR
GOTERM_BP_FAT	GO:0022402~cell cycle process	6	2.0689655172413794	0.9722055990301703	776417, 807471, 825545, 791945, 815024, 825527	238	565	13528	0.6036141890384472	1.0	0.9999994540891267	100.0
GOTERM_BP_FAT	GO:0022403~cell cycle phase	4	1.3793103448275863	0.9778365465729166	776417, 791945, 815024, 825527	238	414	13528	0.5491819916372346	1.0	0.999999763211933	100.0
GOTERM_BP_FAT	GO:0000279~M phase	3	1.0344827586206897	0.9805353828880774	776417, 815024, 825527	238	329	13528	0.5183009373962351	1.0	0.9999998418691041	100.0
Annotation Cluster 134	Enrichment Score: 0.006851298508085688
Category	Term	Count	%	PValue	Genes	List Total	Pop Hits	Pop Total	Fold Enrichment	Bonferroni	Benjamini	FDR
GOTERM_CC_FAT	GO:0005730~nucleolus	9	3.103448275862069	0.9142420426767057	772481, 782855, 784862, 786794, 819995, 820778, 817321, 823967, 799611	219	698	12782	0.7525611335714566	1.0	0.9997404268161096	99.9999999999992
GOTERM_CC_FAT	GO:0005654~nucleoplasm	7	2.413793103448276	0.9980272072282296	772481, 825545, 819995, 796149, 823221, 799611, 810743	219	882	12782	0.463216641298833	1.0	0.9999999937332764	100.0
GOTERM_CC_FAT	GO:0031981~nuclear lumen	13	4.482758620689655	0.9990669700194057	772481, 784862, 817321, 810743, 825545, 782855, 786794, 819995, 820778, 796149, 799611, 823221, 823967	219	1450	12782	0.5232750747913715	1.0	0.9999999984377193	100.0
GOTERM_CC_FAT	GO:0070013~intracellular organelle lumen	17	5.862068965517241	0.9992094964600459	772481, 784862, 780135, 793880, 817321, 810743, 825545, 782855, 786794, 819995, 820778, 799012, 796149, 812876, 799611, 823221, 823967	219	1779	12782	0.5577347080731312	1.0	0.9999999988047027	100.0
GOTERM_CC_FAT	GO:0031974~membrane-enclosed lumen	18	6.206896551724138	0.9992143533049168	772481, 784862, 780135, 793880, 817321, 773208, 810743, 825545, 782855, 786794, 819995, 820778, 799012, 796149, 812876, 799611, 823221, 823967	219	1856	12782	0.5660427491733585	1.0	0.9999999985515544	100.0
GOTERM_CC_FAT	GO:0043233~organelle lumen	17	5.862068965517241	0.9994908468854644	772481, 784862, 780135, 793880, 817321, 810743, 825545, 782855, 786794, 819995, 820778, 799012, 796149, 812876, 799611, 823221, 823967	219	1820	12782	0.5451703547593958	1.0	0.9999999994760377	100.0
Annotation Cluster 135	Enrichment Score: 0.0068171501616588115
Category	Term	Count	%	PValue	Genes	List Total	Pop Hits	Pop Total	Fold Enrichment	Bonferroni	Benjamini	FDR
SP_PIR_KEYWORDS	Apoptosis	3	1.0344827586206897	0.9784675607897927	782765, 779389, 797420	287	381	19235	0.5277236686877556	1.0	0.9999544708709298	100.0
GOTERM_BP_FAT	GO:0006915~apoptosis	6	2.0689655172413794	0.9822150468926647	776007, 782765, 786686, 814381, 779389, 797420	238	602	13528	0.566514978084257	1.0	0.9999998805391248	100.0
GOTERM_BP_FAT	GO:0012501~programmed cell death	6	2.0689655172413794	0.9840789600354318	776007, 782765, 786686, 814381, 779389, 797420	238	611	13528	0.5581702402728687	1.0	0.9999999023089255	100.0
GOTERM_BP_FAT	GO:0008219~cell death	7	2.413793103448276	0.98836365326447	776007, 782765, 786686, 814381, 779389, 797420, 819064	238	719	13528	0.553382966538493	1.0	0.9999999699985215	100.0
GOTERM_BP_FAT	GO:0016265~death	7	2.413793103448276	0.9890415154435591	776007, 782765, 786686, 814381, 779389, 797420, 819064	238	724	13528	0.5495612609684758	1.0	0.9999999741631256	100.0
Annotation Cluster 136	Enrichment Score: 0.0012621337533493214
Category	Term	Count	%	PValue	Genes	List Total	Pop Hits	Pop Total	Fold Enrichment	Bonferroni	Benjamini	FDR
GOTERM_CC_FAT	GO:0031966~mitochondrial membrane	3	1.0344827586206897	0.9917578650774894	782765, 814381, 773208	219	394	12782	0.44440581322578404	1.0	0.9999997068190484	100.0
GOTERM_CC_FAT	GO:0005740~mitochondrial envelope	3	1.0344827586206897	0.9944106228386412	782765, 814381, 773208	219	419	12782	0.4178899532481119	1.0	0.9999998960494983	100.0
GOTERM_CC_FAT	GO:0044429~mitochondrial part	4	1.3793103448275863	0.9980345864189454	782765, 814381, 793880, 773208	219	595	12782	0.3923717432178351	1.0	0.999999992407901	100.0
SP_PIR_KEYWORDS	mitochondrion	5	1.7241379310344827	0.9986200900095927	782765, 814381, 784862, 793880, 773208	287	832	19235	0.4027698673277942	1.0	0.9999999475651399	100.0
GOTERM_CC_FAT	GO:0031967~organelle envelope	4	1.3793103448275863	0.9986463352356931	782765, 814381, 777698, 773208	219	620	12782	0.37655030195905137	1.0	0.9999999969374662	100.0
GOTERM_CC_FAT	GO:0031975~envelope	4	1.3793103448275863	0.998686327282191	782765, 814381, 777698, 773208	219	622	12782	0.3753395292839419	1.0	0.9999999965529164	100.0
GOTERM_CC_FAT	GO:0005739~mitochondrion	8	2.7586206896551726	0.9995555801412116	772599, 782765, 814381, 791945, 823055, 784862, 793880, 773208	219	1087	12782	0.4295514024187891	1.0	0.9999999995560401	100.0

## Sheet: FunctionalAnnotationChart
Category	Term	Count	%	PValue	Genes	List Total	Pop Hits	Pop Total	Fold Enrichment	Bonferroni	Benjamini	FDR
SP_PIR_KEYWORDS	ion transport	24	8.275862068965518	1.9296142261042803E-5	790880, 799883, 788110, 806107, 786892, 772494, 792026, 789638, 811110, 787112, 785880, 791678, 818414, 787322, 801112, 806658, 814682, 773993, 808530, 788188, 793227, 796279, 818207, 786599	287	578	19235	2.7828749864364686	0.006462593388503857	0.0010800107604249654	0.026227534785927542
SP_PIR_KEYWORDS	transmembrane	105	36.206896551724135	5.0065448354786555E-5	788446, 790880, 810440, 806107, 798459, 793441, 819290, 789638, 787112, 787322, 806658, 787106, 812898, 783444, 823079, 785351, 788110, 772494, 792026, 779698, 785880, 804104, 825585, 799184, 774120, 779611, 788188, 774344, 773943, 794302, 805445, 825335, 793125, 781155, 804961, 774193, 825805, 818414, 816165, 814682, 788840, 785377, 799883, 786892, 811645, 819668, 825085, 776160, 777748, 777609,…	287	4973	19235	1.4150804588681316	0.01668170510607203	0.002100592132051382	0.06803634089529442
SP_PIR_KEYWORDS	membrane	126	43.44827586206896	4.4723987148925514E-5	788446, 790880, 810440, 806107, 798459, 793441, 810445, 819290, 789638, 787112, 787322, 806658, 787106, 812898, 783444, 823079, 785351, 791501, 788110, 772494, 792026, 779698, 778958, 785880, 804104, 825585, 799184, 774120, 779611, 788188, 774344, 817805, 773943, 794302, 805445, 825335, 793125, 796832, 781155, 804961, 774193, 825805, 818414, 816165, 814682, 794313, 826723, 788840, 797086, 785377,…	287	6256	19235	1.3498456116274717	0.01491524490647822	0.0021444966645350894	0.06077961699619827
SP_PIR_KEYWORDS	polymorphism	204	70.34482758620689	6.914902687187713E-5	799389, 788446, 798459, 827025, 793441, 819290, 773152, 807226, 787322, 806658, 799834, 812898, 823079, 799611, 785351, 825102, 813332, 825913, 799616, 806171, 796443, 787067, 823065, 788188, 779611, 773943, 781000, 772418, 781155, 796832, 810212, 816165, 785693, 797566, 794313, 787177, 776746, 816997, 819275, 788840, 812876, 797086, 819668, 797420, 793095, 793070, 792558, 819755, 774688, 825527,…	287	11550	19235	1.1837458708538848	0.022967025139959296	0.0025783233302848485	0.09395864130098408
SP_PIR_KEYWORDS	ionic channel	16	5.517241379310345	8.934851363575894E-5	799883, 790880, 806107, 786892, 772494, 789638, 811110, 787322, 801112, 814682, 808530, 773993, 793227, 818207, 796279, 786599	287	318	19235	3.372121052746916	0.029576244782608452	0.00299774195484126	0.12138995604386027
SP_PIR_KEYWORDS	Secreted	45	15.517241379310345	1.781484097519858E-4	814029, 786686, 792681, 796832, 819577, 785151, 780912, 795138, 773152, 774193, 773892, 807148, 807226, 795496, 795665, 772599, 815309, 812816, 794767, 797566, 794313, 787177, 783444, 788840, 786153, 825872, 783108, 825085, 776858, 817129, 786635, 793095, 774688, 787067, 825548, 823065, 821855, 773943, 810662, 825137, 793023, 810689, 825949, 790548, 810972	287	1689	19235	1.7856369251335245	0.05810662242701348	0.005427327469842647	0.2418992808868703
GOTERM_MF_FAT	GO:0005509~calcium ion binding	36	12.413793103448276	1.1052858217214778E-5	805445, 772481, 772418, 793125, 785151, 827025, 820444, 775941, 822626, 787112, 777544, 795665, 825839, 792321, 814682, 773993, 814381, 791945, 812816, 787106, 793227, 794313, 796279, 818207, 819275, 799012, 786599, 782387, 783108, 776160, 818372, 788188, 808530, 773943, 807542, 790548	229	919	12983	2.2208875225111786	0.00550022479958745	0.00550022479958745	0.01591091656268917
SP_PIR_KEYWORDS	Symport	9	3.103448275862069	2.5473591829281355E-4	806658, 794299, 788110, 781155, 819668, 792026, 787112, 785880, 818414	287	111	19235	5.434127507298239	0.0820406514645673	0.006563150287322683	0.34572710857324607
SP_PIR_KEYWORDS	cell membrane	54	18.620689655172416	2.44181947405942E-4	790880, 806107, 798459, 792681, 819290, 780001, 803024, 795665, 787322, 813799, 812898, 803161, 823079, 791501, 772494, 779698, 817129, 778958, 780961, 804104, 801112, 794299, 799184, 787707, 817805, 773943, 805445, 796832, 809539, 774193, 773892, 807148, 821809, 775965, 794313, 796279, 818207, 786599, 788840, 797086, 799883, 819668, 811645, 777748, 800661, 777609, 793095, 782243, 774688, 799904,…	287	2194	19235	1.6495573928261749	0.0787788507500431	0.0068146039676854064	0.3314252961250874
UP_SEQ_FEATURE	transmembrane region	105	36.206896551724135	3.826279248005195E-5	788446, 790880, 810440, 806107, 798459, 793441, 819290, 789638, 787112, 787322, 806658, 787106, 812898, 783444, 823079, 785351, 788110, 772494, 792026, 779698, 785880, 804104, 825585, 799184, 774120, 779611, 788188, 774344, 773943, 794302, 805445, 825335, 793125, 781155, 804961, 774193, 825805, 818414, 816165, 814682, 788840, 785377, 799883, 786892, 811645, 819668, 825085, 776160, 777748, 777609,…	287	4911	19113	1.4238568469985249	0.040886161048603986	0.006933436255698089	0.061107521755676686
UP_SEQ_FEATURE	disulfide bond	68	23.448275862068964	5.986999214721909E-5	817439, 806107, 807471, 785151, 819290, 780001, 803024, 780912, 781436, 773152, 807226, 795665, 787322, 794746, 812816, 787106, 812898, 803161, 823079, 802013, 817129, 804104, 787067, 801112, 823065, 821855, 825548, 799184, 775109, 774120, 817805, 773943, 810689, 794302, 790548, 814029, 825335, 793125, 796832, 795138, 774193, 807148, 821809, 795496, 792321, 815309, 794767, 797566, 794313, 823746,…	287	2819	19113	1.6064262786245154	0.06323245966158342	0.009288042431823906	0.09559979347421033
GOTERM_CC_FAT	GO:0044459~plasma membrane part	62	21.379310344827587	4.69875869833502E-5	790880, 817439, 798459, 792681, 807471, 793441, 819290, 780001, 775941, 781436, 810548, 787322, 806658, 787106, 813799, 772494, 779698, 792026, 778958, 780961, 785880, 801112, 794299, 799184, 779611, 774120, 787707, 796832, 781155, 811110, 809539, 795138, 774193, 773892, 807148, 818414, 791678, 775965, 814682, 815309, 794313, 796279, 823746, 799154, 818792, 786599, 788840, 797086, 799883, 786892,…	219	2203	12782	1.6426002731849676	0.013024285055453944	0.013024285055453944	0.06207655103287468
UP_SEQ_FEATURE	sequence variant	209	72.06896551724138	2.0942218231080509E-4	799389, 788446, 817439, 798459, 827025, 793441, 819290, 773152, 807226, 787322, 806658, 799834, 812898, 823079, 799611, 785351, 825102, 813332, 825913, 799616, 806171, 796443, 787067, 823065, 788188, 779611, 773943, 781000, 772418, 781155, 796832, 810212, 816165, 785693, 794313, 797566, 787177, 776746, 816997, 819275, 788840, 812876, 797086, 819668, 797420, 793095, 793070, 792558, 819755, 774688,…	287	11992	19113	1.160650944997013	0.2042765105825034	0.028158876502756947	0.3340290519434408
SP_PIR_KEYWORDS	synapse	11	3.793103448275862	0.0013555571211897443	787322, 799883, 801112, 817439, 779611, 772494, 792026, 797650, 799154, 795138, 786599	287	213	19235	3.461173545337063	0.3660442854682884	0.03203121708198653	1.827065561556318
INTERPRO	IPR003961:Fibronectin, type III	13	4.482758620689655	5.800577919324746E-5	792681, 793441, 825085, 786635, 777609, 812024, 777544, 780355, 803882, 819999, 823746, 788840, 786153	268	190	16659	4.253083267871171	0.03633230689553002	0.03633230689553002	0.08635513542532003
GOTERM_CC_FAT	GO:0005886~plasma membrane	89	30.689655172413794	3.7786801960606954E-4	790880, 817439, 806107, 807471, 798459, 792681, 793441, 819290, 780001, 775941, 781436, 803024, 810548, 795665, 787322, 782765, 806658, 787106, 813799, 812898, 803161, 785351, 791501, 772494, 792026, 779698, 817129, 796443, 778958, 780961, 785880, 804104, 801112, 794299, 799184, 779611, 774120, 787707, 817805, 773943, 781000, 805445, 796832, 781155, 811110, 809539, 795138, 774193, 773892, 791678,…	219	3777	12782	1.3753008778197284	0.10007612349008521	0.051356823399907214	0.4982039661942217
SMART	SM00060:FN3	13	4.482758620689655	3.48567994029792E-4	792681, 793441, 825085, 786635, 777609, 812024, 777544, 780355, 803882, 819999, 823746, 788840, 786153	179	190	9079	3.4703616583357837	0.052933613397296075	0.052933613397296075	0.41826675481644315
SP_PIR_KEYWORDS	cell junction	15	5.172413793103448	0.0027622205766732943	799883, 817439, 772494, 792026, 779698, 777748, 795138, 792558, 780961, 787322, 801112, 779611, 797650, 799154, 786599	287	399	19235	2.5195829294490584	0.6052056553050057	0.06007890907582203	3.6902794036977937
GOTERM_CC_FAT	GO:0005887~integral to plasma membrane	36	12.413793103448276	9.421102128400789E-4	798459, 807471, 781155, 793441, 819290, 780001, 811110, 774193, 773892, 818414, 791678, 787322, 814682, 815309, 787106, 813799, 786599, 788840, 799883, 786892, 772494, 781063, 819668, 800661, 785880, 774688, 799904, 782771, 801112, 794299, 799184, 774120, 808530, 819999, 803882, 787707	219	1188	12782	1.7686453576864534	0.23123707227401757	0.08392546526125622	1.2378655475821176
GOTERM_CC_FAT	GO:0031226~intrinsic to plasma membrane	36	12.413793103448276	0.0013948494921477588	798459, 807471, 781155, 793441, 819290, 780001, 811110, 774193, 773892, 818414, 791678, 787322, 814682, 815309, 787106, 813799, 786599, 788840, 799883, 786892, 772494, 781063, 819668, 800661, 785880, 774688, 799904, 782771, 801112, 794299, 799184, 774120, 808530, 819999, 803882, 787707	219	1215	12782	1.7293421275156435	0.3225602586709341	0.09276944699376566	1.8276800130350046
GOTERM_CC_FAT	GO:0005576~extracellular region	52	17.93103448275862	0.001845768938299133	786686, 792681, 793441, 785151, 780912, 773152, 807226, 795665, 812816, 783444, 825872, 776858, 817129, 787067, 825548, 823065, 821855, 773943, 810662, 810689, 790548, 814029, 825335, 796832, 819577, 811110, 809539, 795138, 774193, 773892, 807148, 795496, 772599, 815309, 823055, 794767, 797566, 794313, 787177, 788840, 786153, 783108, 825085, 786635, 793095, 774688, 825137, 793023, 799169, 825949,…	219	2010	12782	1.5099479770099276	0.40276545902790684	0.09795338022301292	2.4118859075531907
GOTERM_CC_FAT	GO:0044456~synapse part	12	4.137931034482759	0.003334380842740553	787322, 799883, 801112, 817439, 814682, 772494, 792026, 780001, 785288, 799154, 786599, 787025	219	246	12782	2.847087648958681	0.6061742340132004	0.10995284607825195	4.317776994068012
SP_PIR_KEYWORDS	transport	39	13.448275862068964	0.005568639316177767	790880, 810440, 806107, 781155, 811110, 789638, 787112, 825805, 818414, 791678, 787322, 806658, 782765, 814682, 773993, 793227, 818207, 796279, 826723, 786599, 797086, 785377, 799883, 772995, 788110, 786892, 772494, 819668, 792026, 777698, 785880, 801112, 794299, 788188, 808530, 817805, 794086, 819064, 810972	287	1670	19235	1.5651588808445827	0.8468430197272919	0.11065339876450819	7.3100680084438485
SP_PIR_KEYWORDS	developmental protein	22	7.586206896551724	0.006425113139832694	780495, 799616, 785151, 815024, 776160, 797420, 773152, 777698, 810743, 772599, 821855, 794746, 787707, 794767, 797566, 823746, 819995, 818207, 823079, 789275, 825949, 782923	287	779	19235	1.8927598591958779	0.8853422018786323	0.1133654630631814	8.38940666599175
COG_ONTOLOGY	Cell division and chromosome partitioning	6	2.0689655172413794	0.013357332498881682	797753, 809283, 797420, 818795, 775965, 825102	28	106	1950	3.9420485175202153	0.11398916289734229	0.11398916289734229	7.447073094277856
SP_PIR_KEYWORDS	phosphoprotein	130	44.827586206896555	0.006232860665223007	788446, 799389, 772481, 810440, 810445, 793441, 827025, 819290, 820444, 777544, 810548, 807226, 787106, 799834, 812898, 775547, 799611, 823967, 813332, 791501, 825913, 806171, 792309, 796443, 778958, 785880, 804104, 788188, 778002, 774344, 825335, 817491, 825805, 818414, 788226, 772599, 816165, 785693, 814682, 783165, 823055, 794313, 826725, 810297, 799154, 817113, 776746, 812876, 788840, 797086,…	287	7263	19235	1.1996031626097816	0.8776408843396609	0.11624568193349105	8.148146288664881
GOTERM_MF_FAT	GO:0005216~ion channel activity	17	5.862068965517241	0.0013147972355587838	790880, 799883, 806107, 786892, 807471, 772494, 789638, 811110, 787322, 801112, 814682, 808530, 773993, 793227, 818207, 796279, 786599	229	386	12983	2.4969002420978805	0.4813445595741842	0.1230480713532156	1.8762502146201454
SP_PIR_KEYWORDS	Sodium	7	2.413793103448276	0.007787903491798727	790880, 788110, 806107, 792026, 787112, 785880, 818414	287	116	19235	4.044365012615644	0.927703403756768	0.12308824355217163	10.082834345544489
SP_PIR_KEYWORDS	Sodium transport	7	2.413793103448276	0.007787903491798727	790880, 788110, 806107, 792026, 787112, 785880, 818414	287	116	19235	4.044365012615644	0.927703403756768	0.12308824355217163	10.082834345544489
GOTERM_CC_FAT	GO:0030054~cell junction	19	6.551724137931035	0.003327326000898024	799883, 817439, 772494, 779698, 792026, 777748, 778958, 792558, 795138, 780961, 810548, 807148, 787322, 801112, 779611, 797650, 799154, 818792, 786599	219	518	12782	2.140812044921634	0.6053957073202836	0.12439379742263235	4.308826296091106
SP_PIR_KEYWORDS	cleavage on pair of basic residues	11	3.793103448275862	0.007569971940601895	787067, 814029, 817439, 786686, 825335, 785151, 787106, 797566, 809539, 793023, 807226	287	271	19235	2.7204057754863262	0.9221667519484573	0.12574067899612862	9.813991366450182
SP_PIR_KEYWORDS	calcium transport	6	2.0689655172413794	0.008753624625843504	808530, 788188, 793227, 818207, 796279, 787112	287	85	19235	4.730887476941997	0.9478779217978982	0.13122803813382777	11.265248839378772
GOTERM_MF_FAT	GO:0022803~passive transmembrane transporter activity	17	5.862068965517241	0.0025937031854183167	790880, 799883, 806107, 786892, 807471, 772494, 789638, 811110, 787322, 801112, 814682, 808530, 773993, 793227, 818207, 796279, 786599	229	413	12983	2.333664633050319	0.726359275614495	0.13410640793614015	3.6698081437450902
GOTERM_MF_FAT	GO:0022836~gated channel activity	15	5.172413793103448	0.0011595905450805222	799883, 790880, 806107, 786892, 772494, 789638, 811110, 787322, 801112, 814682, 808530, 793227, 818207, 796279, 786599	229	310	12983	2.7432737005212	0.43952544350953293	0.13475524468429545	1.6564840371834366
GOTERM_CC_FAT	GO:0045202~synapse	15	5.172413793103448	0.0031267687885105713	799883, 817439, 772494, 792026, 780001, 795138, 787322, 801112, 814682, 779611, 785288, 797650, 799154, 786599, 787025	219	355	12782	2.4661393015628015	0.5826103950431952	0.1355160429206257	4.054049130770865
GOTERM_MF_FAT	GO:0042802~identical protein binding	24	8.275862068965518	8.906167259423873E-4	781000, 824057, 791501, 825913, 827025, 789421, 811645, 825085, 779698, 817129, 777748, 809539, 793880, 775288, 791678, 821855, 779389, 794313, 797566, 786794, 823746, 819995, 799154, 781033	229	640	12983	2.1260371179039304	0.35892945067391224	0.13774588569850854	1.2745433704678288
GOTERM_MF_FAT	GO:0022838~substrate specific channel activity	17	5.862068965517241	0.0017955560047534526	790880, 799883, 806107, 786892, 807471, 772494, 789638, 811110, 787322, 801112, 814682, 808530, 773993, 793227, 818207, 796279, 786599	229	398	12983	2.4216168177130193	0.5921222589980228	0.13883110640400487	2.554087814024286
GOTERM_MF_FAT	GO:0015267~channel activity	17	5.862068965517241	0.002533075251515239	790880, 799883, 806107, 786892, 807471, 772494, 789638, 811110, 787322, 801112, 814682, 808530, 773993, 793227, 818207, 796279, 786599	229	412	12983	2.339328867596558	0.717932300711671	0.1463218425667182	3.5854760908953565
GOTERM_MF_FAT	GO:0042803~protein homodimerization activity	15	5.172413793103448	0.0023517406081722987	781000, 824057, 791501, 825913, 827025, 789421, 811645, 825085, 793880, 775288, 791678, 821855, 797566, 786794, 819995	229	334	12983	2.546152237010695	0.6911503334170965	0.15451339042533707	3.33283359358979
GOTERM_MF_FAT	GO:0015293~symporter activity	10	3.4482758620689653	6.944945908807462E-4	806658, 794299, 788110, 781155, 819668, 792026, 787112, 785880, 785377, 818414	229	137	12983	4.138271762343416	0.2929636472694608	0.15914546279957598	0.9951818474536411
GOTERM_CC_FAT	GO:0016021~integral to membrane	110	37.93103448275862	0.006158363302834519	788446, 790880, 810440, 806107, 798459, 793441, 819290, 789638, 787112, 787322, 806658, 787106, 812898, 783444, 823079, 785351, 788110, 772494, 792026, 779698, 785880, 804104, 825585, 799184, 774120, 779611, 788188, 774344, 773943, 794302, 805445, 825335, 793125, 781155, 804961, 774193, 825805, 818414, 816165, 814682, 788840, 785377, 799883, 786892, 811645, 819668, 825085, 776160, 777748, 777609,…	219	5297	12782	1.21204127778022	0.8215587354309746	0.17427998790109367	7.839148878379021
SP_PIR_KEYWORDS	neuropeptide	4	1.3793103448275863	0.01498779786166937	817439, 786686, 780001, 793023	287	35	19235	7.659532105525137	0.9937427843438088	0.1979702396865799	18.558306423630277
GOTERM_MF_FAT	GO:0008509~anion transmembrane transporter activity	9	3.103448275862069	0.0044163462730829805	799883, 801112, 810440, 806658, 788110, 773993, 789638, 785880, 791678	229	147	12983	3.4710810088227433	0.8901497760954424	0.1981740737098574	6.173244193128269
SP_PIR_KEYWORDS	cytoskeleton	18	6.206896551724138	0.01474046700256824	792309, 820444, 789638, 817129, 778958, 784889, 792558, 777698, 775288, 810548, 825527, 775965, 778735, 797650, 818792, 776746, 786009, 816651	287	636	19235	1.89681809217014	0.9931920410167164	0.20292209698866415	18.279880268142556
GOTERM_CC_FAT	GO:0034702~ion channel complex	10	3.4482758620689653	0.008603343307600743	790880, 787322, 799883, 801112, 814682, 786892, 773993, 811110, 789638, 796279	219	205	12782	2.847087648958681	0.9102491547038423	0.2142147819171345	10.790760951809498
GOTERM_MF_FAT	GO:0046873~metal ion transmembrane transporter activity	14	4.827586206896552	0.0053167966487707415	790880, 788110, 806107, 786892, 807471, 811110, 787322, 814682, 788188, 808530, 793227, 818207, 796279, 786599	229	328	12983	2.419879646394717	0.9300629393333721	0.21481246262057718	7.387561903299289
INTERPRO	IPR008957:Fibronectin, type III-like fold	11	3.793103448275862	7.87258652218004E-4	780355, 792681, 819999, 803882, 825085, 777609, 786635, 823746, 812024, 788840, 777544	268	184	16659	3.7161137248539906	0.39496491599681205	0.22215998817032556	1.166100010751736
GOTERM_CC_FAT	GO:0031224~intrinsic to membrane	112	38.62068965517241	0.009912348955397318	788446, 790880, 810440, 806107, 798459, 810445, 793441, 819290, 789638, 787112, 787322, 806658, 787106, 812898, 783444, 823079, 785351, 788110, 772494, 792026, 779698, 785880, 804104, 825585, 799184, 774120, 779611, 788188, 774344, 773943, 794302, 805445, 825335, 793125, 781155, 804961, 774193, 825805, 818414, 816165, 814682, 788840, 785377, 799883, 786892, 811645, 819668, 825085, 776160, 777748,…	219	5485	12782	1.1917799894273715	0.937920728531147	0.2232739447670702	12.334855601063898
GOTERM_MF_FAT	GO:0015276~ligand-gated ion channel activity	8	2.7586206896551726	0.007084956440764639	790880, 787322, 799883, 801112, 806107, 808530, 772494, 786599	229	127	12983	3.571295946085342	0.9712171854977804	0.255963162335647	9.729605462794865
GOTERM_MF_FAT	GO:0022834~ligand-gated channel activity	8	2.7586206896551726	0.007084956440764639	790880, 787322, 799883, 801112, 806107, 808530, 772494, 786599	229	127	12983	3.571295946085342	0.9712171854977804	0.255963162335647	9.729605462794865
SP_PIR_KEYWORDS	microtubule	9	3.103448275862069	0.02258908731107616	797753, 806171, 785288, 776746, 784889, 777698, 775288, 816651, 775965	287	231	19235	2.6112041268835693	0.9995366238468301	0.2644074075007552	26.698718312707758
GOTERM_MF_FAT	GO:0008017~microtubule binding	6	2.0689655172413794	0.008618895794032504	785288, 773315, 776746, 777698, 775288, 775965	229	72	12983	4.724526928675401	0.9866930708290372	0.26547672762681307	11.716640814690882
SP_PIR_KEYWORDS	metalloprotease	7	2.413793103448276	0.025555604156290733	825335, 785151, 814519, 812816, 795496, 807226, 786153	287	151	19235	3.1069294136649974	0.9998331320535262	0.2670324512689506	29.665865101633027
SP_PIR_KEYWORDS	egf-like domain	9	3.103448275862069	0.022067493618158282	794746, 825335, 796832, 785151, 776160, 794313, 793095, 774193, 821809	287	230	19235	2.622557188304802	0.999445649498994	0.26831466299188733	26.165179042878584
GOTERM_MF_FAT	GO:0005261~cation channel activity	12	4.137931034482759	0.009353697236906426	790880, 787322, 814682, 806107, 786892, 808530, 807471, 793227, 811110, 818207, 796279, 786599	229	275	12983	2.473934100833664	0.9908083624735987	0.26848001977890146	12.65400015014273
INTERPRO	IPR002331:Pancreatic lipase	3	1.0344827586206897	0.001503200127318197	780912, 787177, 825137	268	4	16659	46.62033582089552	0.6170164419845727	0.2737936481866826	2.215538622053459
SP_PIR_KEYWORDS	cell adhesion	13	4.482758620689655	0.024455946944511888	805445, 825335, 815759, 793441, 792309, 776160, 817129, 792558, 810548, 821809, 818372, 787106, 773943	287	422	19235	2.0646250639892996	0.9997562449474867	0.2738327173658297	28.579202416332027
SP_PIR_KEYWORDS	chloride	5	1.7241379310344827	0.02553574423427362	799883, 801112, 773993, 827025, 789638	287	75	19235	4.4680603948896636	0.9998319854425527	0.27523362929560413	29.64637643572532
GOTERM_MF_FAT	GO:0043167~ion binding	93	32.068965517241374	0.008377683370074239	790880, 772481, 806107, 827025, 785151, 820444, 789638, 775941, 787112, 794042, 777544, 795665, 807226, 794746, 782765, 806658, 814381, 773993, 814519, 812816, 787106, 799834, 799611, 774077, 791501, 788110, 825913, 792309, 792026, 778958, 780961, 785880, 810146, 817321, 801112, 788188, 774120, 815516, 778002, 817805, 818485, 773943, 790581, 781033, 790548, 820658, 805445, 824057, 825335, 772418,…	229	4241	12983	1.2432379279419352	0.9849755097356458	0.2759745592632238	11.406899915213952
GOTERM_CC_FAT	GO:0005626~insoluble fraction	24	8.275862068965518	0.016401946252872446	790880, 799883, 779118, 791501, 807471, 793125, 781155, 819668, 803170, 792026, 789638, 811110, 804961, 809539, 793070, 785880, 773892, 818414, 794299, 794746, 791945, 797650, 786599, 819064	219	839	12782	1.6695674890198704	0.990088774838195	0.28077257575931913	19.631664905766534
GOTERM_CC_FAT	GO:0043204~perikaryon	4	1.3793103448275863	0.014154003295325	791501, 806658, 786686, 785288	219	30	12782	7.782039573820395	0.9812615984644462	0.2821048073978005	17.170202867602868
GOTERM_CC_FAT	GO:0042995~cell projection	21	7.241379310344828	0.01581693986499911	786686, 788110, 807471, 806171, 772494, 819290, 789638, 780001, 811110, 796443, 809539, 784889, 777698, 810548, 806658, 814682, 785288, 823746, 818207, 810689, 816651	219	697	12782	1.7584953125921268	0.9883003709205482	0.28977189629135514	18.99768541020681
UP_SEQ_FEATURE	domain:PLAT	4	1.3793103448275863	0.0036114994587798425	807471, 780912, 787177, 825137	287	21	19113	12.684917869586858	0.9806928156035858	0.3015163130029028	5.615974012895708
GOTERM_CC_FAT	GO:0030424~axon	8	2.7586206896551726	0.019244551128790158	786686, 814682, 772494, 819290, 780001, 785288, 823746, 777698	219	159	12782	2.936618707102036	0.9955797831646072	0.30332605015354086	22.64746429812189
UP_SEQ_FEATURE	compositionally biased region:Poly-Gly	12	4.137931034482759	0.0040134913438717	814029, 824057, 814682, 816251, 792309, 812898, 785880, 786599, 810743, 822159, 789275, 804104	287	286	19113	2.794230160083819	0.9875685983164706	0.3062387985403411	6.222456210162108
SP_PIR_KEYWORDS	Lectin	7	2.413793103448276	0.03179647874243251	782387, 792321, 807471, 793125, 783108, 781436, 773943	287	159	19235	2.9506059211535516	0.9999807337576804	0.3122876971525952	35.54834877779853
SP_PIR_KEYWORDS	calmodulin-binding	6	2.0689655172413794	0.033621654536859724	772481, 791945, 778958, 808647, 776746, 777544	287	120	19235	3.3510452961672477	0.9999897798856556	0.3182132996656498	37.18051199387372
GOTERM_MF_FAT	GO:0019955~cytokine binding	7	2.413793103448276	0.012419981966698492	782771, 799184, 792681, 819999, 825085, 777609, 807148	229	109	12983	3.6409198349425096	0.9980430722898657	0.32278990417652365	16.46647987511217
UP_SEQ_FEATURE	domain:Fibronectin type-III 1	8	2.7586206896551726	0.0036016754972813827	780355, 819999, 803882, 825085, 777609, 786635, 823746, 788840	287	131	19113	4.0669202329973135	0.980484012288889	0.3254113131606916	5.601106753046792
GOTERM_CC_FAT	GO:0005929~cilium	7	2.413793103448276	0.023123053752661854	807471, 806171, 811110, 818207, 784889, 810689, 816651	219	129	12782	3.1671091288803934	0.9985367413105227	0.33498327246741944	26.593727574132075
UP_SEQ_FEATURE	domain:Fibronectin type-III 2	8	2.7586206896551726	0.0034522838143970294	780355, 819999, 803882, 825085, 777609, 786635, 823746, 788840	287	130	19113	4.0982042347896	0.9770160252584484	0.34243888048095117	5.374751606072792
SP_PIR_KEYWORDS	cGMP	3	1.0344827586206897	0.03841806754689917	811110, 826725, 808647	287	21	19235	9.574415131906422	0.9999980795854552	0.34597644994709276	41.288970964340464
SP_PIR_KEYWORDS	palmitate	8	2.7586206896551726	0.039891324687916806	772494, 789710, 780001, 809539, 776746, 810689, 774688, 791678	287	213	19235	2.5172171238815007	0.9999988527651077	0.34782501653191256	42.50003308595518
GOTERM_MF_FAT	GO:0031402~sodium ion binding	7	2.413793103448276	0.017108904214659784	790880, 788110, 806107, 792026, 787112, 785880, 818414	229	117	12983	3.3919680513566974	0.9998179482072045	0.34985571693482953	21.998125870541863
GOTERM_MF_FAT	GO:0046872~metal ion binding	89	30.689655172413794	0.01804925022854857	790880, 772481, 806107, 827025, 785151, 820444, 775941, 787112, 794042, 777544, 795665, 807226, 794746, 782765, 806658, 814381, 773993, 814519, 812816, 787106, 799834, 799611, 774077, 791501, 788110, 825913, 792309, 792026, 778958, 780961, 785880, 810146, 817321, 788188, 774120, 815516, 778002, 817805, 818485, 773943, 790581, 781033, 790548, 820658, 805445, 824057, 825335, 772418, 793125, 783980,…	229	4140	12983	1.2187910047887265	0.9998870819596367	0.3513112753863339	23.06560427487192
GOTERM_CC_FAT	GO:0009897~external side of plasma membrane	8	2.7586206896551726	0.026576714664255943	790880, 814682, 792681, 819999, 796832, 794313, 781436, 807148	219	170	12782	2.7466022025248455	0.9994552679854227	0.3572963611100781	29.950232673771502
GOTERM_MF_FAT	GO:0008376~acetylgalactosaminyltransferase activity	4	1.3793103448275863	0.016728757966558074	782387, 816165, 792321, 793125	229	31	12983	7.3153965347232	0.9997792018756549	0.3579354320926027	21.5626856659244
SP_PIR_KEYWORDS	differentiation	13	4.482758620689655	0.04348255683359155	780495, 785151, 815024, 797420, 773152, 777698, 772599, 821855, 794746, 787707, 797566, 818207, 823746	287	460	19235	1.8940690804423572	0.9999996743039596	0.36405646014762194	45.35584078216739
GOTERM_MF_FAT	GO:0043169~cation binding	90	31.03448275862069	0.0163812305683328	790880, 772481, 806107, 827025, 785151, 820444, 775941, 787112, 794042, 777544, 795665, 807226, 794746, 782765, 806658, 814381, 773993, 814519, 812816, 787106, 799834, 799611, 774077, 791501, 788110, 825913, 792309, 792026, 778958, 780961, 785880, 810146, 817321, 788188, 774120, 815516, 778002, 817805, 818485, 773943, 790581, 781033, 790548, 820658, 805445, 824057, 825335, 772418, 793125, 783980,…	229	4179	12983	1.2209832694351357	0.9997366235902635	0.36737964778072163	21.162630747946043
SP_PIR_KEYWORDS	receptor	33	11.379310344827587	0.04673131026273869	825335, 792681, 798459, 819290, 780001, 781436, 803024, 774193, 807148, 787106, 813799, 823746, 812898, 786599, 788840, 799883, 772494, 781063, 811645, 825085, 800661, 777609, 782243, 799904, 804104, 782771, 799184, 774120, 808530, 803882, 819999, 787707, 773943	287	1583	19235	1.3971509131208992	0.999999896163397	0.36836359023672394	47.825527080208275
GOTERM_MF_FAT	GO:0004896~cytokine receptor activity	5	1.7241379310344827	0.015707665591595782	792681, 819999, 825085, 777609, 807148	229	55	12983	5.1540293767368	0.9996293812978677	0.3716925693170289	20.381847200965296
SP_PIR_KEYWORDS	growth factor	6	2.0689655172413794	0.046159242972335444	814029, 821855, 817129, 797566, 793095, 774193	287	131	19235	3.069659813282975	0.9999998729735352	0.3731359572912216	47.39828754320645
GOTERM_CC_FAT	GO:0005875~microtubule associated complex	6	2.0689655172413794	0.030311467427369267	806171, 792541, 785288, 784889, 777698, 816651	219	102	12782	3.4332527531560566	0.9998136195042	0.37941678397009426	33.41988513879076
SP_PIR_KEYWORDS	chloride channel	4	1.3793103448275863	0.050651180034509816	799883, 801112, 773993, 789638	287	56	19235	4.787207565953211	0.999999973993985	0.38438725024674814	50.667645935696434
SP_PIR_KEYWORDS	kinase	17	5.862068965517241	0.05293038348420465	799389, 772481, 781063, 792309, 809283, 810576, 785330, 794042, 777544, 773208, 817973, 774120, 803882, 826725, 788840, 823967, 785351	287	688	19235	1.6560398265942793	0.9999999884036921	0.38972981181804267	52.253541913083815
GOTERM_CC_FAT	GO:0044421~extracellular region part	25	8.620689655172415	0.03774136933139513	814029, 786686, 819577, 793441, 796832, 780912, 774193, 773892, 795665, 807226, 812816, 794767, 794313, 797566, 787177, 783108, 817129, 793095, 787067, 821855, 810689, 825949, 810972, 790548, 807542	219	960	12782	1.5199296042617958	0.9999782020125342	0.40018153857170824	39.854883462403365
GOTERM_CC_FAT	GO:0009986~cell surface	12	4.137931034482759	0.03651677469091563	790880, 814682, 774120, 792681, 819999, 796832, 825085, 794313, 823746, 781436, 774193, 807148	219	348	12782	2.012596441505275	0.9999689172079458	0.4048505985629147	38.835474359158894
KEGG_PATHWAY	hsa04012:ErbB signaling pathway	6	2.0689655172413794	0.018396389135740657	792309, 809283, 775941, 793095, 785330, 774193	91	87	5085	3.85373247442213	0.8750177046329034	0.4054174980924343	18.980436995902284
SP_PIR_KEYWORDS	cGMP binding	2	0.6896551724137931	0.05816597544420449	811110, 826725	287	4	19235	33.51045296167248	0.999999998199512	0.41132080145155736	55.71937045085193
SP_PIR_KEYWORDS	Protease	13	4.482758620689655	0.06005275675363084	813332, 825335, 785151, 822626, 807226, 795496, 775109, 783165, 812816, 814519, 775547, 799169, 786153	287	484	19235	1.800148299593976	0.9999999990821562	0.41348905320681884	56.910146693280495
GOTERM_CC_FAT	GO:0005624~membrane fraction	22	7.586206896551724	0.03590348554817119	790880, 799883, 779118, 791501, 807471, 793125, 781155, 819668, 792026, 811110, 804961, 809539, 793070, 785880, 773892, 818414, 794299, 794746, 791945, 797650, 786599, 819064	219	809	12782	1.5871897771079917	0.9999628787105515	0.41544919089900123	38.31896414483722
KEGG_PATHWAY	hsa04080:Neuroactive ligand-receptor interaction	11	3.793103448275862	0.01432226625512523	799883, 801112, 798459, 772494, 825085, 819290, 787707, 813799, 780001, 786599, 799904	91	256	5085	2.4010559752747254	0.8012468791034867	0.4164142855646118	15.085727531186677
SP_PIR_KEYWORDS	calcium channel	4	1.3793103448275863	0.06235736651338099	808530, 793227, 818207, 796279	287	61	19235	4.39481350317016	0.9999999995977017	0.4177443571006404	58.3243616073925
GOTERM_BP_FAT	GO:0006820~anion transport	9	3.103448275862069	0.0036927967648793356	799883, 810440, 806658, 788110, 819668, 792026, 789638, 785880, 791678	238	143	13528	3.5773638126579304	0.9974863126238649	0.4196838454931331	6.0148774177651525
KEGG_PATHWAY	hsa04270:Vascular smooth muscle contraction	6	2.0689655172413794	0.04750512482616133	814682, 786892, 826725, 809539, 777544, 795665	91	112	5085	2.9935243328100474	0.9957084266617138	0.42022210403676086	42.40410774779302
KEGG_PATHWAY	hsa05412:Arrhythmogenic right ventricular cardiomyopathy (ARVC)	5	1.7241379310344827	0.044865029409331285	825545, 793227, 787106, 796279, 810548	91	76	5085	3.6762579525737418	0.994148710524891	0.43517118716690273	40.56828776153449
KEGG_PATHWAY	hsa04916:Melanogenesis	6	2.0689655172413794	0.030223723945719715	787067, 825545, 817129, 804961, 809539, 825949	91	99	5085	3.3866133866133867	0.9678475382656865	0.43609964022620795	29.38261762684111
GOTERM_CC_FAT	GO:0005615~extracellular space	19	6.551724137931035	0.04533887683640427	814029, 786686, 796832, 783108, 817129, 780912, 793095, 774193, 773892, 795665, 787067, 821855, 794767, 797566, 794313, 787177, 810689, 807542, 810972	219	685	12782	1.6188914441889144	0.9999976125342869	0.44479714803912374	45.8365269916966
GOTERM_CC_FAT	GO:0000267~cell fraction	27	9.310344827586208	0.0473836848700114	790880, 779118, 807471, 793125, 781155, 789638, 811110, 804961, 809539, 773892, 818414, 794746, 791945, 786599, 799883, 791501, 819668, 803170, 792026, 791043, 793095, 793070, 785880, 794299, 785288, 797650, 819064	219	1083	12782	1.4550905020301292	0.9999986874185723	0.44503402296412764	47.34976017889749
KEGG_PATHWAY	hsa04360:Axon guidance	7	2.413793103448276	0.026031107276616894	785964, 803882, 791945, 823746, 773152, 788840, 794302	91	129	5085	3.032200357781753	0.9478745680763148	0.4461273335014069	25.843443153081502
GOTERM_MF_FAT	GO:0015294~solute:cation symporter activity	6	2.0689655172413794	0.025887097089092342	806658, 788110, 781155, 785880, 785377, 818414	229	95	12983	3.580694093311882	0.9999979296742383	0.4483823902113865	31.44876174896577
GOTERM_BP_FAT	GO:0051094~positive regulation of developmental process	13	4.482758620689655	0.0036898149003440385	792681, 827025, 817129, 820444, 809539, 793095, 777698, 817321, 773892, 774120, 797566, 785288, 823746	238	278	13528	2.6580013300284144	0.9974741104913302	0.45015353801921687	6.010160774100415
GOTERM_BP_FAT	GO:0007205~activation of protein kinase C activity by G-protein coupled receptor protein signaling pathway	5	1.7241379310344827	0.0034841899894999416	787067, 817439, 786686, 794042, 823967	238	36	13528	7.894491129785248	0.9964728432818679	0.46606100510632087	5.684370649202297
UP_SEQ_FEATURE	region of interest:Metalloprotease	3	1.0344827586206897	0.007494129759948504	785151, 812816, 786153	287	9	19113	22.198606271777006	0.9997272311585452	0.46809953978433994	11.323032900452489
GOTERM_MF_FAT	GO:0015631~tubulin binding	6	2.0689655172413794	0.03138409715142549	785288, 773315, 776746, 777698, 775288, 775965	229	100	12983	3.401659388646288	0.9999998770733807	0.47084142588293754	36.81218285838228
KEGG_PATHWAY	hsa00561:Glycerolipid metabolism	4	1.3793103448275863	0.044609501810391326	780912, 787177, 825137, 794042	91	45	5085	4.967032967032967	0.9939707570680266	0.47212286873694476	40.38780179002918
GOTERM_MF_FAT	GO:0046983~protein dimerization activity	17	5.862068965517241	0.029587826315913755	781000, 824057, 791501, 825913, 827025, 789421, 811645, 825085, 793880, 775288, 791678, 821855, 797566, 786794, 794313, 819995, 823746	229	542	12983	1.778235227767125	0.9999996901426574	0.4787968468430005	35.10410064402918
SP_PIR_KEYWORDS	manganese	6	2.0689655172413794	0.0768840747474777	782387, 792321, 774120, 793125, 792309, 774077	287	152	19235	2.6455620759215113	0.9999999999978811	0.4808765146782491	66.29443998248452
GOTERM_MF_FAT	GO:0004806~triacylglycerol lipase activity	3	1.0344827586206897	0.03134034985072638	780912, 787177, 825137	229	16	12983	10.63018558951965	0.9999998742715666	0.48420586919339137	36.77108519235639
SP_PIR_KEYWORDS	postsynaptic cell membrane	5	1.7241379310344827	0.08177433137653836	787322, 799883, 801112, 772494, 786599	287	110	19235	3.0464048146974974	0.9999999999996444	0.49464631953106053	68.64236807991995
SP_PIR_KEYWORDS	SH2 domain	5	1.7241379310344827	0.08389169193933765	792309, 809283, 775941, 786009, 810146	287	111	19235	3.0189597262767993	0.9999999999998362	0.4957403305356368	69.61116515874164
SP_PIR_KEYWORDS	tyrosine-protein kinase	5	1.7241379310344827	0.08389169193933765	803882, 781063, 792309, 788840, 785351	287	111	19235	3.0189597262767993	0.9999999999998362	0.4957403305356368	69.61116515874164
SP_PIR_KEYWORDS	cilium	4	1.3793103448275863	0.08909983442428239	818207, 784889, 810689, 816651	287	71	19235	3.7758256858222503	0.9999999999999759	0.5018251122736244	71.87740877656569
GOTERM_BP_FAT	GO:0030001~metal ion transport	18	6.206896551724138	0.0034420072537088985	790880, 788110, 806107, 786892, 807471, 792026, 811110, 787112, 785880, 818414, 806658, 814682, 788188, 808530, 791945, 793227, 818207, 796279	238	465	13528	2.2002710761724042	0.9962228077815658	0.5020954032444195	5.6174055950995445
KEGG_PATHWAY	hsa04370:VEGF signaling pathway	5	1.7241379310344827	0.04306672280648135	785964, 791945, 809283, 785330, 795665	91	75	5085	3.7252747252747254	0.9927765341396603	0.5055680603984544	39.28743643696436
GOTERM_BP_FAT	GO:0006811~ion transport	28	9.655172413793103	4.358233868113686E-4	790880, 810440, 806107, 807471, 789638, 811110, 787112, 791678, 818414, 787322, 806658, 814682, 773993, 791945, 793227, 796279, 818207, 786599, 799883, 788110, 786892, 772494, 819668, 792026, 785880, 801112, 808530, 788188	238	768	13528	2.0723039215686274	0.5060475135127616	0.5060475135127616	0.7282626421978633
GOTERM_CC_FAT	GO:0043005~neuron projection	11	3.793103448275862	0.06853875994192857	806658, 786686, 814682, 806171, 772494, 819290, 780001, 785288, 796443, 823746, 777698	219	342	12782	1.8772463884215866	0.9999999975055444	0.5071109895463661	60.86990619598775
SP_PIR_KEYWORDS	cell projection	7	2.413793103448276	0.08857031358661893	818207, 796443, 806476, 809539, 784889, 810689, 816651	287	206	19235	2.277409424579683	0.9999999999999707	0.5074713706050107	71.65436107975805
GOTERM_MF_FAT	GO:0004222~metalloendopeptidase activity	6	2.0689655172413794	0.03627117613948663	794746, 825335, 785151, 812816, 795496, 807226	229	104	12983	3.270826335236815	0.9999999901492493	0.5078964334190508	41.2499565276862
GOTERM_MF_FAT	GO:0004653~polypeptide N-acetylgalactosaminyltransferase activity	3	1.0344827586206897	0.039055833573847426	782387, 792321, 793125	229	18	12983	9.449053857350801	0.9999999976752344	0.5083495973344386	43.64708638367042
GOTERM_CC_FAT	GO:0016323~basolateral plasma membrane	8	2.7586206896551726	0.05926058942388851	819668, 818792, 792558, 785880, 780961, 791678, 807148, 818414	219	203	12782	2.300110218863171	0.9999999603771774	0.508434880342944	55.39374382245721
GOTERM_MF_FAT	GO:0005230~extracellular ligand-gated ion channel activity	5	1.7241379310344827	0.0377128816958176	787322, 799883, 801112, 772494, 786599	229	72	12983	3.937105773896167	0.9999999953330688	0.5085881700810726	42.50262467633855
GOTERM_BP_FAT	GO:0007169~transmembrane receptor protein tyrosine kinase signaling pathway	11	3.793103448275862	0.006173580915174602	803882, 781063, 810445, 809283, 825085, 787707, 777609, 775941, 774193, 773892, 788840	238	224	13528	2.791266506602641	0.9999554908117368	0.5111507235622454	9.862738524498106
GOTERM_BP_FAT	GO:0051899~membrane depolarization	5	1.7241379310344827	0.006636388681122025	787067, 817439, 782765, 786686, 791945	238	43	13528	6.6093414109829975	0.99997905195029	0.5123859175155632	10.563983587512404
GOTERM_CC_FAT	GO:0034707~chloride channel complex	4	1.3793103448275863	0.0672848383118379	799883, 801112, 773993, 789638	219	55	12782	4.244748858447489	0.9999999963693769	0.513137068047123	60.16803153565863
GOTERM_BP_FAT	GO:0007218~neuropeptide signaling pathway	7	2.413793103448276	0.005823975536002272	799883, 817439, 807471, 780001, 793023, 782243, 804104	238	93	13528	4.278304870335231	0.9999213686156813	0.5166334318056758	9.32959289616554
GOTERM_BP_FAT	GO:0045597~positive regulation of cell differentiation	11	3.793103448275862	0.007173879428967704	774120, 792681, 827025, 820444, 817129, 785288, 797566, 823746, 793095, 809539, 777698	238	229	13528	2.7303218230523654	0.9999912737246923	0.5171615946699765	11.371948774568075
SP_PIR_KEYWORDS	spermatogenesis	5	1.7241379310344827	0.09487524104331099	794746, 780495, 815024, 787707, 818207	287	116	19235	2.8888321518683164	0.9999999999999971	0.5171820329023744	74.20682610532711
KEGG_PATHWAY	hsa05213:Endometrial cancer	5	1.7241379310344827	0.013010165227052242	825545, 809283, 785330, 810548, 775965	91	52	5085	5.3729923922231615	0.7693145849764184	0.5197027847014084	13.795535407651393
SP_PIR_KEYWORDS	Signal-anchor	11	3.793103448275862	0.09966819412296792	782387, 816165, 792321, 775109, 793125, 814519, 822917, 789710, 781436, 773943, 774077	287	421	19235	1.7511400597548559	0.9999999999999996	0.5204673872194944	76.00285507244415
GOTERM_BP_FAT	GO:0035295~tube development	11	3.793103448275862	0.005455280498520537	787067, 814029, 821855, 774120, 783108, 786794, 797566, 819995, 823746, 825949, 800382	238	220	13528	2.842016806722689	0.9998567340229577	0.5217239995534693	8.764123815656822
GOTERM_CC_FAT	GO:0033267~axon part	4	1.3793103448275863	0.0643917822185913	786686, 814682, 772494, 823746	219	54	12782	4.323355318789108	0.9999999913854274	0.5242165300820112	58.50403138347205
GOTERM_CC_FAT	GO:0043195~terminal button	3	1.0344827586206897	0.06720888847553808	786686, 814682, 772494	219	25	12782	7.003835616438356	0.9999999962859535	0.5260163517395227	60.12514759957974
SP_PIR_KEYWORDS	transmembrane protein	15	5.172413793103448	0.09948568241769642	810440, 792681, 811645, 819290, 825085, 811110, 793070, 774193, 774688, 791678, 818414, 799904, 782771, 822917, 787106	287	642	19235	1.565909016900583	0.9999999999999994	0.5272229755183073	75.93664228051364
GOTERM_MF_FAT	GO:0008237~metallopeptidase activity	8	2.7586206896551726	0.04271876130992615	794746, 825335, 785151, 814519, 812816, 795496, 807226, 786153	229	183	12983	2.4784403560264394	0.9999999996542723	0.5282092143723122	46.66178643135134
GOTERM_BP_FAT	GO:0007268~synaptic transmission	14	4.827586206896552	0.0023234574144715197	799883, 772481, 817439, 780495, 786892, 772494, 799904, 801112, 806658, 814682, 791945, 814519, 813799, 786599	238	298	13528	2.670351362021319	0.9768029049822138	0.5289286190699621	3.8253108370250866
GOTERM_BP_FAT	GO:0006814~sodium ion transport	8	2.7586206896551726	0.00793017087715	790880, 806658, 788110, 806107, 792026, 787112, 785880, 818414	238	130	13528	3.4978668390433096	0.9999974569925361	0.5312915296192839	12.497201451532591
KEGG_PATHWAY	hsa05217:Basal cell carcinoma	4	1.3793103448275863	0.07282147246476521	825545, 797566, 825949, 775965	91	55	5085	4.063936063936064	0.9997899624659242	0.536912183119761	57.5604318148093
GOTERM_BP_FAT	GO:0007167~enzyme linked receptor protein signaling pathway	15	5.172413793103448	0.002852461063374652	810445, 781063, 811645, 809283, 825085, 777609, 775941, 800661, 774193, 773892, 774120, 803882, 787707, 797566, 788840	238	342	13528	2.492997198879552	0.9901656803008675	0.5371317550295389	4.676810047698254
GOTERM_MF_FAT	GO:0031420~alkali metal ion binding	9	3.103448275862069	0.048221287534618906	790880, 806658, 814682, 788110, 806107, 792026, 787112, 785880, 818414	229	228	12983	2.2379338083199265	0.9999999999805259	0.5373042087503103	50.909629985924184
GOTERM_BP_FAT	GO:0002683~negative regulation of immune system process	7	2.413793103448276	0.003330719313560728	815309, 792681, 783108, 791945, 789710, 777609, 812731	238	83	13528	4.793763288447909	0.9954748231682058	0.5375223031637488	5.440521452612856
GOTERM_MF_FAT	GO:0005227~calcium activated cation channel activity	3	1.0344827586206897	0.047407806487169864	814682, 786892, 808530	229	20	12983	8.504148471615721	0.9999999999701735	0.5424157853901435	50.30212693092214
GOTERM_MF_FAT	GO:0003777~microtubule motor activity	5	1.7241379310344827	0.04640997967263397	797753, 806171, 792541, 784889, 816651	229	77	12983	3.681449554812	0.9999999999497093	0.5463548909903864	49.54740265227755
GOTERM_MF_FAT	GO:0031404~chloride ion binding	5	1.7241379310344827	0.04640997967263397	799883, 801112, 773993, 827025, 789638	229	77	12983	3.681449554812	0.9999999999497093	0.5463548909903864	49.54740265227755
GOTERM_BP_FAT	GO:0019226~transmission of nerve impulse	14	4.827586206896552	0.008830864412923089	799883, 772481, 817439, 780495, 786892, 772494, 799904, 801112, 806658, 814682, 791945, 814519, 813799, 786599	238	350	13528	2.2736134453781514	0.9999994150864097	0.5494662631619771	13.81977572872457
KEGG_PATHWAY	hsa05221:Acute myeloid leukemia	4	1.3793103448275863	0.08252647814798812	825545, 827025, 809283, 785330	91	58	5085	3.85373247442213	0.9999353637106666	0.5524175649706146	62.332361706110476
OMIM_DISEASE	Genetic determinants of hair, eye and skin pigmentation in Europeans	3	1.0344827586206897	0.005581399067783755	810440, 817129, 787112	63	7	3671	24.972789115646258	0.5558397352780058	0.5558397352780058	6.428628470207598
BIOCARTA	h_nfatPathway:NFAT and Hypertrophy of the heart (Transcription in the broken heart)	4	1.3793103448275863	0.01325205157815148	787067, 772481, 819995, 774193	21	37	1437	7.397683397683397	0.5568199941154899	0.5568199941154899	12.555446043959218
GOTERM_CC_FAT	GO:0045211~postsynaptic membrane	6	2.0689655172413794	0.08126489758084622	787322, 799883, 801112, 814682, 772494, 786599	219	135	12782	2.594013191273465	0.9999999999462849	0.557548781474478	67.3744516799127
GOTERM_BP_FAT	GO:0009581~detection of external stimulus	6	2.0689655172413794	0.009564294039133118	813140, 808530, 807471, 781436, 819275, 785880	238	74	13528	4.60867590279355	0.9999998234226631	0.5588609289193168	14.882830551124627
GOTERM_BP_FAT	GO:0007267~cell-cell signaling	22	7.586206896551724	0.0020271146777127913	799883, 772481, 817439, 780495, 786892, 772494, 819290, 776858, 799904, 787067, 821855, 801112, 806658, 814682, 774120, 814519, 791945, 813799, 797566, 786599, 825949, 789275	238	600	13528	2.084145658263305	0.9624919756339342	0.559920592362911	3.3451887499904354
SMART	SM00308:LH2	4	1.3793103448275863	0.0110793956380669	807471, 780912, 787177, 825137	179	24	9079	8.45344506517691	0.8241337944144275	0.5806359510096597	12.536360803541625
INTERPRO	IPR013098:Immunoglobulin I-set	8	2.7586206896551726	0.00687092946957067	780355, 823746, 803161, 823079, 812024, 777544, 807148, 794302	268	138	16659	3.6035042180402335	0.9877076999882795	0.5851160538070914	9.758810110278404
KEGG_PATHWAY	hsa00512:O-Glycan biosynthesis	3	1.0344827586206897	0.09795930911212702	782387, 792321, 793125	91	30	5085	5.5879120879120885	0.9999903322271056	0.5886079640866033	68.92200394724509
GOTERM_BP_FAT	GO:0007155~cell adhesion	22	7.586206896551724	0.011657126835879068	805445, 825335, 807471, 815759, 793441, 781063, 792309, 779698, 776160, 817129, 777748, 781436, 792558, 810548, 821809, 782771, 818372, 787106, 823746, 803161, 773943, 790548	238	700	13528	1.7864105642256904	0.9999999942382638	0.5948224271194984	17.84885494466746
GOTERM_MF_FAT	GO:0008092~cytoskeletal protein binding	15	5.172413793103448	0.061058953131724374	790880, 772418, 820444, 778958, 777698, 775288, 777544, 791678, 775965, 778735, 814682, 785288, 773315, 776746, 818792	229	504	12983	1.6873310459555002	0.9999999999999778	0.6033319841882818	59.62696202351747
GOTERM_BP_FAT	GO:0006816~calcium ion transport	8	2.7586206896551726	0.012529761626575897	808530, 788188, 807471, 791945, 793227, 818207, 796279, 787112	238	142	13528	3.202272458279086	0.9999999986200716	0.6043909597616246	19.056633086062458
GOTERM_CC_FAT	GO:0005856~cytoskeleton	31	10.689655172413794	0.09815157045024663	790880, 772418, 820444, 789638, 784889, 810548, 791678, 807148, 775965, 797753, 780355, 773315, 818792, 776746, 786009, 772494, 806171, 792309, 817129, 778958, 796443, 792558, 777698, 775288, 825527, 778735, 813662, 792541, 785288, 797650, 816651	219	1381	12782	1.3101551056576697	0.9999999999996965	0.6053592024465766	74.46785419909732
GOTERM_BP_FAT	GO:0022610~biological adhesion	22	7.586206896551724	0.011513387851435837	805445, 825335, 807471, 815759, 793441, 781063, 792309, 779698, 776160, 817129, 777748, 781436, 792558, 810548, 821809, 782771, 818372, 787106, 823746, 803161, 773943, 790548	238	701	13528	1.7838621896690203	0.9999999927097745	0.6081344831616862	17.648293408925152
GOTERM_MF_FAT	GO:0030551~cyclic nucleotide binding	3	1.0344827586206897	0.061013482600892316	811110, 826725, 808647	229	23	12983	7.394911714448452	0.9999999999999772	0.6140097551467141	59.59880564720573
GOTERM_CC_FAT	GO:0005874~microtubule	9	3.103448275862069	0.09769431593706653	797753, 806171, 785288, 776746, 784889, 777698, 775288, 816651, 775965	219	274	12782	1.917108289171083	0.9999999999996503	0.6155947177426182	74.29625069693225
GOTERM_BP_FAT	GO:0045807~positive regulation of endocytosis	4	1.3793103448275863	0.01386665252809635	783108, 775941, 781436, 817321	238	29	13528	7.8400463633729345	0.9999999998458746	0.6255569002627901	20.874629494579477
GOTERM_BP_FAT	GO:0032147~activation of protein kinase activity	7	2.413793103448276	0.015082833198235545	787067, 817439, 786686, 774120, 825085, 794042, 823967	238	114	13528	3.4901960784313726	0.9999999999790721	0.6260366464655435	22.495057668320474
GOTERM_BP_FAT	GO:0031644~regulation of neurological system process	8	2.7586206896551726	0.018205592575608984	787067, 817439, 786686, 772494, 791945, 785288, 786599, 787025	238	153	13528	2.972043719448564	0.9999999999998772	0.6287710182680546	26.51403431418553
GOTERM_BP_FAT	GO:0015833~peptide transport	5	1.7241379310344827	0.0146543319025955	787067, 774120, 781155, 773943, 789275	238	54	13528	5.2629940865234985	0.9999999999576967	0.6303714001709936	21.927720632214342
GOTERM_BP_FAT	GO:0008344~adult locomotory behavior	5	1.7241379310344827	0.0146543319025955	799883, 814682, 803882, 796832, 786599	238	54	13528	5.2629940865234985	0.9999999999576967	0.6303714001709936	21.927720632214342
GOTERM_BP_FAT	GO:0050766~positive regulation of phagocytosis	3	1.0344827586206897	0.01796792752732711	783108, 781436, 817321	238	12	13528	14.210084033613445	0.9999999999998183	0.6363640681972677	26.215188443669348
GOTERM_BP_FAT	GO:0051050~positive regulation of transport	10	3.4482758620689653	0.01685258272837275	787067, 817439, 825545, 783108, 820444, 775941, 781436, 793095, 817321, 782923	238	223	13528	2.5488939970607083	0.9999999999988598	0.6388685373107126	24.797396469822075
GOTERM_BP_FAT	GO:0045860~positive regulation of protein kinase activity	10	3.4482758620689653	0.01685258272837275	787067, 817439, 786686, 774120, 825085, 819290, 813799, 817129, 794042, 823967	238	223	13528	2.5488939970607083	0.9999999999988598	0.6388685373107126	24.797396469822075
GOTERM_BP_FAT	GO:0007166~cell surface receptor linked signal transduction	50	17.24137931034483	0.0018990550690390904	817439, 786686, 798459, 792681, 807471, 810445, 819290, 780001, 781436, 775941, 794042, 787106, 813799, 812898, 823967, 772494, 776858, 785330, 785880, 804104, 787067, 801112, 799184, 774120, 825545, 787707, 825335, 809539, 774193, 773892, 795496, 775965, 794767, 797566, 819275, 788840, 799883, 781063, 811645, 809283, 825085, 800661, 777609, 782243, 799904, 782771, 803882, 819999, 793023, 825949	238	1856	13528	1.5312590553462764	0.953837725630538	0.6412743763342357	3.1370152807872698
GOTERM_BP_FAT	GO:0033674~positive regulation of kinase activity	10	3.4482758620689653	0.020692653773757924	787067, 817439, 786686, 774120, 825085, 819290, 813799, 817129, 794042, 823967	238	231	13528	2.460620611881116	0.999999999999998	0.6412793118379501	29.573796763543392
GOTERM_BP_FAT	GO:0006812~cation transport	18	6.206896551724138	0.01758557670711388	790880, 788110, 806107, 786892, 807471, 792026, 811110, 787112, 785880, 818414, 806658, 814682, 788188, 808530, 791945, 793227, 818207, 796279	238	553	13528	1.8501375233637758	0.9999999999996589	0.6412883636590242	25.732011749813676
INTERPRO	IPR001024:Lipoxygenase, LH2	4	1.3793103448275863	0.006423290731679813	807471, 780912, 787177, 825137	268	24	16659	10.360074626865671	0.9836131752125096	0.6422137036573862	9.151124428085478
GOTERM_BP_FAT	GO:0045639~positive regulation of myeloid cell differentiation	4	1.3793103448275863	0.019675469749973	827025, 820444, 817129, 809539	238	33	13528	6.889737713267125	0.9999999999999891	0.6455435453400467	28.33715536716244
GOTERM_BP_FAT	GO:0009612~response to mechanical stimulus	5	1.7241379310344827	0.01656675654929614	783966, 807471, 785288, 797566, 785880	238	56	13528	5.0750300120048015	0.9999999999981751	0.646402973699743	24.42996106810156
GOTERM_BP_FAT	GO:0044057~regulation of system process	12	4.137931034482759	0.020408319318367844	787067, 817439, 786686, 814682, 772494, 791945, 780001, 785288, 793095, 774193, 786599, 787025	238	309	13528	2.2073916945418945	0.9999999999999968	0.6474527996550056	29.230153210369302
GOTERM_BP_FAT	GO:0007586~digestion	6	2.0689655172413794	0.021782740447135126	802923, 814682, 798459, 781155, 780912, 825137	238	91	13528	3.747714470403546	0.9999999999999997	0.6493823177662701	30.87677854303983
UP_SEQ_FEATURE	mutagenesis site	44	15.172413793103448	0.013709431117110628	772481, 786686, 806107, 825335, 789421, 827025, 817491, 775941, 803024, 809539, 825805, 821809, 795665, 814682, 814381, 815309, 786794, 826725, 818792, 786009, 823967, 786153, 772995, 782387, 822591, 784409, 810288, 797420, 800661, 777609, 793070, 804499, 777698, 780961, 812731, 774688, 825527, 776417, 825545, 819999, 789710, 773943, 810689, 798741	287	2045	19113	1.4328684732882955	0.999999712045123	0.6589571974828399	19.79016569402805
GOTERM_BP_FAT	GO:0001657~ureteric bud development	4	1.3793103448275863	0.02300991165063703	814029, 821855, 797566, 823746	238	35	13528	6.496038415366146	1.0	0.6590925932632804	32.31648158012837
GOTERM_BP_FAT	GO:0031016~pancreas development	4	1.3793103448275863	0.02300991165063703	814029, 774120, 825545, 789275	238	35	13528	6.496038415366146	1.0	0.6590925932632804	32.31648158012837
GOTERM_BP_FAT	GO:0051130~positive regulation of cellular component organization	11	3.793103448275862	0.0013327390721371557	787067, 786686, 783108, 785288, 775941, 823746, 781436, 773315, 793095, 777698, 817321	238	181	13528	3.4543850689447053	0.8844220444883849	0.6600324199109345	2.2113477235529477
GOTERM_MF_FAT	GO:0046982~protein heterodimerization activity	8	2.7586206896551726	0.07428552810955985	781000, 821855, 791501, 825913, 827025, 794313, 819995, 823746	229	208	12983	2.180550890157877	1.0	0.6672955892373217	67.08517651809736
INTERPRO	IPR016272:Lipoprotein lipase, LIPH	3	1.0344827586206897	0.010579299508170823	780912, 787177, 825137	268	10	16659	18.648134328358207	0.9988700138387551	0.6772654054304494	14.64920276844699
INTERPRO	IPR000734:Lipase	3	1.0344827586206897	0.010579299508170823	780912, 787177, 825137	268	10	16659	18.648134328358207	0.9988700138387551	0.6772654054304494	14.64920276844699
INTERPRO	IPR013818:Lipase, N-terminal	3	1.0344827586206897	0.010579299508170823	780912, 787177, 825137	268	10	16659	18.648134328358207	0.9988700138387551	0.6772654054304494	14.64920276844699
GOTERM_MF_FAT	GO:0043168~anion binding	5	1.7241379310344827	0.07857372148366319	799883, 801112, 773993, 827025, 789638	229	92	12983	3.0812132143535216	1.0	0.6783494166882522	69.21339122277905
GOTERM_BP_FAT	GO:0051347~positive regulation of transferase activity	10	3.4482758620689653	0.02562609268606802	787067, 817439, 786686, 774120, 825085, 819290, 813799, 817129, 794042, 823967	238	240	13528	2.3683473389355743	1.0	0.6886273945119217	35.292155493767005
GOTERM_BP_FAT	GO:0009582~detection of abiotic stimulus	5	1.7241379310344827	0.02706172883016516	813140, 808530, 807471, 819275, 785880	238	65	13528	4.3723335488041375	1.0	0.6987182535114767	36.87233827544835
INTERPRO	IPR000483:Cysteine-rich flanking region, C-terminal	6	2.0689655172413794	0.013570476637020143	807471, 793441, 774344, 823079, 812024, 794302	268	88	16659	4.238212347354138	0.9998362627239797	0.7121515221113739	18.412450957567728
INTERPRO	IPR000372:Leucine-rich repeat, cysteine-rich flanking region, N-terminal	6	2.0689655172413794	0.021532780789522685	807471, 793441, 812898, 823079, 812024, 794302	268	99	16659	3.7672998643147895	0.9999990699058552	0.7170665699835224	27.689292910900598
GOTERM_MF_FAT	GO:0003700~transcription factor activity	24	8.275862068965518	0.09024929384529619	820658, 784409, 827025, 825997, 775941, 794552, 819755, 804499, 817321, 810743, 800382, 825585, 783966, 785964, 825545, 782855, 812771, 786794, 818485, 819995, 816997, 790581, 789275, 798741	229	975	12983	1.3955525697010414	1.0	0.7207407797439334	74.37687888165682
INTERPRO	IPR013032:EGF-like region, conserved site	11	3.793103448275862	0.02013037020126982	794746, 825335, 796832, 785151, 776160, 794313, 804961, 793095, 774193, 788840, 821809	268	293	16659	2.333668687280322	0.9999976806105526	0.7267643468023952	26.130269833507036
INTERPRO	IPR001590:Peptidase M12B, ADAM/reprolysin	4	1.3793103448275863	0.024336961856410863	794746, 825335, 795496, 807226	268	39	16659	6.375430539609645	0.9999998509589387	0.7301584468720126	30.71501243567315
INTERPRO	IPR002870:Peptidase M12B, propeptide	4	1.3793103448275863	0.024336961856410863	794746, 825335, 795496, 807226	268	39	16659	6.375430539609645	0.9999998509589387	0.7301584468720126	30.71501243567315
GOTERM_BP_FAT	GO:0050764~regulation of phagocytosis	3	1.0344827586206897	0.03120551583431801	783108, 781436, 817321	238	16	13528	10.657563025210083	1.0	0.7315951847970955	41.23226988229519
GOTERM_BP_FAT	GO:0042391~regulation of membrane potential	7	2.413793103448276	0.030549349264935494	787067, 799883, 817439, 782765, 786686, 814682, 791945	238	134	13528	2.969271290605795	1.0	0.7331428976157421	40.56128773624198
UP_SEQ_FEATURE	compositionally biased region:Pro-rich	24	8.275862068965518	0.018010646196200308	824057, 815759, 796832, 792309, 818981, 776160, 809283, 810576, 775941, 809539, 794552, 775965, 788226, 778735, 816165, 825545, 778002, 803161, 818792, 776746, 786009, 818795, 822159, 810972	287	960	19113	1.6648954703832752	0.9999999975537752	0.7333756823518948	25.199354036318123
INTERPRO	IPR006025:Peptidase M, neutral zinc metallopeptidases, zinc-binding site	6	2.0689655172413794	0.019118388838518283	825335, 785151, 812816, 795496, 807226, 786153	268	96	16659	3.8850279850746263	0.9999955188839215	0.7454872303107439	24.98586142516004
KEGG_PATHWAY	hsa05200:Pathways in cancer	13	4.482758620689655	0.012178333589437904	827025, 809283, 817129, 775941, 785330, 810548, 775965, 821855, 825545, 812816, 787106, 797566, 825949	91	328	5085	2.2147212543554007	0.7464886988324235	0.7464886988324235	12.968362064094574
INTERPRO	IPR018506:Cytochrome b5, heme-binding site	3	1.0344827586206897	0.029705559540467337	817973, 772418, 819064	268	17	16659	10.969490781387181	0.9999999955897783	0.7469678271689953	36.180983446784154
INTERPRO	IPR018358:Disintegrin, conserved site	4	1.3793103448275863	0.027735816068365643	794746, 825335, 795496, 807226	268	41	16659	6.064433927921369	0.999999983916688	0.7485275447759272	34.22401961032416
GOTERM_BP_FAT	GO:0007507~heart development	9	3.103448275862069	0.035716179596304354	787067, 774120, 807471, 791945, 794313, 797566, 819995, 825997, 800382	238	215	13528	2.379362907953879	1.0	0.7536731234704969	45.655591810105456
GOTERM_BP_FAT	GO:0015674~di-, tri-valent inorganic cation transport	8	2.7586206896551726	0.03542043452272464	808530, 788188, 807471, 791945, 793227, 818207, 796279, 787112	238	176	13528	2.583651642475172	1.0	0.759050373619713	45.375444158364374
GOTERM_BP_FAT	GO:0043031~negative regulation of macrophage activation	2	0.6896551724137931	0.03473278818478885	815309, 777609	238	2	13528	56.84033613445377	1.0	0.7606719663037109	44.71880520703364
SMART	SM00013:LRRNT	6	2.0689655172413794	0.044809768037909564	807471, 793441, 812898, 823079, 812024, 794302	179	99	9079	3.073980023700694	0.9992165340534563	0.7607763982076059	42.37278514503933
GOTERM_BP_FAT	GO:0009791~post-embryonic development	5	1.7241379310344827	0.03909768261100648	774120, 794313, 780912, 787177, 809539	238	73	13528	3.8931737078393005	1.0	0.7616459810770331	48.76418298668025
GOTERM_BP_FAT	GO:0030501~positive regulation of bone mineralization	3	1.0344827586206897	0.0388896474139327	774120, 797566, 773892	238	18	13528	9.473389355742297	1.0	0.7674450359057813	48.577870596379356
GOTERM_BP_FAT	GO:0002763~positive regulation of myeloid leukocyte differentiation	3	1.0344827586206897	0.0388896474139327	827025, 817129, 809539	238	18	13528	9.473389355742297	1.0	0.7674450359057813	48.577870596379356
GOTERM_BP_FAT	GO:0001656~metanephros development	4	1.3793103448275863	0.04155060703882496	814029, 821855, 797566, 823746	238	44	13528	5.167303284950344	1.0	0.7679885346208439	50.91364302440585
GOTERM_BP_FAT	GO:0048598~embryonic morphogenesis	11	3.793103448275862	0.04421331658610307	787067, 772995, 815676, 774120, 825545, 789638, 786794, 819995, 809539, 825949, 789275	238	307	13528	2.036624421755673	1.0	0.7685372208943133	53.15081031027758
GOTERM_BP_FAT	GO:0051216~cartilage development	5	1.7241379310344827	0.04078530481495865	772599, 787067, 807471, 797566, 809539	238	74	13528	3.8405632523279585	1.0	0.768842095012471	50.252295562305704
GOTERM_BP_FAT	GO:0006468~protein amino acid phosphorylation	19	6.551724137931035	0.04513552917099481	799389, 772481, 781063, 792309, 811645, 825085, 819290, 810576, 785330, 777544, 817973, 774120, 803882, 819999, 797566, 813799, 826725, 788840, 785351	238	667	13528	1.619140009827019	1.0	0.7689842002136725	53.903023156270024
GOTERM_BP_FAT	GO:0018108~peptidyl-tyrosine phosphorylation	4	1.3793103448275863	0.046440799903022	819999, 781063, 792309, 825085	238	46	13528	4.942637924735111	1.0	0.7722834906295997	54.94828796303261
GOTERM_BP_FAT	GO:0070169~positive regulation of biomineral formation	3	1.0344827586206897	0.04297304033171215	774120, 797566, 773892	238	19	13528	8.974789915966387	1.0	0.7724977818730383	52.120952560859045
GOTERM_BP_FAT	GO:0007565~female pregnancy	6	2.0689655172413794	0.044087013730610025	821855, 825085, 789638, 786794, 809539, 774688	238	110	13528	3.100381970970206	1.0	0.7743650826057416	53.0468958816827
GOTERM_BP_FAT	GO:0046903~secretion	11	3.793103448275862	0.03885376601020045	790880, 787067, 799883, 814682, 774120, 798459, 820444, 817805, 813799, 809539, 789275	238	300	13528	2.084145658263305	1.0	0.7748853671747108	48.54567154153244
UP_SEQ_FEATURE	domain:Peptidase M12B	4	1.3793103448275863	0.02179059894517761	794746, 825335, 795496, 807226	287	40	19113	6.659581881533101	0.9999999999635977	0.777376726902838	29.668809051415213
UP_SEQ_FEATURE	domain:Disintegrin	4	1.3793103448275863	0.0232569619995587	794746, 825335, 795496, 807226	287	41	19113	6.497153055154245	0.9999999999929151	0.779129717496392	31.33426152470222
GOTERM_BP_FAT	GO:0007018~microtubule-based movement	6	2.0689655172413794	0.04851891957422616	797753, 814381, 806171, 784889, 777698, 816651	238	113	13528	3.0180709451922363	1.0	0.7809246704349255	56.56658222668112
INTERPRO	IPR003591:Leucine-rich repeat, typical subtype	7	2.413793103448276	0.019003318590191564	807471, 793441, 774344, 812898, 823079, 812024, 794302	268	131	16659	3.321550643727925	0.999995170642197	0.7834859055769607	24.854691148777942
SMART	SM00082:LRRCT	6	2.0689655172413794	0.0290681016270947	807471, 793441, 774344, 823079, 812024, 794302	179	88	9079	3.4582275266632805	0.9899666024798509	0.7843169549208591	29.858485737080454
GOTERM_BP_FAT	GO:0031342~negative regulation of cell killing	2	0.6896551724137931	0.05164601672205762	792681, 791945	238	3	13528	37.89355742296919	1.0	0.7898578469160631	58.89906224341711
GOTERM_BP_FAT	GO:0001911~negative regulation of leukocyte mediated cytotoxicity	2	0.6896551724137931	0.05164601672205762	792681, 791945	238	3	13528	37.89355742296919	1.0	0.7898578469160631	58.89906224341711
GOTERM_BP_FAT	GO:0001915~negative regulation of T cell mediated cytotoxicity	2	0.6896551724137931	0.05164601672205762	792681, 791945	238	3	13528	37.89355742296919	1.0	0.7898578469160631	58.89906224341711
GOTERM_BP_FAT	GO:0051606~detection of stimulus	6	2.0689655172413794	0.05647068426717937	813140, 808530, 807471, 781436, 819275, 785880	238	118	13528	2.8901865831078197	1.0	0.7914370108111124	62.267949401784314
GOTERM_BP_FAT	GO:0019932~second-messenger-mediated signaling	9	3.103448275862069	0.05494779278794593	787067, 782771, 817439, 783966, 813799, 780001, 785330, 809539, 799904	238	235	13528	2.176863937064187	1.0	0.7933185611039986	61.23369345333549
GOTERM_BP_FAT	GO:0007628~adult walking behavior	3	1.0344827586206897	0.05610854720588121	799883, 814682, 803882	238	22	13528	7.750954927425516	1.0	0.7947566027855	62.02438620431523
GOTERM_BP_FAT	GO:0016337~cell-cell adhesion	10	3.4482758620689653	0.05432691256287317	805445, 818372, 807471, 779698, 776160, 777748, 823746, 781436, 773943, 810548	238	276	13528	2.05943246863963	1.0	0.7951736987109734	60.804427557723386
GOTERM_BP_FAT	GO:0018212~peptidyl-tyrosine modification	4	1.3793103448275863	0.051601778300160134	819999, 781063, 792309, 825085	238	48	13528	4.7366946778711485	1.0	0.7955561152837208	58.866902714740846
GOTERM_BP_FAT	GO:0015672~monovalent inorganic cation transport	11	3.793103448275862	0.05374596076037503	790880, 806658, 814682, 788110, 806107, 786892, 792026, 811110, 787112, 785880, 818414	238	318	13528	1.9661751493050053	1.0	0.7973273046164029	60.39872308450433
INTERPRO	IPR000832:GPCR, family 2, secretin-like	4	1.3793103448275863	0.0372754321638718	798459, 787707, 782243, 804104	268	46	16659	5.40525632706035	0.9999999999701935	0.8012590345193857	43.207549117856416
UP_SEQ_FEATURE	domain:EGF-like	5	1.7241379310344827	0.027193051137595365	794746, 825335, 796832, 793095, 774193	287	76	19113	4.381303869429671	0.9999999999999135	0.8119458982556953	35.62380961879571
INTERPRO	IPR017983:GPCR, family 2, secretin-like, conserved site	4	1.3793103448275863	0.041502525354381405	798459, 787707, 782243, 804104	268	48	16659	5.180037313432836	0.999999999998201	0.815523925951507	46.81021506284407
UP_SEQ_FEATURE	region of interest:Catalytic subdomain B	3	1.0344827586206897	0.03226915259714218	782387, 792321, 793125	287	19	19113	10.515129286631213	0.9999999999999997	0.8180647863112447	40.78541697695782
UP_SEQ_FEATURE	region of interest:Catalytic subdomain A	3	1.0344827586206897	0.03226915259714218	782387, 792321, 793125	287	19	19113	10.515129286631213	0.9999999999999997	0.8180647863112447	40.78541697695782
GOTERM_BP_FAT	GO:0043193~positive regulation of gene-specific transcription	5	1.7241379310344827	0.06641879816495391	825913, 825545, 819995, 773315, 817321	238	87	13528	3.2666859847387233	1.0	0.8192755762479597	68.41183181962582
GOTERM_BP_FAT	GO:0045778~positive regulation of ossification	3	1.0344827586206897	0.06554029964065783	774120, 797566, 773892	238	24	13528	7.105042016806722	1.0	0.819808384464742	67.90971209837075
GOTERM_BP_FAT	GO:0001892~embryonic placenta development	3	1.0344827586206897	0.06554029964065783	786794, 819995, 817321	238	24	13528	7.105042016806722	1.0	0.819808384464742	67.90971209837075
GOTERM_BP_FAT	GO:0043085~positive regulation of catalytic activity	15	5.172413793103448	0.07363656459831336	817439, 786686, 792309, 819290, 825085, 817129, 809539, 777698, 794042, 787067, 782765, 774120, 787707, 813799, 823967	238	520	13528	1.6396250808015513	1.0	0.8207313520534177	72.26640070754459
GOTERM_BP_FAT	GO:0042592~homeostatic process	20	6.896551724137931	0.06871525879841875	799883, 817439, 786686, 792681, 783108, 780001, 777609, 785880, 791678, 787067, 782771, 782765, 806658, 814682, 814381, 825545, 791945, 786794, 788840, 789275	238	751	13528	1.5137239982544284	1.0	0.8207888034211028	69.68973692064925
UP_SEQ_FEATURE	domain:Fibronectin type-III 5	4	1.3793103448275863	0.029644942712391126	780355, 819999, 777609, 786635	287	45	19113	5.919628339140535	0.9999999999999944	0.8223580531931056	38.167506347330836
GOTERM_BP_FAT	GO:0051046~regulation of secretion	8	2.7586206896551726	0.06507687460076308	787067, 817439, 825545, 820444, 780001, 793095, 782923, 787025	238	202	13528	2.2511024211664865	1.0	0.8223967334835665	67.64181967990923
GOTERM_BP_FAT	GO:0048667~cell morphogenesis involved in neuron differentiation	8	2.7586206896551726	0.0750386260588067	786686, 803882, 782855, 789638, 774344, 785288, 823746, 777698	238	209	13528	2.1757066462948815	1.0	0.8225195941362683	72.96188380932935
GOTERM_BP_FAT	GO:0051151~negative regulation of smooth muscle cell differentiation	2	0.6896551724137931	0.06826412349115275	824057, 783966	238	4	13528	28.420168067226886	1.0	0.8233112945787847	69.44259723256414
GOTERM_BP_FAT	GO:0043254~regulation of protein complex assembly	5	1.7241379310344827	0.07329107819978785	786686, 772418, 820444, 785288, 773315	238	90	13528	3.1577964519140993	1.0	0.8235260053639988	72.09245959156138
GOTERM_BP_FAT	GO:0045669~positive regulation of osteoblast differentiation	3	1.0344827586206897	0.07044060380800615	774120, 797566, 809539	238	25	13528	6.820840336134454	1.0	0.8241336864585594	70.6176783047517
GOTERM_BP_FAT	GO:0050772~positive regulation of axonogenesis	3	1.0344827586206897	0.07044060380800615	785288, 823746, 777698	238	25	13528	6.820840336134454	1.0	0.8241336864585594	70.6176783047517
GOTERM_BP_FAT	GO:0035239~tube morphogenesis	6	2.0689655172413794	0.07256257915649676	787067, 821855, 797566, 819995, 825949, 800382	238	127	13528	2.685370211076557	1.0	0.8246897753220583	71.72231628354663
SMART	SM00369:LRR_TYP	7	2.413793103448276	0.04378811549422201	807471, 793441, 774344, 812898, 823079, 812024, 794302	179	131	9079	2.710264830056719	0.9990743530136816	0.8255739492455234	41.627362403970004
GOTERM_BP_FAT	GO:0000904~cell morphogenesis involved in differentiation	9	3.103448275862069	0.06478821125855423	786686, 803882, 782855, 789638, 774344, 785288, 797566, 823746, 777698	238	244	13528	2.096569775451164	1.0	0.8258818175507605	67.4738904272597
GOTERM_BP_FAT	GO:0051240~positive regulation of multicellular organismal process	9	3.103448275862069	0.06478821125855423	787067, 817439, 774120, 772494, 780001, 797566, 781436, 793095, 773892	238	244	13528	2.096569775451164	1.0	0.8258818175507605	67.4738904272597
GOTERM_BP_FAT	GO:0032940~secretion by cell	8	2.7586206896551726	0.07198349840295548	787067, 799883, 774120, 820444, 817805, 813799, 809539, 789275	238	207	13528	2.1967279665489383	1.0	0.8265378817394873	71.42480286989787
GOTERM_BP_FAT	GO:0030534~adult behavior	5	1.7241379310344827	0.06420630849102854	799883, 814682, 803882, 796832, 786599	238	86	13528	3.3046707054914988	1.0	0.8279857949979732	67.13287555144852
GOTERM_BP_FAT	GO:0006821~chloride transport	4	1.3793103448275863	0.09131077222677936	799883, 806658, 789638, 785880	238	61	13528	3.7272351563576245	1.0	0.8280468845813781	79.92162000028317
GOTERM_BP_FAT	GO:0050866~negative regulation of cell activation	4	1.3793103448275863	0.09131077222677936	815309, 783108, 789710, 777609	238	61	13528	3.7272351563576245	1.0	0.8280468845813781	79.92162000028317
GOTERM_BP_FAT	GO:0030100~regulation of endocytosis	4	1.3793103448275863	0.09131077222677936	783108, 775941, 781436, 817321	238	61	13528	3.7272351563576245	1.0	0.8280468845813781	79.92162000028317
UP_SEQ_FEATURE	compositionally biased region:Cys-rich	7	2.413793103448276	0.03179639836955038	794746, 825335, 803882, 796832, 813662, 788840, 807226	287	158	19113	2.9504476690336525	0.9999999999999996	0.8284134867389548	40.32160580200824
GOTERM_BP_FAT	GO:0010552~positive regulation of specific transcription from RNA polymerase II promoter	4	1.3793103448275863	0.07801368172901516	825913, 825545, 819995, 817321	238	57	13528	3.988795518207283	1.0	0.8306810977675785	74.38368630684653
GOTERM_BP_FAT	GO:0002695~negative regulation of leukocyte activation	4	1.3793103448275863	0.07801368172901516	815309, 783108, 789710, 777609	238	57	13528	3.988795518207283	1.0	0.8306810977675785	74.38368630684653
GOTERM_BP_FAT	GO:0050770~regulation of axonogenesis	4	1.3793103448275863	0.07801368172901516	785288, 823746, 777698, 794302	238	57	13528	3.988795518207283	1.0	0.8306810977675785	74.38368630684653
GOTERM_BP_FAT	GO:0010970~microtubule-based transport	3	1.0344827586206897	0.09114097254016794	814381, 806171, 777698	238	29	13528	5.880034772529702	1.0	0.8309049941793233	79.85861730164274
GOTERM_BP_FAT	GO:0045859~regulation of protein kinase activity	11	3.793103448275862	0.08252180609894848	787067, 817439, 786686, 774120, 825085, 791043, 819290, 813799, 817129, 794042, 823967	238	345	13528	1.8123005724028742	1.0	0.8324665223201889	76.40482693752892
GOTERM_BP_FAT	GO:0050804~regulation of synaptic transmission	6	2.0689655172413794	0.09090446705339597	787067, 817439, 772494, 791945, 785288, 787025	238	136	13528	2.507661888284726	1.0	0.8335508793168448	79.77055414655635
GOTERM_BP_FAT	GO:0051174~regulation of phosphorus metabolic process	14	4.827586206896552	0.08495299981478383	817439, 786686, 791043, 819290, 825085, 817129, 777609, 794042, 787067, 783966, 774120, 797566, 813799, 823967	238	485	13528	1.6407519708914495	1.0	0.8339676184418523	77.43158208387239
GOTERM_BP_FAT	GO:0019220~regulation of phosphate metabolic process	14	4.827586206896552	0.08495299981478383	817439, 786686, 791043, 819290, 825085, 817129, 777609, 794042, 787067, 783966, 774120, 797566, 813799, 823967	238	485	13528	1.6407519708914495	1.0	0.8339676184418523	77.43158208387239
GOTERM_BP_FAT	GO:0001822~kidney development	5	1.7241379310344827	0.08806830803003485	814029, 821855, 774120, 797566, 823746	238	96	13528	2.960434173669468	1.0	0.8342298948681817	78.68590736062706
GOTERM_BP_FAT	GO:0048568~embryonic organ development	7	2.413793103448276	0.08209537670197621	787067, 825545, 789638, 786794, 819995, 809539, 817321	238	172	13528	2.3132694938440492	1.0	0.8347027779335874	76.2202677334358
GOTERM_BP_FAT	GO:0001701~in utero embryonic development	7	2.413793103448276	0.08928447103689605	787067, 815676, 807471, 786794, 819995, 777698, 817321	238	176	13528	2.2606951871657754	1.0	0.8349428872442808	79.15754152466337
GOTERM_BP_FAT	GO:0007588~excretion	4	1.3793103448275863	0.08125286827459577	790880, 787067, 814682, 798459	238	58	13528	3.9200231816864672	1.0	0.8353877577170437	75.85163135501742
GOTERM_BP_FAT	GO:0007605~sensory perception of sound	5	1.7241379310344827	0.09066151040599477	780495, 796832, 792026, 789638, 785880	238	97	13528	2.9299142337347313	1.0	0.8361942437594522	79.6797119576422
GOTERM_BP_FAT	GO:0043549~regulation of kinase activity	11	3.793103448275862	0.09775398531390897	787067, 817439, 786686, 774120, 825085, 791043, 819290, 813799, 817129, 794042, 823967	238	357	13528	1.751382906103618	1.0	0.8362043996350854	82.17989839166223
GOTERM_BP_FAT	GO:0050769~positive regulation of neurogenesis	4	1.3793103448275863	0.08454945942781883	785288, 797566, 823746, 777698	238	59	13528	3.853582110810426	1.0	0.836226510143274	77.26411695533874
GOTERM_BP_FAT	GO:0050905~neuromuscular process	4	1.3793103448275863	0.09477341263548708	799883, 814682, 789638, 786599	238	62	13528	3.667118460287341	1.0	0.8363720642158634	81.16668418548281
GOTERM_BP_FAT	GO:0032583~regulation of gene-specific transcription	6	2.0689655172413794	0.08663781552921702	825913, 825545, 797566, 819995, 773315, 817321	238	134	13528	2.54508967766211	1.0	0.8363815357640536	78.11831274356848
GOTERM_BP_FAT	GO:0015698~inorganic anion transport	5	1.7241379310344827	0.08051019328348694	799883, 806658, 788110, 789638, 785880	238	93	13528	3.0559320502394507	1.0	0.8364744815706882	75.5222268217631
GOTERM_BP_FAT	GO:0009743~response to carbohydrate stimulus	4	1.3793103448275863	0.08790243846174696	774120, 785288, 781436, 782923	238	60	13528	3.7893557422969186	1.0	0.8372404346489185	78.62081002764056
UP_SEQ_FEATURE	domain:Fibronectin type-III 3	5	1.7241379310344827	0.03595610578967856	780355, 819999, 777609, 786635, 823746	287	83	19113	4.011796314176567	1.0	0.8373154653930519	44.28840389517917
GOTERM_BP_FAT	GO:0000902~cell morphogenesis	11	3.793103448275862	0.09728645456995542	786686, 792681, 803882, 782855, 789638, 774344, 785288, 797566, 823746, 780961, 777698	238	356	13528	1.7563025210084036	1.0	0.8379427349320784	82.02443091504676
PIR_SUPERFAMILY	PIRSF005670:polypeptide N-acetylgalactosaminyltransferase	3	1.0344827586206897	0.011848860539076285	782387, 792321, 793125	127	10	7396	17.470866141732284	0.8385728818443823	0.8385728818443823	13.309641773528625
PIR_SUPERFAMILY	PIRSF000865:lipoprotein lipase, LIPH type	3	1.0344827586206897	0.011848860539076285	780912, 787177, 825137	127	10	7396	17.470866141732284	0.8385728818443823	0.8385728818443823	13.309641773528625
PIR_SUPERFAMILY	PIRSF000865:Lipoprotein_lipase_LIPH	3	1.0344827586206897	0.011848860539076285	780912, 787177, 825137	127	10	7396	17.470866141732284	0.8385728818443823	0.8385728818443823	13.309641773528625
GOTERM_BP_FAT	GO:0030500~regulation of bone mineralization	3	1.0344827586206897	0.09656447788460004	774120, 797566, 773892	238	30	13528	5.684033613445378	1.0	0.8388875918788423	81.78184507884792
SMART	SM00050:DISIN	3	1.0344827586206897	0.06834051845559154	794746, 825335, 795496	179	22	9079	6.916455053326561	0.99998399983457	0.841259621258732	57.30368786550668
INTERPRO	IPR001762:Blood coagulation inhibitor, Disintegrin	3	1.0344827586206897	0.04789377554295646	794746, 825335, 795496	268	22	16659	8.476424694708276	0.9999999999999748	0.8414830290526476	51.854618266109476
INTERPRO	IPR010987:Glutathione S-transferase, C-terminal-like	3	1.0344827586206897	0.07830210418622086	789638, 797420, 772476	268	29	16659	6.430391147709727	1.0	0.8958358087822929	70.31027491983859
SMART	SM00458:RICIN	3	1.0344827586206897	0.09752693530151382	782387, 792321, 793125	179	27	9079	5.635630043451272	0.9999998883797968	0.8984171481131191	70.8792974712069
SMART	SM00008:HormR	3	1.0344827586206897	0.09752693530151382	798459, 787707, 804104	179	27	9079	5.635630043451272	0.9999998883797968	0.8984171481131191	70.8792974712069
UP_SEQ_FEATURE	repeat:LRR 5	8	2.7586206896551726	0.059419578217123445	807471, 793441, 774344, 812898, 784889, 823079, 812024, 794302	287	231	19113	2.306348703561247	1.0	0.900198581552452	62.41638685236668
UP_SEQ_FEATURE	short sequence motif:Box 1 motif	3	1.0344827586206897	0.04961242883833594	792681, 819999, 825085	287	24	19113	8.324477351916377	1.0	0.90105249638168	55.642896108778615
INTERPRO	IPR001173:Glycosyl transferase, family 2	3	1.0344827586206897	0.07365609196438912	782387, 792321, 793125	268	28	16659	6.660047974413646	1.0	0.9021616087502737	68.00161508127437
INTERPRO	IPR008266:Tyrosine protein kinase, active site	5	1.7241379310344827	0.07057920869200027	803882, 781063, 792309, 788840, 785351	268	97	16659	3.204146791814125	1.0	0.9031777805943891	66.38164576859066
INTERPRO	IPR002151:Kinesin light chain	2	0.6896551724137931	0.0776179582690236	806171, 792541	268	5	16659	24.86417910447761	1.0	0.9039683639180871	69.98036230115375
INTERPRO	IPR015497:Epidermal growth factor receptor ligand	2	0.6896551724137931	0.0776179582690236	793095, 774193	268	5	16659	24.86417910447761	1.0	0.9039683639180871	69.98036230115375
UP_SEQ_FEATURE	domain:Fibronectin type-III	4	1.3793103448275863	0.0584204282214919	792681, 793441, 812024, 777544	287	59	19113	4.514970767141086	1.0	0.9042017105097951	61.77350177600902
UP_SEQ_FEATURE	domain:Ricin B-type lectin	3	1.0344827586206897	0.0573006025061199	782387, 792321, 793125	287	26	19113	7.684132940230502	1.0	0.907851420602373	61.04072461201183
UP_SEQ_FEATURE	domain:Ig-like C2-type 5	4	1.3793103448275863	0.049209771572415476	780355, 823746, 803161, 777544	287	55	19113	4.843332277478619	1.0	0.9087037438088239	55.3417212987287
UP_SEQ_FEATURE	region of interest:Calmodulin-binding	4	1.3793103448275863	0.049209771572415476	772481, 791945, 776746, 777544	287	55	19113	4.843332277478619	1.0	0.9087037438088239	55.3417212987287
INTERPRO	IPR000884:Thrombospondin, type 1 repeat	4	1.3793103448275863	0.0862891268869886	802013, 825548, 807226, 804104	268	65	16659	3.825258323765786	1.0	0.909183014702453	73.91971624247427
INTERPRO	IPR001879:GPCR, family 2, extracellular region	3	1.0344827586206897	0.0691034667683108	798459, 787707, 804104	268	27	16659	6.906716417910448	1.0	0.9096886816712382	65.57781821332938
INTERPRO	IPR000772:Ricin B lectin	3	1.0344827586206897	0.0691034667683108	782387, 792321, 793125	268	27	16659	6.906716417910448	1.0	0.9096886816712382	65.57781821332938
UP_SEQ_FEATURE	short sequence motif:Nuclear localization signal	10	3.4482758620689653	0.05620348955492432	772995, 822591, 784409, 785964, 825545, 792309, 812771, 799611, 789275, 807338	287	325	19113	2.0491021173948	1.0	0.9117209518429664	60.31005698388723
UP_SEQ_FEATURE	lipid moiety-binding region:S-palmitoyl cysteine	7	2.413793103448276	0.05510378771216396	772494, 789710, 780001, 809539, 776746, 774688, 791678	287	181	19113	2.5755289044603153	1.0	0.9157126350971209	59.5647889828744
INTERPRO	IPR000742:EGF-like, type 3	7	2.413793103448276	0.09246133838370477	796832, 785151, 776160, 794313, 793095, 774193, 821809	268	194	16659	2.242902754269888	1.0	0.9159150535112324	76.42392861881346
UP_SEQ_FEATURE	domain:Fibronectin type-III 4	4	1.3793103448275863	0.065821476367239	780355, 819999, 777609, 786635	287	62	19113	4.296504439698775	1.0	0.915931507502531	66.30110835682979
UP_SEQ_FEATURE	active site:Proton acceptor	16	5.517241379310345	0.07034467946595427	799389, 772481, 801391, 791501, 781063, 792309, 810576, 795001, 777544, 817973, 774120, 803882, 826725, 788840, 785351, 807542	287	658	19113	1.619351217394067	1.0	0.9168280669894149	68.81530652381794
UP_SEQ_FEATURE	repeat:Gelsolin-like 6	2	0.6896551724137931	0.07261970935885338	772418, 820444	287	5	19113	26.638327526132404	1.0	0.9172962761653526	70.01234803044166
INTERPRO	IPR017981:GPCR, family 2-like	4	1.3793103448275863	0.0687596287383553	798459, 787707, 782243, 804104	268	59	16659	4.214267644826713	1.0	0.9199405646775248	65.38797396141106
UP_SEQ_FEATURE	short sequence motif:WSXWS motif	3	1.0344827586206897	0.06954004122156675	792681, 819999, 825085	287	29	19113	6.889222636068726	1.0	0.9208664613596549	68.38131690060207
UP_SEQ_FEATURE	domain:TSP type-1 4	3	1.0344827586206897	0.07812889391314772	802013, 807226, 804104	287	31	19113	6.444756659548163	1.0	0.9264929204444284	72.73506484465203
PIR_SUPERFAMILY	PIRSF800007:secretin receptor-like G protein-coupled receptors	4	1.3793103448275863	0.03422007584227245	798459, 787707, 782243, 804104	127	42	7396	5.5463067116610425	0.9951430846960168	0.9303084273101601	34.11268214272993
UP_SEQ_FEATURE	domain:GST C-terminal	3	1.0344827586206897	0.08702915405691895	789638, 797420, 772476	287	33	19113	6.054165346848275	1.0	0.9366677861427541	76.6494638087765
UP_SEQ_FEATURE	repeat:LRR 4	8	2.7586206896551726	0.08532056753384684	807471, 793441, 774344, 812898, 784889, 823079, 812024, 794302	287	252	19113	2.1141529782644763	1.0	0.9379564402442236	75.9414930224285
UP_SEQ_FEATURE	domain:Protein kinase	12	4.137931034482759	0.09537213471623196	799389, 772481, 817973, 774120, 803882, 781063, 792309, 810576, 826725, 788840, 777544, 785351	287	469	19113	1.703944191437041	1.0	0.9479462407301945	79.8346793529875
PIR_SUPERFAMILY	PIRSF002347:villin	2	0.6896551724137931	0.0823493837269115	772418, 820444	127	5	7396	23.294488188976377	0.9999980517881856	0.987510490263783	64.29086819698774
UP_SEQ_FEATURE	glycosylation site:N-linked (GlcNAc...)	107	36.896551724137936	1.388497895835934E-9	790880, 810440, 806107, 798459, 785151, 793441, 819290, 780912, 787112, 773152, 807226, 787322, 806658, 812816, 787106, 812898, 783444, 823079, 788110, 772494, 792026, 785880, 804104, 823065, 825585, 799184, 774120, 773943, 810662, 805445, 814029, 825335, 793125, 819577, 796832, 781155, 804961, 795138, 818414, 772599, 816165, 797566, 794313, 812876, 788840, 785377, 786153, 799883, 786892, 811645,…	287	4129	19113	1.7257816936886456	1.5148500323025615E-6	1.5148500323025615E-6	2.2181332992587954E-6
UP_SEQ_FEATURE	splice variant	153	52.758620689655174	7.614710432960175E-7	790880, 799389, 788446, 810440, 827025, 789638, 820444, 787112, 810548, 777544, 807226, 806658, 787106, 799834, 812898, 775547, 783444, 823967, 825913, 825872, 792309, 792026, 778958, 780135, 785880, 800382, 804104, 788188, 817805, 773943, 805445, 781000, 825335, 772418, 796832, 819577, 793125, 817491, 815024, 824351, 788226, 772599, 814682, 785693, 816251, 783165, 823055, 826725, 787177, 799154,…	287	7458	19113	1.3662054543772653	8.304202346889333E-4	1.6613924226249743E-4	0.0012164474261111557
UP_SEQ_FEATURE	signal peptide	86	29.655172413793103	6.115993640114859E-8	817439, 786686, 807471, 792681, 798459, 785151, 793441, 803024, 780912, 773152, 787112, 795665, 807226, 787322, 794746, 812816, 787106, 813799, 812898, 803161, 783444, 823079, 802013, 772494, 825872, 776858, 817129, 804104, 787067, 801112, 821855, 823065, 825548, 774120, 787707, 774344, 810662, 810689, 794302, 790548, 805445, 814029, 779118, 825335, 819577, 796832, 804961, 795138, 774193, 773892,…	287	3250	19113	1.7622278209595281	6.672326660972505E-5	1.6681234043192106E-5	9.770330472447242E-5
SP_PIR_KEYWORDS	glycoprotein	114	39.310344827586206	4.9891916249418E-11	790880, 810440, 806107, 798459, 785151, 793441, 819290, 780912, 787112, 773152, 807226, 787322, 806658, 812816, 787106, 812898, 783444, 823079, 788110, 772494, 792026, 785880, 804104, 823065, 825585, 799184, 774120, 773943, 810662, 805445, 814029, 825335, 793125, 819577, 796832, 781155, 804961, 795138, 774193, 818414, 772599, 816165, 797566, 794313, 812876, 788840, 785377, 786153, 799883, 786892,…	287	4318	19235	1.7694264185412978	1.6763667676222838E-8	1.6763667676222838E-8	6.782183703535338E-8
SP_PIR_KEYWORDS	calcium	33	11.379310344827587	4.132972525442283E-7	805445, 772481, 772418, 793125, 785151, 820444, 775941, 822626, 787112, 777544, 795665, 825839, 792321, 814682, 773993, 814381, 812816, 793227, 787106, 794313, 796279, 818207, 819275, 799012, 786599, 782387, 783108, 776160, 818372, 788188, 808530, 773943, 807542	287	803	19235	2.7542838050689706	1.388582638466307E-4	3.4716373759735575E-5	5.618250975225614E-4
SP_PIR_KEYWORDS	alternative splicing	154	53.103448275862064	3.525493832791815E-7	790880, 799389, 788446, 810440, 827025, 789638, 820444, 787112, 810548, 777544, 807226, 806658, 787106, 799834, 812898, 775547, 783444, 823967, 825913, 825872, 792309, 792026, 778958, 780135, 785880, 800382, 804104, 774120, 788188, 817805, 773943, 805445, 781000, 825335, 772418, 796832, 819577, 793125, 817491, 815024, 824351, 788226, 772599, 814682, 785693, 816251, 783165, 823055, 826725, 787177,…	287	7488	19235	1.3783679904106734	1.1844959794271581E-4	3.948475833981391E-5	4.792462717229107E-4
SP_PIR_KEYWORDS	signal	86	29.655172413793103	4.5751294728675636E-8	817439, 786686, 807471, 792681, 798459, 785151, 793441, 803024, 780912, 773152, 787112, 795665, 807226, 787322, 794746, 812816, 787106, 813799, 812898, 803161, 783444, 823079, 802013, 772494, 825872, 776858, 817129, 804104, 787067, 801112, 821855, 823065, 825548, 774120, 787707, 774344, 810662, 810689, 794302, 790548, 805445, 814029, 779118, 825335, 819577, 796832, 804961, 795138, 774193, 773892,…	287	3250	19235	1.773476279817743	1.5372317233253163E-5	7.686188155386908E-6	6.219321557754398E-5
SP_PIR_KEYWORDS	disulfide bond	72	24.82758620689655	1.3080175082932354E-5	817439, 806107, 807471, 785151, 819290, 780001, 803024, 780912, 781436, 773152, 807226, 795665, 787322, 794746, 812816, 787106, 812898, 803161, 823079, 802013, 776858, 817129, 780961, 804104, 787067, 801112, 823065, 821855, 825548, 799184, 775109, 774120, 817805, 773943, 810689, 794302, 790548, 814029, 825335, 793125, 796832, 795138, 774193, 807148, 821809, 795496, 792321, 815309, 793227, 794767,…	287	2924	19235	1.650309584979766	0.004385323834571575	8.78607312646551E-4	0.017779417777830098
UP_SEQ_FEATURE	topological domain:Cytoplasmic	90	31.03448275862069	1.671909895108946E-8	788446, 790880, 810440, 806107, 807471, 798459, 792681, 793441, 819290, 780001, 781436, 803024, 787112, 787322, 794746, 806658, 814381, 773993, 814519, 822917, 787106, 813799, 812898, 803161, 823079, 783444, 774077, 802013, 772494, 792026, 779698, 817129, 780961, 785880, 804104, 801112, 825585, 794299, 799184, 788188, 779611, 775109, 774120, 787707, 774344, 773943, 824582, 805445, 825335, 793125,…	287	3374	19113	1.776414846881977	1.8240370797562022E-5	9.12022698806858E-6	2.6708853251289355E-5
UP_SEQ_FEATURE	topological domain:Extracellular	77	26.551724137931032	2.6146515508729937E-8	788446, 790880, 810440, 806107, 807471, 798459, 792681, 793441, 819290, 780001, 803024, 781436, 787112, 787322, 794746, 773993, 814519, 787106, 813799, 812898, 803161, 823079, 783444, 802013, 772494, 779698, 817129, 780961, 804104, 801112, 794299, 799184, 788188, 775109, 774120, 787707, 774344, 773943, 824582, 805445, 825335, 781155, 811110, 774193, 773892, 791678, 807148, 821809, 814682, 793227,…	287	2719	19113	1.8859426439060272	2.8525441934323936E-5	9.508571057414983E-6	4.1769200398444895E-5

## Sheet: FunctionalAnnotationTable
ID	Gene Name	Species	BBID	BIOCARTA	COG_ONTOLOGY	GOTERM_BP_FAT	GOTERM_CC_FAT	GOTERM_MF_FAT	INTERPRO	KEGG_PATHWAY	OMIM_DISEASE	PIR_SUPERFAMILY	SMART	SP_PIR_KEYWORDS	UP_SEQ_FEATURE
793880	3-oxoacid CoA transferase 1	Homo sapiens			Lipid metabolism,	GO:0046950~cellular ketone body metabolic process,GO:0046952~ketone body catabolic process,	GO:0005739~mitochondrion,GO:0005759~mitochondrial matrix,GO:0031974~membrane-enclosed lumen,GO:0031980~mitochondrial lumen,GO:0043233~organelle lumen,GO:0044429~mitochondrial part,GO:0070013~intracellular organelle lumen,	GO:0008260~3-oxoacid CoA-transferase activity,GO:0008410~CoA-transferase activity,GO:0016782~transferase activity, transferring sulfur-containing groups,GO:0042802~identical protein binding,GO:0042803~protein homodimerization activity,GO:0046983~protein dimerization activity,	IPR004163:Coenzyme A transferase binding site,IPR004164:Coenzyme A transferase active site,IPR004165:Coenzyme A transferase,IPR012791:3-oxoacid CoA-transferase, subunit B,IPR012792:3-oxoacid CoA-transferase, subunit A,IPR014388:3-oxoacid CoA-transferase,	hsa00072:Synthesis and degradation of ketone bodies,hsa00280:Valine, leucine and isoleucine degradation,hsa00650:Butanoate metabolism,	Succinyl CoA:3-oxoacid CoA transferase deficiency,	PIRSF000858:3-oxoacid CoA-transferase,PIRSF000858:SCOT-t,		3d-structure,complete proteome,direct protein sequencing,disease mutation,mitochondrion,polymorphism,transferase,transit peptide,	chain:Succinyl-CoA:3-ketoacid-coenzyme A transferase 1, mitochondrial,helix,region of interest:CoA-binding,sequence variant,strand,transit peptide:Mitochondrion,turn,
799904	5-hydroxytryptamine (serotonin) receptor 1D	Homo sapiens				GO:0007166~cell surface receptor linked signal transduction,GO:0007186~G-protein coupled receptor protein signaling pathway,GO:0007187~G-protein signaling, coupled to cyclic nucleotide second messenger,GO:0007242~intracellular signaling cascade,GO:0007267~cell-cell signaling,GO:0007268~synaptic transmission,GO:0009636~response to toxin,GO:0019226~transmission of nerve impulse,GO:0019932~second-me…	GO:0005886~plasma membrane,GO:0005887~integral to plasma membrane,GO:0016021~integral to membrane,GO:0031224~intrinsic to membrane,GO:0031226~intrinsic to plasma membrane,GO:0044459~plasma membrane part,	GO:0004993~serotonin receptor activity,GO:0008227~amine receptor activity,GO:0043176~amine binding,GO:0051378~serotonin binding,	IPR000276:7TM GPCR, rhodopsin-like,IPR000505:5-Hydroxytryptamine 1D receptor,IPR002231:5-Hydroxytryptamine receptor,IPR017452:GPCR, rhodopsin-like superfamily,	hsa04080:Neuroactive ligand-receptor interaction,		PIRSF005474:5-hydroxytryptamine receptor 1,PIRSF800006:rhodopsin-like G protein-coupled receptors,		cell membrane,complete proteome,disulfide bond,G protein-coupled receptor,g-protein coupled receptor,glycoprotein,membrane,neurotransmitter receptor,polymorphism,receptor,transducer,transmembrane,transmembrane protein,	chain:5-hydroxytryptamine receptor 1D,disulfide bond,glycosylation site:N-linked (GlcNAc...),sequence variant,topological domain:Cytoplasmic,topological domain:Extracellular,transmembrane region,
794746	ADAM metallopeptidase domain 18	Homo sapiens				GO:0006508~proteolysis,GO:0007276~gamete generation,GO:0007283~spermatogenesis,GO:0019953~sexual reproduction,GO:0032504~multicellular organism reproduction,GO:0048232~male gamete generation,GO:0048609~reproductive process in a multicellular organism,	GO:0000267~cell fraction,GO:0005624~membrane fraction,GO:0005626~insoluble fraction,GO:0016021~integral to membrane,GO:0031224~intrinsic to membrane,	GO:0004175~endopeptidase activity,GO:0004222~metalloendopeptidase activity,GO:0008233~peptidase activity,GO:0008237~metallopeptidase activity,GO:0008270~zinc ion binding,GO:0043167~ion binding,GO:0043169~cation binding,GO:0046872~metal ion binding,GO:0046914~transition metal ion binding,GO:0070011~peptidase activity, acting on L-amino acid peptides,	IPR001590:Peptidase M12B, ADAM/reprolysin,IPR001762:Blood coagulation inhibitor, Disintegrin,IPR002870:Peptidase M12B, propeptide,IPR006586:ADAM, cysteine-rich,IPR013032:EGF-like region, conserved site,IPR013111:EGF, extracellular,IPR018358:Disintegrin, conserved site,			PIRSF006749:mouse meltrin alpha,	SM00050:DISIN,SM00608:ACR,	alternative splicing,complete proteome,developmental protein,differentiation,disulfide bond,egf-like domain,glycoprotein,membrane,polymorphism,signal,spermatogenesis,transmembrane,	chain:Disintegrin and metalloproteinase domain- containing protein 18,compositionally biased region:Cys-rich,disulfide bond,domain:Disintegrin,domain:EGF-like,domain:Peptidase M12B,glycosylation site:N-linked (GlcNAc...),sequence variant,signal peptide,splice variant,topological domain:Cytoplasmic,topological domain:Extracellular,transmembrane region,
825335	ADAM metallopeptidase domain 22	Homo sapiens				GO:0006508~proteolysis,GO:0007155~cell adhesion,GO:0007162~negative regulation of cell adhesion,GO:0007166~cell surface receptor linked signal transduction,GO:0007229~integrin-mediated signaling pathway,GO:0022610~biological adhesion,GO:0030155~regulation of cell adhesion,	GO:0005576~extracellular region,GO:0016021~integral to membrane,GO:0031224~intrinsic to membrane,	GO:0004175~endopeptidase activity,GO:0004222~metalloendopeptidase activity,GO:0005178~integrin binding,GO:0008233~peptidase activity,GO:0008237~metallopeptidase activity,GO:0008270~zinc ion binding,GO:0032403~protein complex binding,GO:0043167~ion binding,GO:0043169~cation binding,GO:0046872~metal ion binding,GO:0046914~transition metal ion binding,GO:0070011~peptidase activity, acting on L-amino…	IPR001590:Peptidase M12B, ADAM/reprolysin,IPR001762:Blood coagulation inhibitor, Disintegrin,IPR002870:Peptidase M12B, propeptide,IPR006025:Peptidase M, neutral zinc metallopeptidases, zinc-binding site,IPR006210:EGF-like,IPR006586:ADAM, cysteine-rich,IPR013032:EGF-like region, conserved site,IPR013111:EGF, extracellular,IPR018358:Disintegrin, conserved site,				SM00050:DISIN,SM00181:EGF,SM00608:ACR,	3d-structure,alternative splicing,cell adhesion,cleavage on pair of basic residues,complete proteome,disulfide bond,egf-like domain,glycoprotein,hydrolase,integrin,membrane,metal-binding,metalloprotease,phosphoprotein,polymorphism,Protease,receptor,signal,transmembrane,	chain:Disintegrin and metalloproteinase domain- containing protein 22,compositionally biased region:Cys-rich,disulfide bond,domain:Disintegrin,domain:EGF-like,domain:Peptidase M12B,glycosylation site:N-linked (GlcNAc...),helix,modified residue,mutagenesis site,sequence variant,signal peptide,splice variant,strand,topological domain:Cytoplasmic,topological domain:Extracellular,transmembrane region…
807226	ADAM metallopeptidase with thrombospondin type 1 motif, 16	Homo sapiens				GO:0006508~proteolysis,	GO:0005576~extracellular region,GO:0005578~proteinaceous extracellular matrix,GO:0031012~extracellular matrix,GO:0044421~extracellular region part,	GO:0004175~endopeptidase activity,GO:0004222~metalloendopeptidase activity,GO:0008233~peptidase activity,GO:0008237~metallopeptidase activity,GO:0008270~zinc ion binding,GO:0043167~ion binding,GO:0043169~cation binding,GO:0046872~metal ion binding,GO:0046914~transition metal ion binding,GO:0070011~peptidase activity, acting on L-amino acid peptides,	IPR000884:Thrombospondin, type 1 repeat,IPR001590:Peptidase M12B, ADAM/reprolysin,IPR001818:Peptidase M10A and M12B, matrixin and adamalysin,IPR002870:Peptidase M12B, propeptide,IPR006025:Peptidase M, neutral zinc metallopeptidases, zinc-binding site,IPR010294:ADAM-TS Spacer 1,IPR010909:PLAC,IPR013273:Peptidase M12B, ADAM-TS,IPR018358:Disintegrin, conserved site,				SM00209:TSP1,	alternative splicing,cleavage on pair of basic residues,complete proteome,disulfide bond,extracellular matrix,glycoprotein,hydrolase,metal-binding,metalloprotease,phosphoprotein,polymorphism,Protease,repeat,Secreted,signal,zinc,zymogen,	chain:A disintegrin and metalloproteinase with thrombospondin motifs 16,compositionally biased region:Cys-rich,disulfide bond,domain:Disintegrin,domain:Peptidase M12B,domain:PLAC,domain:TSP type-1 1,domain:TSP type-1 2,domain:TSP type-1 3,domain:TSP type-1 4,domain:TSP type-1 5,domain:TSP type-1 6,glycosylation site:N-linked (GlcNAc...),metal ion-binding site:Zinc; catalytic,metal ion-binding sit…
795496	ADAM-like, decysin 1	Homo sapiens				GO:0006508~proteolysis,GO:0007162~negative regulation of cell adhesion,GO:0007166~cell surface receptor linked signal transduction,GO:0007229~integrin-mediated signaling pathway,GO:0030155~regulation of cell adhesion,	GO:0005576~extracellular region,GO:0016021~integral to membrane,GO:0031224~intrinsic to membrane,	GO:0004175~endopeptidase activity,GO:0004222~metalloendopeptidase activity,GO:0005178~integrin binding,GO:0008233~peptidase activity,GO:0008237~metallopeptidase activity,GO:0008270~zinc ion binding,GO:0032403~protein complex binding,GO:0043167~ion binding,GO:0043169~cation binding,GO:0046872~metal ion binding,GO:0046914~transition metal ion binding,GO:0070011~peptidase activity, acting on L-amino…	IPR001590:Peptidase M12B, ADAM/reprolysin,IPR001762:Blood coagulation inhibitor, Disintegrin,IPR001818:Peptidase M10A and M12B, matrixin and adamalysin,IPR002870:Peptidase M12B, propeptide,IPR006025:Peptidase M, neutral zinc metallopeptidases, zinc-binding site,IPR018358:Disintegrin, conserved site,			PIRSF001207:trigramin precursor,	SM00050:DISIN,	complete proteome,disulfide bond,glycoprotein,hydrolase,integrin,metal-binding,metalloprotease,polymorphism,Protease,Secreted,signal,zinc,zymogen,	chain:ADAM DEC1,disulfide bond,domain:Disintegrin,domain:Peptidase M12B,glycosylation site:N-linked (GlcNAc...),metal ion-binding site:Zinc; catalytic,sequence variant,signal peptide,
788188	ATPase, Ca++ transporting, type 2C, member 2	Homo sapiens				GO:0006163~purine nucleotide metabolic process,GO:0006164~purine nucleotide biosynthetic process,GO:0006754~ATP biosynthetic process,GO:0006811~ion transport,GO:0006812~cation transport,GO:0006816~calcium ion transport,GO:0009141~nucleoside triphosphate metabolic process,GO:0009142~nucleoside triphosphate biosynthetic process,GO:0009144~purine nucleoside triphosphate metabolic process,GO:0009145~…	GO:0016021~integral to membrane,GO:0031224~intrinsic to membrane,	GO:0000166~nucleotide binding,GO:0000287~magnesium ion binding,GO:0001882~nucleoside binding,GO:0001883~purine nucleoside binding,GO:0005388~calcium-transporting ATPase activity,GO:0005509~calcium ion binding,GO:0005524~ATP binding,GO:0015082~di-, tri-valent inorganic cation transmembrane transporter activity,GO:0015085~calcium ion transmembrane transporter activity,GO:0015399~primary active tran…	IPR000695:ATPase, P-type, H+ transporting proton pump,IPR001757:ATPase, P-type, K/Mg/Cd/Cu/Zn/Na/Ca/Na/H-transporter,IPR004014:ATPase, P-type cation-transporter, N-terminal,IPR005834:Haloacid dehalogenase-like hydrolase,IPR006068:ATPase, P-type cation-transporter, C-terminal,IPR006413:ATPase, P-type, calcium-transporting, PMR1-type,IPR008250:ATPase, P-type, ATPase-associated region,IPR018303:ATPa…			PIRSF001297:Na(+)/K(+)-transporting ATPase alpha chain,		alternative splicing,atp-binding,calcium,calcium transport,complete proteome,hydrolase,ion transport,magnesium,membrane,metal-binding,nucleotide-binding,phosphoprotein,polymorphism,transmembrane,transport,	active site:4-aspartylphosphate intermediate,chain:Calcium-transporting ATPase type 2C member 2,compositionally biased region:Poly-Leu,metal ion-binding site:Calcium 2,metal ion-binding site:Calcium 2; via carbonyl oxygen,metal ion-binding site:Magnesium,modified residue,sequence variant,splice variant,topological domain:Cytoplasmic,topological domain:Extracellular,transmembrane region,
779389	BCL2/adenovirus E1B 19kD interacting protein like	Homo sapiens				GO:0006915~apoptosis,GO:0008219~cell death,GO:0008285~negative regulation of cell proliferation,GO:0012501~programmed cell death,GO:0016265~death,GO:0040008~regulation of growth,GO:0040009~regulation of growth rate,GO:0042127~regulation of cell proliferation,	GO:0005829~cytosol,	GO:0042802~identical protein binding,	IPR001251:Cellular retinaldehyde-binding/triple function, C-terminal,				SM00516:SEC14,	alternative splicing,Apoptosis,complete proteome,polymorphism,	chain:Bcl-2/adenovirus E1B 19 kDa-interacting protein 2-like protein,domain:CRAL-TRIO,sequence variant,splice variant,
781436	C-type lectin domain family 7, member A	Homo sapiens				GO:0001562~response to protozoan,GO:0001775~cell activation,GO:0001817~regulation of cytokine production,GO:0001819~positive regulation of cytokine production,GO:0001878~response to yeast,GO:0001879~detection of yeast,GO:0002218~activation of innate immune response,GO:0002220~innate immune response activating cell surface receptor signaling pathway,GO:0002221~pattern recognition receptor signalin…	GO:0005886~plasma membrane,GO:0009897~external side of plasma membrane,GO:0009986~cell surface,GO:0016021~integral to membrane,GO:0031224~intrinsic to membrane,GO:0044459~plasma membrane part,	GO:0001846~opsonin binding,GO:0001871~pattern binding,GO:0001872~zymosan binding,GO:0001873~polysaccharide receptor activity,GO:0001874~zymosan receptor activity,GO:0005529~sugar binding,GO:0008329~pattern recognition receptor activity,GO:0030246~carbohydrate binding,GO:0030247~polysaccharide binding,GO:0042287~MHC protein binding,	IPR001304:C-type lectin,IPR002353:Type II antifreeze protein,IPR013600:Ly49-like N-terminal,IPR016186:C-type lectin-like,IPR018378:C-type lectin, conserved site,				SM00034:CLECT,	alternative splicing,complete proteome,cytoplasm,disulfide bond,glycoprotein,immune response,inflammatory response,innate immunity,Lectin,membrane,phosphoprotein,polymorphism,receptor,Signal-anchor,transmembrane,	chain:C-type lectin domain family 7 member A,disulfide bond,domain:C-type lectin,glycosylation site:N-linked (GlcNAc...),modified residue,sequence conflict,sequence variant,short sequence motif:ITAM-like,splice variant,topological domain:Cytoplasmic,topological domain:Extracellular,transmembrane region,
773943	CD209 molecule	Homo sapiens				GO:0006897~endocytosis,GO:0006955~immune response,GO:0007155~cell adhesion,GO:0007157~heterophilic cell adhesion,GO:0007159~leukocyte adhesion,GO:0007242~intracellular signaling cascade,GO:0008037~cell recognition,GO:0009988~cell-cell recognition,GO:0010324~membrane invagination,GO:0015833~peptide transport,GO:0016032~viral reproduction,GO:0016044~membrane organization,GO:0016192~vesicle-mediated…	GO:0005576~extracellular region,GO:0005886~plasma membrane,GO:0016021~integral to membrane,GO:0031224~intrinsic to membrane,	GO:0003823~antigen binding,GO:0005509~calcium ion binding,GO:0005529~sugar binding,GO:0005537~mannose binding,GO:0030246~carbohydrate binding,GO:0042277~peptide binding,GO:0042605~peptide antigen binding,GO:0043167~ion binding,GO:0043169~cation binding,GO:0046790~virion binding,GO:0046872~metal ion binding,GO:0048029~monosaccharide binding,	IPR001304:C-type lectin,IPR002353:Type II antifreeze protein,IPR016186:C-type lectin-like,IPR018378:C-type lectin, conserved site,		Dengue fever, protection against,HIV type 1, susceptibility to,Mycobacterium tuberculosis, susceptibility to,		SM00034:CLECT,	3d-structure,alternative splicing,calcium,cell adhesion,cell membrane,complete proteome,disulfide bond,Endocytosis,glycoprotein,host-virus interaction,immune response,Lectin,mannose-binding,membrane,metal-binding,polymorphism,receptor,repeat,Secreted,Signal-anchor,transmembrane,	chain:CD209 antigen,disulfide bond,domain:C-type lectin,glycosylation site:N-linked (GlcNAc...),helix,metal ion-binding site:Calcium,metal ion-binding site:Calcium; via carbonyl oxygen,mutagenesis site,region of interest:7 X approximate tandem repeats,repeat:1,repeat:2,repeat:3,repeat:4,repeat:5,repeat:6,repeat:7,sequence variant,short sequence motif:Endocytosis signal,splice variant,strand,topol…
792558	Cas scaffolding protein family member 4	Homo sapiens				GO:0007155~cell adhesion,GO:0022610~biological adhesion,	GO:0005856~cytoskeleton,GO:0005886~plasma membrane,GO:0005912~adherens junction,GO:0005924~cell-substrate adherens junction,GO:0005925~focal adhesion,GO:0016323~basolateral plasma membrane,GO:0030054~cell junction,GO:0030055~cell-substrate junction,GO:0043228~non-membrane-bounded organelle,GO:0043232~intracellular non-membrane-bounded organelle,GO:0044459~plasma membrane part,GO:0070161~anchoring…	GO:0000155~two-component sensor activity,GO:0004672~protein kinase activity,GO:0004673~protein histidine kinase activity,GO:0016775~phosphotransferase activity, nitrogenous group as acceptor,	IPR001452:Src homology-3 domain,IPR003661:Signal transduction histidine kinase, subgroup 1, dimerisation and phosphoacceptor region,IPR014928:Serine rich protein interaction,				SM00326:SH3,SM00388:HisKA,	3d-structure,alternative splicing,cell adhesion,cell junction,complete proteome,cytoplasm,cytoskeleton,phosphoprotein,polymorphism,sh3 domain,	chain:Cas scaffolding protein family member 4,compositionally biased region:Poly-Ser,compositionally biased region:Ser-rich,domain:SH3,modified residue,sequence conflict,sequence variant,splice variant,strand,turn,
775941	Cas-Br-M (murine) ecotropic retroviral transforming sequence	Homo sapiens		h_cblPathway:CBL mediated ligand-induced downregulation of EGF receptors,h_il2rbPathway:IL-2 Receptor Beta Chain in T cell Activation,h_spryPathway:Sprouty regulation of tyrosine kinase signals,		GO:0006508~proteolysis,GO:0007166~cell surface receptor linked signal transduction,GO:0007167~enzyme linked receptor protein signaling pathway,GO:0007169~transmembrane receptor protein tyrosine kinase signaling pathway,GO:0007173~epidermal growth factor receptor signaling pathway,GO:0009057~macromolecule catabolic process,GO:0016567~protein ubiquitination,GO:0019941~modification-dependent protein…	GO:0005829~cytosol,GO:0005886~plasma membrane,GO:0005901~caveola,GO:0016600~flotillin complex,GO:0044459~plasma membrane part,GO:0045121~membrane raft,	GO:0003677~DNA binding,GO:0003700~transcription factor activity,GO:0004842~ubiquitin-protein ligase activity,GO:0005509~calcium ion binding,GO:0008270~zinc ion binding,GO:0016879~ligase activity, forming carbon-nitrogen bonds,GO:0016881~acid-amino acid ligase activity,GO:0017124~SH3 domain binding,GO:0019787~small conjugating protein ligase activity,GO:0019904~protein domain specific binding,GO:0…	IPR000449:Ubiquitin-associated/translation elongation factor EF1B, N-terminal,IPR001841:Zinc finger, RING-type,IPR003153:Adaptor protein Cbl, N-terminal helical,IPR011992:EF-Hand type,IPR013083:Zinc finger, RING/FYVE/PHD-type,IPR014741:Adaptor protein Cbl, EF hand-like,IPR014742:Adaptor protein Cbl, SH2-like,IPR015940:Ubiquitin-associated/translation elongation factor EF1B, N-terminal, eukaryote,…	hsa04012:ErbB signaling pathway,hsa04120:Ubiquitin mediated proteolysis,hsa04144:Endocytosis,hsa04630:Jak-STAT signaling pathway,hsa04660:T cell receptor signaling pathway,hsa04910:Insulin signaling pathway,hsa05200:Pathways in cancer,hsa05220:Chronic myeloid leukemia,		PIRSF001785:E3 ubiquitin-protein ligase Cbl,PIRSF500282:E3 ubiquitin-protein ligase c-Cbl,	SM00165:UBA,SM00184:RING,	3d-structure,acetylation,calcium,complete proteome,cytoplasm,DNA binding,ligase,metal-binding,phosphoprotein,polymorphism,Proto-oncogene,repeat,SH2 domain,ubl conjugation pathway,zinc,zinc-finger,	binding site:Phosphotyrosine,chain:E3 ubiquitin-protein ligase CBL,compositionally biased region:Asp/Glu-rich (acidic),compositionally biased region:Pro-rich,domain:CBL N-terminal,domain:EF-hand-like 1,domain:EF-hand-like 2,domain:SH2; atypical,domain:UBA,helix,modified residue,mutagenesis site,region of interest:4H,region of interest:Interaction with CD2AP,region of interest:Linker,sequence conf…
796149	DEAD (Asp-Glu-Ala-Asp) box polypeptide 46	Homo sapiens				GO:0006396~RNA processing,GO:0006397~mRNA processing,GO:0008380~RNA splicing,GO:0016071~mRNA metabolic process,	GO:0005654~nucleoplasm,GO:0015030~Cajal body,GO:0016604~nuclear body,GO:0016607~nuclear speck,GO:0031974~membrane-enclosed lumen,GO:0031981~nuclear lumen,GO:0043233~organelle lumen,GO:0044451~nucleoplasm part,GO:0070013~intracellular organelle lumen,	GO:0000166~nucleotide binding,GO:0001882~nucleoside binding,GO:0001883~purine nucleoside binding,GO:0003723~RNA binding,GO:0004386~helicase activity,GO:0005524~ATP binding,GO:0008026~ATP-dependent helicase activity,GO:0016887~ATPase activity,GO:0017076~purine nucleotide binding,GO:0030554~adenyl nucleotide binding,GO:0032553~ribonucleotide binding,GO:0032555~purine ribonucleotide binding,GO:00325…	IPR000629:RNA helicase, ATP-dependent, DEAD-box, conserved site,IPR001650:DNA/RNA helicase, C-terminal,IPR011545:DNA/RNA helicase, DEAD/DEAH box type, N-terminal,IPR014001:DEAD-like helicase, N-terminal,IPR014014:RNA helicase, DEAD-box type, Q motif,IPR014021:Helicase, superfamily 1 and 2, ATP-binding,	hsa03040:Spliceosome,	Many sequence variants affecting diversity of adult human height,		SM00487:DEXDc,SM00490:HELICc,	acetylation,atp-binding,coiled coil,complete proteome,helicase,hydrolase,mrna processing,mrna splicing,nucleotide-binding,nucleus,phosphoprotein,polymorphism,rna-binding,	chain:Probable ATP-dependent RNA helicase DDX46,compositionally biased region:Arg-rich,compositionally biased region:Poly-Asp,domain:Helicase ATP-binding,domain:Helicase C-terminal,modified residue,nucleotide phosphate-binding region:ATP,sequence conflict,sequence variant,short sequence motif:DEAD box,short sequence motif:Q motif,
822159	DnaJ (Hsp40) homolog, subfamily C, member 6	Homo sapiens				GO:0006892~post-Golgi vesicle-mediated transport,GO:0016044~membrane organization,GO:0016192~vesicle-mediated transport,GO:0046907~intracellular transport,GO:0048193~Golgi vesicle transport,		GO:0004721~phosphoprotein phosphatase activity,GO:0004725~protein tyrosine phosphatase activity,GO:0016791~phosphatase activity,GO:0017124~SH3 domain binding,GO:0019904~protein domain specific binding,GO:0031072~heat shock protein binding,	IPR001623:Heat shock protein DnaJ, N-terminal,IPR014019:Phosphatase tensin type,IPR014020:Tensin phosphatase, C2 domain,IPR018253:Heat shock protein DnaJ, conserved site,	hsa04144:Endocytosis,		PIRSF038164:auxilin/cyclin G-associated kinase,PIRSF500745:auxilin,	SM00271:DnaJ,	alternative splicing,Chaperone,complete proteome,hydrolase,phosphoprotein,polymorphism,protein phosphatase,repeat,sh3-binding,	active site:Phosphocysteine intermediate,chain:Putative tyrosine-protein phosphatase auxilin,compositionally biased region:Poly-Gly,compositionally biased region:Pro-rich,domain:C2 tensin-type,domain:J,domain:Phosphatase tensin-type,modified residue,region of interest:3 X 4 AA approximate tandem repeats,repeat:1,repeat:2,repeat:3,sequence conflict,sequence variant,short sequence motif:SH3-binding…
776007	DnaJ (Hsp40) related, subfamily B, member 13	Homo sapiens			Posttranslational modification, protein turnover, chaperones,	GO:0006457~protein folding,GO:0006915~apoptosis,GO:0007276~gamete generation,GO:0007283~spermatogenesis,GO:0008219~cell death,GO:0012501~programmed cell death,GO:0016265~death,GO:0019953~sexual reproduction,GO:0032504~multicellular organism reproduction,GO:0048232~male gamete generation,GO:0048609~reproductive process in a multicellular organism,		GO:0031072~heat shock protein binding,GO:0051082~unfolded protein binding,	IPR001623:Heat shock protein DnaJ, N-terminal,IPR002939:Chaperone DnaJ, C-terminal,IPR003095:Heat shock protein DnaJ,IPR015609:Molecular chaperone, heat shock protein, Hsp40, DnaJ,IPR018253:Heat shock protein DnaJ, conserved site,				SM00271:DnaJ,	alternative splicing,Chaperone,complete proteome,	chain:DnaJ homolog subfamily B member 13,domain:J,splice variant,
788840	EPH receptor A3	Homo sapiens				GO:0001659~temperature homeostasis,GO:0001660~fever,GO:0002237~response to molecule of bacterial origin,GO:0002526~acute inflammatory response,GO:0006468~protein amino acid phosphorylation,GO:0006793~phosphorus metabolic process,GO:0006796~phosphate metabolic process,GO:0006952~defense response,GO:0006953~acute-phase response,GO:0006954~inflammatory response,GO:0007166~cell surface receptor linke…	GO:0005576~extracellular region,GO:0005886~plasma membrane,GO:0005887~integral to plasma membrane,GO:0016021~integral to membrane,GO:0031224~intrinsic to membrane,GO:0031226~intrinsic to plasma membrane,GO:0044459~plasma membrane part,	GO:0000166~nucleotide binding,GO:0001882~nucleoside binding,GO:0001883~purine nucleoside binding,GO:0004672~protein kinase activity,GO:0004713~protein tyrosine kinase activity,GO:0004714~transmembrane receptor protein tyrosine kinase activity,GO:0005003~ephrin receptor activity,GO:0005524~ATP binding,GO:0017076~purine nucleotide binding,GO:0030554~adenyl nucleotide binding,GO:0032553~ribonucleoti…	IPR000719:Protein kinase, core,IPR001090:Ephrin receptor, ligand binding,IPR001245:Tyrosine protein kinase,IPR001426:Receptor tyrosine kinase, class V, conserved site,IPR001660:Sterile alpha motif SAM,IPR003961:Fibronectin, type III,IPR003962:Fibronectin, type III subdomain,IPR008266:Tyrosine protein kinase, active site,IPR008957:Fibronectin, type III-like fold,IPR011510:Sterile alpha motif homol…	hsa04360:Axon guidance,		PIRSF000666:tyrosine-protein kinase, ephrin receptor type,PIRSF000666:TyrPK_ephrin_receptor,	SM00060:FN3,SM00219:TyrKc,SM00454:SAM,SM00615:EPH_lbd,	3d-structure,alternative splicing,atp-binding,cell membrane,complete proteome,direct protein sequencing,glycoprotein,kinase,membrane,nucleotide-binding,phosphoprotein,polymorphism,receptor,repeat,Secreted,signal,transferase,transmembrane,tyrosine-protein kinase,	active site:Proton acceptor,binding site:ATP,chain:Ephrin type-A receptor 3,compositionally biased region:Cys-rich,domain:Fibronectin type-III 1,domain:Fibronectin type-III 2,domain:Protein kinase,domain:SAM,glycosylation site:N-linked (GlcNAc...),helix,modified residue,nucleotide phosphate-binding region:ATP,sequence conflict,sequence variant,short sequence motif:PDZ-binding,signal peptide,splic…
803882	EPH receptor A4	Homo sapiens		h_ephA4Pathway:Eph Kinases and ephrins support platelet aggregation,		GO:0000902~cell morphogenesis,GO:0000904~cell morphogenesis involved in differentiation,GO:0006468~protein amino acid phosphorylation,GO:0006793~phosphorus metabolic process,GO:0006796~phosphate metabolic process,GO:0006928~cell motion,GO:0007166~cell surface receptor linked signal transduction,GO:0007167~enzyme linked receptor protein signaling pathway,GO:0007169~transmembrane receptor protein t…	GO:0005886~plasma membrane,GO:0005887~integral to plasma membrane,GO:0016021~integral to membrane,GO:0031224~intrinsic to membrane,GO:0031226~intrinsic to plasma membrane,GO:0044459~plasma membrane part,	GO:0000166~nucleotide binding,GO:0001882~nucleoside binding,GO:0001883~purine nucleoside binding,GO:0004672~protein kinase activity,GO:0004713~protein tyrosine kinase activity,GO:0004714~transmembrane receptor protein tyrosine kinase activity,GO:0005003~ephrin receptor activity,GO:0005524~ATP binding,GO:0017076~purine nucleotide binding,GO:0030554~adenyl nucleotide binding,GO:0032553~ribonucleoti…	IPR001090:Ephrin receptor, ligand binding,IPR001426:Receptor tyrosine kinase, class V, conserved site,IPR001660:Sterile alpha motif SAM,IPR003961:Fibronectin, type III,IPR003962:Fibronectin, type III subdomain,IPR008266:Tyrosine protein kinase, active site,IPR008957:Fibronectin, type III-like fold,IPR011510:Sterile alpha motif homology 2,IPR013761:Sterile alpha motif-type,IPR016257:Tyrosine-prote…	hsa04360:Axon guidance,		PIRSF000666:TyrPK_ephrin_receptor,	SM00060:FN3,SM00454:SAM,SM00615:EPH_lbd,	3d-structure,atp-binding,complete proteome,glycoprotein,kinase,membrane,nucleotide-binding,phosphoprotein,polymorphism,receptor,repeat,signal,transferase,transmembrane,tyrosine-protein kinase,	active site:Proton acceptor,binding site:ATP,chain:Ephrin type-A receptor 4,compositionally biased region:Cys-rich,domain:Fibronectin type-III 1,domain:Fibronectin type-III 2,domain:Protein kinase,domain:SAM,glycosylation site:N-linked (GlcNAc...),helix,modified residue,nucleotide phosphate-binding region:ATP,sequence variant,short sequence motif:PDZ-binding,signal peptide,strand,topological doma…
776160	FAT tumor suppressor homolog 3 (Drosophila)	Homo sapiens				GO:0007155~cell adhesion,GO:0007156~homophilic cell adhesion,GO:0016337~cell-cell adhesion,GO:0022610~biological adhesion,	GO:0016021~integral to membrane,GO:0031224~intrinsic to membrane,	GO:0005509~calcium ion binding,GO:0043167~ion binding,GO:0043169~cation binding,GO:0046872~metal ion binding,	IPR000152:EGF-type aspartate/asparagine hydroxylation conserved site,IPR000742:EGF-like, type 3,IPR001791:Laminin G,IPR001881:EGF-like calcium-binding,IPR002126:Cadherin,IPR006209:EGF,IPR006210:EGF-like,IPR012680:Laminin G, subdomain 2,IPR013032:EGF-like region, conserved site,IPR013320:Concanavalin A-like lectin/glucanase, subgroup,IPR018097:EGF-like calcium-binding, conserved site,				SM00112:CA,SM00179:EGF_CA,SM00181:EGF,SM00282:LamG,	alternative splicing,calcium,cell adhesion,complete proteome,developmental protein,disulfide bond,egf-like domain,glycoprotein,membrane,polymorphism,repeat,signal,transmembrane,	chain:Protocadherin Fat 3,compositionally biased region:Pro-rich,disulfide bond,domain:Cadherin 1,domain:Cadherin 10,domain:Cadherin 11,domain:Cadherin 12,domain:Cadherin 13,domain:Cadherin 14,domain:Cadherin 15,domain:Cadherin 16,domain:Cadherin 17,domain:Cadherin 18,domain:Cadherin 19,domain:Cadherin 2,domain:Cadherin 20,domain:Cadherin 21,domain:Cadherin 22,domain:Cadherin 23,domain:Cadherin 2…
799012	FK506 binding protein 10, 65 kDa	Homo sapiens				GO:0006457~protein folding,	GO:0005783~endoplasmic reticulum,GO:0005788~endoplasmic reticulum lumen,GO:0031974~membrane-enclosed lumen,GO:0043233~organelle lumen,GO:0044432~endoplasmic reticulum part,GO:0070013~intracellular organelle lumen,	GO:0003755~peptidyl-prolyl cis-trans isomerase activity,GO:0005509~calcium ion binding,GO:0016859~cis-trans isomerase activity,GO:0043167~ion binding,GO:0043169~cation binding,GO:0046872~metal ion binding,	IPR000886:Endoplasmic reticulum, targeting sequence,IPR001179:Peptidyl-prolyl cis-trans isomerase, FKBP-type,IPR002048:Calcium-binding EF-hand,IPR018247:EF-HAND 1,IPR018249:EF-HAND 2,				SM00054:EFh,	calcium,complete proteome,endoplasmic reticulum,glycoprotein,Isomerase,phosphoprotein,polymorphism,repeat,Rotamase,signal,	calcium-binding region:1,calcium-binding region:2,chain:FK506-binding protein 10,domain:EF-hand 1,domain:EF-hand 2,domain:PPIase FKBP-type 1,domain:PPIase FKBP-type 2,domain:PPIase FKBP-type 3,domain:PPIase FKBP-type 4,glycosylation site:N-linked (GlcNAc...),sequence conflict,sequence variant,short sequence motif:Prevents secretion from ER,signal peptide,
823221	Fanconi anemia, complementation group I	Homo sapiens				GO:0006259~DNA metabolic process,GO:0006281~DNA repair,GO:0006974~response to DNA damage stimulus,GO:0007049~cell cycle,GO:0033554~cellular response to stress,	GO:0005654~nucleoplasm,GO:0005694~chromosome,GO:0031974~membrane-enclosed lumen,GO:0031981~nuclear lumen,GO:0043228~non-membrane-bounded organelle,GO:0043232~intracellular non-membrane-bounded organelle,GO:0043233~organelle lumen,GO:0070013~intracellular organelle lumen,				Fanconi anemia, complementation group I,			alternative splicing,cell cycle,chromosomal protein,complete proteome,direct protein sequencing,disease mutation,DNA damage,dna repair,Fanconi anemia,isopeptide bond,nucleus,phosphoprotein,polymorphism,ubl conjugation,	chain:Fanconi anemia group I protein,cross-link:Glycyl lysine isopeptide (Lys-Gly) (interchain with G-Cter in ubiquitin),modified residue,sequence conflict,sequence variant,splice variant,
782243	G protein-coupled receptor 111	Homo sapiens				GO:0007166~cell surface receptor linked signal transduction,GO:0007186~G-protein coupled receptor protein signaling pathway,GO:0007218~neuropeptide signaling pathway,	GO:0005886~plasma membrane,GO:0016021~integral to membrane,GO:0031224~intrinsic to membrane,		IPR000203:GPS,IPR000832:GPCR, family 2, secretin-like,IPR017981:GPCR, family 2-like,IPR017983:GPCR, family 2, secretin-like, conserved site,			PIRSF038678:probable G protein-coupled receptors 111 and 115,PIRSF800007:secretin receptor-like G protein-coupled receptors,	SM00303:GPS,	cell membrane,complete proteome,g-protein coupled receptor,glycoprotein,membrane,polymorphism,receptor,transducer,transmembrane,	chain:Probable G-protein coupled receptor 111,domain:GPS,glycosylation site:N-linked (GlcNAc...),sequence variant,topological domain:Cytoplasmic,topological domain:Extracellular,transmembrane region,
817321	GATA binding protein 2	Homo sapiens			Transcription,	GO:0001701~in utero embryonic development,GO:0001709~cell fate determination,GO:0001890~placenta development,GO:0001892~embryonic placenta development,GO:0006350~transcription,GO:0006355~regulation of transcription, DNA-dependent,GO:0006357~regulation of transcription from RNA polymerase II promoter,GO:0006897~endocytosis,GO:0006909~phagocytosis,GO:0009792~embryonic development ending in birth or…	GO:0005730~nucleolus,GO:0031974~membrane-enclosed lumen,GO:0031981~nuclear lumen,GO:0043228~non-membrane-bounded organelle,GO:0043232~intracellular non-membrane-bounded organelle,GO:0043233~organelle lumen,GO:0070013~intracellular organelle lumen,	GO:0003677~DNA binding,GO:0003700~transcription factor activity,GO:0008134~transcription factor binding,GO:0008270~zinc ion binding,GO:0030528~transcription regulator activity,GO:0043167~ion binding,GO:0043169~cation binding,GO:0043565~sequence-specific DNA binding,GO:0046872~metal ion binding,GO:0046914~transition metal ion binding,	IPR000679:Zinc finger, GATA-type,IPR013088:Zinc finger, NHR/GATA-type,IPR016374:Transcription factor, GATA-1/2/3,			PIRSF003027:TF_GATA-1/2/3,PIRSF003027:transcription factor, GATA-1/2/3 types,	SM00401:ZnF_GATA,	activator,complete proteome,dna-binding,metal-binding,nucleus,phagocytosis,polymorphism,Transcription,transcription regulation,zinc,zinc-finger,	chain:Endothelial transcription factor GATA-2,sequence conflict,sequence variant,zinc finger region:GATA-type 1,zinc finger region:GATA-type 2,
809539	GNAS complex locus	Homo sapiens		h_agpcrPathway:Attenuation of GPCR Signaling,h_barr-mapkPathway:Role of ???-arrestins in the activation and targeting of MAP kinases,h_bArrestin-srcPathway:Roles of ???-arrestin-dependent Recruitment of Src Kinases in GPCR Signaling,h_bArrestinPathway:???-arrestins in GPCR Desensitization,h_CCR3Pathway:CCR3 signaling in Eosinophils,h_cftrPathway:Cystic fibrosis transmembrane conductance regulator…		GO:0001501~skeletal system development,GO:0001503~ossification,GO:0001958~endochondral ossification,GO:0002761~regulation of myeloid leukocyte differentiation,GO:0002763~positive regulation of myeloid leukocyte differentiation,GO:0006091~generation of precursor metabolites and energy,GO:0006112~energy reserve metabolic process,GO:0006140~regulation of nucleotide metabolic process,GO:0007166~cell …	GO:0000139~Golgi membrane,GO:0000267~cell fraction,GO:0001726~ruffle,GO:0005576~extracellular region,GO:0005624~membrane fraction,GO:0005626~insoluble fraction,GO:0005794~Golgi apparatus,GO:0005802~trans-Golgi network,GO:0005834~heterotrimeric G-protein complex,GO:0005886~plasma membrane,GO:0012505~endomembrane system,GO:0019897~extrinsic to plasma membrane,GO:0019898~extrinsic to membrane,GO:003…	GO:0000166~nucleotide binding,GO:0003924~GTPase activity,GO:0005525~GTP binding,GO:0017076~purine nucleotide binding,GO:0019001~guanyl nucleotide binding,GO:0031628~opioid receptor binding,GO:0031852~mu-type opioid receptor binding,GO:0032553~ribonucleotide binding,GO:0032555~purine ribonucleotide binding,GO:0032561~guanyl ribonucleotide binding,GO:0042802~identical protein binding,	IPR000367:G-protein alpha subunit, group S,IPR000600:ROK,IPR001019:Guanine nucleotide binding protein (G-protein), alpha subunit,IPR009434:Neuroendocrine-specific golgi P55,IPR011025:G protein alpha subunit, helical insertion,	hsa04020:Calcium signaling pathway,hsa04270:Vascular smooth muscle contraction,hsa04540:Gap junction,hsa04730:Long-term depression,hsa04742:Taste transduction,hsa04912:GnRH signaling pathway,hsa04916:Melanogenesis,hsa05110:Vibrio cholerae infection,hsa05414:Dilated cardiomyopathy,	Acromegaly,McCune-Albright syndrome,Osseous heteroplasia, progressive,Pituitary ACTH secreting adenoma,Pituitary ACTH secreting adenoma, somatic,Pituitary ACTH secreting adenoma, somatic 219090,Prolonged bleeding time, brachydactyly and mental retardation,Pseudohypoparathyroidism Ia,Pseudohypoparathyroidism Ib,Pseudohypoparathyroidism, type Ia,Pseudohypoparathyroidism, type Ib,Pseudopseudohypopar…	PIRSF002400:GTP-binding regulatory protein Gs alpha chain,		ADP-ribosylation,alternative splicing,blocked amino end,cell membrane,cell projection,cleavage on pair of basic residues,coiled coil,complete proteome,cytoplasmic vesicle,direct protein sequencing,disease mutation,glycoprotein,GTP binding,gtp-binding,heterotrimer,isopeptide bond,lipoprotein,membrane,myristylation,nucleotide binding,nucleotide-binding,P-loop,palmitate,phosphoprotein,polymorphism,p…	chain:alpha subunit of GsGTP binding protein,chain:Guanine nucleotide-binding protein G(s) subunit alpha isoforms short,chain:Guanine nucleotide-binding protein G(s) subunit alpha isoforms XLas,chain:Neuroendocrine secretory protein 55,chain:Protein ALEX,compositionally biased region:Ala-rich,compositionally biased region:Glu-rich,compositionally biased region:Pro-rich,cross-link:Glycyl lysine is…
810297	H2A histone family, member Y2	Homo sapiens				GO:0006323~DNA packaging,GO:0006325~chromatin organization,GO:0006333~chromatin assembly or disassembly,GO:0006334~nucleosome assembly,GO:0007549~dosage compensation,GO:0016568~chromatin modification,GO:0031497~chromatin assembly,GO:0034621~cellular macromolecular complex subunit organization,GO:0034622~cellular macromolecular complex assembly,GO:0034728~nucleosome organization,GO:0040029~regulat…	GO:0000228~nuclear chromosome,GO:0000785~chromatin,GO:0000786~nucleosome,GO:0000790~nuclear chromatin,GO:0000792~heterochromatin,GO:0000803~sex chromosome,GO:0000805~X chromosome,GO:0001739~sex chromatin,GO:0001740~Barr body,GO:0005694~chromosome,GO:0005720~nuclear heterochromatin,GO:0032993~protein-DNA complex,GO:0043228~non-membrane-bounded organelle,GO:0043232~intracellular non-membrane-bounde…	GO:0003677~DNA binding,	IPR002119:Histone H2A,IPR002589:Appr-1-p processing,IPR007125:Histone core,IPR009072:Histone-fold,	hsa05322:Systemic lupus erythematosus,		PIRSF037942:core histone macro-H2A,	SM00414:H2A,SM00506:A1pp,	acetylation,chromatin regulator,chromosomal protein,complete proteome,dna-binding,nucleosome core,nucleus,phosphoprotein,	chain:Core histone macro-H2A.2,compositionally biased region:Lys-rich,domain:Histone H2A,domain:Macro,modified residue,
816025	HEAT repeat containing 5B	Homo sapiens							IPR000357:HEAT,					alternative splicing,complete proteome,phosphoprotein,polymorphism,repeat,	chain:HEAT repeat-containing protein 5B,modified residue,repeat:HEAT 1,repeat:HEAT 2,repeat:HEAT 3,sequence conflict,sequence variant,splice variant,
801505	HECT, C2 and WW domain containing E3 ubiquitin protein ligase 2	Homo sapiens				GO:0006508~proteolysis,GO:0009057~macromolecule catabolic process,GO:0019941~modification-dependent protein catabolic process,GO:0030163~protein catabolic process,GO:0043632~modification-dependent macromolecule catabolic process,GO:0044257~cellular protein catabolic process,GO:0044265~cellular macromolecule catabolic process,GO:0051603~proteolysis involved in cellular protein catabolic process,		GO:0016879~ligase activity, forming carbon-nitrogen bonds,GO:0016881~acid-amino acid ligase activity,	IPR000008:C2 calcium-dependent membrane targeting,IPR000569:HECT,IPR001202:WW/Rsp5/WWP,IPR018029:C2 membrane targeting protein,				SM00119:HECTc,SM00239:C2,SM00456:WW,	alternative splicing,coiled coil,complete proteome,cytoplasm,ligase,phosphoprotein,repeat,ubl conjugation pathway,	active site:Glycyl thioester intermediate,chain:E3 ubiquitin-protein ligase HECW2,domain:C2,domain:HECT,domain:WW 1,domain:WW 2,modified residue,region of interest:Interaction with TP73,sequence conflict,splice variant,
799169	HtrA serine peptidase 4	Homo sapiens			Posttranslational modification, protein turnover, chaperones,	GO:0001558~regulation of cell growth,GO:0006508~proteolysis,GO:0040008~regulation of growth,	GO:0005576~extracellular region,	GO:0004175~endopeptidase activity,GO:0004252~serine-type endopeptidase activity,GO:0005520~insulin-like growth factor binding,GO:0008233~peptidase activity,GO:0008236~serine-type peptidase activity,GO:0017171~serine hydrolase activity,GO:0019838~growth factor binding,GO:0070011~peptidase activity, acting on L-amino acid peptides,	IPR000867:Insulin-like growth factor-binding protein, IGFBP,IPR001254:Peptidase S1 and S6, chymotrypsin/Hap,IPR001478:PDZ/DHR/GLGF,IPR001940:Peptidase S1C, HrtA/DegP2/Q/S,IPR002350:Proteinase inhibitor I1, Kazal,IPR011497:Protease inhibitor, Kazal-type,			PIRSF036496:serine protease, HTRA type,	SM00020:Tryp_SPc,SM00121:IB,SM00228:PDZ,SM00280:KAZAL,	complete proteome,hydrolase,Protease,Serine protease,signal,	active site:Charge relay system,chain:Probable serine protease HTRA4,domain:IGFBP N-terminal,domain:Kazal-like,domain:PDZ,region of interest:Serine protease,sequence conflict,signal peptide,
825913	IKAROS family zinc finger 2 (Helios)	Homo sapiens			General function prediction only,	GO:0006350~transcription,GO:0006355~regulation of transcription, DNA-dependent,GO:0006357~regulation of transcription from RNA polymerase II promoter,GO:0009891~positive regulation of biosynthetic process,GO:0010551~regulation of specific transcription from RNA polymerase II promoter,GO:0010552~positive regulation of specific transcription from RNA polymerase II promoter,GO:0010557~positive regul…		GO:0003677~DNA binding,GO:0008270~zinc ion binding,GO:0016563~transcription activator activity,GO:0030528~transcription regulator activity,GO:0042802~identical protein binding,GO:0042803~protein homodimerization activity,GO:0043167~ion binding,GO:0043169~cation binding,GO:0046872~metal ion binding,GO:0046914~transition metal ion binding,GO:0046982~protein heterodimerization activity,GO:0046983~pr…	IPR007087:Zinc finger, C2H2-type,IPR013087:Zinc finger, C2H2-type/integrase, DNA-binding,IPR015880:Zinc finger, C2H2-like,				SM00355:ZnF_C2H2,	acetylation,activator,alternative splicing,complete proteome,dna-binding,metal-binding,nucleus,phosphoprotein,polymorphism,repeat,Transcription,transcription regulation,zinc,zinc-finger,	chain:Zinc finger protein Helios,modified residue,sequence conflict,sequence variant,splice variant,zinc finger region:C2H2-type 1,zinc finger region:C2H2-type 2,zinc finger region:C2H2-type 3,zinc finger region:C2H2-type 4,zinc finger region:C2H2-type 5,zinc finger region:C2H2-type 6,
775288	KIAA0774	Homo sapiens					GO:0005813~centrosome,GO:0005815~microtubule organizing center,GO:0005856~cytoskeleton,GO:0005874~microtubule,GO:0005881~cytoplasmic microtubule,GO:0015630~microtubule cytoskeleton,GO:0043228~non-membrane-bounded organelle,GO:0043232~intracellular non-membrane-bounded organelle,GO:0044430~cytoskeletal part,	GO:0008017~microtubule binding,GO:0008092~cytoskeletal protein binding,GO:0015631~tubulin binding,GO:0042802~identical protein binding,GO:0042803~protein homodimerization activity,GO:0046983~protein dimerization activity,						alternative splicing,coiled coil,complete proteome,cytoplasm,cytoskeleton,microtubule,polymorphism,	chain:Microtubule-associated tumor suppressor candidate 2,region of interest:Localization to the growing distal tip of microtubules,region of interest:Mediates interaction with MAPRE1,region of interest:Sufficient for interaction with KIF2C,sequence conflict,sequence variant,splice variant,
817129	KIT ligand	Homo sapiens	124.GH-IGF1_thymopoiesis,	h_badPathway:Regulation of BAD phosphorylation,h_erythPathway:Erythrocyte Differentiation Pathway,h_il17Pathway:IL 17 Signaling Pathway,h_mcmPathway:CDK Regulation of DNA Replication,h_melanocytepathway:Melanocyte Development and Pigmentation Pathway,		GO:0001667~ameboidal cell migration,GO:0001755~neural crest cell migration,GO:0001932~regulation of protein amino acid phosphorylation,GO:0001934~positive regulation of protein amino acid phosphorylation,GO:0002520~immune system development,GO:0002761~regulation of myeloid leukocyte differentiation,GO:0002763~positive regulation of myeloid leukocyte differentiation,GO:0006275~regulation of DNA re…	GO:0005576~extracellular region,GO:0005615~extracellular space,GO:0005856~cytoskeleton,GO:0005886~plasma membrane,GO:0016021~integral to membrane,GO:0031224~intrinsic to membrane,GO:0043228~non-membrane-bounded organelle,GO:0043232~intracellular non-membrane-bounded organelle,GO:0044421~extracellular region part,	GO:0005173~stem cell factor receptor binding,GO:0008083~growth factor activity,GO:0042802~identical protein binding,	IPR003452:Stem cell factor,IPR012351:Four-helical cytokine, core,	hsa04060:Cytokine-cytokine receptor interaction,hsa04640:Hematopoietic cell lineage,hsa04916:Melanogenesis,hsa05200:Pathways in cancer,	Genetic determinants of hair, eye and skin pigmentation in Europeans,Skin/hair/eye pigmentation 7, blond/brown hair,[Skin/hair/eye pigmentation 7, blond/brown hair],	PIRSF015599:Kit ligand precursor/stem cell factor,PIRSF015599:SCF,		3d-structure,alternative splicing,cell adhesion,cell membrane,complete proteome,cytoplasm,cytoskeleton,direct protein sequencing,disulfide bond,glycoprotein,growth factor,membrane,polymorphism,Secreted,signal,transmembrane,	chain:Kit ligand,disulfide bond,glycosylation site:N-linked (GlcNAc...),glycosylation site:N-linked (GlcNAc...); partial,glycosylation site:O-linked (GalNAc...),helix,sequence conflict,sequence variant,signal peptide,site:Not glycosylated,splice variant,strand,topological domain:Cytoplasmic,topological domain:Extracellular,transmembrane region,turn,
818795	KN motif and ankyrin repeat domains 4	Homo sapiens			Cell division and chromosome partitioning,				IPR002110:Ankyrin,				SM00248:ANK,	alternative splicing,ank repeat,coiled coil,complete proteome,phosphoprotein,polymorphism,repeat,	chain:KN motif and ankyrin repeat domain- containing protein 4,compositionally biased region:Pro-rich,modified residue,repeat:ANK 1,repeat:ANK 2,repeat:ANK 3,repeat:ANK 4,repeat:ANK 5,sequence conflict,sequence variant,splice variant,
790581	Kruppel-like factor 5 (intestinal)	Homo sapiens			General function prediction only,	GO:0001525~angiogenesis,GO:0001568~blood vessel development,GO:0001944~vasculature development,GO:0006350~transcription,GO:0006351~transcription, DNA-dependent,GO:0006355~regulation of transcription, DNA-dependent,GO:0006366~transcription from RNA polymerase II promoter,GO:0008284~positive regulation of cell proliferation,GO:0009891~positive regulation of biosynthetic process,GO:0010557~positive …		GO:0003677~DNA binding,GO:0003700~transcription factor activity,GO:0003702~RNA polymerase II transcription factor activity,GO:0008270~zinc ion binding,GO:0030528~transcription regulator activity,GO:0043167~ion binding,GO:0043169~cation binding,GO:0046872~metal ion binding,GO:0046914~transition metal ion binding,	IPR007087:Zinc finger, C2H2-type,IPR013087:Zinc finger, C2H2-type/integrase, DNA-binding,IPR015880:Zinc finger, C2H2-like,				SM00355:ZnF_C2H2,	3d-structure,activator,complete proteome,dna-binding,metal-binding,nucleus,polymorphism,repeat,Transcription,transcription regulation,zinc,zinc-finger,	chain:Krueppel-like factor 5,helix,sequence variant,strand,zinc finger region:C2H2-type 1,zinc finger region:C2H2-type 2,zinc finger region:C2H2-type 3,
[truncated: 256 more rows]

## Sheet: gotermCCFAt
Category	Term	Count	%	PValue	Genes	List Total	Pop Hits	Pop Total	Fold Enrichment	Bonferroni	Benjamini	FDR
[truncated: 31 more rows]

## Sheet: gotermMFFAT
Category	Term	Count	%	PValue	Genes	List Total	Pop Hits	Pop Total	Fold Enrichment	Bonferroni	Benjamini	FDR
[truncated: 39 more rows]

[truncated: 3 more sheets: UPSEQFEATURE, INTERPRO, SPpirKEYWORDS]
