# Supplementary material for: Effect of a diet enriched with omega-6 and omega-3 fatty acids on the pig liver transcriptome
Source: Genes Nutr. 2016 Mar 17;11:9. doi: 10.1186/s12263-016-0517-4 (PMC4959555; doi:10.1186/s12263-016-0517-4)
Supplement: Additional file 5: — Cytoscape-ClueGo analysis, including genes with detectable gene expression found only in the E diet group. (XLS 423 kb) [file 12263_2016_517_MOESM5_ESM.xls]

## Sheet: Arkusz1
Title: Effect of a diet enriched with omega-6 and omega-3 fatty acids on the pig liver transcriptome
Journal: Genes and Nutrition
Agnieszka Szostak1, Magdalena Ogłuszka1, Marinus F. W. te Pas2, Ewa Poławska1, Paweł Urbański1, Edyta Juszczuk-Kubiak1, Tadeusz Blicharski1, Chandra Shekhar Pareek3, Jenelle R. Dunkelberger4, Jarosław O. Horbańczuk1, Mariusz Pierzchała1*
1Institute of Genetics and Animal Breeding, Polish Academy of Science, Jastrzębiec, Poland
2Animal Breeding and Genetics Centre, Wageningen UR Livestock Research, Lelystad, The Netherlands
3Functional Genomics Laboratory, Faculty of Biology and Environment Protection, Nicolaus Copernicus University, Toruń, Poland
4Department of Animal Science, Iowa State University, Ames, IA, USA
* Corresponding author
E-mail: m.pierzchala@ighz.pl

## Sheet: Legend
Analysis of genes expressed in pig liver transcriptome only in the experimental diet group
Cytoscape ClueGo analysis of all differentially expressed genes
Sheets	Description
Functional Groups - genes	Functional groups and genes involved
Node Attribute Table	Nodes and GO Terms
Graph	Cytoscape ClueGo graph

## Sheet: Functional Groups - genes
Functional groups with genes
Groups	Function	Group Genes
None17	1-phosphatidylinositol-3-kinase activity	PIK3CG|PIK3R3
None79	Ca2+ activated K+ channels	KCNMA1|KCNMB1
None76	Cation-coupled Chloride cotransporters	SLC12A2|SLC12A5
None80	Digestion of dietary lipid	PNLIP|PNLIPRP1|PNLIPRP2
None4	GPI-linked ephrin receptor activity	EPHA3|EPHA4
None75	Interleukin-7 signaling	IL7R|PIK3R3
None18	L-ascorbic acid metabolic process	GSTO2|SLC23A2
None78	Nitric oxide stimulates guanylate cyclase	KCNMA1|KCNMB1|PDE5A|PRKG1
None13	Schwann cell development	ADAM22|FA2H|MYOC|SH3TC2
None74	Vitamin C (ascorbate) metabolism	GSTO2|SLC23A2
None29	aldosterone biosynthetic process	BMP2|DKK3|WNT4
None28	aldosterone metabolic process	BMP2|DKK3|KCNMA1|WNT4
None2	auditory receptor cell morphogenesis	CLIC5|SLITRK6
None21	cGMP binding	CNGA1|PDE5A|PRKG1
None77	cGMP effects	KCNMA1|KCNMB1|PDE5A|PRKG1
None16	cation:chloride symporter activity	SLC12A2|SLC12A5
None47	chitosome	DCT|OCA2
None19	corticospinal tract morphogenesis	EPHA4|PRDM8
None40	cortisol biosynthetic process	BMP2|DKK3|WNT4
None39	cortisol metabolic process	BMP2|DKK3|WNT4
None38	establishment of mitochondrion localization, microtubule-mediated	MAP1B|RHOT1
None69	fasciculation of motor neuron axon	EPHA3|EPHA4
None68	fasciculation of sensory neuron axon	EPHA3|EPHA4
None6	glucocorticoid biosynthetic process	BMP2|CYP21A2|DKK3|WNT4
None54	homocysteine metabolic process	CYP21A2|NOX4
None5	inhibitory extracellular ligand-gated ion channel activity	GABRB2|GLRB
None15	ligand-gated sodium channel activity	ASIC5|SCNN1A
None44	melanin biosynthetic process	DCT|OCA2
None36	melanosome membrane	DCT|OCA2
None7	mineralocorticoid biosynthetic process	BMP2|CYP21A2|DKK3|WNT4
None9	mineralocorticoid metabolic process	BMP2|CYP21A2|DKK3|KCNMA1|WNT4
None52	mitochondrion transport along microtubule	MAP1B|RHOT1
None46	myelin maintenance	FA2H|SH3TC2
None20	myelination in peripheral nervous system	ADAM22|FA2H|MYOC|SH3TC2
None1	negative regulation of T cell mediated cytotoxicity	IL7R|PPP3CB
None3	negative regulation of T cell mediated immunity	IL7R|PPP3CB
None71	negative regulation of alcohol biosynthetic process	BMP2|DKK3|WNT4
None33	negative regulation of aldosterone biosynthetic process	BMP2|DKK3
None31	negative regulation of aldosterone metabolic process	BMP2|DKK3
None59	negative regulation of cardiac muscle contraction	PDE5A|PIK3CG
None73	negative regulation of cortisol biosynthetic process	BMP2|DKK3
None43	negative regulation of fibroblast growth factor receptor signaling pathway	TCF7L2|WNT4
None25	negative regulation of glucocorticoid biosynthetic process	BMP2|DKK3
None23	negative regulation of glucocorticoid metabolic process	BMP2|DKK3
None35	negative regulation of hormone biosynthetic process	BMP2|DKK3|WNT4
None34	negative regulation of hormone metabolic process	BMP2|DKK3|WNT4
None49	negative regulation of muscle contraction	ADRA2C|KCNMA1|PDE5A|PIK3CG
None55	negative regulation of smooth muscle cell differentiation	PRDM6|RCAN1
None50	negative regulation of smooth muscle contraction	ADRA2C|KCNMA1
None11	negative regulation of steroid biosynthetic process	BMP2|DKK3|WNT4
None66	negative regulation of steroid hormone biosynthetic process	BMP2|DKK3
None51	negative regulation of striated muscle contraction	PDE5A|PIK3CG
None12	negative regulation of transcription by competitive promoter binding	DACH1|MUC1
None63	neuroendocrine cell differentiation	BMP2|WNT4
None41	non-canonical Wnt signaling pathway via MAPK cascade	MYOC|WNT4
None27	peripheral nervous system axon ensheathment	ADAM22|FA2H|MYOC|SH3TC2
None26	peripheral nervous system myelin maintenance	FA2H|SH3TC2
None8	phagocytosis, recognition	CLEC7A|MEGF10
None42	positive regulation of embryonic development	MEG3|WNT4
None70	positive regulation of hematopoietic progenitor cell differentiation	GATA2|SCIN
None48	positive regulation of megakaryocyte differentiation	GATA2|SCIN
None56	positive regulation of mitochondrial depolarization	CCK|MYOC
None45	positive regulation of odontogenesis	BMP2|EDN1
None37	positive regulation of osteoblast proliferation	BMP2|CTHRC1
None32	regulation of aldosterone biosynthetic process	BMP2|DKK3|WNT4
None30	regulation of aldosterone metabolic process	BMP2|DKK3|KCNMA1|WNT4
None53	regulation of axon regeneration	EPHA4|NDEL1
None72	regulation of cortisol biosynthetic process	BMP2|DKK3|WNT4
None24	regulation of glucocorticoid biosynthetic process	BMP2|DKK3|WNT4
None22	regulation of glucocorticoid metabolic process	BMP2|DKK3|WNT4
None10	regulation of ketone biosynthetic process	BMP2|DKK3|WNT4
None62	regulation of mitotic spindle organization	PKD1|PSRC1
None64	regulation of neuron projection regeneration	EPHA4|NDEL1
None58	regulation of sensory perception	ADRA2C|CCK|EDN1|GRIN2D
None57	regulation of sensory perception of pain	ADRA2C|CCK|EDN1|GRIN2D
None67	regulation of spindle organization	PKD1|PSRC1
None65	regulation of steroid hormone biosynthetic process	BMP2|DKK3|WNT4
None60	relaxation of cardiac muscle	PDE4B|PDE5A
None0	response to yeast	CLEC7A|MPO
None61	thyroid-stimulating hormone-secreting cell differentiation	BMP2|WNT4
None14	tonic smooth muscle contraction	EDN1|MYLK

## Sheet: Node Attribute Table
Node attribute tables
GOID	GOTerm	Ontology Source	Term PValue	Term PValue Corrected with Bonferroni step down	% Associated Genes	Nr. Genes	Associated Genes Found	All Associated Genes
GO:0001878	response to yeast	GO_BiologicalProcess_28.04.2014_13h41	0.004321151809761632	0.030248062668331428	28.571428	2	[CLEC7A, MPO]	[CD86, CLEC7A, ELANE, MPO, NCF1, PITX3, PTX3]
GO:0001915	negative regulation of T cell mediated cytotoxicity	GO_ImmuneSystemProcess_28.04.2014_13h41	0.0012713056554644318	0.015255667865573181	50.0	2	[IL7R, PPP3CB]	[IL7R, LILRB1, PPP3CB, PTPRC]
GO:0002093	auditory receptor cell morphogenesis	GO_BiologicalProcess_28.04.2014_13h41	0.010885715350299849	0.032657146050899546	18.181818	2	[CLIC5, SLITRK6]	[ATP2B2, ATP2B4, CLIC5, LHFPL5, MYO7A, PCDH15, RAC1, RNASE1, SLITRK6, SOD1, STRC]
GO:0002710	negative regulation of T cell mediated immunity	GO_ImmuneSystemProcess_28.04.2014_13h41	0.012936883680042924	0.02587376736008585	16.666666	2	[IL7R, PPP3CB]	[DEAF1, FOXP3, IFNA2, IFNB1, IL20RB, IL7R, LILRB1, NOD2, PPP3CB, PTPRC, SPN, XCL1]
GO:0005004	GPI-linked ephrin receptor activity	GO_MolecularFunction_28.04.2014_13h41	0.002098234889294525	0.02098234889294525	40.0	2	[EPHA3, EPHA4]	[EPHA3, EPHA4, EPHA5, EPHA7, EPHA8]
GO:0005237	inhibitory extracellular ligand-gated ion channel activity	GO_MolecularFunction_28.04.2014_13h41	0.002098234889294525	0.02098234889294525	40.0	2	[GABRB2, GLRB]	[GABRB2, GLRA1, GLRA2, GLRA3, GLRB]
GO:0006704	glucocorticoid biosynthetic process	GO_BiologicalProcess_28.04.2014_13h41	1.1970383820227227E-4	0.0028728921168545344	22.222221	4	[BMP2, CYP21A2, DKK3, WNT4]	[ATP1A1, ATP1A4, BMP2, BMP5, CACNA1H, CRH, CYP11B1, CYP11B2, CYP17A1, CYP21A2, DKK3, HSD11B1, HSD11B2, HSD3B1, HSD3B2, NR3C1, REST, WNT4]
GO:0006705	mineralocorticoid biosynthetic process	GO_BiologicalProcess_28.04.2014_13h41	2.0763390212520266E-5	5.813749259505675E-4	33.333332	4	[BMP2, CYP21A2, DKK3, WNT4]	[BMP2, BMP5, BMP6, CACNA1H, CYP11B1, CYP11B2, CYP21A2, DKK3, HSD3B1, HSD3B2, REST, WNT4]
GO:0006910	phagocytosis, recognition	GO_BiologicalProcess_28.04.2014_13h41	0.005705701304415892	0.034234207826495354	25.0	2	[CLEC7A, MEGF10]	[CD36, CLEC7A, COLEC12, JMJD6, MEGF10, MFGE8, PEAR1, SCARB1]
GO:0008212	mineralocorticoid metabolic process	GO_BiologicalProcess_28.04.2014_13h41	7.811940662861096E-7	2.4217016054869398E-5	38.46154	5	[BMP2, CYP21A2, DKK3, KCNMA1, WNT4]	[BMP2, BMP5, BMP6, CACNA1H, CYP11B1, CYP11B2, CYP21A2, DKK3, HSD3B1, HSD3B2, KCNMA1, REST, WNT4]
REACTOME:9518	Digestion of dietary lipid	REACTOME_29.04.2014	3.091180470518789E-5	8.346187270400731E-4	60.0	3	[PNLIP, PNLIPRP1, PNLIPRP2]	[CEL, CLPS, PNLIP, PNLIPRP1, PNLIPRP2]
GO:0010566	regulation of ketone biosynthetic process	GO_BiologicalProcess_28.04.2014_13h41	1.0584322664320644E-4	0.002646080666080161	42.857143	3	[BMP2, DKK3, WNT4]	[AKR1C3, BMP2, BMP5, BMP6, DKK3, REST, WNT4]
GO:0010894	negative regulation of steroid biosynthetic process	GO_BiologicalProcess_28.04.2014_13h41	0.0029915132793071203	0.026923619513764083	15.0	3	[BMP2, DKK3, WNT4]	[APOE, ATP1A1, ATP1A4, BMP2, BMP5, DKK3, FGF19, GFI1, INSIG1, INSIG2, NFKB1, NR1H4, PROX1, REST, SCAP, SH2D2A, SNAI1, SNAI2, SOD1, WNT4]
GO:0010944	negative regulation of transcription by competitive promoter binding	GO_BiologicalProcess_28.04.2014_13h41	0.00899333003653087	0.03597332014612348	20.0	2	[DACH1, MUC1]	[BHLHE41, CREB1, DACH1, HHEX, MAD2L2, MUC1, OVOL2, PHB, SMAD7, TFAP2A]
REACTOME:11202	Vitamin C (ascorbate) metabolism	REACTOME_29.04.2014	0.005705701304415892	0.034234207826495354	25.0	2	[GSTO2, SLC23A2]	[CYB5A, CYB5R3, GSTO1, GSTO2, SLC23A1, SLC23A2, SLC2A1, SLC2A3]
GO:0014044	Schwann cell development	GO_BiologicalProcess_28.04.2014_13h41	4.5627613576386394E-4	0.006844142036457959	16.0	4	[ADAM22, FA2H, MYOC, SH3TC2]	[ADAM22, AKT1, AKT2, ARHGEF10, CDK5, DAG1, DICER1, FA2H, ILK, LAMA2, LAMB2, LAMC1, LGI4, LMNB2, MED12, MPP5, MYOC, NCMAP, NDRG1, NF1, POU3F1, POU3F2, SH3TC2, SKI, SOD1]
GO:0014820	tonic smooth muscle contraction	GO_BiologicalProcess_28.04.2014_13h41	0.00899333003653087	0.03597332014612348	20.0	2	[EDN1, MYLK]	[AGT, AGXT, BBS2, EDN1, EDN2, EDN3, EDNRA, HTR2A, MKKS, MYLK]
GO:0015280	ligand-gated sodium channel activity	GO_MolecularFunction_28.04.2014_13h41	0.007264896436156303	0.03632448218078151	22.222221	2	[ASIC5, SCNN1A]	[ASIC1, ASIC2, ASIC3, ASIC5, SCNN1A, SCNN1B, SCNN1D, SCNN1G, SHROOM2]
GO:0015377	cation:chloride symporter activity	GO_MolecularFunction_28.04.2014_13h41	0.005705701304415892	0.034234207826495354	25.0	2	[SLC12A2, SLC12A5]	[SLC12A1, SLC12A2, SLC12A3, SLC12A4, SLC12A5, SLC12A6, SLC12A7, SLC12A9]
GO:0016303	1-phosphatidylinositol-3-kinase activity	GO_MolecularFunction_28.04.2014_13h41	0.012936883680042924	0.02587376736008585	16.666666	2	[PIK3CG, PIK3R3]	[ATM, CLSTN1, PIK3C2A, PIK3C2B, PIK3C2G, PIK3C3, PIK3CA, PIK3CB, PIK3CD, PIK3CG, PIK3R2, PIK3R3]
REACTOME:19315	Cation-coupled Chloride cotransporters	REACTOME_29.04.2014	0.0031167779288024584	0.024934223430419667	33.333332	2	[SLC12A2, SLC12A5]	[SLC12A1, SLC12A2, SLC12A4, SLC12A5, SLC12A6, SLC12A7]
GO:0019852	L-ascorbic acid metabolic process	GO_BiologicalProcess_28.04.2014_13h41	0.010885715350299849	0.032657146050899546	18.181818	2	[GSTO2, SLC23A2]	[AKR1A1, CYB5A, CYB5R3, GCLC, GSTO1, GSTO2, RGN, SLC23A1, SLC23A2, SLC2A1, SLC2A3]
GO:0021957	corticospinal tract morphogenesis	GO_BiologicalProcess_28.04.2014_13h41	0.0031167779288024584	0.024934223430419667	33.333332	2	[EPHA4, PRDM8]	[BHLHE22, CDH11, EPHA4, PRDM8, SCN1B, SLIT2]
GO:0022011	myelination in peripheral nervous system	GO_BiologicalProcess_28.04.2014_13h41	1.8518133038915207E-4	0.0038888079381721933	20.0	4	[ADAM22, FA2H, MYOC, SH3TC2]	[ADAM22, AKT1, AKT2, ARHGEF10, DAG1, DICER1, FA2H, ILK, LAMA2, LGI4, MPP5, MYOC, NCMAP, NDRG1, NF1, POU3F1, POU3F2, SH3TC2, SKI, SOD1]
REACTOME:23767	cGMP effects	REACTOME_29.04.2014	1.1970383820227227E-4	0.0028728921168545344	22.222221	4	[KCNMA1, KCNMB1, PDE5A, PRKG1]	[ITPR1, KCNMA1, KCNMB1, KCNMB2, KCNMB3, KCNMB4, MRVI1, PDE10A, PDE11A, PDE1A, PDE1B, PDE2A, PDE3A, PDE3B, PDE5A, PDE9A, PRKG1, PRKG2]
REACTOME:23862	Nitric oxide stimulates guanylate cyclase	REACTOME_29.04.2014	3.8773540889672513E-4	0.006203766542347602	16.666666	4	[KCNMA1, KCNMB1, PDE5A, PRKG1]	[GUCY1A2, GUCY1A3, GUCY1B3, ITPR1, KCNMA1, KCNMB1, KCNMB2, KCNMB3, KCNMB4, MRVI1, NOS1, NOS2, NOS3, PDE10A, PDE11A, PDE1A, PDE1B, PDE2A, PDE3A, PDE3B, PDE5A, PDE9A, PRKG1, PRKG2]
GO:0030553	cGMP binding	GO_MolecularFunction_28.04.2014_13h41	0.0018435751639844455	0.0202793268038289	17.647058	3	[CNGA1, PDE5A, PRKG1]	[CNGA1, CNGA2, CNGA3, CNGA4, CNGB1, CNGB3, PDE10A, PDE11A, PDE1A, PDE2A, PDE5A, PDE6C, PDE6G, PDE6H, PRKG1, PRKG2, RAPGEF2]
GO:0031943	regulation of glucocorticoid metabolic process	GO_BiologicalProcess_28.04.2014_13h41	3.511620335872246E-4	0.005969754570982818	30.0	3	[BMP2, DKK3, WNT4]	[ATP1A1, ATP1A4, BMP2, BMP5, DKK3, GAL, NR3C1, REST, STUB1, WNT4]
GO:0031944	negative regulation of glucocorticoid metabolic process	GO_BiologicalProcess_28.04.2014_13h41	0.0031167779288024584	0.024934223430419667	33.333332	2	[BMP2, DKK3]	[ATP1A1, ATP1A4, BMP2, BMP5, DKK3, REST]
GO:0031946	regulation of glucocorticoid biosynthetic process	GO_BiologicalProcess_28.04.2014_13h41	1.675033255964346E-4	0.0036850731631215615	37.5	3	[BMP2, DKK3, WNT4]	[ATP1A1, ATP1A4, BMP2, BMP5, DKK3, NR3C1, REST, WNT4]
GO:0031947	negative regulation of glucocorticoid biosynthetic process	GO_BiologicalProcess_28.04.2014_13h41	0.0031167779288024584	0.024934223430419667	33.333332	2	[BMP2, DKK3]	[ATP1A1, ATP1A4, BMP2, BMP5, DKK3, REST]
GO:0032287	peripheral nervous system myelin maintenance	GO_BiologicalProcess_28.04.2014_13h41	0.004321151809761632	0.030248062668331428	28.571428	2	[FA2H, SH3TC2]	[AKT1, AKT2, FA2H, MPP5, NDRG1, SH3TC2, SOD1]
GO:0032292	peripheral nervous system axon ensheathment	GO_BiologicalProcess_28.04.2014_13h41	1.8518133038915207E-4	0.0038888079381721933	20.0	4	[ADAM22, FA2H, MYOC, SH3TC2]	[ADAM22, AKT1, AKT2, ARHGEF10, DAG1, DICER1, FA2H, ILK, LAMA2, LGI4, MPP5, MYOC, NCMAP, NDRG1, NF1, POU3F1, POU3F2, SH3TC2, SKI, SOD1]
GO:0032341	aldosterone metabolic process	GO_BiologicalProcess_28.04.2014_13h41	9.016401134029423E-6	2.614756328868533E-4	40.0	4	[BMP2, DKK3, KCNMA1, WNT4]	[BMP2, BMP5, BMP6, CACNA1H, CYP11B1, CYP11B2, DKK3, KCNMA1, REST, WNT4]
GO:0032342	aldosterone biosynthetic process	GO_BiologicalProcess_28.04.2014_13h41	2.4851834385859213E-4	0.00472184853331325	33.333332	3	[BMP2, DKK3, WNT4]	[BMP2, BMP5, BMP6, CACNA1H, CYP11B1, CYP11B2, DKK3, REST, WNT4]
GO:0032344	regulation of aldosterone metabolic process	GO_BiologicalProcess_28.04.2014_13h41	1.5562545517314034E-6	4.668763655194211E-5	57.142857	4	[BMP2, DKK3, KCNMA1, WNT4]	[BMP2, BMP5, BMP6, DKK3, KCNMA1, REST, WNT4]
GO:0032345	negative regulation of aldosterone metabolic process	GO_BiologicalProcess_28.04.2014_13h41	0.0012713056554644318	0.015255667865573181	50.0	2	[BMP2, DKK3]	[BMP2, BMP5, DKK3, REST]
GO:0032347	regulation of aldosterone biosynthetic process	GO_BiologicalProcess_28.04.2014_13h41	6.114881003123635E-5	0.001589869060812145	50.0	3	[BMP2, DKK3, WNT4]	[BMP2, BMP5, BMP6, DKK3, REST, WNT4]
GO:0032348	negative regulation of aldosterone biosynthetic process	GO_BiologicalProcess_28.04.2014_13h41	0.0012713056554644318	0.015255667865573181	50.0	2	[BMP2, DKK3]	[BMP2, BMP5, DKK3, REST]
GO:0032351	negative regulation of hormone metabolic process	GO_BiologicalProcess_28.04.2014_13h41	2.4851834385859213E-4	0.00472184853331325	33.333332	3	[BMP2, DKK3, WNT4]	[AKR1C3, ATP1A1, ATP1A4, BMP2, BMP5, CACNA1A, DKK3, REST, WNT4]
GO:0032353	negative regulation of hormone biosynthetic process	GO_BiologicalProcess_28.04.2014_13h41	1.675033255964346E-4	0.0036850731631215615	37.5	3	[BMP2, DKK3, WNT4]	[ATP1A1, ATP1A4, BMP2, BMP5, CACNA1A, DKK3, REST, WNT4]
GO:0033162	melanosome membrane	GO_CellularComponent_28.04.2014_13h41	0.005705701304415892	0.034234207826495354	25.0	2	[DCT, OCA2]	[DCT, DTNBP1, GPR143, OCA2, SLC45A2, TH, TYR, TYRP1]
GO:0033690	positive regulation of osteoblast proliferation	GO_BiologicalProcess_28.04.2014_13h41	0.007264896436156303	0.03632448218078151	22.222221	2	[BMP2, CTHRC1]	[BMP2, CTHRC1, CYR61, GATA1, HPSE, ITGAV, LRP5, LTF, SOX8]
GO:0034643	establishment of mitochondrion localization, microtubule-mediated	GO_BiologicalProcess_28.04.2014_13h41	0.005705701304415892	0.034234207826495354	25.0	2	[MAP1B, RHOT1]	[KIF1B, LRPPRC, MAP1B, MAP1S, MAPT, RHOT1, RHOT2, UXT]
GO:0034650	cortisol metabolic process	GO_BiologicalProcess_28.04.2014_13h41	1.675033255964346E-4	0.0036850731631215615	37.5	3	[BMP2, DKK3, WNT4]	[BMP2, BMP5, CACNA1H, CYP11B1, CYP11B2, DKK3, REST, WNT4]
GO:0034651	cortisol biosynthetic process	GO_BiologicalProcess_28.04.2014_13h41	1.675033255964346E-4	0.0036850731631215615	37.5	3	[BMP2, DKK3, WNT4]	[BMP2, BMP5, CACNA1H, CYP11B1, CYP11B2, DKK3, REST, WNT4]
GO:0038030	non-canonical Wnt signaling pathway via MAPK cascade	GO_BiologicalProcess_28.04.2014_13h41	0.004321151809761632	0.030248062668331428	28.571428	2	[MYOC, WNT4]	[DVL3, FZD10, FZD7, MYOC, NKD1, WNT4, WNT5A]
GO:0040019	positive regulation of embryonic development	GO_BiologicalProcess_28.04.2014_13h41	0.010885715350299849	0.032657146050899546	18.181818	2	[MEG3, WNT4]	[AMOT, FOXA2, LHX1, MEG3, NR2C2, OTX2, PLCB1, RBM19, WNT1, WNT3A, WNT4]
GO:0040037	negative regulation of fibroblast growth factor receptor signaling pathway	GO_BiologicalProcess_28.04.2014_13h41	0.010885715350299849	0.032657146050899546	18.181818	2	[TCF7L2, WNT4]	[GATA3, GPC1, NGFR, SPRY1, SPRY2, SULF1, SULF2, TCF7L2, THBS1, WNT4, WNT5A]
GO:0042438	melanin biosynthetic process	GO_BiologicalProcess_28.04.2014_13h41	0.015141782076043157	0.015141782076043157	15.384615	2	[DCT, OCA2]	[ASIP, CITED1, DCT, DDT, MC1R, MYO5A, OCA2, PARD3, PMEL, RAPGEF2, SLC45A2, TYR, TYRP1]
GO:0042482	positive regulation of odontogenesis	GO_BiologicalProcess_28.04.2014_13h41	0.004321151809761632	0.030248062668331428	28.571428	2	[BMP2, EDN1]	[BMP2, CD34, CSF1, EDN1, EDNRA, NGFR, TGFB1]
GO:0043217	myelin maintenance	GO_BiologicalProcess_28.04.2014_13h41	0.012936883680042924	0.02587376736008585	16.666666	2	[FA2H, SH3TC2]	[AKT1, AKT2, CLU, CXCR4, EPB41L3, FA2H, MPP5, MYRF, NDRG1, PTEN, SH3TC2, SOD1]
GO:0045009	chitosome	GO_CellularComponent_28.04.2014_13h41	0.005705701304415892	0.034234207826495354	25.0	2	[DCT, OCA2]	[DCT, DTNBP1, GPR143, OCA2, SLC45A2, TH, TYR, TYRP1]
GO:0045654	positive regulation of megakaryocyte differentiation	GO_ImmuneSystemProcess_28.04.2014_13h41	0.007264896436156303	0.03632448218078151	22.222221	2	[GATA2, SCIN]	[GATA2, HMGB2, KDM1A, RAB7B, RCOR1, SCIN, TESC, THPO, ZNF16]
GO:0045932	negative regulation of muscle contraction	GO_BiologicalProcess_28.04.2014_13h41	1.4987445349854997E-4	0.0034471124304666493	21.052631	4	[ADRA2C, KCNMA1, PDE5A, PIK3CG]	[ADORA1, ADORA2B, ADRA2A, ADRA2C, ADRB1, ADRB2, ADRBK1, ATP1A2, ATP2A1, CALCA, GUCY1A3, KCNMA1, NCF1, PDE5A, PIK3CG, PTGS2, RGS2, SOD1, TNNT1]
GO:0045986	negative regulation of smooth muscle contraction	GO_BiologicalProcess_28.04.2014_13h41	0.015141782076043157	0.015141782076043157	15.384615	2	[ADRA2C, KCNMA1]	[ADORA1, ADORA2B, ADRA2A, ADRA2C, ADRB1, ADRB2, CALCA, GUCY1A3, KCNMA1, NCF1, PTGS2, RGS2, SOD1]
GO:0045988	negative regulation of striated muscle contraction	GO_BiologicalProcess_28.04.2014_13h41	0.0031167779288024584	0.024934223430419667	33.333332	2	[PDE5A, PIK3CG]	[ADORA1, ADRBK1, ATP1A2, ATP2A1, PDE5A, PIK3CG]
GO:0047497	mitochondrion transport along microtubule	GO_BiologicalProcess_28.04.2014_13h41	0.005705701304415892	0.034234207826495354	25.0	2	[MAP1B, RHOT1]	[KIF1B, LRPPRC, MAP1B, MAP1S, MAPT, RHOT1, RHOT2, UXT]
GO:0048679	regulation of axon regeneration	GO_BiologicalProcess_28.04.2014_13h41	0.010885715350299849	0.032657146050899546	18.181818	2	[EPHA4, NDEL1]	[CXXC1, EPHA4, FKBP1B, KLK8, NDEL1, NTRK3, OMG, SCARF1, SPP1, STK24, TNR]
GO:0050667	homocysteine metabolic process	GO_BiologicalProcess_28.04.2014_13h41	0.010885715350299849	0.032657146050899546	18.181818	2	[CYP21A2, NOX4]	[BHMT, CBS, COMT, CPS1, CTH, CYP21A2, DPEP1, MTHFR, MUT, NOX4, VSIG2]
GO:0051151	negative regulation of smooth muscle cell differentiation	GO_BiologicalProcess_28.04.2014_13h41	0.005705701304415892	0.034234207826495354	25.0	2	[PRDM6, RCAN1]	[ANKRD17, EREG, FOXO4, HEY2, MED28, PRDM6, RCAN1, SHH]
GO:0051901	positive regulation of mitochondrial depolarization	GO_BiologicalProcess_28.04.2014_13h41	0.005705701304415892	0.034234207826495354	25.0	2	[CCK, MYOC]	[ALOX12, CCK, GNB2L1, MGEA5, MLLT11, MYOC, RIPK2, TSPO]
GO:0051930	regulation of sensory perception of pain	GO_BiologicalProcess_28.04.2014_13h41	3.268775203386016E-4	0.005883795366094829	17.391304	4	[ADRA2C, CCK, EDN1, GRIN2D]	[ACPP, ADRA2C, CCK, CCL3, CPAMD8, EDN1, EDNRB, F2R, GRIN2A, GRIN2D, GRM1, IL10, KCNJ10, MGLL, NPFF, NPY2R, OPRD1, OXT, PROL1, RIPK2, SCN11A, SLC9A1, VIP]
GO:0051931	regulation of sensory perception	GO_BiologicalProcess_28.04.2014_13h41	3.268775203386016E-4	0.005883795366094829	17.391304	4	[ADRA2C, CCK, EDN1, GRIN2D]	[ACPP, ADRA2C, CCK, CCL3, CPAMD8, EDN1, EDNRB, F2R, GRIN2A, GRIN2D, GRM1, IL10, KCNJ10, MGLL, NPFF, NPY2R, OPRD1, OXT, PROL1, RIPK2, SCN11A, SLC9A1, VIP]
GO:0055118	negative regulation of cardiac muscle contraction	GO_BiologicalProcess_28.04.2014_13h41	6.419034614735543E-4	0.00898664846062976	66.666664	2	[PDE5A, PIK3CG]	[ADORA1, PDE5A, PIK3CG]
GO:0055119	relaxation of cardiac muscle	GO_BiologicalProcess_28.04.2014_13h41	0.012936883680042924	0.02587376736008585	16.666666	2	[PDE4B, PDE5A]	[ATP2A2, CAMK2D, CAMK2G, GSTM2, KCNJ2, P2RX4, PDE4B, PDE4D, PDE5A, PLN, RGS2, SLC8A1]
GO:0060129	thyroid-stimulating hormone-secreting cell differentiation	GO_BiologicalProcess_28.04.2014_13h41	0.002098234889294525	0.02098234889294525	40.0	2	[BMP2, WNT4]	[BMP2, FGF13, FGF2, FGF8, WNT4]
GO:0060236	regulation of mitotic spindle organization	GO_BiologicalProcess_28.04.2014_13h41	0.005705701304415892	0.034234207826495354	25.0	2	[PKD1, PSRC1]	[BORA, CCNB1, PARP3, PKD1, PSRC1, SBDS, TPR, TPX2]
GO:0061101	neuroendocrine cell differentiation	GO_BiologicalProcess_28.04.2014_13h41	0.010885715350299849	0.032657146050899546	18.181818	2	[BMP2, WNT4]	[ASCL1, BCCIP, BMP2, C21orf33, FGF13, FGF2, FGF8, HES1, INSM1, WNT11, WNT4]
GO:0070570	regulation of neuron projection regeneration	GO_BiologicalProcess_28.04.2014_13h41	0.010885715350299849	0.032657146050899546	18.181818	2	[EPHA4, NDEL1]	[CXXC1, EPHA4, FKBP1B, KLK8, NDEL1, NTRK3, OMG, SCARF1, SPP1, STK24, TNR]
REACTOME:75896	Ca2+ activated K+ channels	REACTOME_29.04.2014	0.007264896436156303	0.03632448218078151	22.222221	2	[KCNMA1, KCNMB1]	[KCNMA1, KCNMB1, KCNMB2, KCNMB3, KCNMB4, KCNN1, KCNN2, KCNN3, KCNN4]
GO:0090030	regulation of steroid hormone biosynthetic process	GO_BiologicalProcess_28.04.2014_13h41	0.0012607371713182166	0.016389583227136816	20.0	3	[BMP2, DKK3, WNT4]	[ATP1A1, ATP1A4, BMP2, BMP5, BMP6, CYP17A1, DKK3, IGF1R, IGF2, LHCGR, NR3C1, POR, REST, VDAC2, WNT4]
GO:0090032	negative regulation of steroid hormone biosynthetic process	GO_BiologicalProcess_28.04.2014_13h41	0.0031167779288024584	0.024934223430419667	33.333332	2	[BMP2, DKK3]	[ATP1A1, ATP1A4, BMP2, BMP5, DKK3, REST]
GO:0090224	regulation of spindle organization	GO_BiologicalProcess_28.04.2014_13h41	0.012936883680042924	0.02587376736008585	16.666666	2	[PKD1, PSRC1]	[AURKA, AURKB, BORA, CCNB1, PARP3, PKD1, PSRC1, RNF4, SBDS, SENP6, TPR, TPX2]
GO:0097155	fasciculation of sensory neuron axon	GO_BiologicalProcess_28.04.2014_13h41	6.419034614735543E-4	0.00898664846062976	66.666664	2	[EPHA3, EPHA4]	[EPHA3, EPHA4, MEGF8]
GO:0097156	fasciculation of motor neuron axon	GO_BiologicalProcess_28.04.2014_13h41	2.1607439020039073E-4	0.004321487804007815	100.0	2	[EPHA3, EPHA4]	[EPHA3, EPHA4]
REACTOME:115529	Interleukin-7 signaling	REACTOME_29.04.2014	0.012936883680042924	0.02587376736008585	16.666666	2	[IL7R, PIK3R3]	[HGF, IL2RG, IL7, IL7R, INSL3, JAK1, JAK3, PIK3R1, PIK3R2, PIK3R3, STAT5A, STAT5B]
GO:1901534	positive regulation of hematopoietic progenitor cell differentiation	GO_ImmuneSystemProcess_28.04.2014_13h41	0.00899333003653087	0.03597332014612348	20.0	2	[GATA2, SCIN]	[GATA2, HMGB2, KDM1A, RAB7B, RCOR1, SCIN, TESC, THPO, ZBTB1, ZNF16]
GO:1902931	negative regulation of alcohol biosynthetic process	GO_BiologicalProcess_28.04.2014_13h41	0.0012607371713182166	0.016389583227136816	20.0	3	[BMP2, DKK3, WNT4]	[APOE, BMP2, BMP5, DKK3, GFI1, LPCAT1, NFKB1, PLEK, REST, SCAP, SH2D2A, SNAI1, SNAI2, SOD1, WNT4]
GO:2000064	regulation of cortisol biosynthetic process	GO_BiologicalProcess_28.04.2014_13h41	3.091180470518789E-5	8.346187270400731E-4	60.0	3	[BMP2, DKK3, WNT4]	[BMP2, BMP5, DKK3, REST, WNT4]
GO:2000065	negative regulation of cortisol biosynthetic process	GO_BiologicalProcess_28.04.2014_13h41	0.0012713056554644318	0.015255667865573181	50.0	2	[BMP2, DKK3]	[BMP2, BMP5, DKK3, REST]
