# Supplementary material for: Effect of a diet enriched with omega-6 and omega-3 fatty acids on the pig liver transcriptome
Source: Genes Nutr. 2016 Mar 17;11:9. doi: 10.1186/s12263-016-0517-4 (PMC4959555; doi:10.1186/s12263-016-0517-4)
Supplement: Additional file 6: — The list of DEGs specific to control (C) group. A list of significant annotation clusters based on the analysis of functional ontologies using the DAVID tools including DEGs detected only in the C diet group. (XLS 773 kb) [file 12263_2016_517_MOESM6_ESM.xls]

## Sheet: Arkusz1
Title: Effect of a diet enriched with omega-6 and omega-3 fatty acids on the pig liver transcriptome
Journal: Genes and Nutrition
Agnieszka Szostak1, Magdalena Ogłuszka1, Marinus F. W. te Pas2, Ewa Poławska1, Paweł Urbański1, Edyta Juszczuk-Kubiak1, Tadeusz Blicharski1, Chandra Shekhar Pareek3, Jenelle R. Dunkelberger4, Jarosław O. Horbańczuk1, Mariusz Pierzchała1*
1Institute of Genetics and Animal Breeding, Polish Academy of Science, Jastrzębiec, Poland
2Animal Breeding and Genetics Centre, Wageningen UR Livestock Research, Lelystad, The Netherlands
3Functional Genomics Laboratory, Faculty of Biology and Environment Protection, Nicolaus Copernicus University, Toruń, Poland
4Department of Animal Science, Iowa State University, Ames, IA, USA
* Corresponding author
E-mail: m.pierzchala@ighz.pl

## Sheet: Legend
List of genes with detectable expression in pig liver transcriptome only in control diet group.
Sheets	Description
FunctionalAnnotationClustering	DAVID analysis - Functional clustering
FunctionalAnnotationChart	DAVID analysis - Annotations chart
FunctionalAnnotationTable	DAVID analysis - Annotations Table
Biocarta	DAVID analysis - Biocarta pathways database
BBID	DAVID analysis - BBID database
UPSEQFEATURE	DAVID analysis - Funtional categories UP_SEQ_Feature
KEGG	DAVID analysis - KEGG pathways database
SPpriKEYWORDS	DAVID analysis - Functional categories SP_PIR_Keywords
Please note that only data colored in grey is considered statistically significant

## Sheet: FunctionalAnnotationCluctering
Annotation Cluster 1	Enrichment Score: 2.3300901575121915
Category	Term	Count	%	PValue	Genes	List Total	Pop Hits	Pop Total	Fold Enrichment	Bonferroni	Benjamini	FDR
INTERPRO	IPR001005:SANT, DNA-binding	5	2.293577981651376	0.002701043444962933	783184, 780418, 814629, 790042, 778618	199	49	16659	8.542200799917957	0.6916573339938632	0.6916573339938632	3.746568683870488
SMART	SM00717:SANT	5	2.293577981651376	0.004626750104996297	783184, 780418, 814629, 790042, 778618	127	49	9079	7.294713160854894	0.40787409577186984	0.40787409577186984	5.129311194969732
INTERPRO	IPR014778:Myb, DNA-binding	4	1.834862385321101	0.008183176422653277	780418, 814629, 790042, 778618	199	35	16659	9.567264895908114	0.9719656979077916	0.590812425604962	10.953129764709246
Annotation Cluster 2	Enrichment Score: 2.0020773880557874
Category	Term	Count	%	PValue	Genes	List Total	Pop Hits	Pop Total	Fold Enrichment	Bonferroni	Benjamini	FDR
GOTERM_CC_FAT	GO:0005886~plasma membrane	63	28.899082568807337	0.004654841456255591	789872, 806383, 800020, 815476, 800168, 797879, 825766, 821570, 820568, 795440, 779000, 797012, 795485, 794863, 783129, 825244, 797625, 797148, 825273, 776716, 796108, 818019, 812684, 773117, 805484, 807319, 773114, 800711, 806867, 808152, 784317, 782042, 817197, 819171, 825577, 778952, 822829, 779384, 796730, 786507, 825125, 799856, 813482, 812159, 797855, 803053, 791075, 791918, 799097, 779344,…	158	3777	12782	1.3493831753149477	0.6705855960768119	0.42605365762713654	5.836990498236028
GOTERM_CC_FAT	GO:0031226~intrinsic to plasma membrane	26	11.926605504587156	0.006990621583055233	773117, 805484, 773114, 807319, 800711, 800020, 808152, 784317, 815476, 782042, 825577, 778952, 822829, 779384, 812159, 821570, 797012, 791075, 799097, 797148, 784056, 776716, 774652, 827054, 818019, 823049	158	1215	12782	1.7311663280720946	0.8116796106149307	0.34124437611003955	8.6460088628722
GOTERM_CC_FAT	GO:0044459~plasma membrane part	39	17.889908256880734	0.015956593303612168	773117, 805484, 807319, 773114, 800711, 808152, 800020, 784317, 815476, 782042, 825577, 778952, 822829, 779384, 799856, 812159, 813482, 797855, 821570, 820568, 795440, 779000, 797012, 791075, 799097, 795485, 783129, 825244, 815574, 797148, 784056, 774652, 776716, 813592, 815737, 827054, 818019, 779928, 823049	158	2203	12782	1.4321609772634554	0.9782533239136607	0.4212584035271364	18.72609960553211
GOTERM_CC_FAT	GO:0005887~integral to plasma membrane	24	11.009174311926607	0.01889424683696144	821570, 773117, 805484, 797012, 773114, 807319, 800711, 791075, 808152, 800020, 799097, 784317, 815476, 825577, 797148, 778952, 784056, 822829, 774652, 779384, 827054, 812159, 818019, 823049	158	1188	12782	1.6343178621659635	0.9893250528779985	0.4330487507815537	21.798730724480777
Annotation Cluster 3	Enrichment Score: 1.7639370776378778
Category	Term	Count	%	PValue	Genes	List Total	Pop Hits	Pop Total	Fold Enrichment	Bonferroni	Benjamini	FDR
INTERPRO	IPR000488:Death	4	1.834862385321101	0.007546872697999558	820249, 815737, 825766, 784759	199	34	16659	9.84865503990541	0.9629445588938654	0.6666114636020136	10.14317546502167
SMART	SM00005:DEATH	4	1.834862385321101	0.011414476177698998	820249, 815737, 825766, 784759	127	34	9079	8.410375173691524	0.7267187268988066	0.35106187335127603	12.221069518512738
UP_SEQ_FEATURE	domain:Death	3	1.3761467889908259	0.059287857543067174	815737, 825766, 784759	217	35	19113	7.549572086899277	1.0	0.980193482900794	60.68064614412217
Annotation Cluster 4	Enrichment Score: 1.759496900004428
Category	Term	Count	%	PValue	Genes	List Total	Pop Hits	Pop Total	Fold Enrichment	Bonferroni	Benjamini	FDR
INTERPRO	IPR000048:IQ calmodulin-binding region	6	2.7522935779816518	0.003790501557048752	804745, 781145, 787059, 787448, 784317, 784228	199	87	16659	5.773349506151447	0.8083340211478303	0.5622032676547599	5.22048424447612
SMART	SM00015:IQ	6	2.7522935779816518	0.007095522064266458	804745, 781145, 787059, 787448, 784317, 784228	127	87	9079	4.930219929405377	0.5527565020698668	0.33123733811603007	7.766966176329415
UP_SEQ_FEATURE	domain:IQ 3	3	1.3761467889908259	0.021129487819710385	781145, 787059, 787448	217	20	19113	13.211751152073735	0.9999999278162696	0.9627018007595561	27.831582750074457
GOTERM_MF_FAT	GO:0005516~calmodulin binding	6	2.7522935779816518	0.021446052691015537	781145, 787059, 774652, 787448, 803983, 797855	148	140	12983	3.7595559845559845	0.9996855615768044	0.5918335633747455	25.858156297245248
UP_SEQ_FEATURE	domain:IQ 1	3	1.3761467889908259	0.04770354055976423	781145, 787059, 787448	217	31	19113	8.523710420692732	1.0	0.9673373154681828	52.59889206621919
UP_SEQ_FEATURE	domain:IQ 2	3	1.3761467889908259	0.04770354055976423	781145, 787059, 787448	217	31	19113	8.523710420692732	1.0	0.9673373154681828	52.59889206621919
Annotation Cluster 5	Enrichment Score: 1.7085794206879599
Category	Term	Count	%	PValue	Genes	List Total	Pop Hits	Pop Total	Fold Enrichment	Bonferroni	Benjamini	FDR
GOTERM_CC_FAT	GO:0043292~contractile fiber	8	3.669724770642202	7.229219572790736E-4	825273, 775171, 786507, 815737, 803983, 793471, 790178, 809566	158	121	12782	5.3486766398158805	0.1581198774501278	0.1581198774501278	0.9278792634563215
SP_PIR_KEYWORDS	muscle protein	5	2.293577981651376	0.0046147191732375204	825273, 775171, 803983, 790178, 809566	217	60	19235	7.386712749615976	0.7734417868751602	0.1911223603198613	6.053687230779348
GOTERM_CC_FAT	GO:0030016~myofibril	6	2.7522935779816518	0.011855394756864632	825273, 786507, 815737, 803983, 793471, 809566	158	111	12782	4.37290455011974	0.9414832842443022	0.43316587424801334	14.249960762718871
GOTERM_CC_FAT	GO:0044449~contractile fiber part	6	2.7522935779816518	0.012734700095995016	825273, 775171, 786507, 815737, 793471, 809566	158	113	12782	4.295508009409657	0.9526563502973312	0.3985350985989293	15.228375600001499
GOTERM_CC_FAT	GO:0030017~sarcomere	5	2.293577981651376	0.03253084651350232	825273, 786507, 815737, 793471, 809566	158	98	12782	4.12748643761302	0.9996183755219014	0.511077913270886	34.70843060343141
GOTERM_MF_FAT	GO:0008307~structural constituent of muscle	3	1.3761467889908259	0.0817330449318458	825273, 775171, 793471	148	42	12983	6.265926640926641	0.9999999999999832	0.9128349400814166	69.17194853886707
GOTERM_CC_FAT	GO:0030018~Z disc	3	1.3761467889908259	0.10938821453155333	825273, 786507, 793471	158	46	12782	5.276004402861861	0.9999999999989386	0.8995027871374494	77.53715081971448
GOTERM_CC_FAT	GO:0031674~I band	3	1.3761467889908259	0.1464062521025255	825273, 786507, 793471	158	55	12782	4.412658227848102	1.0	0.9188691341986718	87.00422553703295
Annotation Cluster 6	Enrichment Score: 1.541948338087444
Category	Term	Count	%	PValue	Genes	List Total	Pop Hits	Pop Total	Fold Enrichment	Bonferroni	Benjamini	FDR
BIOCARTA	h_no2il12Pathway:NO2-dependent IL 12 Pathway in NK cells	3	1.3761467889908259	0.010657071491764751	812193, 819682, 795650	19	13	1437	17.453441295546558	0.468547588911877	0.18999420260811306	10.146602329369847
BIOCARTA	h_IL12Pathway:IL12 and Stat4 Dependent Signaling Pathway in Th1 Development	3	1.3761467889908259	0.024646433427900297	812193, 819682, 795650	19	20	1437	11.344736842105263	0.7706163245893887	0.2550750826686332	22.057486613348352
KEGG_PATHWAY	hsa04630:Jak-STAT signaling pathway	5	2.293577981651376	0.09010793246891087	825577, 812193, 817216, 819682, 795650	57	155	5085	2.8777589134125634	0.9998603475329454	0.6702907917011258	64.50856668080314
Annotation Cluster 7	Enrichment Score: 1.3785351914808741
Category	Term	Count	%	PValue	Genes	List Total	Pop Hits	Pop Total	Fold Enrichment	Bonferroni	Benjamini	FDR
GOTERM_MF_FAT	GO:0008092~cytoskeletal protein binding	14	6.422018348623854	0.004744949747720816	783113, 781145, 806860, 783129, 782042, 803983, 790178, 809566, 814557, 825273, 780418, 799856, 793471, 797855	148	504	12983	2.4367492492492495	0.8295515384736317	0.5871459561462813	6.3531531816556015
GOTERM_CC_FAT	GO:0015629~actin cytoskeleton	10	4.587155963302752	0.005991533758369369	814557, 783113, 781145, 825273, 775171, 783129, 782042, 803983, 793471, 809566	158	269	12782	3.007387887628818	0.7607566618689549	0.3792072764575565	7.454099998191454
GOTERM_MF_FAT	GO:0003779~actin binding	10	4.587155963302752	0.011883214161809479	814557, 781145, 825273, 806860, 783129, 782042, 803983, 799856, 809566, 797855	148	326	12983	2.690888741502239	0.9882867057555808	0.5891003128232145	15.208826592810066
SP_PIR_KEYWORDS	actin-binding	8	3.669724770642202	0.021838057111096473	814557, 781145, 825273, 806860, 783129, 782042, 803983, 797855	217	247	19235	2.870949084870986	0.9991646767967199	0.4749887676438955	25.77719092455326
GOTERM_CC_FAT	GO:0005856~cytoskeleton	26	11.926605504587156	0.030435746878814174	783113, 798860, 806860, 782042, 790178, 795642, 786507, 789010, 799856, 793471, 797855, 779000, 781145, 791075, 783129, 803983, 784228, 809566, 814557, 815574, 810342, 825273, 780418, 775171, 815737, 798078	158	1381	12782	1.5230753719099166	0.9993613989391912	0.5584036093471212	32.86218409500181
SP_PIR_KEYWORDS	cytoskeleton	12	5.5045871559633035	0.10414860112178076	814557, 779000, 781145, 780418, 825273, 783129, 782042, 815737, 799856, 798078, 784228, 797855	217	636	19235	1.6724632640639947	0.9999999999999996	0.7703025460123255	77.34592470090196
GOTERM_CC_FAT	GO:0044430~cytoskeletal part	17	7.79816513761468	0.12426632644892907	798860, 781145, 783129, 782042, 803983, 784228, 790178, 809566, 815574, 810342, 795642, 780418, 775171, 786507, 799856, 798078, 797855	158	952	12782	1.444620253164557	0.9999999999999808	0.8952087935209333	81.92185715396458
GOTERM_CC_FAT	GO:0043232~intracellular non-membrane-bounded organelle	35	16.055045871559635	0.3672293900164843	787894, 783113, 797968, 798860, 806860, 782042, 795650, 779157, 790178, 814416, 795642, 789010, 786507, 799856, 793471, 797855, 779000, 781145, 791075, 783129, 803983, 790042, 784228, 809566, 814557, 815574, 810342, 780418, 825273, 775171, 815737, 788852, 814629, 798078, 786081	158	2596	12782	1.0906994207251663	1.0	0.963139245505336	99.72584936469752
GOTERM_CC_FAT	GO:0043228~non-membrane-bounded organelle	35	16.055045871559635	0.3672293900164843	787894, 783113, 797968, 798860, 806860, 782042, 795650, 779157, 790178, 814416, 795642, 789010, 786507, 799856, 793471, 797855, 779000, 781145, 791075, 783129, 803983, 790042, 784228, 809566, 814557, 815574, 810342, 780418, 825273, 775171, 815737, 788852, 814629, 798078, 786081	158	2596	12782	1.0906994207251663	1.0	0.963139245505336	99.72584936469752
Annotation Cluster 8	Enrichment Score: 1.3129025940881538
Category	Term	Count	%	PValue	Genes	List Total	Pop Hits	Pop Total	Fold Enrichment	Bonferroni	Benjamini	FDR
BIOCARTA	h_inflamPathway:Cytokines and Inflammatory Response	6	2.7522935779816518	9.470544943701567E-6	825577, 812193, 772471, 817216, 819682, 818195	19	26	1437	17.453441295546558	5.586087176092658E-4	5.586087176092658E-4	0.009456716764622008
BIOCARTA	h_cytokinePathway:Cytokine Network	5	2.293577981651376	7.389061239257037E-5	825577, 812193, 772471, 819682, 818195	19	20	1437	18.907894736842103	0.004350217476233209	0.0021774794464864966	0.07376137148938922
KEGG_PATHWAY	hsa04060:Cytokine-cytokine receptor interaction	12	5.5045871559633035	1.0332596224720136E-4	773117, 797665, 825577, 778952, 812193, 820249, 799097, 772471, 817216, 819682, 818195, 825766	57	262	5085	4.085978304539975	0.00966612206451134	0.00966612206451134	0.11328906545863271
GOTERM_BP_FAT	GO:0051222~positive regulation of protein transport	7	3.211009174311927	1.0341298683720588E-4	797665, 825577, 812193, 774652, 818195, 817197, 825766	153	67	13528	9.237732904106917	0.1450213460592401	0.1450213460592401	0.17189222834790296
SP_PIR_KEYWORDS	macrophage	4	1.834862385321101	2.85092110990689E-4	797665, 825577, 817216, 818195	217	12	19235	29.5468509984639	0.08746388401633187	0.04473243749006739	0.3842127132002826
SP_PIR_KEYWORDS	lymphokine	4	1.834862385321101	4.639326401804227E-4	797665, 825577, 812193, 818195	217	14	19235	25.32587228439763	0.13839377924442986	0.04843978604065191	0.6245342372944274
GOTERM_BP_FAT	GO:0010740~positive regulation of protein kinase cascade	9	4.128440366972478	5.931556181366401E-4	797665, 825577, 812193, 799097, 817216, 819682, 818195, 827054, 798245	153	167	13528	4.765058119056006	0.5929818015308888	0.3620202209559371	0.9821734036487673
GOTERM_BP_FAT	GO:0032880~regulation of protein localization	8	3.669724770642202	9.347546236448005E-4	797665, 825577, 812193, 774652, 818195, 804864, 817197, 825766	153	138	13528	5.125698588614189	0.7575150289253156	0.37641603048777805	1.5436863908168452
KEGG_PATHWAY	hsa04940:Type I diabetes mellitus	5	2.293577981651376	0.001082236084749497	797665, 812193, 799097, 819682, 818195	57	42	5085	10.620300751879698	0.09677652878849696	0.04961930195762965	1.180816797171813
BBID	22.Cytokine-chemokine_CNS	4	1.834862385321101	0.0014756901431675147	825577, 812193, 772471, 819682	9	12	358	13.25925925925926	0.04756531025204147	0.04756531025204147	1.2807374829284957
GOTERM_MF_FAT	GO:0005125~cytokine activity	9	4.128440366972478	0.0016889003747905884	797665, 825577, 812193, 820249, 799097, 772471, 817216, 819682, 818195	148	195	12983	4.048752598752599	0.4667698148917091	0.4667698148917091	2.3057706411252377
GOTERM_BP_FAT	GO:0051223~regulation of protein transport	7	3.211009174311927	0.001794962176858556	797665, 825577, 812193, 774652, 818195, 817197, 825766	153	114	13528	5.429193899782135	0.9342444501722589	0.49361235231911527	2.9444484042287056
SP_PIR_KEYWORDS	immunoregulation	3	1.3761467889908259	0.0018277005500488028	797665, 825577, 812193	217	6	19235	44.32027649769585	0.4441343659274859	0.13653953739827407	2.439553884623469
GOTERM_BP_FAT	GO:0010627~regulation of protein kinase cascade	10	4.587155963302752	0.002007519303712151	817897, 797665, 825577, 812193, 799097, 817216, 819682, 818195, 827054, 798245	153	249	13528	3.550935769220674	0.9523774391856357	0.4560455311895677	3.287678774260172
GOTERM_BP_FAT	GO:0042531~positive regulation of tyrosine phosphorylation of STAT protein	4	1.834862385321101	0.0020883676075580415	825577, 812193, 817216, 819682	153	23	13528	15.37709576584257	0.9578780038652578	0.41013654448920644	3.4179302510670584
GOTERM_BP_FAT	GO:0070201~regulation of establishment of protein localization	7	3.211009174311927	0.002426434553603592	797665, 825577, 812193, 774652, 818195, 817197, 825766	153	121	13528	5.115108302274078	0.9747900222805158	0.40891054880455013	3.9607923762044916
GOTERM_BP_FAT	GO:0046427~positive regulation of JAK-STAT cascade	4	1.834862385321101	0.002991354149936353	825577, 812193, 817216, 819682	153	26	13528	13.602815485168426	0.9893126378841275	0.4329663719484378	4.861535376426018
BBID	58.(CD40L)_immnosurveillance	4	1.834862385321101	0.003597591954138197	825577, 812193, 772471, 819682	9	16	358	9.944444444444443	0.11213413655521987	0.05773365578262313	3.096859232090665
BBID	97.Immune_injury_MS-lesions_MS_antigen	4	1.834862385321101	0.003597591954138197	825577, 812193, 819682, 818195	9	16	358	9.944444444444443	0.11213413655521987	0.05773365578262313	3.096859232090665
GOTERM_BP_FAT	GO:0051050~positive regulation of transport	9	4.128440366972478	0.0037040001893691495	797665, 825577, 812193, 787161, 774652, 818195, 827054, 817197, 825766	153	223	13528	3.568451595884991	0.9963825236292212	0.46455884997433117	5.986498237450588
SP_PIR_KEYWORDS	cytokine	8	3.669724770642202	0.004429931887177022	797665, 825577, 812193, 799097, 772471, 817216, 819682, 818195	217	181	19235	3.9178144970338873	0.7595317388369363	0.2114250801211558	5.817951792254473
GOTERM_BP_FAT	GO:0042509~regulation of tyrosine phosphorylation of STAT protein	4	1.834862385321101	0.004964081219139183	825577, 812193, 817216, 819682	153	31	13528	11.408812987560617	0.999468236355585	0.5294867432495047	7.945089073425171
GOTERM_BP_FAT	GO:0045073~regulation of chemokine biosynthetic process	3	1.3761467889908259	0.005319804283576465	797665, 825577, 812193	153	10	13528	26.52549019607843	0.9996906438369756	0.5203208986989138	8.491021778343699
GOTERM_BP_FAT	GO:0046425~regulation of JAK-STAT cascade	4	1.834862385321101	0.007569547080412052	825577, 812193, 817216, 819682	153	36	13528	9.824255628177196	0.9999899856087464	0.6168353990045438	11.87387454959643
BBID	80.T_cell_Activation	4	1.834862385321101	0.008092420203339114	825577, 812193, 818195, 795650	9	21	358	7.576719576719576	0.23519644703693876	0.0855008651749325	6.846560295850579
GOTERM_BP_FAT	GO:0030595~leukocyte chemotaxis	4	1.834862385321101	0.008170544230679883	797665, 825577, 812193, 772471	153	37	13528	9.55873520579403	0.9999960000179635	0.615608570936705	12.757471870944304
BBID	113.Th1andTh2cells	3	1.3761467889908259	0.008695333568561217	812193, 819682, 818195	9	7	358	17.047619047619047	0.2503889693361123	0.06951582328938777	7.33962402725834
KEGG_PATHWAY	hsa05332:Graft-versus-host disease	4	1.834862385321101	0.008735398182330652	797665, 825577, 812193, 799097	57	39	5085	9.149797570850202	0.5616488118461027	0.2403607505312273	9.176065496388986
GOTERM_BP_FAT	GO:0060326~cell chemotaxis	4	1.834862385321101	0.009454771335605894	797665, 825577, 812193, 772471	153	39	13528	9.068543656778951	0.9999994382019616	0.6169060019735809	14.617736525500513
GOTERM_BP_FAT	GO:0042102~positive regulation of T cell proliferation	4	1.834862385321101	0.009454771335605894	797665, 825577, 812193, 819682	153	39	13528	9.068543656778951	0.9999994382019616	0.6169060019735809	14.617736525500513
GOTERM_BP_FAT	GO:0032642~regulation of chemokine production	3	1.3761467889908259	0.011964693422903822	797665, 825577, 812193	153	15	13528	17.683660130718955	0.9999999879695199	0.6369088029142178	18.146349749767555
GOTERM_BP_FAT	GO:0010647~positive regulation of cell communication	10	4.587155963302752	0.012030567126056678	797665, 825577, 812193, 799097, 817216, 819682, 818195, 827054, 779157, 798245	153	329	13528	2.6874863420545525	0.9999999891253664	0.6190535523551453	18.237086568612547
BIOCARTA	h_stemPathway:Regulation of hematopoiesis by cytokines	3	1.3761467889908259	0.014134626950197276	825577, 772471, 817216	19	15	1437	15.126315789473683	0.5682432203061722	0.18939404208916566	13.251140543638474
GOTERM_BP_FAT	GO:0050731~positive regulation of peptidyl-tyrosine phosphorylation	4	1.834862385321101	0.015719439653382104	825577, 812193, 817216, 819682	153	47	13528	7.524961757752746	0.9999999999624036	0.6988677509625849	23.170050523620557
GOTERM_BP_FAT	GO:0002237~response to molecule of bacterial origin	5	2.293577981651376	0.015975502536933375	797665, 825577, 799097, 819682, 818195	153	86	13528	5.140598875208998	0.9999999999746514	0.6870849918858968	23.50187426933612
GOTERM_BP_FAT	GO:0042325~regulation of phosphorylation	12	5.5045871559633035	0.016087169772724938	804478, 817897, 797665, 825577, 806429, 812193, 817216, 819682, 827054, 817197, 825244, 807956	153	466	13528	2.2768661112513673	0.9999999999786555	0.6726837979947928	23.646158091089696
GOTERM_BP_FAT	GO:0030593~neutrophil chemotaxis	3	1.3761467889908259	0.017055163316419396	797665, 812193, 772471	153	18	13528	14.736383442265794	0.9999999999951954	0.6779687067602616	24.886215833000414
INTERPRO	IPR012351:Four-helical cytokine, core	4	1.834862385321101	0.01725989764186314	825577, 812193, 817216, 819682	199	46	16659	7.279440681669215	0.9994861632526975	0.7801304781432555	21.792666928883452
GOTERM_BP_FAT	GO:0001934~positive regulation of protein amino acid phosphorylation	5	2.293577981651376	0.01790353635872049	797665, 825577, 812193, 817216, 819682	153	89	13528	4.967320261437909	0.9999999999987013	0.680308901680592	25.957443270553824
BBID	56.Macrophage_regulation_of_CD4+T_cells	3	1.3761467889908259	0.018009387793042047	825577, 812193, 819682	9	10	358	11.933333333333334	0.4510382477622863	0.11303104881917214	14.66862060107652
GOTERM_BP_FAT	GO:0009967~positive regulation of signal transduction	9	4.128440366972478	0.018336714109781813	797665, 825577, 812193, 799097, 817216, 819682, 818195, 827054, 798245	153	295	13528	2.697507477567298	0.9999999999993343	0.6742154736989179	26.4988563545305
GOTERM_BP_FAT	GO:0051174~regulation of phosphorus metabolic process	12	5.5045871559633035	0.02095633730412229	804478, 817897, 797665, 825577, 806429, 812193, 817216, 819682, 827054, 817197, 825244, 807956	153	485	13528	2.1876692945219327	0.9999999999999883	0.7088993695051844	29.694555640032938
GOTERM_BP_FAT	GO:0019220~regulation of phosphate metabolic process	12	5.5045871559633035	0.02095633730412229	804478, 817897, 797665, 825577, 806429, 812193, 817216, 819682, 827054, 817197, 825244, 807956	153	485	13528	2.1876692945219327	0.9999999999999883	0.7088993695051844	29.694555640032938
BBID	19.Cytokine_microglia	3	1.3761467889908259	0.02176286707633043	825577, 812193, 819682	9	11	358	10.848484848484848	0.5162101435683235	0.11398149380855882	17.473852397234324
GOTERM_BP_FAT	GO:0060341~regulation of cellular localization	8	3.669724770642202	0.02198376045404862	797665, 825577, 812193, 787161, 774652, 817197, 825766, 809566	153	248	13528	2.8522032468901544	0.9999999999999977	0.7127189075620146	30.911887967684205
GOTERM_BP_FAT	GO:0002706~regulation of lymphocyte mediated immunity	4	1.834862385321101	0.022721790682726287	797665, 812193, 819682, 812159	153	54	13528	6.549503752118132	0.9999999999999992	0.7116538560430685	31.77407889624675
GOTERM_BP_FAT	GO:0042327~positive regulation of phosphorylation	5	2.293577981651376	0.023731397590118	797665, 825577, 812193, 817216, 819682	153	97	13528	4.55764436358736	0.9999999999999999	0.7148410490243612	32.93716472445265
GOTERM_BP_FAT	GO:0050671~positive regulation of lymphocyte proliferation	4	1.834862385321101	0.023839422450099644	797665, 825577, 812193, 819682	153	55	13528	6.430421865715983	0.9999999999999999	0.7043186977111932	33.06050158560966
GOTERM_BP_FAT	GO:0070665~positive regulation of leukocyte proliferation	4	1.834862385321101	0.024986402518840253	797665, 825577, 812193, 819682	153	56	13528	6.315592903828198	1.0	0.7096372341316902	34.356977760195576
GOTERM_BP_FAT	GO:0032946~positive regulation of mononuclear cell proliferation	4	1.834862385321101	0.024986402518840253	797665, 825577, 812193, 819682	153	56	13528	6.315592903828198	1.0	0.7096372341316902	34.356977760195576
GOTERM_BP_FAT	GO:0046824~positive regulation of nucleocytoplasmic transport	3	1.3761467889908259	0.025008449089003605	797665, 817197, 825766	153	22	13528	12.057040998217468	1.0	0.6985195905269086	34.38166510550909
GOTERM_BP_FAT	GO:0050900~leukocyte migration	4	1.834862385321101	0.026162707923661408	797665, 825577, 812193, 772471	153	57	13528	6.204793028322441	1.0	0.6825863057348615	35.66206308407644
GOTERM_BP_FAT	GO:0045937~positive regulation of phosphate metabolic process	5	2.293577981651376	0.026180553691608995	797665, 825577, 812193, 817216, 819682	153	100	13528	4.420915032679739	1.0	0.6725579379328164	35.681673462946314
GOTERM_BP_FAT	GO:0010562~positive regulation of phosphorus metabolic process	5	2.293577981651376	0.026180553691608995	797665, 825577, 812193, 817216, 819682	153	100	13528	4.420915032679739	1.0	0.6725579379328164	35.681673462946314
GOTERM_BP_FAT	GO:0002697~regulation of immune effector process	5	2.293577981651376	0.027029441977102667	797665, 825577, 812193, 819682, 812159	153	101	13528	4.377143596712613	1.0	0.6743651265361138	36.608038080548575
BIOCARTA	h_dcPathway:Dendritic cells in regulating TH1 and TH2 Development	3	1.3761467889908259	0.027039919917967926	812193, 817216, 819682	19	21	1437	10.804511278195488	0.8015704776154627	0.2362796178902542	23.946538137474615
GOTERM_BP_FAT	GO:0002703~regulation of leukocyte mediated immunity	4	1.834862385321101	0.03116032404973163	797665, 812193, 819682, 812159	153	61	13528	5.7979213543340835	1.0	0.7076252902234179	40.93969910064883
GOTERM_BP_FAT	GO:0042129~regulation of T cell proliferation	4	1.834862385321101	0.032482516950505046	797665, 825577, 812193, 819682	153	62	13528	5.704406493780309	1.0	0.7048274521881692	42.26630973499591
GOTERM_BP_FAT	GO:0006935~chemotaxis	6	2.7522935779816518	0.03442057541300488	773117, 797665, 825577, 812193, 826524, 772471	153	160	13528	3.3156862745098037	1.0	0.7088998519228108	44.16031804028621
GOTERM_BP_FAT	GO:0042330~taxis	6	2.7522935779816518	0.03442057541300488	773117, 797665, 825577, 812193, 826524, 772471	153	160	13528	3.3156862745098037	1.0	0.7088998519228108	44.16031804028621
BIOCARTA	h_nktPathway:Selective expression of chemokine receptors during T-cell polarization	3	1.3761467889908259	0.037502942931849616	812193, 817216, 819682	19	25	1437	9.07578947368421	0.8951507793401963	0.27542934062544233	31.73007295163063
GOTERM_BP_FAT	GO:0031341~regulation of cell killing	3	1.3761467889908259	0.03917599760298987	812193, 819682, 812159	153	28	13528	9.473389355742295	1.0	0.7318494054855313	48.563184427400266
GOTERM_BP_FAT	GO:0050730~regulation of peptidyl-tyrosine phosphorylation	4	1.834862385321101	0.04102001834803694	825577, 812193, 817216, 819682	153	68	13528	5.201076509034987	1.0	0.7407922468011191	50.18098270453443
GOTERM_BP_FAT	GO:0006928~cell motion	11	5.045871559633028	0.04180928472704304	814557, 797665, 825577, 773114, 812193, 826524, 772471, 819682, 781581, 779157, 786412	153	475	13528	2.047581699346405	1.0	0.7402369148804927	50.8587012330457
GOTERM_BP_FAT	GO:0032388~positive regulation of intracellular transport	3	1.3761467889908259	0.044435046540873276	797665, 817197, 825766	153	30	13528	8.841830065359478	1.0	0.7547110317094942	53.051521911446265
BBID	18.Cytokine_astocytes	3	1.3761467889908259	0.044856490838035154	825577, 812193, 772471	9	16	358	7.458333333333333	0.7800799895853711	0.19455141839638146	33.007106922850625
GOTERM_BP_FAT	GO:0001932~regulation of protein amino acid phosphorylation	6	2.7522935779816518	0.045621289002777066	817897, 797665, 825577, 812193, 817216, 819682	153	173	13528	3.066530658506177	1.0	0.7502032517377987	54.01171217083077
GOTERM_BP_FAT	GO:0032386~regulation of intracellular transport	4	1.834862385321101	0.045671706777674445	797665, 817197, 825766, 809566	153	71	13528	4.981312712878579	1.0	0.7438447851998357	54.05211046728384
BBID	15.T-cell_polarization-chemokine_receptors	3	1.3761467889908259	0.050261165311715095	825577, 812193, 819682	9	17	358	7.019607843137255	0.8176362609581643	0.19161674104252424	36.24446398529594
GOTERM_BP_FAT	GO:0050870~positive regulation of T cell activation	4	1.834862385321101	0.05397749138138665	797665, 825577, 812193, 819682	153	76	13528	4.65359477124183	1.0	0.7831322230675531	60.27057788492929
GOTERM_BP_FAT	GO:0032496~response to lipopolysaccharide	4	1.834862385321101	0.05571997024509786	797665, 799097, 819682, 818195	153	77	13528	4.593158475511417	1.0	0.7821258992057651	61.47054168795481
KEGG_PATHWAY	hsa05020:Prion diseases	3	1.3761467889908259	0.056228350006501726	797665, 825577, 817197	57	35	5085	7.646616541353382	0.9956599855414288	0.6631021532260781	46.997910277340495
GOTERM_BP_FAT	GO:0051240~positive regulation of multicellular organismal process	7	3.211009174311927	0.057368955807055255	797665, 825577, 812193, 808152, 819682, 818195, 779157	153	244	13528	2.536590592521161	1.0	0.7806447508370385	62.57467696052041
KEGG_PATHWAY	hsa05330:Allograft rejection	3	1.3761467889908259	0.05912500769610459	812193, 799097, 819682	57	36	5085	7.434210526315789	0.9967491195702762	0.6151127724199876	48.75539255639575
GOTERM_BP_FAT	GO:0031401~positive regulation of protein modification process	6	2.7522935779816518	0.05986476703818105	797665, 825577, 812193, 817216, 819682, 779157	153	187	13528	2.836950823109993	1.0	0.768065788005435	64.18941286295467
GOTERM_BP_FAT	GO:0032675~regulation of interleukin-6 production	3	1.3761467889908259	0.06162723742843865	797665, 825577, 812193	153	36	13528	7.368191721132897	1.0	0.7677852986555178	65.28999341872954
GOTERM_BP_FAT	GO:0009617~response to bacterium	6	2.7522935779816518	0.06666079425166738	797665, 825577, 812193, 799097, 819682, 818195	153	193	13528	2.7487554607335163	1.0	0.7898472055203354	68.26076763659835
GOTERM_BP_FAT	GO:0050670~regulation of lymphocyte proliferation	4	1.834862385321101	0.0667270268017948	797665, 825577, 812193, 819682	153	83	13528	4.261122923064808	1.0	0.7853102859865523	68.2982148668527
GOTERM_BP_FAT	GO:0070663~regulation of leukocyte proliferation	4	1.834862385321101	0.06865150770498521	797665, 825577, 812193, 819682	153	84	13528	4.2103952692187985	1.0	0.7854640389448544	69.3683380741683
GOTERM_BP_FAT	GO:0032944~regulation of mononuclear cell proliferation	4	1.834862385321101	0.06865150770498521	797665, 825577, 812193, 819682	153	84	13528	4.2103952692187985	1.0	0.7854640389448544	69.3683380741683
GOTERM_BP_FAT	GO:0006953~acute-phase response	3	1.3761467889908259	0.07413964383353376	797665, 825577, 778960	153	40	13528	6.631372549019607	1.0	0.7978357678875883	72.23663340497211
GOTERM_BP_FAT	GO:0050714~positive regulation of protein secretion	3	1.3761467889908259	0.07738525379346531	825577, 812193, 774652	153	41	13528	6.469631755141081	1.0	0.8077512944420875	73.81204487760631
GOTERM_BP_FAT	GO:0001819~positive regulation of cytokine production	4	1.834862385321101	0.08071669464788987	797665, 825577, 812193, 819682	153	90	13528	3.929702251270879	1.0	0.8131934455680426	75.34147310974669
GOTERM_BP_FAT	GO:0007626~locomotory behavior	7	3.211009174311927	0.08880847414227559	773117, 797665, 825577, 812193, 826524, 772471, 786081	153	274	13528	2.2588616955297933	1.0	0.8243891783539818	78.71408542705862
KEGG_PATHWAY	hsa04630:Jak-STAT signaling pathway	5	2.293577981651376	0.09010793246891087	825577, 812193, 817216, 819682, 795650	57	155	5085	2.8777589134125634	0.9998603475329454	0.6702907917011258	64.50856668080314
GOTERM_BP_FAT	GO:0048660~regulation of smooth muscle cell proliferation	3	1.3761467889908259	0.09424806839980432	825577, 812193, 819682	153	46	13528	5.766410912190963	1.0	0.8322620014916376	80.73213174254026
GOTERM_BP_FAT	GO:0008284~positive regulation of cell proliferation	9	4.128440366972478	0.09514949392143798	804478, 797665, 825577, 811194, 812193, 817216, 815476, 819682, 807956	153	414	13528	1.922136970730321	1.0	0.8281912084761743	81.04865875983522
GOTERM_BP_FAT	GO:0043123~positive regulation of I-kappaB kinase/NF-kappaB cascade	4	1.834862385321101	0.0958615109812693	797665, 799097, 818195, 798245	153	97	13528	3.646115490869888	1.0	0.827064320628389	81.29521509196414
GOTERM_BP_FAT	GO:0051251~positive regulation of lymphocyte activation	4	1.834862385321101	0.0958615109812693	797665, 825577, 812193, 819682	153	97	13528	3.646115490869888	1.0	0.827064320628389	81.29521509196414
KEGG_PATHWAY	hsa04620:Toll-like receptor signaling pathway	4	1.834862385321101	0.09922130164026197	797665, 825577, 772471, 819682	57	101	5085	3.533090151120375	0.9999457871676588	0.664253615868886	68.21913650331692
GOTERM_BP_FAT	GO:0031399~regulation of protein modification process	7	3.211009174311927	0.11545733005137764	817897, 797665, 825577, 812193, 817216, 819682, 779157	153	295	13528	2.0980613714412315	1.0	0.8615587310572067	87.00884385759133
GOTERM_BP_FAT	GO:0002696~positive regulation of leukocyte activation	4	1.834862385321101	0.11688137775636592	797665, 825577, 812193, 819682	153	106	13528	3.3365396473054627	1.0	0.8593586524097845	87.35242423466042
GOTERM_BP_FAT	GO:0043122~regulation of I-kappaB kinase/NF-kappaB cascade	4	1.834862385321101	0.11931639139281679	797665, 799097, 818195, 798245	153	107	13528	3.3053570337792437	1.0	0.8569204845418518	87.92021130862322
GOTERM_BP_FAT	GO:0033157~regulation of intracellular protein transport	3	1.3761467889908259	0.11939666255512855	797665, 817197, 825766	153	53	13528	5.004809470958194	1.0	0.8543126125697893	87.93851428733832
GOTERM_BP_FAT	GO:0032270~positive regulation of cellular protein metabolic process	6	2.7522935779816518	0.12227865185637148	797665, 825577, 812193, 817216, 819682, 779157	153	233	13528	2.2768661112513673	1.0	0.8558947427056027	88.5786453881928
GOTERM_BP_FAT	GO:0051047~positive regulation of secretion	4	1.834862385321101	0.12424262448140977	825577, 812193, 787161, 774652	153	109	13528	3.244708280865863	1.0	0.857918193564011	88.99642588234812
GOTERM_BP_FAT	GO:0002822~regulation of adaptive immune response based on somatic recombination of immune receptors built from immunoglobulin superfamily domains	3	1.3761467889908259	0.12686117230733068	797665, 812193, 819682	153	55	13528	4.822816399286987	1.0	0.858773497155021	89.53113863274619
GOTERM_BP_FAT	GO:0050867~positive regulation of cell activation	4	1.834862385321101	0.12924184565831778	797665, 825577, 812193, 819682	153	111	13528	3.18624506859801	1.0	0.8616470031680175	89.99599154730845
GOTERM_BP_FAT	GO:0002819~regulation of adaptive immune response	3	1.3761467889908259	0.13063431192688918	797665, 812193, 819682	153	56	13528	4.736694677871148	1.0	0.8622233815935091	90.25882006056068
GOTERM_BP_FAT	GO:0048870~cell motility	7	3.211009174311927	0.1323121271875034	797665, 825577, 773114, 812193, 772471, 819682, 781581	153	307	13528	2.016052457899555	1.0	0.8634230964572318	90.5668871297803
GOTERM_BP_FAT	GO:0051674~localization of cell	7	3.211009174311927	0.1323121271875034	797665, 825577, 773114, 812193, 772471, 819682, 781581	153	307	13528	2.016052457899555	1.0	0.8634230964572318	90.5668871297803
GOTERM_BP_FAT	GO:0046822~regulation of nucleocytoplasmic transport	3	1.3761467889908259	0.13825702846540122	797665, 817197, 825766	153	58	13528	4.573360378634212	1.0	0.868781939555122	91.58632869159793
GOTERM_BP_FAT	GO:0050708~regulation of protein secretion	3	1.3761467889908259	0.13825702846540122	825577, 812193, 774652	153	58	13528	4.573360378634212	1.0	0.868781939555122	91.58632869159793
GOTERM_BP_FAT	GO:0051247~positive regulation of protein metabolic process	6	2.7522935779816518	0.1387904113183215	797665, 825577, 812193, 817216, 819682, 779157	153	243	13528	2.1831679173727103	1.0	0.8674952617669118	91.67254290338977
GOTERM_BP_FAT	GO:0006915~apoptosis	11	5.045871559633028	0.14035061923062792	797665, 825577, 790235, 812193, 820249, 799097, 780418, 808667, 818195, 779157, 825766	153	602	13528	1.6156167893513993	1.0	0.8683438438777756	91.91998764004227
GOTERM_BP_FAT	GO:0050863~regulation of T cell activation	4	1.834862385321101	0.1446538990118063	797665, 825577, 812193, 819682	153	117	13528	3.022847885592984	1.0	0.872343472019853	92.56714471059695
KEGG_PATHWAY	hsa04621:NOD-like receptor signaling pathway	3	1.3761467889908259	0.14852915553183643	797665, 825577, 772471	57	62	5085	4.316638370118845	0.9999997271276815	0.7794048559505772	82.86159967735416
GOTERM_BP_FAT	GO:0012501~programmed cell death	11	5.045871559633028	0.15004495910179594	797665, 825577, 790235, 812193, 820249, 799097, 780418, 808667, 818195, 779157, 825766	153	611	13528	1.5918188333707732	1.0	0.875973111276108	93.30922838474234
GOTERM_BP_FAT	GO:0006952~defense response	11	5.045871559633028	0.1544619204179341	821570, 797665, 825577, 778960, 812193, 774652, 772471, 819682, 796730, 812159, 818087	153	615	13528	1.5814655401455973	1.0	0.8776344610640299	93.86472549955691
GOTERM_BP_FAT	GO:0008219~cell death	12	5.5045871559633035	0.18547232091386234	797665, 825577, 790235, 812193, 820249, 799097, 780418, 779384, 808667, 818195, 779157, 825766	153	719	13528	1.4756879107693146	1.0	0.8965425574357749	96.7047634074221
GOTERM_BP_FAT	GO:0016265~death	12	5.5045871559633035	0.19125802305706618	797665, 825577, 790235, 812193, 820249, 799097, 780418, 779384, 808667, 818195, 779157, 825766	153	724	13528	1.4654966959159355	1.0	0.8978007486181862	97.07324866465059
GOTERM_BP_FAT	GO:0051046~regulation of secretion	5	2.293577981651376	0.19254350422458333	797665, 825577, 812193, 787161, 774652	153	202	13528	2.1885717983563064	1.0	0.8978936578636005	97.14968248178273
GOTERM_BP_FAT	GO:0016477~cell migration	6	2.7522935779816518	0.19947490830267184	797665, 825577, 812193, 772471, 819682, 781581	153	276	13528	1.922136970730321	1.0	0.90217838870729	97.53050929822548
GOTERM_CC_FAT	GO:0044421~extracellular region part	16	7.339449541284404	0.2005352114351286	797665, 799097, 812193, 772471, 819682, 781929, 784140, 784577, 825577, 817933, 778931, 820249, 817216, 818195, 797879, 818019	158	960	12782	1.3483122362869198	1.0	0.9208606413970009	94.41469935905018
GOTERM_BP_FAT	GO:0042035~regulation of cytokine biosynthetic process	3	1.3761467889908259	0.20202757551739003	797665, 825577, 812193	153	74	13528	3.584525702172761	1.0	0.9038484112910835	97.65829025592387
GOTERM_BP_FAT	GO:0044093~positive regulation of molecular function	10	4.587155963302752	0.21367198455288935	804478, 817897, 797665, 825577, 812193, 780418, 827054, 817197, 779157, 807956	153	586	13528	1.5088447210511056	1.0	0.9089098163018311	98.16628989279263
SP_PIR_KEYWORDS	inflammatory response	3	1.3761467889908259	0.2142282576608287	797665, 778960, 772471	217	77	19235	3.453528038781495	1.0	0.8485576020512405	96.14152884988518
GOTERM_CC_FAT	GO:0005615~extracellular space	12	5.5045871559633035	0.2212447581494295	797665, 825577, 778931, 817933, 812193, 799097, 772471, 817216, 819682, 781929, 818195, 797879	158	685	12782	1.4172041023745727	1.0	0.9162355487954026	96.01785203519012
GOTERM_BP_FAT	GO:0051249~regulation of lymphocyte activation	4	1.834862385321101	0.2320015557645321	797665, 825577, 812193, 819682	153	148	13528	2.3896838014485073	1.0	0.9204270813185217	98.76140912697501
GOTERM_BP_FAT	GO:0007267~cell-cell signaling	10	4.587155963302752	0.23332978438419777	815574, 789872, 797665, 825577, 807319, 799640, 799097, 818195, 827054, 779157	153	600	13528	1.4736383442265795	1.0	0.9204727754173001	98.79656603059853
KEGG_PATHWAY	hsa04640:Hematopoietic cell lineage	3	1.3761467889908259	0.2444661084993227	797665, 825577, 817216	57	86	5085	3.1119951040391673	0.9999999999964035	0.8273931248764256	95.38194184710825
GOTERM_BP_FAT	GO:0042127~regulation of cell proliferation	12	5.5045871559633035	0.27058200297298496	804478, 797665, 825577, 811194, 790235, 812193, 772471, 817216, 815476, 819682, 818195, 807956	153	787	13528	1.348182475023046	1.0	0.9408910817809768	99.47451032397811
GOTERM_MF_FAT	GO:0008083~growth factor activity	4	1.834862385321101	0.2749360501574975	797665, 825577, 817216, 819682	148	161	12983	2.179452744670136	1.0	0.9860363298582414	98.81669445100641
GOTERM_BP_FAT	GO:0002694~regulation of leukocyte activation	4	1.834862385321101	0.2858371914403798	797665, 825577, 812193, 819682	153	166	13528	2.130561461532404	1.0	0.9493365506986979	99.63028749777983
GOTERM_BP_FAT	GO:0010033~response to organic substance	11	5.045871559633028	0.29214048958006733	817897, 797665, 825577, 812193, 820249, 799097, 787161, 819682, 818195, 817197, 818087	153	721	13528	1.3489615911089354	1.0	0.9514764376355285	99.68098187113115
GOTERM_BP_FAT	GO:0051348~negative regulation of transferase activity	3	1.3761467889908259	0.2933939163542214	797665, 806429, 780418	153	96	13528	2.7630718954248366	1.0	0.9513813402680175	99.69025012454172
GOTERM_BP_FAT	GO:0002526~acute inflammatory response	3	1.3761467889908259	0.30170746119644387	797665, 825577, 778960	153	98	13528	2.7066826730692277	1.0	0.9545555300042717	99.74560657977521
GOTERM_BP_FAT	GO:0050865~regulation of cell activation	4	1.834862385321101	0.3140237930068215	797665, 825577, 812193, 819682	153	175	13528	2.0209897292250236	1.0	0.959562181166892	99.81079091034327
GOTERM_BP_FAT	GO:0007050~cell cycle arrest	3	1.3761467889908259	0.32241306463176345	812193, 772471, 819682	153	103	13528	2.5752903102988767	1.0	0.9615276042322087	99.84581499185752
GOTERM_BP_FAT	GO:0001817~regulation of cytokine production	4	1.834862385321101	0.3336741441299849	797665, 825577, 812193, 819682	153	181	13528	1.9539955945545808	1.0	0.96529781478155	99.8833287001061
GOTERM_BP_FAT	GO:0043065~positive regulation of apoptosis	7	3.211009174311927	0.3537952587452893	797665, 812193, 799097, 780418, 819682, 818195, 779157	153	430	13528	1.4393676850585195	1.0	0.9698038813354071	99.9299450503895
GOTERM_BP_FAT	GO:0042742~defense response to bacterium	3	1.3761467889908259	0.35926869680202667	825577, 812193, 819682	153	112	13528	2.368347338935574	1.0	0.971259454132363	99.93918866918423
GOTERM_BP_FAT	GO:0043068~positive regulation of programmed cell death	7	3.211009174311927	0.35982220153420336	797665, 812193, 799097, 780418, 819682, 818195, 779157	153	433	13528	1.4293951606816706	1.0	0.9709203886952441	99.94005669296368
GOTERM_BP_FAT	GO:0010942~positive regulation of cell death	7	3.211009174311927	0.36384430345891283	797665, 812193, 799097, 780418, 819682, 818195, 779157	153	435	13528	1.4228232289084217	1.0	0.9712906248001129	99.94602326808139
GOTERM_BP_FAT	GO:0043066~negative regulation of apoptosis	6	2.7522935779816518	0.3666462325207345	797665, 825577, 817216, 773728, 779157, 807956	153	354	13528	1.4986152653151656	1.0	0.9712296739624771	99.94984484645076
GOTERM_BP_FAT	GO:0006955~immune response	10	4.587155963302752	0.3718060233537843	821570, 797665, 825577, 812193, 799097, 775171, 772471, 817216, 819682, 818195	153	690	13528	1.2814246471535475	1.0	0.9719928232694791	99.9562259286883
GOTERM_BP_FAT	GO:0043069~negative regulation of programmed cell death	6	2.7522935779816518	0.3778316864120169	797665, 825577, 817216, 773728, 779157, 807956	153	359	13528	1.4777431864110546	1.0	0.9725304047531544	99.96271077675542
GOTERM_BP_FAT	GO:0060548~negative regulation of cell death	6	2.7522935779816518	0.3800689284398815	797665, 825577, 817216, 773728, 779157, 807956	153	360	13528	1.4736383442265795	1.0	0.9722938914601946	99.96487975277778
GOTERM_BP_FAT	GO:0051094~positive regulation of developmental process	5	2.293577981651376	0.3808458570249126	797665, 825577, 811194, 817216, 796888	153	278	13528	1.590257205999906	1.0	0.9720627896478321	99.96560481898568
GOTERM_BP_FAT	GO:0008285~negative regulation of cell proliferation	6	2.7522935779816518	0.38230605210939217	797665, 825577, 812193, 772471, 819682, 818195	153	361	13528	1.4695562435500515	1.0	0.9715708419862689	99.96692962778897
GOTERM_BP_FAT	GO:0001775~cell activation	5	2.293577981651376	0.4037660815216053	825577, 772471, 817216, 818195, 812159	153	287	13528	1.540388513128829	1.0	0.9751642811155905	99.98163565799553
GOTERM_BP_FAT	GO:0006916~anti-apoptosis	4	1.834862385321101	0.4089177509187685	797665, 817216, 779157, 807956	153	206	13528	1.716860206865918	1.0	0.9762422335925065	99.98410426306529
GOTERM_BP_FAT	GO:0042981~regulation of apoptosis	11	5.045871559633028	0.41710888649512184	797665, 825577, 812193, 799097, 780418, 817216, 819682, 773728, 818195, 779157, 807956	153	804	13528	1.2097031183949531	1.0	0.977308860273128	99.98739733631142
GOTERM_BP_FAT	GO:0043067~regulation of programmed cell death	11	5.045871559633028	0.42938921134827174	797665, 825577, 812193, 799097, 780418, 817216, 819682, 773728, 818195, 779157, 807956	153	812	13528	1.197784861070865	1.0	0.9790072908077826	99.99115643068028
GOTERM_BP_FAT	GO:0007610~behavior	7	3.211009174311927	0.43229842516410444	773117, 797665, 825577, 812193, 826524, 772471, 786081	153	469	13528	1.319676129158131	1.0	0.9793726606942178	99.99187732486476
SP_PIR_KEYWORDS	growth factor	3	1.3761467889908259	0.4338774394601671	825577, 817216, 819682	217	131	19235	2.0299363281387417	1.0	0.9291244407941306	99.95385892202304
GOTERM_BP_FAT	GO:0010941~regulation of cell death	11	5.045871559633028	0.43399282374049664	797665, 825577, 812193, 799097, 780418, 817216, 819682, 773728, 818195, 779157, 807956	153	815	13528	1.1933758370423833	1.0	0.9794327259042351	99.99227134894306
GOTERM_BP_FAT	GO:0032268~regulation of cellular protein metabolic process	7	3.211009174311927	0.4423092829623988	817897, 797665, 825577, 812193, 817216, 819682, 779157	153	474	13528	1.3057554948843109	1.0	0.9797032070685884	99.9939582477006
GOTERM_BP_FAT	GO:0030155~regulation of cell adhesion	3	1.3761467889908259	0.45714844630179535	797665, 772471, 819682	153	137	13528	1.9361671675969658	1.0	0.9814893469213314	99.9961423389005
GOTERM_BP_FAT	GO:0048584~positive regulation of response to stimulus	4	1.834862385321101	0.4967860319514269	797665, 825577, 772471, 819682	153	236	13528	1.4986152653151659	1.0	0.9873673940771145	99.99890718086395
GOTERM_BP_FAT	GO:0006954~inflammatory response	5	2.293577981651376	0.49814208005115734	797665, 825577, 778960, 772471, 796730	153	325	13528	1.3602815485168427	1.0	0.9873524068262894	99.99895515174302
GOTERM_BP_FAT	GO:0002684~positive regulation of immune system process	4	1.834862385321101	0.5024228916064148	797665, 825577, 812193, 819682	153	238	13528	1.4860218597242818	1.0	0.9875728556375861	99.99909392700557
GOTERM_BP_FAT	GO:0043086~negative regulation of catalytic activity	4	1.834862385321101	0.6053305197099746	797665, 806429, 780418, 779157	153	277	13528	1.2767985653948704	1.0	0.9956528955757131	99.9999808045083
GOTERM_BP_FAT	GO:0006917~induction of apoptosis	4	1.834862385321101	0.7014318579461241	799097, 780418, 818195, 779157	153	320	13528	1.1052287581699347	1.0	0.9986546111155483	99.99999981500561
GOTERM_BP_FAT	GO:0012502~induction of programmed cell death	4	1.834862385321101	0.7034409421600252	799097, 780418, 818195, 779157	153	321	13528	1.1017856779264146	1.0	0.9986400998637716	99.99999983465955
GOTERM_BP_FAT	GO:0044092~negative regulation of molecular function	4	1.834862385321101	0.7286344731614928	797665, 806429, 780418, 779157	153	334	13528	1.0589018042346678	1.0	0.9990013248478655	99.99999996224473
GOTERM_BP_FAT	GO:0009628~response to abiotic stimulus	4	1.834862385321101	0.7866469767716807	797665, 813140, 819682, 818195	153	368	13528	0.9610684853651607	1.0	0.9996317315851372	99.99999999930925
SP_PIR_KEYWORDS	Apoptosis	4	1.834862385321101	0.8044319172683908	820249, 799097, 808667, 825766	217	381	19235	0.9306094802665796	1.0	0.9968371901131702	99.99999997296422
GOTERM_BP_FAT	GO:0009611~response to wounding	5	2.293577981651376	0.8515889236645213	797665, 825577, 778960, 772471, 796730	153	530	13528	0.8341349118263658	1.0	0.9998994326744355	99.99999999999835
Annotation Cluster 9	Enrichment Score: 1.295809169906006
Category	Term	Count	%	PValue	Genes	List Total	Pop Hits	Pop Total	Fold Enrichment	Bonferroni	Benjamini	FDR
SP_PIR_KEYWORDS	glycoprotein	63	28.899082568807337	0.01839016836438078	789872, 806383, 815476, 773728, 784577, 808897, 818195, 797879, 825766, 820568, 797012, 812193, 795485, 794863, 819682, 797625, 801062, 797148, 776716, 796108, 818019, 786412, 812684, 805484, 821352, 807319, 800711, 806867, 808152, 790656, 784317, 781929, 819171, 785322, 825577, 773125, 778952, 817933, 826524, 779384, 817216, 796730, 825125, 799856, 824861, 812159, 822319, 803053, 799097, 779344,…	217	4318	19235	1.293273468899879	0.9974154391668287	0.4841927790988648	22.166151466391803
SP_PIR_KEYWORDS	signal	49	22.477064220183486	0.02513038051126014	806383, 815476, 773728, 784577, 808897, 818195, 797879, 825766, 779706, 812193, 795485, 794863, 819682, 778960, 776716, 786412, 818019, 812684, 805484, 821352, 807319, 800711, 806867, 781929, 819171, 785322, 825577, 778952, 817933, 826524, 825125, 817216, 824861, 812159, 798245, 822319, 799099, 772471, 781581, 825853, 781189, 784140, 818087, 780285, 784056, 815581, 778931, 820249, 795989	217	3250	19235	1.336426799007444	0.999716966278249	0.4938026718361683	29.079932936066967
UP_SEQ_FEATURE	signal peptide	49	22.477064220183486	0.027830835400865686	806383, 815476, 773728, 784577, 808897, 818195, 797879, 825766, 779706, 812193, 795485, 794863, 819682, 778960, 776716, 786412, 818019, 812684, 805484, 821352, 807319, 800711, 806867, 781929, 819171, 785322, 825577, 778952, 817933, 826524, 825125, 817216, 824861, 812159, 798245, 822319, 799099, 772471, 781581, 825853, 781189, 784140, 818087, 780285, 784056, 815581, 778931, 820249, 795989	217	3250	19113	1.3279503722084367	0.999999999635902	0.9551665031416536	35.01968482199405
UP_SEQ_FEATURE	glycosylation site:N-linked (GlcNAc...)	59	27.06422018348624	0.038236644243240914	789872, 806383, 815476, 773728, 784577, 808897, 818195, 797879, 825766, 820568, 797012, 812193, 795485, 794863, 819682, 797625, 801062, 797148, 776716, 796108, 786412, 818019, 812684, 805484, 821352, 807319, 800711, 806867, 808152, 790656, 784317, 781929, 819171, 825577, 773125, 778952, 817933, 826524, 779384, 817216, 796730, 825125, 824861, 812159, 822319, 803053, 799097, 779344, 781581, 784140,…	217	4129	19113	1.2585667521956088	0.9999999999999083	0.9644046993876297	44.86823088223352
UP_SEQ_FEATURE	disulfide bond	38	17.431192660550458	0.1839081870450766	773117, 821352, 807319, 808152, 815476, 781929, 773728, 785322, 784577, 825577, 773125, 817933, 826524, 808897, 817216, 825125, 796730, 824861, 797879, 812159, 825766, 779706, 822319, 797012, 799097, 795485, 794863, 772471, 819682, 779344, 781189, 818087, 784140, 780285, 778931, 820249, 778960, 786412	217	2819	19113	1.1872922875222935	1.0	0.9962604178483748	95.5125995082853
SP_PIR_KEYWORDS	disulfide bond	39	17.889908256880734	0.18567487254442816	773117, 821352, 807319, 808152, 815476, 781929, 773728, 785322, 784577, 825577, 773125, 817933, 826524, 808897, 817216, 825125, 796730, 824861, 797879, 812159, 825766, 779706, 822319, 797012, 799097, 795485, 794863, 772471, 819682, 779344, 781189, 818087, 784140, 780285, 778931, 820249, 778960, 776716, 786412	217	2924	19235	1.1822782376266334	1.0	0.8236089862693197	93.7526287069024
Annotation Cluster 10	Enrichment Score: 1.200516608156218
Category	Term	Count	%	PValue	Genes	List Total	Pop Hits	Pop Total	Fold Enrichment	Bonferroni	Benjamini	FDR
SP_PIR_KEYWORDS	glycoprotein	63	28.899082568807337	0.01839016836438078	789872, 806383, 815476, 773728, 784577, 808897, 818195, 797879, 825766, 820568, 797012, 812193, 795485, 794863, 819682, 797625, 801062, 797148, 776716, 796108, 818019, 786412, 812684, 805484, 821352, 807319, 800711, 806867, 808152, 790656, 784317, 781929, 819171, 785322, 825577, 773125, 778952, 817933, 826524, 779384, 817216, 796730, 825125, 799856, 824861, 812159, 822319, 803053, 799097, 779344,…	217	4318	19235	1.293273468899879	0.9974154391668287	0.4841927790988648	22.166151466391803
UP_SEQ_FEATURE	topological domain:Cytoplasmic	50	22.93577981651376	0.0343385546983621	806383, 789872, 800020, 815476, 773728, 808897, 825766, 821570, 779706, 820568, 797012, 786826, 795485, 797625, 801062, 797148, 796108, 786412, 818019, 773117, 805484, 795451, 773114, 807319, 800711, 790656, 808152, 806867, 819171, 778952, 773125, 826524, 779384, 825125, 796730, 824861, 812159, 798245, 822319, 803053, 791075, 799097, 781581, 779344, 780285, 796045, 784056, 815581, 827054, 823049	217	3374	19113	1.305251052368478	0.9999999999979339	0.9653745139396008	41.35494496434957
UP_SEQ_FEATURE	glycosylation site:N-linked (GlcNAc...)	59	27.06422018348624	0.038236644243240914	789872, 806383, 815476, 773728, 784577, 808897, 818195, 797879, 825766, 820568, 797012, 812193, 795485, 794863, 819682, 797625, 801062, 797148, 776716, 796108, 786412, 818019, 812684, 805484, 821352, 807319, 800711, 806867, 808152, 790656, 784317, 781929, 819171, 825577, 773125, 778952, 817933, 826524, 779384, 817216, 796730, 825125, 824861, 812159, 822319, 803053, 799097, 779344, 781581, 784140,…	217	4129	19113	1.2585667521956088	0.9999999999999083	0.9644046993876297	44.86823088223352
SP_PIR_KEYWORDS	membrane	83	38.07339449541284	0.05150658587005437	789872, 806383, 800020, 815476, 773728, 800168, 821830, 808897, 818195, 800335, 792198, 825766, 779706, 821570, 820568, 807560, 797012, 806429, 795485, 786826, 794863, 784499, 825244, 797625, 801062, 782067, 797727, 797148, 823023, 825273, 776716, 794479, 796108, 818019, 786412, 773117, 812684, 805484, 795451, 807319, 773114, 800711, 806867, 808152, 790656, 784317, 819171, 773125, 778952, 792265,…	217	6256	19235	1.1760175669145638	0.999999957536418	0.6315709050778117	51.028387835051866
UP_SEQ_FEATURE	transmembrane region	67	30.73394495412844	0.0605768787767301	789872, 806383, 800020, 815476, 773728, 821830, 808897, 800335, 792198, 825766, 779706, 821570, 820568, 807560, 797012, 795485, 786826, 784499, 797625, 801062, 797148, 823023, 796108, 818019, 786412, 773117, 805484, 795451, 807319, 773114, 800711, 806867, 808152, 790656, 784317, 819171, 773125, 778952, 792265, 822829, 826524, 779384, 796730, 825125, 824861, 812159, 798245, 822319, 803053, 797501,…	217	4911	19113	1.201638942766497	1.0	0.9753083188908137	61.49552042111708
UP_SEQ_FEATURE	topological domain:Extracellular	40	18.34862385321101	0.06726433043553275	773117, 789872, 806383, 807319, 800711, 806867, 808152, 800020, 815476, 773728, 819171, 773125, 778952, 826524, 808897, 825125, 796730, 824861, 812159, 798245, 825766, 822319, 820568, 803053, 797012, 791075, 799097, 795485, 781581, 779344, 797625, 780285, 796045, 797148, 815581, 784056, 827054, 796108, 818019, 786412	217	2719	19113	1.2957460980334665	1.0	0.9782868820044537	65.47572990883681
SP_PIR_KEYWORDS	transmembrane	67	30.73394495412844	0.06745959842348823	789872, 806383, 800020, 815476, 773728, 821830, 808897, 800335, 792198, 825766, 779706, 821570, 820568, 807560, 797012, 795485, 786826, 784499, 797625, 801062, 797148, 823023, 796108, 818019, 786412, 773117, 805484, 795451, 807319, 773114, 800711, 806867, 808152, 790656, 784317, 819171, 773125, 778952, 792265, 822829, 826524, 779384, 796730, 825125, 824861, 812159, 798245, 822319, 803053, 797501,…	217	4973	19235	1.1942322643658243	0.9999999998166345	0.656166283624565	61.05171144559005
GOTERM_CC_FAT	GO:0031224~intrinsic to membrane	75	34.403669724770644	0.16002704201089635	789872, 806383, 800020, 815476, 773728, 821830, 800168, 808897, 818195, 800335, 792198, 825766, 779706, 821570, 820568, 807560, 797012, 795485, 786826, 794863, 784499, 797625, 801062, 797148, 823023, 776716, 796108, 818019, 786412, 773117, 812684, 805484, 795451, 807319, 773114, 800711, 806867, 808152, 790656, 784317, 782042, 819171, 825577, 773125, 778952, 792265, 822829, 826524, 779384, 796730,…	158	5485	12782	1.1061814153675733	1.0	0.9129609253685711	89.43788258126484
GOTERM_CC_FAT	GO:0016021~integral to membrane	70	32.11009174311927	0.28662325936552396	789872, 806383, 800020, 815476, 773728, 821830, 808897, 818195, 800335, 792198, 825766, 779706, 821570, 820568, 807560, 797012, 795485, 786826, 784499, 797625, 801062, 797148, 823023, 796108, 818019, 786412, 773117, 805484, 795451, 807319, 773114, 800711, 806867, 808152, 790656, 784317, 819171, 825577, 773125, 778952, 792265, 822829, 826524, 779384, 796730, 825125, 824861, 812159, 798245, 822319,…	158	5297	12782	1.0690789866726567	1.0	0.9313990233192693	98.71404594400917
Annotation Cluster 11	Enrichment Score: 1.059913787524499
Category	Term	Count	%	PValue	Genes	List Total	Pop Hits	Pop Total	Fold Enrichment	Bonferroni	Benjamini	FDR
GOTERM_BP_FAT	GO:0060341~regulation of cellular localization	8	3.669724770642202	0.02198376045404862	797665, 825577, 812193, 787161, 774652, 817197, 825766, 809566	153	248	13528	2.8522032468901544	0.9999999999999977	0.7127189075620146	30.911887967684205
GOTERM_BP_FAT	GO:0050796~regulation of insulin secretion	3	1.3761467889908259	0.07413964383353376	797665, 812193, 787161	153	40	13528	6.631372549019607	1.0	0.7978357678875883	72.23663340497211
GOTERM_BP_FAT	GO:0002791~regulation of peptide secretion	3	1.3761467889908259	0.09424806839980432	797665, 812193, 787161	153	46	13528	5.766410912190963	1.0	0.8322620014916376	80.73213174254026
GOTERM_BP_FAT	GO:0046883~regulation of hormone secretion	3	1.3761467889908259	0.16962007628111803	797665, 812193, 787161	153	66	13528	4.01901366607249	1.0	0.8834678109814934	95.45910873737402
GOTERM_BP_FAT	GO:0051046~regulation of secretion	5	2.293577981651376	0.19254350422458333	797665, 825577, 812193, 787161, 774652	153	202	13528	2.1885717983563064	1.0	0.8978936578636005	97.14968248178273
Annotation Cluster 12	Enrichment Score: 1.0585845517805903
Category	Term	Count	%	PValue	Genes	List Total	Pop Hits	Pop Total	Fold Enrichment	Bonferroni	Benjamini	FDR
GOTERM_MF_FAT	GO:0046872~metal ion binding	62	28.440366972477065	0.00858944038707293	789872, 806383, 800020, 790670, 818221, 814416, 808897, 779706, 790832, 804478, 806429, 794863, 780183, 788159, 797625, 801062, 773987, 797148, 789528, 816207, 794479, 785640, 784759, 803235, 815718, 821352, 773114, 800711, 806867, 784317, 781929, 782042, 795650, 819171, 779157, 778618, 790178, 787508, 811191, 778952, 817933, 822829, 779384, 793471, 797855, 797501, 783184, 791075, 790235, 799099,…	148	4140	12983	1.3137256822039431	0.959605987599907	0.6568855581097544	11.223856582570624
GOTERM_MF_FAT	GO:0043169~cation binding	62	28.440366972477065	0.01065360303401529	789872, 806383, 800020, 790670, 818221, 814416, 808897, 779706, 790832, 804478, 806429, 794863, 780183, 788159, 797625, 801062, 773987, 797148, 789528, 816207, 794479, 785640, 784759, 803235, 815718, 821352, 773114, 800711, 806867, 784317, 781929, 782042, 795650, 819171, 779157, 778618, 790178, 787508, 811191, 778952, 817933, 822829, 779384, 793471, 797855, 797501, 783184, 791075, 790235, 799099,…	148	4179	12983	1.3014654999579622	0.9813964403349544	0.6306832433929398	13.741005751632851
GOTERM_MF_FAT	GO:0043167~ion binding	62	28.440366972477065	0.014802909004844463	789872, 806383, 800020, 790670, 818221, 814416, 808897, 779706, 790832, 804478, 806429, 794863, 780183, 788159, 797625, 801062, 773987, 797148, 789528, 816207, 794479, 785640, 784759, 803235, 815718, 821352, 773114, 800711, 806867, 784317, 781929, 782042, 795650, 819171, 779157, 778618, 790178, 787508, 811191, 778952, 817933, 822829, 779384, 793471, 797855, 797501, 783184, 791075, 790235, 799099,…	148	4241	12983	1.2824391238680322	0.996104161494948	0.6033262234340184	18.601836919275872
SP_PIR_KEYWORDS	zinc-finger	25	11.46788990825688	0.15613141086661586	803235, 815718, 779157, 818221, 778618, 790178, 787508, 814416, 790832, 783184, 790235, 806429, 780183, 808334, 788159, 774746, 786472, 789140, 773987, 789528, 816207, 794479, 785640, 772375, 779928	217	1718	19235	1.2898799912018584	1.0	0.7986518789855743	89.89236915302182
SP_PIR_KEYWORDS	zinc	29	13.302752293577983	0.2593944082131151	803235, 815718, 779157, 818221, 778618, 790178, 787508, 814416, 817933, 804478, 790832, 783184, 790235, 806429, 794863, 780183, 808334, 788159, 784140, 774746, 786472, 789140, 773987, 789528, 816207, 794479, 785640, 772375, 779928	217	2189	19235	1.1743152292674095	1.0	0.8713804851433404	98.26493035231171
GOTERM_MF_FAT	GO:0046914~transition metal ion binding	35	16.055045871559635	0.3397700702177917	803235, 815718, 790670, 779157, 787508, 778618, 790178, 818221, 814416, 811191, 778952, 817933, 793471, 804478, 790832, 783184, 790235, 806429, 794863, 780183, 808334, 788159, 784140, 774746, 786472, 789140, 773987, 789528, 816207, 794371, 790893, 794479, 785640, 779928, 772375	148	2785	12983	1.1024431073802707	1.0	0.9862959011366864	99.67515990703852
GOTERM_MF_FAT	GO:0008270~zinc ion binding	29	13.302752293577983	0.37831394449615063	803235, 815718, 779157, 818221, 778618, 790178, 787508, 814416, 817933, 793471, 790832, 783184, 790235, 806429, 794863, 780183, 808334, 788159, 784140, 774746, 786472, 789140, 773987, 789528, 816207, 794479, 785640, 772375, 779928	148	2311	12983	1.1008075362251044	1.0	0.9836261726019172	99.8583752047147
SP_PIR_KEYWORDS	metal-binding	35	16.055045871559635	0.48197750875761397	803235, 815718, 773114, 790670, 779157, 787508, 778618, 790178, 818221, 814416, 778952, 817933, 804478, 790832, 783184, 790235, 806429, 794863, 780183, 808334, 788159, 784140, 774746, 786472, 789140, 773987, 789528, 816207, 794371, 790893, 794479, 785640, 779928, 823049, 772375	217	2972	19235	1.0438826900534015	1.0	0.9467314452898512	99.9860853895091
Annotation Cluster 13	Enrichment Score: 1.007870538180491
Category	Term	Count	%	PValue	Genes	List Total	Pop Hits	Pop Total	Fold Enrichment	Bonferroni	Benjamini	FDR
GOTERM_BP_FAT	GO:0044057~regulation of system process	8	3.669724770642202	0.05987161246865488	797665, 812193, 808152, 818195, 817197, 824861, 779157, 809566	153	309	13528	2.2891469424878905	1.0	0.7628327442374243	64.19375026205722
GOTERM_BP_FAT	GO:0051969~regulation of transmission of nerve impulse	5	2.293577981651376	0.0841678340261517	812193, 818195, 817197, 824861, 779157	153	147	13528	3.007425192299142	1.0	0.8187211452911642	76.83706479098902
GOTERM_BP_FAT	GO:0031644~regulation of neurological system process	5	2.293577981651376	0.09372068698475448	812193, 818195, 817197, 824861, 779157	153	153	13528	2.889486949463882	1.0	0.8340779938868497	80.54464980456815
GOTERM_BP_FAT	GO:0050804~regulation of synaptic transmission	4	1.834862385321101	0.19693154038936045	818195, 817197, 824861, 779157	153	136	13528	2.6005382545174935	1.0	0.9020712776711165	97.39669766702727
Annotation Cluster 14	Enrichment Score: 0.9977225277906275
Category	Term	Count	%	PValue	Genes	List Total	Pop Hits	Pop Total	Fold Enrichment	Bonferroni	Benjamini	FDR
SP_PIR_KEYWORDS	motor protein	5	2.293577981651376	0.06173808388869324	810342, 781145, 775171, 803983, 799856	217	132	19235	3.357596704370898	0.9999999986937314	0.6592602797619163	57.69882762165861
GOTERM_MF_FAT	GO:0003774~motor activity	5	2.293577981651376	0.0777236463083392	810342, 781145, 775171, 803983, 799856	148	142	12983	3.088837076513133	0.9999999999999152	0.91858708779424	67.26151291597093
SP_PIR_KEYWORDS	myosin	3	1.3761467889908259	0.11202246837261226	781145, 775171, 803983	217	51	19235	5.214150176199513	1.0	0.7693450017174985	79.89129081169503
GOTERM_CC_FAT	GO:0016459~myosin complex	3	1.3761467889908259	0.18997586803492614	781145, 775171, 803983	158	65	12782	3.733787731256086	1.0	0.9285805470468057	93.3853953395207
Annotation Cluster 15	Enrichment Score: 0.9512091677460672
Category	Term	Count	%	PValue	Genes	List Total	Pop Hits	Pop Total	Fold Enrichment	Bonferroni	Benjamini	FDR
GOTERM_CC_FAT	GO:0015629~actin cytoskeleton	10	4.587155963302752	0.005991533758369369	814557, 783113, 781145, 825273, 775171, 783129, 782042, 803983, 793471, 809566	158	269	12782	3.007387887628818	0.7607566618689549	0.3792072764575565	7.454099998191454
GOTERM_BP_FAT	GO:0030036~actin cytoskeleton organization	5	2.293577981651376	0.24942846753145276	814557, 783113, 783129, 782042, 779928	153	226	13528	1.956157094106079	1.0	0.9282415890268131	99.15452180868951
GOTERM_BP_FAT	GO:0030029~actin filament-based process	5	2.293577981651376	0.28666099761304764	814557, 783113, 783129, 782042, 779928	153	241	13528	1.8344045778754103	1.0	0.9489717782594269	99.63731841748316
GOTERM_BP_FAT	GO:0007010~cytoskeleton organization	7	3.211009174311927	0.36585642979433997	814557, 783113, 783129, 782042, 799856, 798078, 779928	153	436	13528	1.4195598728788148	1.0	0.9714748553547861	99.9487941941479
Annotation Cluster 16	Enrichment Score: 0.944204445828325
Category	Term	Count	%	PValue	Genes	List Total	Pop Hits	Pop Total	Fold Enrichment	Bonferroni	Benjamini	FDR
SP_PIR_KEYWORDS	signal	49	22.477064220183486	0.02513038051126014	806383, 815476, 773728, 784577, 808897, 818195, 797879, 825766, 779706, 812193, 795485, 794863, 819682, 778960, 776716, 786412, 818019, 812684, 805484, 821352, 807319, 800711, 806867, 781929, 819171, 785322, 825577, 778952, 817933, 826524, 825125, 817216, 824861, 812159, 798245, 822319, 799099, 772471, 781581, 825853, 781189, 784140, 818087, 780285, 784056, 815581, 778931, 820249, 795989	217	3250	19235	1.336426799007444	0.999716966278249	0.4938026718361683	29.079932936066967
UP_SEQ_FEATURE	signal peptide	49	22.477064220183486	0.027830835400865686	806383, 815476, 773728, 784577, 808897, 818195, 797879, 825766, 779706, 812193, 795485, 794863, 819682, 778960, 776716, 786412, 818019, 812684, 805484, 821352, 807319, 800711, 806867, 781929, 819171, 785322, 825577, 778952, 817933, 826524, 825125, 817216, 824861, 812159, 798245, 822319, 799099, 772471, 781581, 825853, 781189, 784140, 818087, 780285, 784056, 815581, 778931, 820249, 795989	217	3250	19113	1.3279503722084367	0.999999999635902	0.9551665031416536	35.01968482199405
SP_PIR_KEYWORDS	Secreted	25	11.46788990825688	0.13746863058217546	821352, 800711, 790656, 781929, 785322, 784577, 825577, 817933, 817216, 818195, 797879, 797665, 799097, 812193, 772471, 799099, 819682, 825853, 781189, 818087, 784140, 778931, 820249, 778960, 795989	217	1689	19235	1.3120271313705107	1.0	0.7945096564684344	86.41973517976801
GOTERM_CC_FAT	GO:0044421~extracellular region part	16	7.339449541284404	0.2005352114351286	797665, 799097, 812193, 772471, 819682, 781929, 784140, 784577, 825577, 817933, 778931, 820249, 817216, 818195, 797879, 818019	158	960	12782	1.3483122362869198	1.0	0.9208606413970009	94.41469935905018
GOTERM_CC_FAT	GO:0005615~extracellular space	12	5.5045871559633035	0.2212447581494295	797665, 825577, 778931, 817933, 812193, 799097, 772471, 817216, 819682, 781929, 818195, 797879	158	685	12782	1.4172041023745727	1.0	0.9162355487954026	96.01785203519012
GOTERM_CC_FAT	GO:0005576~extracellular region	26	11.926605504587156	0.5067348591242902	821352, 800711, 790656, 781929, 785322, 784577, 825577, 817933, 817216, 818195, 797879, 797665, 799097, 812193, 772471, 799099, 819682, 825853, 781189, 818087, 784140, 778931, 820249, 778960, 795989, 818019	158	2010	12782	1.046451287864475	1.0	0.98507794872126	99.98894165790723
Annotation Cluster 17	Enrichment Score: 0.9394453699354564
Category	Term	Count	%	PValue	Genes	List Total	Pop Hits	Pop Total	Fold Enrichment	Bonferroni	Benjamini	FDR
GOTERM_BP_FAT	GO:0030030~cell projection organization	11	5.045871559633028	0.008664530488785498	814557, 810342, 825577, 826524, 795485, 815476, 827054, 779157, 786081, 818019, 786412	153	368	13528	2.6429383347541915	0.9999981194813763	0.610040206856473	13.477497853452668
GOTERM_BP_FAT	GO:0031175~neuron projection development	8	3.669724770642202	0.025588723055946158	825577, 826524, 795485, 815476, 779157, 786081, 818019, 786412	153	256	13528	2.7630718954248366	1.0	0.6849567371560935	35.028316430239826
GOTERM_BP_FAT	GO:0048666~neuron development	9	4.128440366972478	0.03761055690613041	825577, 778931, 826524, 795485, 815476, 779157, 786081, 818019, 786412	153	339	13528	2.347388512927295	1.0	0.7249075765299893	47.151168954090174
GOTERM_BP_FAT	GO:0030182~neuron differentiation	9	4.128440366972478	0.12060631385472603	825577, 778931, 826524, 795485, 815476, 779157, 786081, 818019, 786412	153	438	13528	1.8168143969916732	1.0	0.8545378014449547	88.21119555495186
GOTERM_BP_FAT	GO:0048858~cell projection morphogenesis	6	2.7522935779816518	0.14220639276581892	810342, 826524, 779157, 786081, 818019, 786412	153	245	13528	2.1653461384553823	1.0	0.8697755463065373	92.2053087473865
GOTERM_BP_FAT	GO:0032989~cellular component morphogenesis	8	3.669724770642202	0.15989533147712853	783113, 810342, 826524, 779157, 798078, 786081, 818019, 786412	153	397	13528	1.7817289804250835	1.0	0.8748695583001808	94.48864022548594
GOTERM_BP_FAT	GO:0032990~cell part morphogenesis	6	2.7522935779816518	0.16163386896363977	810342, 826524, 779157, 786081, 818019, 786412	153	256	13528	2.0723039215686274	1.0	0.8759015506619596	94.67533394518084
GOTERM_BP_FAT	GO:0007409~axonogenesis	5	2.293577981651376	0.17239255870286346	826524, 779157, 786081, 818019, 786412	153	193	13528	2.2906295506112637	1.0	0.8860149020118087	95.70484332073089
GOTERM_BP_FAT	GO:0048667~cell morphogenesis involved in neuron differentiation	5	2.293577981651376	0.20870592268616533	826524, 779157, 786081, 818019, 786412	153	209	13528	2.1152703505644683	1.0	0.9074616493781203	97.9638277320974
GOTERM_BP_FAT	GO:0000902~cell morphogenesis	7	3.211009174311927	0.2118461314804033	810342, 826524, 779157, 798078, 786081, 818019, 786412	153	356	13528	1.738562091503268	1.0	0.9082329778270313	98.09415817379772
GOTERM_BP_FAT	GO:0048812~neuron projection morphogenesis	5	2.293577981651376	0.21811349453335208	826524, 779157, 786081, 818019, 786412	153	213	13528	2.075546963699408	1.0	0.9111241072135726	98.33118893990768
GOTERM_BP_FAT	GO:0000904~cell morphogenesis involved in differentiation	5	2.293577981651376	0.2942115444320112	826524, 779157, 786081, 818019, 786412	153	244	13528	1.811850423229401	1.0	0.9510273094125867	99.69615890131264
GOTERM_BP_FAT	GO:0007411~axon guidance	3	1.3761467889908259	0.33887020785947475	826524, 779157, 786412	153	107	13528	2.479017775334433	1.0	0.9656278725540268	99.8975752662745
Annotation Cluster 18	Enrichment Score: 0.8493570023475103
Category	Term	Count	%	PValue	Genes	List Total	Pop Hits	Pop Total	Fold Enrichment	Bonferroni	Benjamini	FDR
INTERPRO	IPR003961:Fibronectin, type III	6	2.7522935779816518	0.07658473994706358	784056, 826524, 795485, 797879, 818019, 815059	199	190	16659	2.643586352816715	0.9999999999999991	0.9929258599674291	67.53111797128379
SMART	SM00060:FN3	6	2.7522935779816518	0.12435154537567737	784056, 826524, 795485, 797879, 818019, 815059	127	190	9079	2.257521757148777	0.999999695725353	0.9765136006105724	77.8590952384008
INTERPRO	IPR008957:Fibronectin, type III-like fold	5	2.293577981651376	0.17638833786970068	784056, 826524, 795485, 797879, 818019	199	184	16659	2.27482521302163	1.0	0.998486631208896	93.5412249392211
UP_SEQ_FEATURE	domain:Fibronectin type-III 2	4	1.834862385321101	0.1822342936866399	784056, 826524, 795485, 815059	217	130	19113	2.710102800425381	1.0	0.9967766645958068	95.36994857597854
UP_SEQ_FEATURE	domain:Fibronectin type-III 1	4	1.834862385321101	0.1850638461318802	784056, 826524, 795485, 815059	217	131	19113	2.6894149927885462	1.0	0.9956330526655653	95.60867768778945
Annotation Cluster 19	Enrichment Score: 0.8248009016308836
Category	Term	Count	%	PValue	Genes	List Total	Pop Hits	Pop Total	Fold Enrichment	Bonferroni	Benjamini	FDR
UP_SEQ_FEATURE	repeat:ANK 4	5	2.293577981651376	0.10449250178810264	779298, 800168, 815737, 797625, 792198	217	158	19113	2.787289272589395	1.0	0.9950644957456689	81.46656647751497
UP_SEQ_FEATURE	repeat:ANK 1	6	2.7522935779816518	0.12175388808046667	779298, 791075, 800168, 815737, 797625, 792198	217	231	19113	2.287749117242205	1.0	0.9948123129778915	86.23254035353585
UP_SEQ_FEATURE	repeat:ANK 2	6	2.7522935779816518	0.12428719161404826	779298, 791075, 800168, 815737, 797625, 792198	217	232	19113	2.2778881296678852	1.0	0.9939615493516112	86.82673638283399
SP_PIR_KEYWORDS	ank repeat	6	2.7522935779816518	0.13417806505174065	779298, 791075, 800168, 815737, 797625, 792198	217	240	19235	2.2160138248847927	1.0	0.7970452801935163	85.70334781104044
INTERPRO	IPR002110:Ankyrin	6	2.7522935779816518	0.15376906479539143	779298, 791075, 800168, 815737, 797625, 792198	199	238	16659	2.1104260799797308	1.0	0.997647809258025	90.53171944790863
UP_SEQ_FEATURE	repeat:ANK 3	5	2.293577981651376	0.17745377322640032	779298, 800168, 815737, 797625, 792198	217	194	19113	2.270060335407858	1.0	0.9969278665086911	94.93886337120657
UP_SEQ_FEATURE	repeat:ANK 5	4	1.834862385321101	0.1850638461318802	779298, 800168, 815737, 792198	217	131	19113	2.6894149927885462	1.0	0.9956330526655653	95.60867768778945
SMART	SM00248:ANK	6	2.7522935779816518	0.2353104022261481	779298, 791075, 800168, 815737, 797625, 792198	127	238	9079	1.8022232515053267	0.9999999999999318	0.9936079876926582	95.24603070821462
Annotation Cluster 20	Enrichment Score: 0.8183082932019887
Category	Term	Count	%	PValue	Genes	List Total	Pop Hits	Pop Total	Fold Enrichment	Bonferroni	Benjamini	FDR
GOTERM_BP_FAT	GO:0042325~regulation of phosphorylation	12	5.5045871559633035	0.016087169772724938	804478, 817897, 797665, 825577, 806429, 812193, 817216, 819682, 827054, 817197, 825244, 807956	153	466	13528	2.2768661112513673	0.9999999999786555	0.6726837979947928	23.646158091089696
GOTERM_BP_FAT	GO:0051174~regulation of phosphorus metabolic process	12	5.5045871559633035	0.02095633730412229	804478, 817897, 797665, 825577, 806429, 812193, 817216, 819682, 827054, 817197, 825244, 807956	153	485	13528	2.1876692945219327	0.9999999999999883	0.7088993695051844	29.694555640032938
GOTERM_BP_FAT	GO:0019220~regulation of phosphate metabolic process	12	5.5045871559633035	0.02095633730412229	804478, 817897, 797665, 825577, 806429, 812193, 817216, 819682, 827054, 817197, 825244, 807956	153	485	13528	2.1876692945219327	0.9999999999999883	0.7088993695051844	29.694555640032938
GOTERM_BP_FAT	GO:0007243~protein kinase cascade	9	4.128440366972478	0.0573814729211336	785906, 817897, 797665, 812193, 815476, 827054, 795650, 817197, 784759	153	370	13528	2.1507154213036563	1.0	0.7751031974157636	62.582943336903995
GOTERM_BP_FAT	GO:0051338~regulation of transferase activity	9	4.128440366972478	0.05884752910282616	804478, 817897, 797665, 806429, 780418, 827054, 817197, 825244, 807956	153	372	13528	2.1391524351676154	1.0	0.7782734476297513	63.53935298587504
GOTERM_BP_FAT	GO:0045859~regulation of protein kinase activity	8	3.669724770642202	0.09433435544878241	804478, 817897, 797665, 806429, 827054, 817197, 825244, 807956	153	345	13528	2.0502794354456757	1.0	0.8289921742474311	80.76264431556093
GOTERM_BP_FAT	GO:0045860~positive regulation of protein kinase activity	6	2.7522935779816518	0.10675946261827862	804478, 817897, 797665, 827054, 817197, 807956	153	223	13528	2.378967730589994	1.0	0.8441962686351008	84.71230408728913
GOTERM_BP_FAT	GO:0043549~regulation of kinase activity	8	3.669724770642202	0.1078622727243798	804478, 817897, 797665, 806429, 827054, 817197, 825244, 807956	153	357	13528	1.9813624796323759	1.0	0.8442171121253664	85.02327506690247
GOTERM_BP_FAT	GO:0033674~positive regulation of kinase activity	6	2.7522935779816518	0.11909350665594931	804478, 817897, 797665, 827054, 817197, 807956	153	231	13528	2.296579237755708	1.0	0.8591814599130061	87.8692534171117
GOTERM_BP_FAT	GO:0043408~regulation of MAPKKK cascade	4	1.834862385321101	0.12424262448140977	817897, 797665, 825577, 827054	153	109	13528	3.244708280865863	1.0	0.857918193564011	88.99642588234812
GOTERM_BP_FAT	GO:0051347~positive regulation of transferase activity	6	2.7522935779816518	0.13373630982602774	804478, 817897, 797665, 827054, 817197, 807956	153	240	13528	2.2104575163398694	1.0	0.8640454500685718	90.82117498720181
GOTERM_BP_FAT	GO:0044093~positive regulation of molecular function	10	4.587155963302752	0.21367198455288935	804478, 817897, 797665, 825577, 812193, 780418, 827054, 817197, 779157, 807956	153	586	13528	1.5088447210511056	1.0	0.9089098163018311	98.16628989279263
GOTERM_BP_FAT	GO:0043085~positive regulation of catalytic activity	9	4.128440366972478	0.2306644292212171	804478, 817897, 797665, 812193, 780418, 827054, 817197, 779157, 807956	153	520	13528	1.530316742081448	1.0	0.9216553515695703	98.72504330431723
GOTERM_BP_FAT	GO:0000187~activation of MAPK activity	3	1.3761467889908259	0.23506809554503585	817897, 797665, 827054	153	82	13528	3.2348158775705405	1.0	0.9209224595413515	98.84116166371483
GOTERM_BP_FAT	GO:0043406~positive regulation of MAP kinase activity	3	1.3761467889908259	0.318282563299899	817897, 797665, 827054	153	102	13528	2.600538254517493	1.0	0.960234749757462	99.82941173018237
GOTERM_BP_FAT	GO:0000165~MAPKKK cascade	4	1.834862385321101	0.338647096657542	817897, 797665, 815476, 827054	153	184	13528	1.9221369707303213	1.0	0.9661550380311158	99.89699874164614
GOTERM_BP_FAT	GO:0043405~regulation of MAP kinase activity	3	1.3761467889908259	0.4720133240375348	817897, 797665, 827054	153	141	13528	1.8812404394381865	1.0	0.9834277887129197	99.99756929162885
GOTERM_BP_FAT	GO:0009725~response to hormone stimulus	5	2.293577981651376	0.5944103092741748	817897, 797665, 825577, 820249, 817197	153	367	13528	1.2046090007301742	1.0	0.9954037025133121	99.999969773753
GOTERM_BP_FAT	GO:0048545~response to steroid hormone stimulus	3	1.3761467889908259	0.6385847208286092	797665, 825577, 820249	153	192	13528	1.3815359477124183	1.0	0.9968950157326811	99.99999556106573
GOTERM_BP_FAT	GO:0009719~response to endogenous stimulus	5	2.293577981651376	0.6715164701520305	817897, 797665, 825577, 820249, 817197	153	405	13528	1.0915839586863554	1.0	0.9979254871659897	99.99999909420654
GOTERM_MF_FAT	GO:0019899~enzyme binding	5	2.293577981651376	0.8487186761035924	804478, 800168, 790235, 817197, 807956	148	523	12983	0.838651749263604	1.0	0.9996270188010054	99.99999999952085
Annotation Cluster 21	Enrichment Score: 0.7631009906285678
Category	Term	Count	%	PValue	Genes	List Total	Pop Hits	Pop Total	Fold Enrichment	Bonferroni	Benjamini	FDR
GOTERM_BP_FAT	GO:0015672~monovalent inorganic cation transport	10	4.587155963302752	0.00978355606568117	789872, 797148, 796045, 773114, 822829, 800020, 774652, 784317, 779384, 823049	153	318	13528	2.7804497060878863	0.999999660254902	0.6058177401742115	15.087966866922109
GOTERM_MF_FAT	GO:0031420~alkali metal ion binding	8	3.669724770642202	0.015080156797438562	789872, 797148, 773114, 822829, 800020, 784317, 779384, 823049	148	228	12983	3.0779990516832627	0.9964914306318805	0.5540313860364231	18.91739425959491
GOTERM_BP_FAT	GO:0030001~metal ion transport	11	5.045871559633028	0.03703570478608585	789872, 797148, 773114, 791075, 822829, 800020, 774652, 784317, 779384, 797625, 823049	153	465	13528	2.0916157143861125	1.0	0.7273102222423873	46.623572249589294
SP_PIR_KEYWORDS	Sodium	5	2.293577981651376	0.04188781988038527	789872, 797148, 773114, 822829, 784317	217	116	19235	3.820713491180677	0.9999989169414063	0.6251101252404435	43.88156244626333
SP_PIR_KEYWORDS	Sodium transport	5	2.293577981651376	0.04188781988038527	789872, 797148, 773114, 822829, 784317	217	116	19235	3.820713491180677	0.9999989169414063	0.6251101252404435	43.88156244626333
GOTERM_MF_FAT	GO:0031402~sodium ion binding	5	2.293577981651376	0.04384447795114069	789872, 797148, 773114, 822829, 784317	148	117	12983	3.748844998844999	0.9999999429026483	0.811347920585365	46.13825733471473
GOTERM_BP_FAT	GO:0006812~cation transport	12	5.5045871559633035	0.047391761070749244	789872, 797148, 796045, 773114, 791075, 822829, 800020, 774652, 784317, 779384, 797625, 823049	153	553	13528	1.9186611353402119	1.0	0.750386421033456	55.41052870139653
GOTERM_BP_FAT	GO:0055085~transmembrane transport	12	5.5045871559633035	0.055962745978474775	821570, 820568, 789872, 797148, 773114, 791075, 822829, 786826, 784317, 779384, 797625, 823049	153	569	13528	1.8647093283710672	1.0	0.7778230993828142	61.63500041183077
GOTERM_BP_FAT	GO:0006814~sodium ion transport	5	2.293577981651376	0.058859039331710473	789872, 797148, 773114, 822829, 784317	153	130	13528	3.400703871292107	1.0	0.7728884379439966	63.54677016985707
SP_PIR_KEYWORDS	ion transport	12	5.5045871559633035	0.06224414967585864	789872, 797148, 773114, 791075, 822536, 822829, 800020, 774652, 784317, 779384, 797625, 823049	217	578	19235	1.8402882974821808	0.9999999989014493	0.6435152098050971	58.00582311389396
GOTERM_MF_FAT	GO:0015294~solute:cation symporter activity	4	1.834862385321101	0.09300539618199613	789872, 797148, 796045, 822829	148	95	12983	3.6935988620199147	0.9999999999999998	0.925269756052058	74.00345155331259
GOTERM_BP_FAT	GO:0006813~potassium ion transport	5	2.293577981651376	0.10610667487810074	773114, 800020, 774652, 779384, 823049	153	160	13528	2.7630718954248366	1.0	0.8454791427515875	84.52538191891834
GOTERM_MF_FAT	GO:0015370~solute:sodium symporter activity	3	1.3761467889908259	0.11716627069976764	789872, 797148, 822829	148	52	12983	5.060940748440749	1.0	0.9545224405713032	82.0901575502177
SP_PIR_KEYWORDS	potassium transport	4	1.834862385321101	0.13949126465749262	773114, 800020, 779384, 823049	217	115	19235	3.083149669404929	1.0	0.7889421631830207	86.84343276219273
INTERPRO	IPR005821:Ion transport	4	1.834862385321101	0.14308972252892893	791075, 784317, 779384, 797625	199	110	16659	3.0441297396071265	1.0	0.9987902718239532	88.69773609211747
GOTERM_BP_FAT	GO:0006811~ion transport	13	5.963302752293578	0.15514857877756721	789872, 773114, 822536, 791075, 800020, 784317, 797625, 796045, 797148, 822829, 774652, 779384, 823049	153	768	13528	1.4966639433551199	1.0	0.8767588197145437	93.94708595363002
SP_PIR_KEYWORDS	potassium	4	1.834862385321101	0.1688310565022876	773114, 800020, 779384, 823049	217	126	19235	2.8139858093775145	1.0	0.8077367296638458	91.76356060895309
GOTERM_MF_FAT	GO:0030955~potassium ion binding	4	1.834862385321101	0.17706227365974864	773114, 800020, 779384, 823049	148	128	12983	2.7413429054054057	1.0	0.9859385463831651	93.20787141060029
GOTERM_MF_FAT	GO:0005261~cation channel activity	6	2.7522935779816518	0.20161271720067797	791075, 800020, 774652, 784317, 779384, 797625	148	275	12983	1.913955773955774	1.0	0.9878256599237119	95.52821985001869
GOTERM_MF_FAT	GO:0015293~symporter activity	4	1.834862385321101	0.20282005142560117	789872, 797148, 796045, 822829	148	137	12983	2.5612546853422766	1.0	0.9852446874020747	95.62064632268172
GOTERM_CC_FAT	GO:0034703~cation channel complex	4	1.834862385321101	0.22102419853407135	800020, 774652, 784317, 779384	158	132	12782	2.4514767932489447	1.0	0.9245761194575264	96.00328941473589
GOTERM_MF_FAT	GO:0022836~gated channel activity	6	2.7522935779816518	0.2747406949209736	791075, 800020, 774652, 784317, 779384, 797625	148	310	12983	1.6978639930252835	1.0	0.9880351345289563	98.81228691887635
GOTERM_CC_FAT	GO:0034705~potassium channel complex	3	1.3761467889908259	0.2851304027413743	800020, 774652, 779384	158	86	12782	2.822048866647042	1.0	0.9363710653582781	98.67892219036335
GOTERM_CC_FAT	GO:0008076~voltage-gated potassium channel complex	3	1.3761467889908259	0.2851304027413743	800020, 774652, 779384	158	86	12782	2.822048866647042	1.0	0.9363710653582781	98.67892219036335
SP_PIR_KEYWORDS	ionic channel	6	2.7522935779816518	0.2861687817955647	791075, 800020, 774652, 784317, 779384, 797625	217	318	19235	1.6724632640639947	1.0	0.8901243705216311	98.94459493939794
GOTERM_MF_FAT	GO:0046873~metal ion transmembrane transporter activity	6	2.7522935779816518	0.3143688914261248	791075, 800020, 774652, 784317, 779384, 797625	148	328	12983	1.6046885299934082	1.0	0.989208391762642	99.45306445409959
SP_PIR_KEYWORDS	Symport	3	1.3761467889908259	0.35484439511087046	789872, 797148, 822829	217	111	19235	2.3956906214970735	1.0	0.904125096627723	99.73065206765258
GOTERM_MF_FAT	GO:0015276~ligand-gated ion channel activity	3	1.3761467889908259	0.42276983298044957	791075, 800020, 797625	148	127	12983	2.0721962119599917	1.0	0.9832337202343281	99.94913113758633
GOTERM_MF_FAT	GO:0022834~ligand-gated channel activity	3	1.3761467889908259	0.42276983298044957	791075, 800020, 797625	148	127	12983	2.0721962119599917	1.0	0.9832337202343281	99.94913113758633
GOTERM_MF_FAT	GO:0005216~ion channel activity	6	2.7522935779816518	0.44459679825271226	791075, 800020, 774652, 784317, 779384, 797625	148	386	12983	1.3635695280773001	1.0	0.9838772194323611	99.97011731309212
GOTERM_MF_FAT	GO:0005267~potassium channel activity	3	1.3761467889908259	0.445962366692233	800020, 774652, 779384	148	133	12983	1.9787136760820974	1.0	0.9828891929062183	99.97111548096834
GOTERM_CC_FAT	GO:0034702~ion channel complex	4	1.834862385321101	0.4626627898718554	800020, 774652, 784317, 779384	158	205	12782	1.5785118863846865	1.0	0.9795593904256862	99.96667422795822
GOTERM_MF_FAT	GO:0022838~substrate specific channel activity	6	2.7522935779816518	0.4711161003941895	791075, 800020, 774652, 784317, 779384, 797625	148	398	12983	1.3224568789895423	1.0	0.9865441858876377	99.98478814587564
GOTERM_MF_FAT	GO:0022843~voltage-gated cation channel activity	3	1.3761467889908259	0.49809486008500325	800020, 784317, 779384	148	147	12983	1.790264754550469	1.0	0.9888785272211242	99.9926146279179
GOTERM_MF_FAT	GO:0015267~channel activity	6	2.7522935779816518	0.5015520887710568	791075, 800020, 774652, 784317, 779384, 797625	148	412	12983	1.2775190238782472	1.0	0.9885027008113091	99.99328656783763
GOTERM_MF_FAT	GO:0022803~passive transmembrane transporter activity	6	2.7522935779816518	0.5037018109161748	791075, 800020, 774652, 784317, 779384, 797625	148	413	12983	1.2744257574766051	1.0	0.987932095095833	99.99367530669005
SP_PIR_KEYWORDS	voltage-gated channel	3	1.3761467889908259	0.5037405164807183	800020, 784317, 779384	217	150	19235	1.7728110599078344	1.0	0.9521332212315209	99.99220495828793
SP_PIR_KEYWORDS	transport	20	9.174311926605505	0.511427158261299	822583, 821570, 820568, 789872, 773114, 822536, 791075, 800020, 786826, 784317, 818726, 797625, 797148, 822829, 774652, 794371, 779384, 799856, 813482, 823049	217	1670	19235	1.061563508926847	1.0	0.9495107565934845	99.9936862170166
GOTERM_MF_FAT	GO:0005244~voltage-gated ion channel activity	3	1.3761467889908259	0.6512251348517335	800020, 784317, 779384	148	195	12983	1.3495841995841997	1.0	0.9938346387375016	99.99995138075026
GOTERM_MF_FAT	GO:0022832~voltage-gated channel activity	3	1.3761467889908259	0.6512251348517335	800020, 784317, 779384	148	195	12983	1.3495841995841997	1.0	0.9938346387375016	99.99995138075026
Annotation Cluster 22	Enrichment Score: 0.7444368024504732
Category	Term	Count	%	PValue	Genes	List Total	Pop Hits	Pop Total	Fold Enrichment	Bonferroni	Benjamini	FDR
GOTERM_BP_FAT	GO:0045787~positive regulation of cell cycle	4	1.834862385321101	0.026162707923661408	804478, 797665, 780418, 818195	153	57	13528	6.204793028322441	1.0	0.6825863057348615	35.66206308407644
GOTERM_BP_FAT	GO:0051785~positive regulation of nuclear division	3	1.3761467889908259	0.031776753559753644	797665, 780418, 818195	153	25	13528	10.610196078431374	1.0	0.7056783066363952	41.561713624498545
GOTERM_BP_FAT	GO:0045840~positive regulation of mitosis	3	1.3761467889908259	0.031776753559753644	797665, 780418, 818195	153	25	13528	10.610196078431374	1.0	0.7056783066363952	41.561713624498545
GOTERM_BP_FAT	GO:0051783~regulation of nuclear division	3	1.3761467889908259	0.13063431192688918	797665, 780418, 818195	153	56	13528	4.736694677871148	1.0	0.8622233815935091	90.25882006056068
GOTERM_BP_FAT	GO:0007088~regulation of mitosis	3	1.3761467889908259	0.13063431192688918	797665, 780418, 818195	153	56	13528	4.736694677871148	1.0	0.8622233815935091	90.25882006056068
GOTERM_BP_FAT	GO:0010638~positive regulation of organelle organization	3	1.3761467889908259	0.23922466514359483	797665, 780418, 818195	153	83	13528	3.1958421922986058	1.0	0.9236814124792992	98.94158071415399
GOTERM_BP_FAT	GO:0007346~regulation of mitotic cell cycle	4	1.834862385321101	0.24394568497489244	797665, 780418, 818195, 814416	153	152	13528	2.326797385620915	1.0	0.9268447305376326	99.0456992776749
GOTERM_BP_FAT	GO:0051726~regulation of cell cycle	6	2.7522935779816518	0.31544323417056797	804478, 797665, 780418, 818195, 825244, 814416	153	331	13528	1.602748652331023	1.0	0.9595463956906756	99.81719963047478
GOTERM_BP_FAT	GO:0043065~positive regulation of apoptosis	7	3.211009174311927	0.3537952587452893	797665, 812193, 799097, 780418, 819682, 818195, 779157	153	430	13528	1.4393676850585195	1.0	0.9698038813354071	99.9299450503895
GOTERM_BP_FAT	GO:0043068~positive regulation of programmed cell death	7	3.211009174311927	0.35982220153420336	797665, 812193, 799097, 780418, 819682, 818195, 779157	153	433	13528	1.4293951606816706	1.0	0.9709203886952441	99.94005669296368
GOTERM_BP_FAT	GO:0010942~positive regulation of cell death	7	3.211009174311927	0.36384430345891283	797665, 812193, 799097, 780418, 819682, 818195, 779157	153	435	13528	1.4228232289084217	1.0	0.9712906248001129	99.94602326808139
GOTERM_BP_FAT	GO:0010564~regulation of cell cycle process	3	1.3761467889908259	0.36736571865620365	797665, 780418, 818195	153	114	13528	2.326797385620915	1.0	0.9709603283008741	99.95078429114933
GOTERM_BP_FAT	GO:0033043~regulation of organelle organization	4	1.834862385321101	0.4417817670070612	797665, 780418, 782042, 818195	153	217	13528	1.629830426794374	1.0	0.980269092873877	99.99386247279199
GOTERM_BP_FAT	GO:0051130~positive regulation of cellular component organization	3	1.3761467889908259	0.6064377455536246	797665, 780418, 818195	153	181	13528	1.4654966959159355	1.0	0.9956330877434609	99.99998168097443
Annotation Cluster 23	Enrichment Score: 0.7120584927887516
Category	Term	Count	%	PValue	Genes	List Total	Pop Hits	Pop Total	Fold Enrichment	Bonferroni	Benjamini	FDR
GOTERM_BP_FAT	GO:0010557~positive regulation of macromolecule biosynthetic process	14	6.422018348623854	0.03277879541653571	797665, 790235, 812193, 779157, 825577, 773987, 799640, 787161, 789010, 817216, 796888, 814629, 806957, 785640	153	654	13528	1.8927464971717534	1.0	0.6994648620254126	42.55971198058502
GOTERM_BP_FAT	GO:0031328~positive regulation of cellular biosynthetic process	14	6.422018348623854	0.04481465039032387	797665, 790235, 812193, 779157, 825577, 773987, 799640, 787161, 789010, 817216, 796888, 814629, 806957, 785640	153	685	13528	1.8070893564238346	1.0	0.7507381132877389	53.36081905499177
GOTERM_BP_FAT	GO:0009891~positive regulation of biosynthetic process	14	6.422018348623854	0.049286366293701464	797665, 790235, 812193, 779157, 825577, 773987, 799640, 787161, 789010, 817216, 796888, 814629, 806957, 785640	153	695	13528	1.7810880707198946	1.0	0.7578007718371688	56.863073280773776
GOTERM_BP_FAT	GO:0051173~positive regulation of nitrogen compound metabolic process	13	5.963302752293578	0.05898884010194223	797665, 790235, 812193, 779157, 825577, 773987, 799640, 789010, 817216, 796888, 814629, 806957, 785640	153	644	13528	1.7848414728210125	1.0	0.7682513657744074	63.630315589116414
GOTERM_BP_FAT	GO:0045935~positive regulation of nucleobase, nucleoside, nucleotide and nucleic acid metabolic process	12	5.5045871559633035	0.09307590192053683	773987, 825577, 790235, 812193, 799640, 817216, 789010, 796888, 814629, 779157, 785640, 806957	153	624	13528	1.7003519356460535	1.0	0.8355259910899673	80.31310161247663
GOTERM_BP_FAT	GO:0010604~positive regulation of macromolecule metabolic process	15	6.8807339449541285	0.10164746314465493	797665, 790235, 812193, 819682, 779157, 825577, 773987, 799640, 787161, 817216, 789010, 796888, 814629, 806957, 785640	153	857	13528	1.5475781911364312	1.0	0.8387315410629939	83.18988486088476
GOTERM_BP_FAT	GO:0010628~positive regulation of gene expression	11	5.045871559633028	0.11908103546514111	773987, 825577, 790235, 812193, 799640, 817216, 789010, 796888, 814629, 779157, 785640	153	581	13528	1.6740125769183174	1.0	0.8619681962117566	87.86639618225517
GOTERM_BP_FAT	GO:0045941~positive regulation of transcription	10	4.587155963302752	0.18424455675361062	773987, 825577, 790235, 812193, 799640, 789010, 796888, 814629, 779157, 785640	153	564	13528	1.567700366198489	1.0	0.8965324434663843	96.62115440119747
GOTERM_MF_FAT	GO:0003713~transcription coactivator activity	5	2.293577981651376	0.22436484193369455	789010, 823202, 796888, 814629, 785640	148	214	12983	2.0496021722657236	1.0	0.9835816396548006	96.99947479012839
GOTERM_MF_FAT	GO:0016563~transcription activator activity	7	3.211009174311927	0.3201280407162191	799640, 789010, 823202, 796888, 814629, 790042, 785640	148	410	12983	1.4977092946605142	1.0	0.9887289239564191	99.51316822660169
GOTERM_MF_FAT	GO:0003712~transcription cofactor activity	6	2.7522935779816518	0.39304049301672156	773987, 789010, 823202, 796888, 814629, 785640	148	363	12983	1.449966495421041	1.0	0.9838767097864735	99.8982686771846
GOTERM_BP_FAT	GO:0045893~positive regulation of transcription, DNA-dependent	7	3.211009174311927	0.4483007496730894	773987, 825577, 812193, 799640, 796888, 814629, 785640	153	477	13528	1.2975431961743467	1.0	0.9807832305415809	99.99495192177791
GOTERM_BP_FAT	GO:0051254~positive regulation of RNA metabolic process	7	3.211009174311927	0.4562692670919348	773987, 825577, 812193, 799640, 796888, 814629, 785640	153	481	13528	1.286752816164581	1.0	0.9819288775247869	99.99603707973424
GOTERM_MF_FAT	GO:0008134~transcription factor binding	7	3.211009174311927	0.5265211668499233	773987, 789010, 823202, 796888, 814629, 785640, 818087	148	513	12983	1.1969996312101576	1.0	0.9870376257779051	99.99669688189104
GOTERM_BP_FAT	GO:0006357~regulation of transcription from RNA polymerase II promoter	9	4.128440366972478	0.5756135549784952	773987, 797968, 825577, 799640, 789010, 823202, 796888, 814629, 785640	153	727	13528	1.0945869406909943	1.0	0.9942172074428739	99.99993577882589
GOTERM_BP_FAT	GO:0045944~positive regulation of transcription from RNA polymerase II promoter	5	2.293577981651376	0.6030051149582074	773987, 825577, 799640, 796888, 785640	153	371	13528	1.191621302609094	1.0	0.9956861954008172	99.99997883383583
GOTERM_BP_FAT	GO:0010605~negative regulation of macromolecule metabolic process	7	3.211009174311927	0.8393644183810317	773987, 797968, 825577, 799640, 780418, 814629, 779157	153	734	13528	0.8432263005111218	1.0	0.9998722645350436	99.99999999999385
Annotation Cluster 24	Enrichment Score: 0.6935540929412622
Category	Term	Count	%	PValue	Genes	List Total	Pop Hits	Pop Total	Fold Enrichment	Bonferroni	Benjamini	FDR
GOTERM_BP_FAT	GO:0009259~ribonucleotide metabolic process	5	2.293577981651376	0.0841678340261517	773114, 805626, 786637, 801062, 823049	153	147	13528	3.007425192299142	1.0	0.8187211452911642	76.83706479098902
GOTERM_BP_FAT	GO:0006164~purine nucleotide biosynthetic process	5	2.293577981651376	0.08554359639470382	811191, 773114, 805626, 786637, 823049	153	148	13528	2.987104751810634	1.0	0.8161242674217695	77.40914979936314
GOTERM_BP_FAT	GO:0009152~purine ribonucleotide biosynthetic process	4	1.834862385321101	0.1446538990118063	773114, 805626, 786637, 823049	153	117	13528	3.022847885592984	1.0	0.872343472019853	92.56714471059695
GOTERM_BP_FAT	GO:0009165~nucleotide biosynthetic process	5	2.293577981651376	0.15723960387558633	811191, 773114, 805626, 786637, 823049	153	186	13528	2.3768360390751284	1.0	0.8784115863057058	94.19153747041055
GOTERM_BP_FAT	GO:0006163~purine nucleotide metabolic process	5	2.293577981651376	0.15723960387558633	811191, 773114, 805626, 786637, 823049	153	186	13528	2.3768360390751284	1.0	0.8784115863057058	94.19153747041055
GOTERM_BP_FAT	GO:0044271~nitrogen compound biosynthetic process	7	3.211009174311927	0.15965442434833194	789872, 811191, 773114, 805626, 786637, 807956, 823049	153	325	13528	1.9043941679235794	1.0	0.8764916290008328	94.46229019564508
GOTERM_BP_FAT	GO:0009260~ribonucleotide biosynthetic process	4	1.834862385321101	0.16335317695817356	773114, 805626, 786637, 823049	153	124	13528	2.8522032468901544	1.0	0.8748824238815948	94.85410436870916
GOTERM_BP_FAT	GO:0034654~nucleobase, nucleoside, nucleotide and nucleic acid biosynthetic process	5	2.293577981651376	0.17239255870286346	811191, 773114, 805626, 786637, 823049	153	193	13528	2.2906295506112637	1.0	0.8860149020118087	95.70484332073089
GOTERM_BP_FAT	GO:0034404~nucleobase, nucleoside and nucleotide biosynthetic process	5	2.293577981651376	0.17239255870286346	811191, 773114, 805626, 786637, 823049	153	193	13528	2.2906295506112637	1.0	0.8860149020118087	95.70484332073089
GOTERM_BP_FAT	GO:0009150~purine ribonucleotide metabolic process	4	1.834862385321101	0.20268673350225277	773114, 805626, 786637, 823049	153	138	13528	2.5628492943070946	1.0	0.9031328930014838	97.69026187431602
KEGG_PATHWAY	hsa00230:Purine metabolism	4	1.834862385321101	0.23699656692321913	811191, 805626, 786637, 801062	57	153	5085	2.3323013415892673	0.9999999999909325	0.8373517841653815	94.85567140302346
GOTERM_BP_FAT	GO:0046034~ATP metabolic process	3	1.3761467889908259	0.33065536008942253	773114, 805626, 823049	153	105	13528	2.526237161531279	1.0	0.9646264866823957	99.87421718353326
GOTERM_BP_FAT	GO:0009205~purine ribonucleoside triphosphate metabolic process	3	1.3761467889908259	0.37943679771468564	773114, 805626, 823049	153	117	13528	2.267135914194738	1.0	0.9725739488582863	99.9642792449151
GOTERM_BP_FAT	GO:0009199~ribonucleoside triphosphate metabolic process	3	1.3761467889908259	0.38343950267123544	773114, 805626, 823049	153	118	13528	2.2479228979727486	1.0	0.9714632976225889	99.96792476188816
GOTERM_BP_FAT	GO:0009144~purine nucleoside triphosphate metabolic process	3	1.3761467889908259	0.39933831961194	773114, 805626, 823049	153	122	13528	2.174220507875281	1.0	0.9742639500414381	99.97923036250623
GOTERM_BP_FAT	GO:0009141~nucleoside triphosphate metabolic process	3	1.3761467889908259	0.4343912062938486	773114, 805626, 823049	153	131	13528	2.0248465798533153	1.0	0.9791712335470429	99.9923613455737
Annotation Cluster 25	Enrichment Score: 0.6798359835504568
Category	Term	Count	%	PValue	Genes	List Total	Pop Hits	Pop Total	Fold Enrichment	Bonferroni	Benjamini	FDR
GOTERM_BP_FAT	GO:0055080~cation homeostasis	7	3.211009174311927	0.10358185426952843	773117, 820568, 797665, 773114, 827054, 797625, 823049	153	286	13528	2.1640842817313404	1.0	0.8412931181495669	83.78199841063896
GOTERM_BP_FAT	GO:0007204~elevation of cytosolic calcium ion concentration	4	1.834862385321101	0.1267332583340921	773117, 797665, 827054, 797625	153	110	13528	3.2152109328579916	1.0	0.8611106067772447	89.50559610776317
GOTERM_BP_FAT	GO:0051480~cytosolic calcium ion homeostasis	4	1.834862385321101	0.1472799101079309	773117, 797665, 827054, 797625	153	118	13528	2.9972305306303317	1.0	0.8751728759678101	92.93778288178987
GOTERM_BP_FAT	GO:0006874~cellular calcium ion homeostasis	5	2.293577981651376	0.15098506504651116	773117, 820568, 797665, 827054, 797625	153	183	13528	2.415800564305868	1.0	0.8755443851375075	93.43127845302175
GOTERM_BP_FAT	GO:0030003~cellular cation homeostasis	6	2.7522935779816518	0.15802346217854144	773117, 820568, 797665, 773114, 827054, 797625	153	254	13528	2.088621275281766	1.0	0.8756528384104246	94.28075944631516
GOTERM_BP_FAT	GO:0055074~calcium ion homeostasis	5	2.293577981651376	0.1618776878103118	773117, 820568, 797665, 827054, 797625	153	188	13528	2.351550549297733	1.0	0.8743079336873287	94.70103618818627
GOTERM_BP_FAT	GO:0006875~cellular metal ion homeostasis	5	2.293577981651376	0.17902556009561726	773117, 820568, 797665, 827054, 797625	153	196	13528	2.2555688942243566	1.0	0.8942864111411918	96.24298811375158
GOTERM_BP_FAT	GO:0055065~metal ion homeostasis	5	2.293577981651376	0.19942113873873218	773117, 820568, 797665, 827054, 797625	153	205	13528	2.1565439183803603	1.0	0.903676815572441	97.52774853442314
GOTERM_BP_FAT	GO:0042592~homeostatic process	12	5.5045871559633035	0.2238809225102787	773117, 820568, 797665, 825577, 773114, 812193, 780418, 787161, 774652, 827054, 797625, 823049	153	751	13528	1.4128090650374663	1.0	0.9160272309205312	98.52457032951183
GOTERM_BP_FAT	GO:0030005~cellular di-, tri-valent inorganic cation homeostasis	5	2.293577981651376	0.2518784080885362	773117, 820568, 797665, 827054, 797625	153	227	13528	1.9475396619734533	1.0	0.9292369690391042	99.1992777930242
GOTERM_BP_FAT	GO:0055082~cellular chemical homeostasis	7	3.211009174311927	0.2558425193292585	773117, 820568, 797665, 773114, 787161, 827054, 797625	153	380	13528	1.6287581699346405	1.0	0.931488736083879	99.26700927037683
GOTERM_BP_FAT	GO:0019725~cellular homeostasis	8	3.669724770642202	0.27029419896020385	773117, 820568, 797665, 773114, 787161, 774652, 827054, 797625	153	466	13528	1.517910740834245	1.0	0.941670748935944	99.4710504767423
GOTERM_BP_FAT	GO:0055066~di-, tri-valent inorganic cation homeostasis	5	2.293577981651376	0.28164372884222233	773117, 820568, 797665, 827054, 797625	153	239	13528	1.8497552437990539	1.0	0.9475512817464887	99.59246757712727
GOTERM_BP_FAT	GO:0050801~ion homeostasis	7	3.211009174311927	0.31193912579429584	773117, 820568, 797665, 773114, 827054, 797625, 823049	153	409	13528	1.5132716493280278	1.0	0.9592435799278908	99.80099488116288
GOTERM_BP_FAT	GO:0048878~chemical homeostasis	8	3.669724770642202	0.35300681862922134	773117, 820568, 797665, 773114, 787161, 827054, 797625, 823049	153	512	13528	1.3815359477124183	1.0	0.9700681713448559	99.9285095047471
GOTERM_BP_FAT	GO:0006873~cellular ion homeostasis	6	2.7522935779816518	0.41134590298654516	773117, 820568, 797665, 773114, 827054, 797625	153	374	13528	1.4184754115549965	1.0	0.976104450652797	99.98515634455339
Annotation Cluster 26	Enrichment Score: 0.6714427068570955
Category	Term	Count	%	PValue	Genes	List Total	Pop Hits	Pop Total	Fold Enrichment	Bonferroni	Benjamini	FDR
GOTERM_CC_FAT	GO:0045202~synapse	10	4.587155963302752	0.031141784600074756	815574, 820568, 806867, 808152, 795485, 783129, 786507, 817197, 824861, 797855	158	355	12782	2.278837582456766	0.9994630500138676	0.5290298488595188	33.48967141507329
GOTERM_CC_FAT	GO:0042995~cell projection	13	5.963302752293578	0.149265569418102	783113, 779000, 781145, 808152, 795485, 794863, 783129, 815574, 814557, 797148, 799856, 786081, 800335	158	697	12782	1.508871656103009	1.0	0.9097003857487734	87.55433515877355
GOTERM_CC_FAT	GO:0030054~cell junction	10	4.587155963302752	0.1872190004298482	815574, 820568, 779000, 797148, 808152, 795485, 813592, 783129, 779928, 797855	158	518	12782	1.5617516250427643	1.0	0.9354865639512462	93.08925695448525
SP_PIR_KEYWORDS	synapse	5	2.293577981651376	0.2184338005061482	815574, 820568, 808152, 795485, 783129	217	213	19235	2.0807641548214018	1.0	0.8411537302235399	96.411196092314
GOTERM_CC_FAT	GO:0045211~postsynaptic membrane	4	1.834862385321101	0.23072550533759462	815574, 806867, 808152, 824861	158	135	12782	2.3969995311767462	1.0	0.9176820974631585	96.59948189535402
SP_PIR_KEYWORDS	cell junction	7	3.211009174311927	0.29268465322394255	815574, 820568, 808152, 795485, 813592, 783129, 797855	217	399	19235	1.5550974209717843	1.0	0.8820630256565483	99.06749163516925
GOTERM_CC_FAT	GO:0030425~dendrite	4	1.834862385321101	0.32388761915761133	815574, 808152, 795485, 783129	158	163	12782	1.9852450104838082	1.0	0.9504568374079864	99.35601037875836
GOTERM_CC_FAT	GO:0044456~synapse part	5	2.293577981651376	0.35764646520956966	815574, 820568, 806867, 808152, 824861	158	246	12782	1.6442832149840485	1.0	0.9628190908385057	99.66723677637744
GOTERM_CC_FAT	GO:0043005~neuron projection	5	2.293577981651376	0.6091144388996887	815574, 808152, 795485, 783129, 786081	158	342	12782	1.1827300318306315	1.0	0.9905104400475261	99.99944872962669
Annotation Cluster 27	Enrichment Score: 0.6559517140373108
Category	Term	Count	%	PValue	Genes	List Total	Pop Hits	Pop Total	Fold Enrichment	Bonferroni	Benjamini	FDR
UP_SEQ_FEATURE	domain:Cadherin 2	4	1.834862385321101	0.11613790783552697	806383, 800711, 806867, 819171	217	105	19113	3.3553653719552337	1.0	0.9949131562986324	84.82483287830125
UP_SEQ_FEATURE	domain:Cadherin 1	4	1.834862385321101	0.11613790783552697	806383, 800711, 806867, 819171	217	105	19113	3.3553653719552337	1.0	0.9949131562986324	84.82483287830125
INTERPRO	IPR002126:Cadherin	4	1.834862385321101	0.13760804446588865	806383, 800711, 806867, 819171	199	108	16659	3.100502512562814	1.0	0.999219462676127	87.63301846340417
INTERPRO	IPR013164:Cadherin, N-terminal	3	1.3761467889908259	0.1512677727614667	806383, 800711, 819171	199	58	16659	4.330012129613585	1.0	0.998475228795523	90.12884865954679
GOTERM_BP_FAT	GO:0007156~homophilic cell adhesion	4	1.834862385321101	0.18273046184077618	806383, 800711, 806867, 819171	153	131	13528	2.6997954398044204	1.0	0.8961171022054139	96.51530054642323
SMART	SM00112:CA	4	1.834862385321101	0.1891938673625115	806383, 800711, 806867, 819171	127	108	9079	2.647710702828813	0.9999999999489937	0.9912597317437886	90.75691349943746
SP_PIR_KEYWORDS	cell adhesion	8	3.669724770642202	0.19869319722324597	806383, 790371, 800711, 806867, 804570, 824861, 797879, 819171	217	422	19235	1.6803896302443926	1.0	0.8384933652903314	94.9742026880806
UP_SEQ_FEATURE	domain:Cadherin 6	3	1.3761467889908259	0.19972144692693583	806383, 800711, 819171	217	73	19113	3.6196578498832146	1.0	0.9935627960051355	96.67181286882153
UP_SEQ_FEATURE	domain:Cadherin 5	3	1.3761467889908259	0.2915058479643401	806383, 800711, 819171	217	95	19113	2.7814212951734176	1.0	0.998684856340354	99.4821619879401
UP_SEQ_FEATURE	domain:Cadherin 4	3	1.3761467889908259	0.32067379324757544	806383, 800711, 819171	217	102	19113	2.590539441583085	1.0	0.9990159180688724	99.72751538217508
UP_SEQ_FEATURE	domain:Cadherin 3	3	1.3761467889908259	0.32067379324757544	806383, 800711, 819171	217	102	19113	2.590539441583085	1.0	0.9990159180688724	99.72751538217508
GOTERM_BP_FAT	GO:0016337~cell-cell adhesion	5	2.293577981651376	0.37573916457713263	806383, 800711, 806867, 824861, 819171	153	276	13528	1.6017808089419343	1.0	0.9723236592334931	99.9605687067111
GOTERM_BP_FAT	GO:0007155~cell adhesion	10	4.587155963302752	0.38794703123697105	814557, 806383, 790371, 800711, 806867, 804570, 792091, 824861, 797879, 819171	153	700	13528	1.2631185807656398	1.0	0.9720072900570278	99.97161047065303
GOTERM_BP_FAT	GO:0022610~biological adhesion	10	4.587155963302752	0.3895641241048049	814557, 806383, 790371, 800711, 806867, 804570, 792091, 824861, 797879, 819171	153	701	13528	1.261316699765974	1.0	0.9720651225155889	99.97283280242696
Annotation Cluster 28	Enrichment Score: 0.6446816438303268
Category	Term	Count	%	PValue	Genes	List Total	Pop Hits	Pop Total	Fold Enrichment	Bonferroni	Benjamini	FDR
UP_SEQ_FEATURE	region of interest:Coil 1B	3	1.3761467889908259	0.18742873633196522	795642, 798860, 786507	217	70	19113	3.7747860434496383	1.0	0.9951421496821891	95.7993264096496
UP_SEQ_FEATURE	region of interest:Linker 1	3	1.3761467889908259	0.18742873633196522	795642, 798860, 786507	217	70	19113	3.7747860434496383	1.0	0.9951421496821891	95.7993264096496
UP_SEQ_FEATURE	region of interest:Coil 1A	3	1.3761467889908259	0.18742873633196522	795642, 798860, 786507	217	70	19113	3.7747860434496383	1.0	0.9951421496821891	95.7993264096496
UP_SEQ_FEATURE	region of interest:Rod	3	1.3761467889908259	0.19151477196701616	795642, 798860, 786507	217	71	19113	3.7216200428376713	1.0	0.9939971201958849	96.11061619430934
UP_SEQ_FEATURE	region of interest:Head	3	1.3761467889908259	0.19972144692693583	795642, 798860, 786507	217	73	19113	3.6196578498832146	1.0	0.9935627960051355	96.67181286882153
UP_SEQ_FEATURE	region of interest:Tail	3	1.3761467889908259	0.2079691158078093	795642, 798860, 786507	217	75	19113	3.5231336405529956	1.0	0.9931733696999059	97.15885229654396
INTERPRO	IPR018039:Intermediate filament protein, conserved site	3	1.3761467889908259	0.21092974934886927	795642, 798860, 786507	199	72	16659	3.4880653266331656	1.0	0.9993643224266262	96.4725999805354
INTERPRO	IPR001664:Intermediate filament protein	3	1.3761467889908259	0.21528926198959886	795642, 798860, 786507	199	73	16659	3.4402836098299714	1.0	0.9991157434794806	96.73799077434373
SP_PIR_KEYWORDS	Intermediate filament	3	1.3761467889908259	0.21835098170051814	795642, 798860, 786507	217	78	19235	3.409252038284296	1.0	0.8478386438243026	96.40605848564196
GOTERM_CC_FAT	GO:0005882~intermediate filament	4	1.834862385321101	0.39142502555357217	815574, 795642, 798860, 786507	158	183	12782	1.7682783426713702	1.0	0.9624960957925298	99.83414573858727
GOTERM_CC_FAT	GO:0045111~intermediate filament cytoskeleton	4	1.834862385321101	0.3984773280606223	815574, 795642, 798860, 786507	158	187	12782	1.7304542069992555	1.0	0.9619763843432273	99.85728343351083
Annotation Cluster 29	Enrichment Score: 0.6347183259429291
Category	Term	Count	%	PValue	Genes	List Total	Pop Hits	Pop Total	Fold Enrichment	Bonferroni	Benjamini	FDR
GOTERM_CC_FAT	GO:0044421~extracellular region part	16	7.339449541284404	0.2005352114351286	797665, 799097, 812193, 772471, 819682, 781929, 784140, 784577, 825577, 817933, 778931, 820249, 817216, 818195, 797879, 818019	158	960	12782	1.3483122362869198	1.0	0.9208606413970009	94.41469935905018
GOTERM_CC_FAT	GO:0005578~proteinaceous extracellular matrix	7	3.211009174311927	0.20095745129372922	784577, 817933, 820249, 781929, 797879, 818019, 784140	158	320	12782	1.7696598101265821	1.0	0.9116953592712267	94.45260544707925
GOTERM_CC_FAT	GO:0031012~extracellular matrix	7	3.211009174311927	0.25046674311147044	784577, 817933, 820249, 781929, 797879, 818019, 784140	158	345	12782	1.6414235920014675	1.0	0.9212401219802382	97.56775563999972
SP_PIR_KEYWORDS	extracellular matrix	5	2.293577981651376	0.2864717977049106	784577, 817933, 781929, 797879, 784140	217	241	19235	1.8390156223110312	1.0	0.8854752004757023	98.95062744012705
Annotation Cluster 30	Enrichment Score: 0.6133267233527426
Category	Term	Count	%	PValue	Genes	List Total	Pop Hits	Pop Total	Fold Enrichment	Bonferroni	Benjamini	FDR
GOTERM_BP_FAT	GO:0051640~organelle localization	4	1.834862385321101	0.08492983990162489	781581, 799856, 798078, 813482	153	92	13528	3.8442739414606426	1.0	0.8176933085723792	77.15559132823878
GOTERM_BP_FAT	GO:0051656~establishment of organelle localization	3	1.3761467889908259	0.18167404795657946	799856, 798078, 813482	153	69	13528	3.844273941460642	1.0	0.8963551748599412	96.43960671504288
GOTERM_BP_FAT	GO:0008104~protein localization	7	3.211009174311927	0.9368426017906738	821570, 790235, 812193, 786826, 799856, 798078, 813482	153	882	13528	0.7017325448697997	1.0	0.9999974406397867	100.0
Annotation Cluster 31	Enrichment Score: 0.5837366231158074
Category	Term	Count	%	PValue	Genes	List Total	Pop Hits	Pop Total	Fold Enrichment	Bonferroni	Benjamini	FDR
GOTERM_CC_FAT	GO:0030863~cortical cytoskeleton	3	1.3761467889908259	0.1214335115163078	791075, 783129, 782042	158	49	12782	4.952983725135624	0.9999999999999585	0.9065362299313673	81.15337198049973
GOTERM_CC_FAT	GO:0044448~cell cortex part	3	1.3761467889908259	0.27145441189072717	791075, 783129, 782042	158	83	12782	2.9240506329113924	1.0	0.9322542232302827	98.31338870531464
GOTERM_CC_FAT	GO:0005938~cell cortex	3	1.3761467889908259	0.537965806330524	791075, 783129, 782042	158	146	12782	1.6623027570660656	1.0	0.9874159626362463	99.99524093187595
Annotation Cluster 32	Enrichment Score: 0.5713514853917473
Category	Term	Count	%	PValue	Genes	List Total	Pop Hits	Pop Total	Fold Enrichment	Bonferroni	Benjamini	FDR
UP_SEQ_FEATURE	repeat:LRR 1	7	3.211009174311927	0.1521310217959171	804745, 815581, 784499, 825264, 797879, 784228, 795767	217	318	19113	1.9388314059646987	1.0	0.9960136901883603	91.95791240055195
UP_SEQ_FEATURE	repeat:LRR 2	7	3.211009174311927	0.15523420260263002	804745, 815581, 784499, 825264, 797879, 784228, 795767	217	319	19113	1.93275356456669	1.0	0.9955387455249247	92.39590035693669
SP_PIR_KEYWORDS	leucine-rich repeat	7	3.211009174311927	0.1556647606034653	804745, 815581, 784499, 825264, 797879, 784228, 795767	217	322	19235	1.9269685433780808	1.0	0.807162922287903	89.81664611732762
UP_SEQ_FEATURE	repeat:LRR 5	5	2.293577981651376	0.26532124755673336	815581, 825264, 797879, 784228, 795767	217	231	19113	1.9064575977018374	1.0	0.9983655185878595	99.09860730167634
UP_SEQ_FEATURE	repeat:LRR 4	5	2.293577981651376	0.3182554532493297	815581, 825264, 797879, 784228, 795767	217	252	19113	1.7475861312266843	1.0	0.9991093016114898	99.71231793588788
UP_SEQ_FEATURE	repeat:LRR 6	4	1.834862385321101	0.42448173545831674	815581, 797879, 784228, 795767	217	210	19113	1.6776826859776168	1.0	0.9997982050435781	99.97835309810864
UP_SEQ_FEATURE	repeat:LRR 3	5	2.293577981651376	0.4380329377044243	815581, 825264, 797879, 784228, 795767	217	299	19113	1.4728819567529243	1.0	0.9998033040345727	99.98495654825025
INTERPRO	IPR001611:Leucine-rich repeat	4	1.834862385321101	0.4654563399628221	804745, 815581, 784228, 795767	199	213	16659	1.5720857810177649	1.0	0.9999168719210356	99.98555883311595
Annotation Cluster 33	Enrichment Score: 0.5601245075206065
Category	Term	Count	%	PValue	Genes	List Total	Pop Hits	Pop Total	Fold Enrichment	Bonferroni	Benjamini	FDR
SP_PIR_KEYWORDS	ATP	7	3.211009174311927	0.050672346199694115	821570, 778952, 773114, 787161, 815476, 817197, 823049	217	236	19235	2.6291689447785673	0.9999999436909276	0.6477012126271714	50.44366480146416
GOTERM_MF_FAT	GO:0042623~ATPase activity, coupled	6	2.7522935779816518	0.1956789066250325	821570, 781145, 773114, 804864, 806957, 823049	148	272	12983	1.9350655802861685	1.0	0.9888943971822434	95.04707950079705
GOTERM_MF_FAT	GO:0016887~ATPase activity	6	2.7522935779816518	0.32776071678035107	821570, 781145, 773114, 804864, 806957, 823049	148	334	12983	1.5758617899336462	1.0	0.9870309424987722	99.58340812364577
GOTERM_MF_FAT	GO:0042626~ATPase activity, coupled to transmembrane movement of substances	3	1.3761467889908259	0.3504954156374053	821570, 773114, 823049	148	109	12983	2.414393751549715	1.0	0.9853688459715101	99.74087727599733
GOTERM_MF_FAT	GO:0043492~ATPase activity, coupled to movement of substances	3	1.3761467889908259	0.3546004089172559	821570, 773114, 823049	148	110	12983	2.3924447174447177	1.0	0.9829624642977487	99.76258682180712
GOTERM_MF_FAT	GO:0016820~hydrolase activity, acting on acid anhydrides, catalyzing transmembrane movement of substances	3	1.3761467889908259	0.3586964003005716	821570, 773114, 823049	148	111	12983	2.370891161431702	1.0	0.9822394746841824	99.7825568139906
UP_SEQ_FEATURE	topological domain:Lumenal	7	3.211009174311927	0.3864503722026559	779706, 821570, 805484, 773114, 790656, 801062, 823049	217	444	19113	1.388622493461203	1.0	0.9997189468830797	99.94247721946918
GOTERM_MF_FAT	GO:0015399~primary active transmembrane transporter activity	3	1.3761467889908259	0.4030719640660382	821570, 773114, 823049	148	122	12983	2.157122286220647	1.0	0.9831559591818251	99.9191706897201
GOTERM_MF_FAT	GO:0015405~P-P-bond-hydrolysis-driven transmembrane transporter activity	3	1.3761467889908259	0.4030719640660382	821570, 773114, 823049	148	122	12983	2.157122286220647	1.0	0.9831559591818251	99.9191706897201
Annotation Cluster 34	Enrichment Score: 0.5429551340956236
Category	Term	Count	%	PValue	Genes	List Total	Pop Hits	Pop Total	Fold Enrichment	Bonferroni	Benjamini	FDR
UP_SEQ_FEATURE	metal ion-binding site:Zinc 2; catalytic	3	1.3761467889908259	0.010578963302141253	817933, 794863, 784140	217	14	19113	18.87393021724819	0.9997223627412113	0.9347632101011407	14.992665335534305
UP_SEQ_FEATURE	propeptide:Activation peptide	3	1.3761467889908259	0.19972144692693583	817933, 781189, 784140	217	73	19113	3.6196578498832146	1.0	0.9935627960051355	96.67181286882153
GOTERM_MF_FAT	GO:0008238~exopeptidase activity	3	1.3761467889908259	0.21680381145775413	794863, 790893, 786081	148	77	12983	3.417778167778168	1.0	0.9839510087483443	96.56963234214285
SP_PIR_KEYWORDS	hydrolase	22	10.091743119266056	0.21846270631269427	804478, 803235, 807560, 797012, 773114, 794863, 799099, 804864, 784164, 781189, 784140, 801062, 786637, 784056, 817933, 776716, 790893, 788852, 786081, 806957, 818019, 823049	217	1555	19235	1.2540785632788538	1.0	0.8344155877041701	96.41298764226921
SP_PIR_KEYWORDS	metalloprotease	4	1.834862385321101	0.24074765961152395	817933, 794863, 790893, 784140	217	151	19235	2.348094119083224	1.0	0.8597979188394529	97.57275080400568
SP_PIR_KEYWORDS	Protease	8	3.669724770642202	0.3085256201150119	803235, 797012, 817933, 794863, 790893, 781189, 786081, 784140	217	484	19235	1.4651331073618463	1.0	0.8884273137942096	99.31317625528902
GOTERM_MF_FAT	GO:0008237~metallopeptidase activity	4	1.834862385321101	0.34302984243877843	817933, 794863, 790893, 784140	148	183	12983	1.9174420321961307	1.0	0.9853582149471107	99.69660798943767
SP_PIR_KEYWORDS	zymogen	4	1.834862385321101	0.40820242117878014	803053, 817933, 781189, 784140	217	206	19235	1.7211757863182857	1.0	0.9220289804245602	99.91602493572255
GOTERM_MF_FAT	GO:0070011~peptidase activity, acting on L-amino acid peptides	8	3.669724770642202	0.4292475313233804	803235, 797012, 817933, 794863, 790893, 781189, 786081, 784140	148	549	12983	1.2782946881307538	1.0	0.9819005648769471	99.95646768194598
GOTERM_MF_FAT	GO:0008233~peptidase activity	8	3.669724770642202	0.4755255897906001	803235, 797012, 817933, 794863, 790893, 781189, 786081, 784140	148	574	12983	1.22261983237593	1.0	0.9862542454122318	99.98644803560563
GOTERM_MF_FAT	GO:0004252~serine-type endopeptidase activity	3	1.3761467889908259	0.5219815797911155	797012, 817933, 781189	148	154	12983	1.708889083889084	1.0	0.9880692486788143	99.99623196406174
GOTERM_MF_FAT	GO:0008236~serine-type peptidase activity	3	1.3761467889908259	0.6015724660248598	797012, 817933, 781189	148	178	12983	1.4784770725781964	1.0	0.9908077029255009	99.99969482739357
GOTERM_MF_FAT	GO:0017171~serine hydrolase activity	3	1.3761467889908259	0.6076780004414442	797012, 817933, 781189	148	180	12983	1.4620495495495496	1.0	0.990351326659099	99.99975340247018
GOTERM_MF_FAT	GO:0004175~endopeptidase activity	5	2.293577981651376	0.6176706383895435	797012, 817933, 781189, 786081, 784140	148	375	12983	1.1696396396396396	1.0	0.9909605461951578	99.99982727632963
Annotation Cluster 35	Enrichment Score: 0.49678560239150943
Category	Term	Count	%	PValue	Genes	List Total	Pop Hits	Pop Total	Fold Enrichment	Bonferroni	Benjamini	FDR
UP_SEQ_FEATURE	nucleotide phosphate-binding region:ATP	17	7.79816513761468	0.07934124593876571	821570, 787894, 781145, 805626, 815476, 804864, 817197, 803983, 785906, 797727, 810342, 778952, 787161, 825264, 799856, 806957, 779928	217	962	19113	1.5564779597037661	1.0	0.9856429262158796	71.70685769927925
SP_PIR_KEYWORDS	atp-binding	20	9.174311926605505	0.1638665826730935	821570, 787894, 781145, 773114, 805626, 815476, 804864, 817197, 803983, 785906, 797727, 810342, 778952, 787161, 799856, 825264, 806957, 807956, 823049, 779928	217	1326	19235	1.3369615836409006	1.0	0.806288215028285	91.07401136859698
GOTERM_MF_FAT	GO:0005524~ATP binding	21	9.63302752293578	0.22929497589163805	821570, 787894, 781145, 773114, 805626, 815476, 804864, 817197, 803983, 785906, 797727, 810342, 778952, 787161, 799856, 825264, 794479, 806957, 807956, 823049, 779928	148	1477	12983	1.247246061227104	1.0	0.9823490962616817	97.25223821001671
GOTERM_MF_FAT	GO:0032559~adenyl ribonucleotide binding	21	9.63302752293578	0.24804900787409156	821570, 787894, 781145, 773114, 805626, 815476, 804864, 817197, 803983, 785906, 797727, 810342, 778952, 787161, 799856, 825264, 794479, 806957, 807956, 823049, 779928	148	1497	12983	1.2305827871960136	1.0	0.985621939530818	98.04417366032304
GOTERM_MF_FAT	GO:0030554~adenyl nucleotide binding	21	9.63302752293578	0.3288111698179006	821570, 787894, 781145, 773114, 805626, 815476, 804864, 817197, 803983, 785906, 797727, 810342, 778952, 787161, 799856, 825264, 794479, 806957, 807956, 823049, 779928	148	1577	12983	1.168156266602684	1.0	0.9855586849449076	99.59230271097755
SP_PIR_KEYWORDS	nucleotide-binding	22	10.091743119266056	0.3420679246830823	821570, 787894, 781145, 773114, 805626, 815476, 804864, 817197, 803983, 825244, 785906, 797727, 810342, 811191, 778952, 787161, 799856, 825264, 806957, 807956, 823049, 779928	217	1686	19235	1.1566382953135337	1.0	0.901434209641289	99.64901015105897
GOTERM_MF_FAT	GO:0001883~purine nucleoside binding	21	9.63302752293578	0.3544437655266956	821570, 787894, 781145, 773114, 805626, 815476, 804864, 817197, 803983, 785906, 797727, 810342, 778952, 787161, 799856, 825264, 794479, 806957, 807956, 823049, 779928	148	1601	12983	1.1506448672282525	1.0	0.9846162033932474	99.7617903622261
GOTERM_MF_FAT	GO:0001882~nucleoside binding	21	9.63302752293578	0.36634813089136753	821570, 787894, 781145, 773114, 805626, 815476, 804864, 817197, 803983, 785906, 797727, 810342, 778952, 787161, 799856, 825264, 794479, 806957, 807956, 823049, 779928	148	1612	12983	1.142793072228556	1.0	0.9824222403300175	99.81575173857166
SP_PIR_KEYWORDS	kinase	10	4.587155963302752	0.37269461503092677	785906, 781145, 778952, 805626, 787161, 815476, 817197, 818087, 779928, 807956	217	688	19235	1.2883801307469724	1.0	0.9105739731061269	99.8155834411459
UP_SEQ_FEATURE	binding site:ATP	8	3.669724770642202	0.41335719429307194	797727, 785906, 781145, 778952, 787161, 815476, 817197, 779928	217	542	19113	1.3000493138571938	1.0	0.9997708293935735	99.97100088332547
GOTERM_MF_FAT	GO:0032555~purine ribonucleotide binding	23	10.550458715596331	0.42213428783014023	821570, 787894, 781145, 773114, 805626, 815476, 804864, 817197, 803983, 825244, 785906, 797727, 810342, 811191, 778952, 787161, 799856, 825264, 794479, 806957, 807956, 823049, 779928	148	1836	12983	1.0989261320143673	1.0	0.9844464722127689	99.94835271916928
GOTERM_MF_FAT	GO:0032553~ribonucleotide binding	23	10.550458715596331	0.42213428783014023	821570, 787894, 781145, 773114, 805626, 815476, 804864, 817197, 803983, 825244, 785906, 797727, 810342, 811191, 778952, 787161, 799856, 825264, 794479, 806957, 807956, 823049, 779928	148	1836	12983	1.0989261320143673	1.0	0.9844464722127689	99.94835271916928
GOTERM_MF_FAT	GO:0017076~purine nucleotide binding	23	10.550458715596331	0.5094255192673384	821570, 787894, 781145, 773114, 805626, 815476, 804864, 817197, 803983, 825244, 785906, 797727, 810342, 811191, 778952, 787161, 799856, 825264, 794479, 806957, 807956, 823049, 779928	148	1918	12983	1.0519438886227206	1.0	0.98791154752205	99.99461091269477
GOTERM_MF_FAT	GO:0000166~nucleotide binding	24	11.009174311926607	0.7343774109202036	821570, 787894, 800328, 781145, 773114, 805626, 815476, 804864, 817197, 803983, 825244, 785906, 797727, 810342, 811191, 778952, 787161, 799856, 825264, 794479, 806957, 807956, 823049, 779928	148	2245	12983	0.9377957021609583	1.0	0.9977307427629267	99.99999886639867
Annotation Cluster 36	Enrichment Score: 0.49497619485903904
Category	Term	Count	%	PValue	Genes	List Total	Pop Hits	Pop Total	Fold Enrichment	Bonferroni	Benjamini	FDR
GOTERM_BP_FAT	GO:0007584~response to nutrient	4	1.834862385321101	0.2084766635555465	797665, 820249, 818195, 818087	153	140	13528	2.5262371615312795	1.0	0.9086675138961192	97.95399171163062
GOTERM_BP_FAT	GO:0010033~response to organic substance	11	5.045871559633028	0.29214048958006733	817897, 797665, 825577, 812193, 820249, 799097, 787161, 819682, 818195, 817197, 818087	153	721	13528	1.3489615911089354	1.0	0.9514764376355285	99.68098187113115
GOTERM_BP_FAT	GO:0031667~response to nutrient levels	4	1.834862385321101	0.38161752267414917	797665, 820249, 818195, 818087	153	197	13528	1.7952954447430411	1.0	0.9718306031594897	99.9663110289676
GOTERM_BP_FAT	GO:0009991~response to extracellular stimulus	4	1.834862385321101	0.450627521204879	797665, 820249, 818195, 818087	153	220	13528	1.6076054664289958	1.0	0.9809878116997021	99.99529464968269
Annotation Cluster 37	Enrichment Score: 0.48506523857644607
Category	Term	Count	%	PValue	Genes	List Total	Pop Hits	Pop Total	Fold Enrichment	Bonferroni	Benjamini	FDR
UP_SEQ_FEATURE	lipid moiety-binding region:GPI-anchor amidated serine	3	1.3761467889908259	0.12436230129426266	812684, 776716, 794863	217	54	19113	4.8932411674347165	1.0	0.9923223224771845	86.8439822327299
SP_PIR_KEYWORDS	lipoprotein	10	4.587155963302752	0.2971625223610925	812684, 785906, 797665, 800168, 776716, 794863, 796730, 827054, 817197, 825244	217	642	19235	1.3806939718908366	1.0	0.8818426127994496	99.14411547580352
SP_PIR_KEYWORDS	gpi-anchor	3	1.3761467889908259	0.41457069430132043	812684, 776716, 794863	217	126	19235	2.1104893570331362	1.0	0.9230940891218695	99.92743725826148
UP_SEQ_FEATURE	propeptide:Removed in mature form	4	1.834862385321101	0.4811498731237318	812684, 776716, 794863, 825244	217	229	19113	1.5384863059183385	1.0	0.999913561153461	99.9955552152603
GOTERM_CC_FAT	GO:0031225~anchored to membrane	4	1.834862385321101	0.5094622937769263	812684, 800168, 776716, 794863	158	220	12782	1.4708860759493672	1.0	0.9839900129191641	99.98970444856104
Annotation Cluster 38	Enrichment Score: 0.4652358576882508
Category	Term	Count	%	PValue	Genes	List Total	Pop Hits	Pop Total	Fold Enrichment	Bonferroni	Benjamini	FDR
GOTERM_BP_FAT	GO:0007243~protein kinase cascade	9	4.128440366972478	0.0573814729211336	785906, 817897, 797665, 812193, 815476, 827054, 795650, 817197, 784759	153	370	13528	2.1507154213036563	1.0	0.7751031974157636	62.582943336903995
GOTERM_BP_FAT	GO:0006468~protein amino acid phosphorylation	13	5.963302752293578	0.07261940911369827	797665, 817897, 781145, 812193, 815476, 795650, 817197, 785906, 778952, 796888, 827054, 794479, 779928	153	667	13528	1.7232952151375294	1.0	0.7953301841282572	71.46847082088374
UP_SEQ_FEATURE	nucleotide phosphate-binding region:ATP	17	7.79816513761468	0.07934124593876571	821570, 787894, 781145, 805626, 815476, 804864, 817197, 803983, 785906, 797727, 810342, 778952, 787161, 825264, 799856, 806957, 779928	217	962	19113	1.5564779597037661	1.0	0.9856429262158796	71.70685769927925
GOTERM_BP_FAT	GO:0006793~phosphorus metabolic process	17	7.79816513761468	0.08000982886326036	804478, 817897, 797665, 781145, 812193, 815476, 795650, 817197, 785906, 778952, 784056, 787161, 796888, 827054, 794479, 818019, 779928	153	973	13528	1.5448212858284798	1.0	0.8144673328809806	75.02415157446445
GOTERM_BP_FAT	GO:0006796~phosphate metabolic process	17	7.79816513761468	0.08000982886326036	804478, 817897, 797665, 781145, 812193, 815476, 795650, 817197, 785906, 778952, 784056, 787161, 796888, 827054, 794479, 818019, 779928	153	973	13528	1.5448212858284798	1.0	0.8144673328809806	75.02415157446445
GOTERM_BP_FAT	GO:0016310~phosphorylation	14	6.422018348623854	0.11547636474633893	797665, 817897, 781145, 812193, 815476, 795650, 817197, 785906, 778952, 787161, 796888, 827054, 794479, 779928	153	800	13528	1.5473202614379085	1.0	0.8586955495614573	87.01349365580052
GOTERM_BP_FAT	GO:0007242~intracellular signaling cascade	18	8.256880733944955	0.24454892338746168	795440, 817897, 797665, 812193, 772471, 815476, 795650, 817197, 825244, 785906, 811191, 787059, 787161, 818195, 827054, 794479, 784759, 779928	153	1256	13528	1.2671412514050207	1.0	0.9262110239537196	99.05828698507851
SP_PIR_KEYWORDS	kinase	10	4.587155963302752	0.37269461503092677	785906, 781145, 778952, 805626, 787161, 815476, 817197, 818087, 779928, 807956	217	688	19235	1.2883801307469724	1.0	0.9105739731061269	99.8155834411459
SP_PIR_KEYWORDS	magnesium	7	3.211009174311927	0.3779474648133163	778952, 773114, 815476, 817197, 801062, 779928, 823049	217	442	19235	1.4038096628229455	1.0	0.907548519581775	99.83537508483558
INTERPRO	IPR001245:Tyrosine protein kinase	3	1.3761467889908259	0.41033605220615843	785906, 815476, 794479	199	118	16659	2.1283110467592197	1.0	0.9999304642833744	99.94227802490198
UP_SEQ_FEATURE	binding site:ATP	8	3.669724770642202	0.41335719429307194	797727, 785906, 781145, 778952, 787161, 815476, 817197, 779928	217	542	19113	1.3000493138571938	1.0	0.9997708293935735	99.97100088332547
UP_SEQ_FEATURE	domain:Protein kinase	7	3.211009174311927	0.43662213935635785	785906, 781145, 778952, 815476, 817197, 794479, 779928	217	469	19113	1.3146021046839536	1.0	0.9998271914405811	99.9843692998706
SMART	SM00219:TyrKc	3	1.3761467889908259	0.48986504668084213	785906, 815476, 794479	127	118	9079	1.817496329907914	1.0	0.9995024446271054	99.95202995363836
INTERPRO	IPR000719:Protein kinase, core	7	3.211009174311927	0.49314306196310836	785906, 781145, 778952, 815476, 817197, 794479, 779928	199	476	16659	1.2310818799881762	1.0	0.9999474178624526	99.99318442868417
GOTERM_MF_FAT	GO:0004672~protein kinase activity	8	3.669724770642202	0.5332988510423456	785906, 781145, 778952, 815476, 817197, 794479, 818087, 779928	148	606	12983	1.1580590491481582	1.0	0.9872390209751393	99.99729287476326
GOTERM_MF_FAT	GO:0004674~protein serine/threonine kinase activity	6	2.7522935779816518	0.5396751309738752	781145, 778952, 817197, 794479, 818087, 779928	148	430	12983	1.224041483343809	1.0	0.9865335445397819	99.9977609846457
GOTERM_MF_FAT	GO:0004713~protein tyrosine kinase activity	3	1.3761467889908259	0.5637542975036923	785906, 815476, 794479	148	166	12983	1.5853549332464996	1.0	0.988579607090522	99.99893330127306
INTERPRO	IPR008271:Serine/threonine protein kinase, active site	5	2.293577981651376	0.6096980282358642	781145, 778952, 817197, 794479, 779928	199	354	16659	1.1823950259773444	1.0	0.9999958892703523	99.99982966686053
INTERPRO	IPR017441:Protein kinase, ATP binding site	6	2.7522935779816518	0.6324026172713866	785906, 781145, 778952, 815476, 817197, 779928	199	455	16659	1.10391518029709	1.0	0.9999960353946746	99.99992691555222
SP_PIR_KEYWORDS	transferase	15	6.8807339449541285	0.7064079035871254	803053, 781145, 790656, 805626, 815476, 817197, 785906, 811794, 773125, 778952, 775777, 787161, 789144, 779928, 807956	217	1394	19235	0.9538079590608866	1.0	0.989131734854295	99.99999348205799
UP_SEQ_FEATURE	active site:Proton acceptor	7	3.211009174311927	0.7578117369605104	785906, 781145, 778952, 815476, 817197, 789144, 779928	217	658	19113	0.9370036278066476	1.0	0.9999999493496107	99.9999999607171
INTERPRO	IPR017442:Serine/threonine protein kinase-related	4	1.834862385321101	0.8033149065339678	781145, 778952, 817197, 779928	199	359	16659	0.9327417029436877	1.0	0.9999999282874995	99.9999999893021
SP_PIR_KEYWORDS	serine/threonine-protein kinase	4	1.834862385321101	0.8044319172683908	781145, 778952, 817197, 779928	217	381	19235	0.9306094802665796	1.0	0.9968371901131702	99.99999997296422
INTERPRO	IPR002290:Serine/threonine protein kinase	3	1.3761467889908259	0.8162988687151822	781145, 817197, 779928	199	259	16659	0.9696552259366329	1.0	0.9999999469430887	99.99999999592097
SMART	SM00220:S_TKc	3	1.3761467889908259	0.8791989760818194	781145, 817197, 779928	127	259	9079	0.8280485209619067	1.0	0.9999996710546729	99.99999999621942
Annotation Cluster 39	Enrichment Score: 0.4596900184177402
Category	Term	Count	%	PValue	Genes	List Total	Pop Hits	Pop Total	Fold Enrichment	Bonferroni	Benjamini	FDR
UP_SEQ_FEATURE	domain:Ig-like 1	3	1.3761467889908259	0.042263614659499994	821352, 795485, 812159	217	29	19113	9.111552518671541	0.9999999999999963	0.9640299534896078	48.29042461186106
UP_SEQ_FEATURE	domain:Ig-like 2	3	1.3761467889908259	0.042263614659499994	821352, 795485, 812159	217	29	19113	9.111552518671541	0.9999999999999963	0.9640299534896078	48.29042461186106
INTERPRO	IPR013098:Immunoglobulin I-set	5	2.293577981651376	0.08247653639935934	821352, 826524, 825273, 795485, 815476	199	138	16659	3.0331002840288397	1.0	0.9907251025283627	70.33662922355481
INTERPRO	IPR003598:Immunoglobulin subtype 2	5	2.293577981651376	0.22744208224334997	821352, 826524, 825273, 795485, 815476	199	205	16659	2.0417943375413654	1.0	0.9991023121156356	97.3831185622952
SMART	SM00408:IGc2	5	2.293577981651376	0.31740336442554196	821352, 826524, 825273, 795485, 815476	127	205	9079	1.743614365277511	1.0	0.9978965341903799	98.6906651198209
SP_PIR_KEYWORDS	Immunoglobulin domain	6	2.7522935779816518	0.6106351705019095	821352, 826524, 825273, 795485, 815476, 812159	217	470	19235	1.1315815276007453	1.0	0.9750886978977905	99.99970523335651
UP_SEQ_FEATURE	domain:Ig-like C2-type 1	3	1.3761467889908259	0.6354458824593217	826524, 825273, 815476	217	190	19113	1.3907106475867088	1.0	0.9999980918047336	99.999979731818
UP_SEQ_FEATURE	domain:Ig-like C2-type 2	3	1.3761467889908259	0.6382909622944475	826524, 825273, 815476	217	191	19113	1.3834294400077207	1.0	0.9999978507919612	99.99998201765432
INTERPRO	IPR013151:Immunoglobulin	3	1.3761467889908259	0.6954194410788583	821352, 795485, 815476	199	202	16659	1.2432708094930096	1.0	0.9999982570154469	99.99999486210362
INTERPRO	IPR013783:Immunoglobulin-like fold	6	2.7522935779816518	0.7907087242595302	821352, 826524, 825273, 795485, 815476, 812159	199	553	16659	0.908284642016593	1.0	0.999999907759347	99.99999997428397
INTERPRO	IPR007110:Immunoglobulin-like	5	2.293577981651376	0.8503868536688586	821352, 826524, 825273, 795485, 815476	199	501	16659	0.8354647488941715	1.0	0.999999989414591	99.99999999977508
INTERPRO	IPR003599:Immunoglobulin subtype	3	1.3761467889908259	0.906141628479803	825273, 795485, 812159	199	330	16659	0.7610324349017816	1.0	0.9999999995124303	99.99999999999969
SMART	SM00409:IG	3	1.3761467889908259	0.9469535214752792	825273, 795485, 812159	127	330	9079	0.6498926270579813	1.0	0.9999999901445312	99.99999999999967
Annotation Cluster 40	Enrichment Score: 0.44766582857095605
Category	Term	Count	%	PValue	Genes	List Total	Pop Hits	Pop Total	Fold Enrichment	Bonferroni	Benjamini	FDR
GOTERM_MF_FAT	GO:0003705~RNA polymerase II transcription factor activity, enhancer binding	3	1.3761467889908259	0.07188088070061713	822656, 796888, 798019	148	39	12983	6.747920997920998	0.9999999999991116	0.9197552390872521	64.2802013628445
GOTERM_MF_FAT	GO:0003702~RNA polymerase II transcription factor activity	3	1.3761467889908259	0.7671392765951355	822656, 796888, 798019	148	244	12983	1.0785611431103235	1.0	0.9984255078429909	99.99999981571413
GOTERM_MF_FAT	GO:0043565~sequence-specific DNA binding	6	2.7522935779816518	0.8232180913570181	822656, 799640, 780418, 789010, 796888, 798019	148	607	12983	0.8671134066521218	1.0	0.9993944529210027	99.99999999588734
Annotation Cluster 41	Enrichment Score: 0.4343376389758057
Category	Term	Count	%	PValue	Genes	List Total	Pop Hits	Pop Total	Fold Enrichment	Bonferroni	Benjamini	FDR
UP_SEQ_FEATURE	domain:SH2	3	1.3761467889908259	0.29568550455746545	785906, 772484, 795650	217	96	19113	2.752448156682028	1.0	0.9986164878145348	99.52690549432256
SP_PIR_KEYWORDS	SH2 domain	3	1.3761467889908259	0.35484439511087046	785906, 772484, 795650	217	111	19235	2.3956906214970735	1.0	0.904125096627723	99.73065206765258
INTERPRO	IPR000980:SH2 motif	3	1.3761467889908259	0.381030785839626	785906, 772484, 795650	199	111	16659	2.26252886051881	1.0	0.9998852301894806	99.88551874161108
SMART	SM00252:SH2	3	1.3761467889908259	0.4579535113563807	785906, 772484, 795650	127	111	9079	1.9321132155777825	1.0	0.9995421945644647	99.90446284061012
Annotation Cluster 42	Enrichment Score: 0.41155465107964695
Category	Term	Count	%	PValue	Genes	List Total	Pop Hits	Pop Total	Fold Enrichment	Bonferroni	Benjamini	FDR
GOTERM_BP_FAT	GO:0048592~eye morphogenesis	3	1.3761467889908259	0.18167404795657946	778931, 799640, 799097	153	69	13528	3.844273941460642	1.0	0.8963551748599412	96.43960671504288
GOTERM_BP_FAT	GO:0001654~eye development	3	1.3761467889908259	0.4382195603747504	778931, 799640, 799097	153	132	13528	2.009506833036245	1.0	0.9797595285796535	99.99317739526428
GOTERM_BP_FAT	GO:0007423~sensory organ development	3	1.3761467889908259	0.7317308997402656	778931, 799640, 799097	153	229	13528	1.1583183491737308	1.0	0.9990371251976451	99.99999996880634
Annotation Cluster 43	Enrichment Score: 0.39388485804285456
Category	Term	Count	%	PValue	Genes	List Total	Pop Hits	Pop Total	Fold Enrichment	Bonferroni	Benjamini	FDR
INTERPRO	IPR000210:BTB/POZ-like	4	1.834862385321101	0.3585522790249434	825750, 779000, 815718, 779384	199	179	16659	1.8706942533898545	1.0	0.9998987294015295	99.81056632570238
INTERPRO	IPR011333:BTB/POZ fold	4	1.834862385321101	0.3650529707340631	825750, 779000, 815718, 779384	199	181	16659	1.8500235986562648	1.0	0.999874228482981	99.83594051628059
INTERPRO	IPR013069:BTB/POZ	3	1.3761467889908259	0.44698907503527613	825750, 779000, 815718	199	127	16659	1.9774858544691964	1.0	0.9999666138321519	99.97667327718551
SMART	SM00225:BTB	4	1.834862385321101	0.45420852893441	825750, 779000, 815718, 779384	127	179	9079	1.5975014296397307	1.0	0.999807024235512	99.89669435731014
Annotation Cluster 44	Enrichment Score: 0.3901731603116075
Category	Term	Count	%	PValue	Genes	List Total	Pop Hits	Pop Total	Fold Enrichment	Bonferroni	Benjamini	FDR
GOTERM_BP_FAT	GO:0014706~striated muscle tissue development	3	1.3761467889908259	0.3874312631202532	775171, 796888, 809566	153	119	13528	2.2290327895864226	1.0	0.9723165558562757	99.9712098629408
GOTERM_BP_FAT	GO:0060537~muscle tissue development	3	1.3761467889908259	0.411137960358257	775171, 796888, 809566	153	125	13528	2.122039215686274	1.0	0.9764589970724648	99.98506887514034
GOTERM_BP_FAT	GO:0007517~muscle organ development	4	1.834862385321101	0.42393402994787743	775171, 796888, 797879, 809566	153	211	13528	1.6761763157079579	1.0	0.9783532944135691	99.98963978125165
Annotation Cluster 45	Enrichment Score: 0.3718442610955366
Category	Term	Count	%	PValue	Genes	List Total	Pop Hits	Pop Total	Fold Enrichment	Bonferroni	Benjamini	FDR
GOTERM_MF_FAT	GO:0016563~transcription activator activity	7	3.211009174311927	0.3201280407162191	799640, 789010, 823202, 796888, 814629, 790042, 785640	148	410	12983	1.4977092946605142	1.0	0.9887289239564191	99.51316822660169
SP_PIR_KEYWORDS	activator	8	3.669724770642202	0.36704837699295345	790832, 822656, 799640, 789010, 823202, 795650, 790042, 785640	217	520	19235	1.3637008153137187	1.0	0.909894136536635	99.79186822015562
GOTERM_MF_FAT	GO:0030528~transcription regulator activity	17	7.79816513761468	0.6522591678284582	783184, 797968, 821730, 795650, 779157, 790042, 798019, 774746, 822656, 773987, 789528, 799640, 823202, 789010, 796888, 814629, 785640	148	1512	12983	0.9863032675532676	1.0	0.99351152676968	99.99995333272986
Annotation Cluster 46	Enrichment Score: 0.36652404127105576
Category	Term	Count	%	PValue	Genes	List Total	Pop Hits	Pop Total	Fold Enrichment	Bonferroni	Benjamini	FDR
INTERPRO	IPR018249:EF-HAND 2	5	2.293577981651376	0.2538267304285043	797501, 821352, 775171, 782042, 809566	199	215	16659	1.9468271590510695	1.0	0.9991548007463271	98.3977855339297
UP_SEQ_FEATURE	domain:EF-hand 3	3	1.3761467889908259	0.2873231216506441	775171, 782042, 809566	217	94	19113	2.811010883419943	1.0	0.9987538417147428	99.4334507447959
INTERPRO	IPR011992:EF-Hand type	5	2.293577981651376	0.30855683491453245	797501, 775171, 782042, 795650, 809566	199	236	16659	1.7735925389660165	1.0	0.9996728826241617	99.45343197111043
INTERPRO	IPR018248:EF hand	3	1.3761467889908259	0.4589244278133409	797501, 775171, 809566	199	130	16659	1.931851565519907	1.0	0.9999495932345553	99.98285757037397
INTERPRO	IPR002048:Calcium-binding EF-hand	3	1.3761467889908259	0.5088632796230916	775171, 782042, 809566	199	143	16659	1.7562286959271882	1.0	0.999953562110992	99.99563159814775
SMART	SM00054:EFh	3	1.3761467889908259	0.5937974816088076	775171, 782042, 809566	127	143	9079	1.4997522162876493	1.0	0.9997931480626083	99.99638965975012
UP_SEQ_FEATURE	domain:EF-hand 2	3	1.3761467889908259	0.612057133446931	775171, 782042, 809566	217	182	19113	1.4518407859421687	1.0	0.9999977840658797	99.99994760711041
UP_SEQ_FEATURE	domain:EF-hand 1	3	1.3761467889908259	0.612057133446931	775171, 782042, 809566	217	182	19113	1.4518407859421687	1.0	0.9999977840658797	99.99994760711041
Annotation Cluster 47	Enrichment Score: 0.357646722884966
Category	Term	Count	%	PValue	Genes	List Total	Pop Hits	Pop Total	Fold Enrichment	Bonferroni	Benjamini	FDR
GOTERM_MF_FAT	GO:0046983~protein dimerization activity	9	4.128440366972478	0.2716814889547878	821570, 789528, 780418, 821730, 819682, 789010, 823202, 809566, 823049	148	542	12983	1.4566545327615439	1.0	0.9892814456986123	98.74124927686108
GOTERM_MF_FAT	GO:0042803~protein homodimerization activity	5	2.293577981651376	0.5257567308554368	821570, 789528, 780418, 821730, 809566	148	334	12983	1.3132181582780387	1.0	0.9877858264853375	99.99662251862034
GOTERM_MF_FAT	GO:0042802~identical protein binding	8	3.669724770642202	0.5918544826795932	821570, 789528, 780418, 821730, 808334, 818087, 779928, 809566	148	640	12983	1.0965371621621622	1.0	0.9902453656766127	99.99957442192357
Annotation Cluster 48	Enrichment Score: 0.3517671486673444
Category	Term	Count	%	PValue	Genes	List Total	Pop Hits	Pop Total	Fold Enrichment	Bonferroni	Benjamini	FDR
SP_PIR_KEYWORDS	phosphoric monoester hydrolase	3	1.3761467889908259	0.18157981172150942	804478, 784056, 818019	217	69	19235	3.853937086756161	1.0	0.8242032283295104	93.31488577348917
SP_PIR_KEYWORDS	protein phosphatase	3	1.3761467889908259	0.4300429274039918	804478, 784056, 818019	217	130	19235	2.045551222970578	1.0	0.9296229088509393	99.94945619916929
GOTERM_BP_FAT	GO:0006470~protein amino acid dephosphorylation	3	1.3761467889908259	0.4420339438117471	804478, 784056, 818019	153	133	13528	1.9943977591036415	1.0	0.9799840983278325	99.99390843423667
GOTERM_BP_FAT	GO:0016311~dephosphorylation	3	1.3761467889908259	0.5173885984803073	804478, 784056, 818019	153	154	13528	1.7224344283167812	1.0	0.9889472401016725	99.99945483058312
GOTERM_MF_FAT	GO:0004721~phosphoprotein phosphatase activity	3	1.3761467889908259	0.5587223325159341	804478, 784056, 818019	148	165	12983	1.5949631449631452	1.0	0.9886141523729126	99.99875037394378
GOTERM_MF_FAT	GO:0016791~phosphatase activity	3	1.3761467889908259	0.7768715763003191	804478, 784056, 818019	148	249	12983	1.0569032888309997	1.0	0.998590809624324	99.99999989776286
Annotation Cluster 49	Enrichment Score: 0.3120447813419251
Category	Term	Count	%	PValue	Genes	List Total	Pop Hits	Pop Total	Fold Enrichment	Bonferroni	Benjamini	FDR
UP_SEQ_FEATURE	domain:PDZ	3	1.3761467889908259	0.3536378886578669	804570, 783129, 797855	217	110	19113	2.402136573104315	1.0	0.9995176879740014	99.87252984630804
INTERPRO	IPR001478:PDZ/DHR/GLGF	3	1.3761467889908259	0.5315191261653047	804570, 783129, 797855	199	149	16659	1.685508077299248	1.0	0.9999666214442492	99.99775740979554
SMART	SM00228:PDZ	3	1.3761467889908259	0.616294043357348	804570, 783129, 797855	127	149	9079	1.4393595095915022	1.0	0.9997579041638991	99.9981094130555
Annotation Cluster 50	Enrichment Score: 0.31149419536478296
Category	Term	Count	%	PValue	Genes	List Total	Pop Hits	Pop Total	Fold Enrichment	Bonferroni	Benjamini	FDR
GOTERM_MF_FAT	GO:0005529~sugar binding	4	1.834862385321101	0.38011364535820025	778960, 787161, 781929, 792091	148	195	12983	1.7994455994455996	1.0	0.982457438401372	99.86392963764449
SP_PIR_KEYWORDS	Lectin	3	1.3761467889908259	0.5348689860940188	778960, 781929, 792091	217	159	19235	1.6724632640639947	1.0	0.9554075170431673	99.99674918137151
GOTERM_MF_FAT	GO:0030246~carbohydrate binding	5	2.293577981651376	0.5719479888725376	778960, 787161, 815476, 781929, 792091	148	354	12983	1.2390250419911437	1.0	0.9889930413064213	99.99917889565853
Annotation Cluster 51	Enrichment Score: 0.305087691066412
Category	Term	Count	%	PValue	Genes	List Total	Pop Hits	Pop Total	Fold Enrichment	Bonferroni	Benjamini	FDR
SP_PIR_KEYWORDS	spermatogenesis	4	1.834862385321101	0.1420825065540065	824922, 797727, 778618, 800335	217	116	19235	3.0565707929445414	1.0	0.7850312124498291	87.36835965315457
GOTERM_BP_FAT	GO:0007283~spermatogenesis	5	2.293577981651376	0.456549505331357	824922, 787894, 797727, 778618, 800335	153	308	13528	1.4353620235973177	1.0	0.9816742287341195	99.99607092064824
GOTERM_BP_FAT	GO:0048232~male gamete generation	5	2.293577981651376	0.456549505331357	824922, 787894, 797727, 778618, 800335	153	308	13528	1.4353620235973177	1.0	0.9816742287341195	99.99607092064824
GOTERM_BP_FAT	GO:0019953~sexual reproduction	6	2.7522935779816518	0.5892038436245476	779706, 824922, 787894, 797727, 778618, 800335	153	458	13528	1.1583183491737308	1.0	0.9951433172616103	99.99996262895789
GOTERM_BP_FAT	GO:0007276~gamete generation	5	2.293577981651376	0.6522312553186123	824922, 787894, 797727, 778618, 800335	153	395	13528	1.1192189956151237	1.0	0.9973904717271646	99.99999766007107
GOTERM_BP_FAT	GO:0032504~multicellular organism reproduction	5	2.293577981651376	0.8018650978585178	824922, 787894, 797727, 778618, 800335	153	487	13528	0.907785427654977	1.0	0.999725982119614	99.9999999997983
GOTERM_BP_FAT	GO:0048609~reproductive process in a multicellular organism	5	2.293577981651376	0.8018650978585178	824922, 787894, 797727, 778618, 800335	153	487	13528	0.907785427654977	1.0	0.999725982119614	99.9999999997983
Annotation Cluster 52	Enrichment Score: 0.28545796127925704
Category	Term	Count	%	PValue	Genes	List Total	Pop Hits	Pop Total	Fold Enrichment	Bonferroni	Benjamini	FDR
SP_PIR_KEYWORDS	zinc-finger	25	11.46788990825688	0.15613141086661586	803235, 815718, 779157, 818221, 778618, 790178, 787508, 814416, 790832, 783184, 790235, 806429, 780183, 808334, 788159, 774746, 786472, 789140, 773987, 789528, 816207, 794479, 785640, 772375, 779928	217	1718	19235	1.2898799912018584	1.0	0.7986518789855743	89.89236915302182
UP_SEQ_FEATURE	zinc finger region:C2H2-type 1	9	4.128440366972478	0.2704277555687711	790832, 773987, 783184, 815718, 816207, 778618, 785640, 774746, 814416	217	542	19113	1.462555478089343	1.0	0.9983199143863061	99.18969300327937
UP_SEQ_FEATURE	zinc finger region:C2H2-type 2	9	4.128440366972478	0.38329236837952074	790832, 773987, 783184, 815718, 816207, 778618, 785640, 774746, 814416	217	608	19113	1.3037912321125393	1.0	0.999744127290983	99.93778532670444
UP_SEQ_FEATURE	zinc finger region:C2H2-type 5	8	3.669724770642202	0.4051604750772767	790832, 783184, 815718, 816207, 778618, 785640, 774746, 814416	217	538	19113	1.309715108012266	1.0	0.9997986289568171	99.96415565932362
UP_SEQ_FEATURE	zinc finger region:C2H2-type 3	9	4.128440366972478	0.40708064075710515	790832, 773987, 783184, 815718, 816207, 778618, 785640, 774746, 814416	217	622	19113	1.2744454487530932	1.0	0.9997717180496879	99.96588271082612
INTERPRO	IPR007087:Zinc finger, C2H2-type	11	5.045871559633028	0.455649475574555	790832, 773987, 783184, 815718, 816207, 793471, 778618, 785640, 787508, 774746, 814416	199	784	16659	1.1745526099887191	1.0	0.9999618893310861	99.98133309594799
INTERPRO	IPR013087:Zinc finger, C2H2-type/integrase, DNA-binding	9	4.128440366972478	0.4592159603563435	790832, 773987, 783184, 815718, 816207, 778618, 785640, 774746, 814416	199	621	16659	1.213240113611536	1.0	0.999928823757807	99.98298751183347
UP_SEQ_FEATURE	zinc finger region:C2H2-type 4	8	3.669724770642202	0.47604112827556455	790832, 783184, 815718, 816207, 778618, 785640, 774746, 814416	217	575	19113	1.2254377880184333	1.0	0.9999164656772291	99.99483772355889
SP_PIR_KEYWORDS	transcription regulation	23	10.550458715596331	0.5994606392847908	790832, 783184, 797968, 815718, 811519, 821730, 795650, 790042, 778618, 798019, 814416, 774746, 822656, 773987, 789528, 799640, 816207, 786132, 823202, 789010, 796888, 814629, 785640	217	2026	19235	1.0062846588815444	1.0	0.9733745077496575	99.99956810026191
INTERPRO	IPR015880:Zinc finger, C2H2-like	10	4.587155963302752	0.6103717657222096	790832, 773987, 783184, 815718, 816207, 778618, 785640, 787508, 774746, 814416	199	797	16659	1.0503584421480048	1.0	0.9999942092699562	99.99983377134681
SP_PIR_KEYWORDS	Transcription	23	10.550458715596331	0.6417876467852406	790832, 783184, 797968, 815718, 811519, 821730, 795650, 790042, 778618, 798019, 814416, 774746, 822656, 773987, 789528, 799640, 816207, 786132, 823202, 789010, 796888, 814629, 785640	217	2071	19235	0.9844194683215882	1.0	0.9811352071617255	99.99990438405305
GOTERM_BP_FAT	GO:0006350~transcription	23	10.550458715596331	0.6752091865129993	790832, 783184, 797968, 815718, 811519, 790235, 821730, 795650, 790042, 778618, 798019, 814416, 774746, 822656, 773987, 789528, 799640, 816207, 823202, 789010, 796888, 814629, 785640	153	2101	13528	0.9679299928760969	1.0	0.9979611720089295	99.99999924949799
SMART	SM00355:ZnF_C2H2	10	4.587155963302752	0.7874722721417066	790832, 773987, 783184, 815718, 816207, 778618, 785640, 787508, 774746, 814416	127	797	9079	0.8969659846471512	1.0	0.9999914257229172	99.99999769177468
UP_SEQ_FEATURE	zinc finger region:C2H2-type 6	4	1.834862385321101	0.9165004942118538	783184, 815718, 785640, 814416	217	488	19113	0.7219536148674172	1.0	0.999999999999074	100.0
INTERPRO	IPR001909:Krueppel-associated box	3	1.3761467889908259	0.9265348496176542	783184, 816207, 814416	199	355	16659	0.7074386014579942	1.0	0.9999999999141818	99.99999999999999
SMART	SM00349:KRAB	3	1.3761467889908259	0.9606971806020597	783184, 816207, 814416	127	355	9079	0.6041255406454474	1.0	0.9999999956296126	99.99999999999999
Annotation Cluster 53	Enrichment Score: 0.25223627776535806
Category	Term	Count	%	PValue	Genes	List Total	Pop Hits	Pop Total	Fold Enrichment	Bonferroni	Benjamini	FDR
SP_PIR_KEYWORDS	dna-binding	26	11.926605504587156	0.20472459603953705	787894, 797968, 815718, 821730, 795650, 798019, 818221, 814416, 808369, 822656, 789010, 806957, 790832, 783184, 808334, 788159, 790042, 774746, 773987, 789528, 799640, 816207, 780418, 823202, 796888, 785640	217	1868	19235	1.2337550202784713	1.0	0.8409061666598563	95.46157666818796
GOTERM_MF_FAT	GO:0003677~DNA binding	29	13.302752293577983	0.3972551223704057	787894, 797968, 815718, 821730, 795650, 798019, 778618, 818221, 814416, 808369, 822656, 789010, 806957, 790832, 783184, 790235, 808334, 788159, 790042, 774746, 773987, 789528, 799640, 816207, 780418, 823202, 796888, 814629, 785640	148	2331	12983	1.0913625981193549	1.0	0.9833294701921246	99.90759591224409
GOTERM_MF_FAT	GO:0003700~transcription factor activity	13	5.963302752293578	0.425541502384891	783184, 821730, 795650, 798019, 774746, 822656, 773987, 789528, 799640, 823202, 789010, 796888, 785640	148	975	12983	1.1696396396396398	1.0	0.9824610201358144	99.95240036846135
SP_PIR_KEYWORDS	transcription regulation	23	10.550458715596331	0.5994606392847908	790832, 783184, 797968, 815718, 811519, 821730, 795650, 790042, 778618, 798019, 814416, 774746, 822656, 773987, 789528, 799640, 816207, 786132, 823202, 789010, 796888, 814629, 785640	217	2026	19235	1.0062846588815444	1.0	0.9733745077496575	99.99956810026191
GOTERM_BP_FAT	GO:0006355~regulation of transcription, DNA-dependent	20	9.174311926605505	0.6245031966898544	783184, 797968, 812193, 821730, 795650, 790042, 798019, 814416, 774746, 822656, 773987, 825577, 789528, 799640, 816207, 823202, 789010, 796888, 814629, 785640	153	1773	13528	0.9973863581905783	1.0	0.9963790717135307	99.99999161657847
SP_PIR_KEYWORDS	Transcription	23	10.550458715596331	0.6417876467852406	790832, 783184, 797968, 815718, 811519, 821730, 795650, 790042, 778618, 798019, 814416, 774746, 822656, 773987, 789528, 799640, 816207, 786132, 823202, 789010, 796888, 814629, 785640	217	2071	19235	0.9844194683215882	1.0	0.9811352071617255	99.99990438405305
GOTERM_MF_FAT	GO:0030528~transcription regulator activity	17	7.79816513761468	0.6522591678284582	783184, 797968, 821730, 795650, 779157, 790042, 798019, 774746, 822656, 773987, 789528, 799640, 823202, 789010, 796888, 814629, 785640	148	1512	12983	0.9863032675532676	1.0	0.99351152676968	99.99995333272986
GOTERM_BP_FAT	GO:0051252~regulation of RNA metabolic process	20	9.174311926605505	0.6644016619227541	783184, 797968, 812193, 821730, 795650, 790042, 798019, 814416, 774746, 822656, 773987, 825577, 789528, 799640, 816207, 823202, 789010, 796888, 814629, 785640	153	1813	13528	0.9753811434483705	1.0	0.9977657065177167	99.99999870627724
GOTERM_BP_FAT	GO:0006350~transcription	23	10.550458715596331	0.6752091865129993	790832, 783184, 797968, 815718, 811519, 790235, 821730, 795650, 790042, 778618, 798019, 814416, 774746, 822656, 773987, 789528, 799640, 816207, 823202, 789010, 796888, 814629, 785640	153	2101	13528	0.9679299928760969	1.0	0.9979611720089295	99.99999924949799
GOTERM_BP_FAT	GO:0045449~regulation of transcription	28	12.844036697247708	0.708650711881478	797968, 815718, 821730, 795650, 779157, 798019, 778618, 814416, 822656, 825577, 789010, 790832, 783184, 797665, 811519, 790235, 812193, 790042, 774746, 773987, 789528, 799640, 816207, 780418, 823202, 796888, 814629, 785640	153	2601	13528	0.9518309951175138	1.0	0.9987045824060355	99.99999987687879
SP_PIR_KEYWORDS	nucleus	38	17.431192660550458	0.9745661645138561	783113, 797968, 815718, 821730, 795650, 817197, 779157, 798019, 790178, 778618, 818221, 814416, 808369, 822656, 786132, 789010, 799856, 790832, 804478, 783184, 811519, 790235, 786826, 808334, 790042, 788159, 774746, 773987, 789528, 799640, 816207, 780418, 823202, 796888, 788852, 814629, 798078, 785640	217	4283	19235	0.7864443179605147	1.0	0.9999923902206633	100.0
Annotation Cluster 54	Enrichment Score: 0.24645443587438384
Category	Term	Count	%	PValue	Genes	List Total	Pop Hits	Pop Total	Fold Enrichment	Bonferroni	Benjamini	FDR
INTERPRO	IPR001452:Src homology-3 domain	4	1.834862385321101	0.4654563399628221	785906, 782042, 793471, 815059	199	213	16659	1.5720857810177649	1.0	0.9999168719210356	99.98555883311595
SMART	SM00326:SH3	4	1.834862385321101	0.5709730885851191	785906, 782042, 793471, 815059	127	213	9079	1.3425012014343278	1.0	0.9998322687983948	99.99328384149823
SP_PIR_KEYWORDS	sh3 domain	3	1.3761467889908259	0.6857125575983274	785906, 782042, 793471	217	210	19235	1.2662936142198817	1.0	0.9880030417983511	99.99998365063519
Annotation Cluster 55	Enrichment Score: 0.24151896946001428
Category	Term	Count	%	PValue	Genes	List Total	Pop Hits	Pop Total	Fold Enrichment	Bonferroni	Benjamini	FDR
GOTERM_BP_FAT	GO:0007267~cell-cell signaling	10	4.587155963302752	0.23332978438419777	815574, 789872, 797665, 825577, 807319, 799640, 799097, 818195, 827054, 779157	153	600	13528	1.4736383442265795	1.0	0.9204727754173001	98.79656603059853
GOTERM_BP_FAT	GO:0007268~synaptic transmission	4	1.834862385321101	0.6546332695703512	815574, 789872, 827054, 779157	153	298	13528	1.1868228275650305	1.0	0.9974340949668187	99.99999791488783
GOTERM_BP_FAT	GO:0019226~transmission of nerve impulse	4	1.834862385321101	0.7573235827589417	815574, 789872, 827054, 779157	153	350	13528	1.0104948646125118	1.0	0.9994027136163133	99.99999999411547
GOTERM_BP_FAT	GO:0050877~neurological system process	10	4.587155963302752	0.9347046183495066	815574, 789872, 797665, 775541, 781145, 790235, 827054, 824861, 779157, 786081	153	1210	13528	0.7307297574677254	1.0	0.9999971260567293	100.0
Annotation Cluster 56	Enrichment Score: 0.23946968969192284
Category	Term	Count	%	PValue	Genes	List Total	Pop Hits	Pop Total	Fold Enrichment	Bonferroni	Benjamini	FDR
GOTERM_BP_FAT	GO:0006091~generation of precursor metabolites and energy	5	2.293577981651376	0.4689079144040152	804478, 789528, 787161, 818726, 784759	153	313	13528	1.4124329177890538	1.0	0.9830869272017604	99.99732020914296
GOTERM_BP_FAT	GO:0006006~glucose metabolic process	3	1.3761467889908259	0.5140581442850902	804478, 787161, 784759	153	153	13528	1.733692169678329	1.0	0.9886760790391989	99.99938875289119
GOTERM_BP_FAT	GO:0019318~hexose metabolic process	3	1.3761467889908259	0.6385847208286092	804478, 787161, 784759	153	192	13528	1.3815359477124183	1.0	0.9968950157326811	99.99999556106573
GOTERM_BP_FAT	GO:0005996~monosaccharide metabolic process	3	1.3761467889908259	0.7158184878947204	804478, 787161, 784759	153	222	13528	1.1948419007242537	1.0	0.9988117620407964	99.99999991864782
Annotation Cluster 57	Enrichment Score: 0.23697522852763103
Category	Term	Count	%	PValue	Genes	List Total	Pop Hits	Pop Total	Fold Enrichment	Bonferroni	Benjamini	FDR
GOTERM_BP_FAT	GO:0022402~cell cycle process	10	4.587155963302752	0.18554052679477112	804478, 787894, 812193, 780418, 772471, 819682, 799856, 779157, 798078, 814416	153	565	13528	1.5649256752848633	1.0	0.89492439729721	96.7093506375622
GOTERM_BP_FAT	GO:0007049~cell cycle	11	5.045871559633028	0.3742327829598142	804478, 787894, 812193, 780418, 821730, 772471, 819682, 799856, 779157, 798078, 814416	153	776	13528	1.2533521999865238	1.0	0.9723146823254342	99.95895563356557
GOTERM_BP_FAT	GO:0051276~chromosome organization	7	3.211009174311927	0.464212203944225	787894, 797968, 780418, 789010, 799856, 814629, 798078	153	485	13528	1.2761404218044607	1.0	0.9824044756266589	99.9968976007922
GOTERM_BP_FAT	GO:0022403~cell cycle phase	6	2.7522935779816518	0.4989750003143796	804478, 787894, 780418, 799856, 798078, 814416	153	414	13528	1.2814246471535473	1.0	0.987254336747374	99.99898362796047
GOTERM_CC_FAT	GO:0005819~spindle	3	1.3761467889908259	0.5410734471186305	780418, 799856, 798078	158	147	12782	1.6509945750452082	1.0	0.9851973952467874	99.99563744312135
GOTERM_BP_FAT	GO:0000278~mitotic cell cycle	5	2.293577981651376	0.6008665718796877	804478, 780418, 799856, 779157, 798078	153	370	13528	1.1948419007242537	1.0	0.9956405731568032	99.99997685508265
GOTERM_CC_FAT	GO:0015630~microtubule cytoskeleton	7	3.211009174311927	0.6720325253649475	810342, 780418, 799856, 798078, 784228, 790178, 797855	158	549	12782	1.0314956998916327	1.0	0.9939187241393269	99.99994260491896
GOTERM_BP_FAT	GO:0000280~nuclear division	3	1.3761467889908259	0.7111300244517099	780418, 799856, 798078	153	220	13528	1.2057040998217468	1.0	0.9987331951214942	99.99999989319544
GOTERM_BP_FAT	GO:0007067~mitosis	3	1.3761467889908259	0.7111300244517099	780418, 799856, 798078	153	220	13528	1.2057040998217468	1.0	0.9987331951214942	99.99999989319544
GOTERM_BP_FAT	GO:0000279~M phase	4	1.834862385321101	0.7191470120722191	787894, 780418, 799856, 798078	153	329	13528	1.074994536821821	1.0	0.9988573647948321	99.99999993312714
GOTERM_BP_FAT	GO:0000087~M phase of mitotic cell cycle	3	1.3761467889908259	0.7204434129316419	780418, 799856, 798078	153	224	13528	1.184173669467787	1.0	0.9988583062690984	99.99999993808098
GOTERM_BP_FAT	GO:0048285~organelle fission	3	1.3761467889908259	0.7317308997402656	780418, 799856, 798078	153	229	13528	1.1583183491737308	1.0	0.9990371251976451	99.99999996880634
SP_PIR_KEYWORDS	cell division	3	1.3761467889908259	0.7992578678632049	804478, 780418, 798078	217	264	19235	1.0072790113112695	1.0	0.9967435523600117	99.99999996153677
SP_PIR_KEYWORDS	cell cycle	4	1.834862385321101	0.893701293234499	804478, 780418, 821730, 798078	217	461	19235	0.7691154272919021	1.0	0.9994441559819612	99.9999999999928
Annotation Cluster 58	Enrichment Score: 0.20165522048166318
Category	Term	Count	%	PValue	Genes	List Total	Pop Hits	Pop Total	Fold Enrichment	Bonferroni	Benjamini	FDR
GOTERM_CC_FAT	GO:0005624~membrane fraction	11	5.045871559633028	0.5387205633173627	821570, 797727, 806383, 800711, 822829, 815476, 783129, 796730, 817197, 807956, 797855	158	809	12782	1.0999827885653486	1.0	0.9861936036127148	99.99534017660197
GOTERM_CC_FAT	GO:0005626~insoluble fraction	11	5.045871559633028	0.5859887473078802	821570, 797727, 806383, 800711, 822829, 815476, 783129, 796730, 817197, 807956, 797855	158	839	12782	1.0606508652555031	1.0	0.9885022015074313	99.99884351239098
GOTERM_CC_FAT	GO:0000267~cell fraction	12	5.5045871559633035	0.7866499311885677	821570, 797727, 806383, 800711, 822829, 787161, 815476, 783129, 796730, 817197, 807956, 797855	158	1083	12782	0.8963848662295313	1.0	0.9968006349027979	99.99999977522343
Annotation Cluster 59	Enrichment Score: 0.16529754013771106
Category	Term	Count	%	PValue	Genes	List Total	Pop Hits	Pop Total	Fold Enrichment	Bonferroni	Benjamini	FDR
GOTERM_BP_FAT	GO:0006333~chromatin assembly or disassembly	3	1.3761467889908259	0.4189416896170902	797968, 789010, 814629	153	127	13528	2.088621275281766	1.0	0.9774116661064719	99.98804058671361
GOTERM_BP_FAT	GO:0045893~positive regulation of transcription, DNA-dependent	7	3.211009174311927	0.4483007496730894	773987, 825577, 812193, 799640, 796888, 814629, 785640	153	477	13528	1.2975431961743467	1.0	0.9807832305415809	99.99495192177791
GOTERM_BP_FAT	GO:0051254~positive regulation of RNA metabolic process	7	3.211009174311927	0.4562692670919348	773987, 825577, 812193, 799640, 796888, 814629, 785640	153	481	13528	1.286752816164581	1.0	0.9819288775247869	99.99603707973424
GOTERM_BP_FAT	GO:0051276~chromosome organization	7	3.211009174311927	0.464212203944225	787894, 797968, 780418, 789010, 799856, 814629, 798078	153	485	13528	1.2761404218044607	1.0	0.9824044756266589	99.9968976007922
GOTERM_BP_FAT	GO:0006357~regulation of transcription from RNA polymerase II promoter	9	4.128440366972478	0.5756135549784952	773987, 797968, 825577, 799640, 789010, 823202, 796888, 814629, 785640	153	727	13528	1.0945869406909943	1.0	0.9942172074428739	99.99993577882589
GOTERM_BP_FAT	GO:0031327~negative regulation of cellular biosynthetic process	7	3.211009174311927	0.6070447948212732	773987, 797968, 825577, 799640, 780418, 787161, 814629	153	561	13528	1.1032586534316637	1.0	0.9955809941461722	99.99998214539993
GOTERM_BP_FAT	GO:0009890~negative regulation of biosynthetic process	7	3.211009174311927	0.627698879307709	773987, 797968, 825577, 799640, 780418, 787161, 814629	153	573	13528	1.0801537601660793	1.0	0.9964778239612694	99.9999927276881
GOTERM_MF_FAT	GO:0016564~transcription repressor activity	4	1.834862385321101	0.6983925143142684	773987, 797968, 789528, 799640	148	316	12983	1.1104173794047212	1.0	0.9962033038630779	99.99999345450497
GOTERM_CC_FAT	GO:0044427~chromosomal part	5	2.293577981651376	0.7025482710201538	787894, 797968, 780418, 814629, 798078	158	386	12782	1.0479110644716993	1.0	0.9936717603124755	99.9999837018426
GOTERM_BP_FAT	GO:0010558~negative regulation of macromolecule biosynthetic process	6	2.7522935779816518	0.7411882145672235	773987, 797968, 825577, 799640, 780418, 814629	153	547	13528	0.9698533892533248	1.0	0.9991833207775739	99.9999999828297
GOTERM_BP_FAT	GO:0045892~negative regulation of transcription, DNA-dependent	4	1.834862385321101	0.7674385936444799	773987, 797968, 799640, 814629	153	356	13528	0.9934640522875818	1.0	0.9994831414726815	99.99999999710182
GOTERM_BP_FAT	GO:0051253~negative regulation of RNA metabolic process	4	1.834862385321101	0.7772110578924397	773987, 797968, 799640, 814629	153	362	13528	0.9769977972772904	1.0	0.9995638298333875	99.99999999858102
GOTERM_BP_FAT	GO:0006325~chromatin organization	4	1.834862385321101	0.8016430262138619	797968, 780418, 789010, 814629	153	378	13528	0.935643393159733	1.0	0.9997318990214195	99.99999999979451
GOTERM_BP_FAT	GO:0016568~chromatin modification	3	1.3761467889908259	0.8169458620763369	797968, 780418, 814629	153	274	13528	0.9680835837984829	1.0	0.999800157062515	99.99999999994596
GOTERM_CC_FAT	GO:0005694~chromosome	5	2.293577981651376	0.8215621295795942	787894, 797968, 780418, 814629, 798078	158	460	12782	0.8793340671436435	1.0	0.9978066740019481	99.99999997754136
GOTERM_BP_FAT	GO:0045934~negative regulation of nucleobase, nucleoside, nucleotide and nucleic acid metabolic process	5	2.293577981651376	0.8322010849858622	773987, 797968, 799640, 780418, 814629	153	512	13528	0.8634599673202614	1.0	0.9998548068011004	99.99999999998728
GOTERM_BP_FAT	GO:0010605~negative regulation of macromolecule metabolic process	7	3.211009174311927	0.8393644183810317	773987, 797968, 825577, 799640, 780418, 814629, 779157	153	734	13528	0.8432263005111218	1.0	0.9998722645350436	99.99999999999385
GOTERM_BP_FAT	GO:0051172~negative regulation of nitrogen compound metabolic process	5	2.293577981651376	0.8399763550454794	773987, 797968, 799640, 780418, 814629	153	519	13528	0.8518140718072714	1.0	0.9998709461492984	99.99999999999423
GOTERM_BP_FAT	GO:0016481~negative regulation of transcription	4	1.834862385321101	0.8934534280508772	773987, 797968, 799640, 814629	153	459	13528	0.7705298531903685	1.0	0.9999759245367672	99.99999999999999
GOTERM_BP_FAT	GO:0010629~negative regulation of gene expression	4	1.834862385321101	0.9261170891427145	773987, 797968, 799640, 814629	153	504	13528	0.7017325448697997	1.0	0.9999952517383022	100.0
Annotation Cluster 60	Enrichment Score: 0.1626661671272778
Category	Term	Count	%	PValue	Genes	List Total	Pop Hits	Pop Total	Fold Enrichment	Bonferroni	Benjamini	FDR
GOTERM_CC_FAT	GO:0005874~microtubule	4	1.834862385321101	0.6580954217432993	810342, 799856, 790178, 797855	158	274	12782	1.1810034186454772	1.0	0.9939551239335124	99.99990185747804
GOTERM_CC_FAT	GO:0015630~microtubule cytoskeleton	7	3.211009174311927	0.6720325253649475	810342, 780418, 799856, 798078, 784228, 790178, 797855	158	549	12782	1.0314956998916327	1.0	0.9939187241393269	99.99994260491896
SP_PIR_KEYWORDS	microtubule	3	1.3761467889908259	0.7350592317717493	810342, 799856, 797855	217	231	19235	1.151176012927165	1.0	0.9921330912339597	99.99999837057797
Annotation Cluster 61	Enrichment Score: 0.1579369142439859
Category	Term	Count	%	PValue	Genes	List Total	Pop Hits	Pop Total	Fold Enrichment	Bonferroni	Benjamini	FDR
SP_PIR_KEYWORDS	ligase	5	2.293577981651376	0.44842843364977797	786472, 797727, 790235, 786081, 790178	217	305	19235	1.4531238195965854	1.0	0.9346779201351659	99.96753522269935
INTERPRO	IPR017907:Zinc finger, RING-type, conserved site	4	1.834862385321101	0.6499561671736043	786472, 790235, 808897, 790178	199	280	16659	1.1959081119885142	1.0	0.9999956312388161	99.99996337204018
INTERPRO	IPR001841:Zinc finger, RING-type	3	1.3761467889908259	0.8699084620610883	786472, 790235, 790178	199	296	16659	0.8484483226945538	1.0	0.9999999957939264	99.99999999996876
SMART	SM00184:RING	3	1.3761467889908259	0.9208768945279221	786472, 790235, 790178	127	296	9079	0.7245424558416685	1.0	0.9999999524711407	99.99999999996902
Annotation Cluster 62	Enrichment Score: 0.14809898241570307
Category	Term	Count	%	PValue	Genes	List Total	Pop Hits	Pop Total	Fold Enrichment	Bonferroni	Benjamini	FDR
INTERPRO	IPR001849:Pleckstrin homology	4	1.834862385321101	0.6427504170214853	817897, 813140, 779928, 797855	199	277	16659	1.2088601854035521	1.0	0.9999960334913083	99.99995116297077
SMART	SM00233:PH	4	1.834862385321101	0.7447079993696868	817897, 813140, 779928, 797855	127	277	9079	1.0323204184314507	1.0	0.9999836339765635	99.99998149345136
UP_SEQ_FEATURE	domain:PH	3	1.3761467889908259	0.7510600585502687	817897, 813140, 779928	217	237	19113	1.1149157090357582	1.0	0.9999999584152789	99.99999994021597
Annotation Cluster 63	Enrichment Score: 0.14759170406045063
Category	Term	Count	%	PValue	Genes	List Total	Pop Hits	Pop Total	Fold Enrichment	Bonferroni	Benjamini	FDR
GOTERM_BP_FAT	GO:0006974~response to DNA damage stimulus	5	2.293577981651376	0.607261719548133	804478, 787894, 790235, 818221, 806957	153	373	13528	1.1852319122465789	1.0	0.9955029761518922	99.99998230865818
GOTERM_BP_FAT	GO:0033554~cellular response to stress	7	3.211009174311927	0.6157249769409282	804478, 787894, 817897, 790235, 812193, 818221, 806957	153	566	13528	1.0935125522529388	1.0	0.99595098571334	99.99998768676005
GOTERM_BP_FAT	GO:0006259~DNA metabolic process	5	2.293577981651376	0.8252912930265294	787894, 822656, 780418, 818221, 806957	153	506	13528	0.873698623059237	1.0	0.9998324923371307	99.99999999997513
GOTERM_BP_FAT	GO:0006281~DNA repair	3	1.3761467889908259	0.8322680913277091	787894, 818221, 806957	153	284	13528	0.9339961336647334	1.0	0.9998508607067247	99.99999999998738
Annotation Cluster 64	Enrichment Score: 0.13864370538857768
Category	Term	Count	%	PValue	Genes	List Total	Pop Hits	Pop Total	Fold Enrichment	Bonferroni	Benjamini	FDR
SP_PIR_KEYWORDS	ligase	5	2.293577981651376	0.44842843364977797	786472, 797727, 790235, 786081, 790178	217	305	19235	1.4531238195965854	1.0	0.9346779201351659	99.96753522269935
GOTERM_BP_FAT	GO:0006511~ubiquitin-dependent protein catabolic process	4	1.834862385321101	0.5136003468560999	803235, 779157, 786081, 790178	153	242	13528	1.461459514935451	1.0	0.988817518084097	99.99937910261943
GOTERM_BP_FAT	GO:0006508~proteolysis	12	5.5045871559633035	0.6452721121583289	803235, 779000, 797012, 790235, 817933, 794863, 790893, 779157, 781189, 786081, 790178, 784140	153	1054	13528	1.0066599694906424	1.0	0.9971452700239876	99.99999674653321
GOTERM_BP_FAT	GO:0019941~modification-dependent protein catabolic process	6	2.7522935779816518	0.7782216176790718	803235, 779000, 790235, 779157, 786081, 790178	153	574	13528	0.9242331078772973	1.0	0.9995625714387268	99.99999999868439
GOTERM_BP_FAT	GO:0043632~modification-dependent macromolecule catabolic process	6	2.7522935779816518	0.7782216176790718	803235, 779000, 790235, 779157, 786081, 790178	153	574	13528	0.9242331078772973	1.0	0.9995625714387268	99.99999999868439
GOTERM_BP_FAT	GO:0051603~proteolysis involved in cellular protein catabolic process	6	2.7522935779816518	0.8099492184713281	803235, 779000, 790235, 779157, 786081, 790178	153	600	13528	0.8841830065359476	1.0	0.9997718125357482	99.99999999989913
GOTERM_BP_FAT	GO:0044257~cellular protein catabolic process	6	2.7522935779816518	0.8133692867092374	803235, 779000, 790235, 779157, 786081, 790178	153	603	13528	0.8797840861054206	1.0	0.9997858610102197	99.99999999992544
SP_PIR_KEYWORDS	ubl conjugation pathway	5	2.293577981651376	0.8268566095246579	803235, 779000, 790235, 786081, 790178	217	509	19235	0.8707323476953999	1.0	0.9976488949296874	99.99999999477781
GOTERM_BP_FAT	GO:0044265~cellular macromolecule catabolic process	7	3.211009174311927	0.8307565018107047	803235, 779000, 790235, 779157, 786081, 790178, 806957	153	725	13528	0.8536939373450529	1.0	0.9998528180149807	99.99999999998535
GOTERM_BP_FAT	GO:0030163~protein catabolic process	6	2.7522935779816518	0.8339126028743666	803235, 779000, 790235, 779157, 786081, 790178	153	622	13528	0.8529096526070236	1.0	0.9998537931381805	99.99999999998929
GOTERM_BP_FAT	GO:0009057~macromolecule catabolic process	7	3.211009174311927	0.8787822264011778	803235, 779000, 790235, 779157, 786081, 790178, 806957	153	781	13528	0.7924815679579557	1.0	0.9999582939962622	99.99999999999994
Annotation Cluster 65	Enrichment Score: 0.12483615982037209
Category	Term	Count	%	PValue	Genes	List Total	Pop Hits	Pop Total	Fold Enrichment	Bonferroni	Benjamini	FDR
GOTERM_CC_FAT	GO:0015630~microtubule cytoskeleton	7	3.211009174311927	0.6720325253649475	810342, 780418, 799856, 798078, 784228, 790178, 797855	158	549	12782	1.0314956998916327	1.0	0.9939187241393269	99.99994260491896
GOTERM_CC_FAT	GO:0005813~centrosome	3	1.3761467889908259	0.7651127462321536	799856, 798078, 784228	158	224	12782	1.0834651898734178	1.0	0.9958000239662502	99.99999922350406
GOTERM_CC_FAT	GO:0005815~microtubule organizing center	3	1.3761467889908259	0.8210616935974704	799856, 798078, 784228	158	253	12782	0.9592735277930655	1.0	0.997980690490755	99.99999997671577
Annotation Cluster 66	Enrichment Score: 0.1245987924763758
Category	Term	Count	%	PValue	Genes	List Total	Pop Hits	Pop Total	Fold Enrichment	Bonferroni	Benjamini	FDR
GOTERM_MF_FAT	GO:0005083~small GTPase regulator activity	4	1.834862385321101	0.6032382553199028	795440, 797501, 787059, 779928	148	274	12983	1.2806273426711383	1.0	0.9904104459704417	99.99971197215552
GOTERM_MF_FAT	GO:0008047~enzyme activator activity	4	1.834862385321101	0.7354125023888697	795440, 797501, 787059, 780418	148	335	12983	1.0474384832593788	1.0	0.9975987552835557	99.99999892586541
GOTERM_MF_FAT	GO:0030695~GTPase regulator activity	4	1.834862385321101	0.840532852368268	795440, 797501, 787059, 779928	148	404	12983	0.8685442868611186	1.0	0.9995739370014344	99.99999999900845
GOTERM_MF_FAT	GO:0060589~nucleoside-triphosphatase regulator activity	4	1.834862385321101	0.8511973315654295	795440, 797501, 787059, 779928	148	413	12983	0.8496171716510701	1.0	0.9996197017677554	99.99999999961852
Annotation Cluster 67	Enrichment Score: 0.11975772807416153
Category	Term	Count	%	PValue	Genes	List Total	Pop Hits	Pop Total	Fold Enrichment	Bonferroni	Benjamini	FDR
GOTERM_CC_FAT	GO:0031410~cytoplasmic vesicle	8	3.669724770642202	0.6800294514947773	814557, 820568, 797665, 799097, 813482, 801062, 785322, 797855	158	642	12782	1.0080839149808747	1.0	0.9940067306038816	99.99995824775102
GOTERM_CC_FAT	GO:0031982~vesicle	8	3.669724770642202	0.7223392402657947	814557, 820568, 797665, 799097, 813482, 801062, 785322, 797855	158	670	12782	0.9659550349518231	1.0	0.9943089275349326	99.99999329049484
GOTERM_CC_FAT	GO:0016023~cytoplasmic membrane-bounded vesicle	6	2.7522935779816518	0.8113198015093928	814557, 820568, 797665, 799097, 813482, 785322	158	550	12782	0.8825316455696203	1.0	0.9977713386561512	99.99999995388555
GOTERM_CC_FAT	GO:0031988~membrane-bounded vesicle	6	2.7522935779816518	0.8327374224203343	814557, 820568, 797665, 799097, 813482, 785322	158	568	12782	0.8545640934212873	1.0	0.9980862035352455	99.99999999024303
Annotation Cluster 68	Enrichment Score: 0.11078650901328639
Category	Term	Count	%	PValue	Genes	List Total	Pop Hits	Pop Total	Fold Enrichment	Bonferroni	Benjamini	FDR
SP_PIR_KEYWORDS	G protein-coupled receptor	3	1.3761467889908259	0.37502406413086364	773117, 808152, 796730	217	116	19235	2.292428094708406	1.0	0.9088251858221691	99.82461745746825
KEGG_PATHWAY	hsa04080:Neuroactive ligand-receptor interaction	4	1.834862385321101	0.5411871757675567	807319, 808152, 796730, 827054	57	256	5085	1.3939144736842104	1.0	0.9694214939285624	99.98058311083796
GOTERM_BP_FAT	GO:0007166~cell surface receptor linked signal transduction	18	8.256880733944955	0.849774265104059	812684, 773117, 817897, 807319, 812193, 808152, 772471, 779344, 815476, 781581, 818087, 814557, 778952, 795989, 796730, 827054, 796108, 807956	153	1856	13528	0.8575050709939147	1.0	0.9998964304294546	99.99999999999798
PIR_SUPERFAMILY	PIRSF800006:rhodopsin-like G protein-coupled receptors	6	2.7522935779816518	0.8886790779819178	773117, 808152, 779344, 796730, 827054, 796108	83	686	7396	0.7793740559907267	1.0	1.0	99.9999999985053
GOTERM_BP_FAT	GO:0007186~G-protein coupled receptor protein signaling pathway	10	4.587155963302752	0.8931228533525724	773117, 807319, 808152, 795989, 772471, 779344, 796730, 827054, 796108, 807956	153	1123	13528	0.7873401661050292	1.0	0.9999763701564977	99.99999999999999
SP_PIR_KEYWORDS	g-protein coupled receptor	7	3.211009174311927	0.9001969253831936	773117, 807319, 808152, 779344, 796730, 827054, 796108	217	816	19235	0.7603969006957623	1.0	0.9995125964984212	99.99999999999693
SP_PIR_KEYWORDS	transducer	7	3.211009174311927	0.9312115878362162	773117, 807319, 808152, 779344, 796730, 827054, 796108	217	874	19235	0.7099357791392927	1.0	0.9998298893993884	99.99999999999997
INTERPRO	IPR017452:GPCR, rhodopsin-like superfamily	6	2.7522935779816518	0.9364284187750792	773117, 808152, 779344, 796730, 827054, 796108	199	726	16659	0.6918476680925287	1.0	0.9999999999612396	100.0
INTERPRO	IPR000276:7TM GPCR, rhodopsin-like	6	2.7522935779816518	0.9369028743683966	773117, 808152, 779344, 796730, 827054, 796108	199	727	16659	0.6908960206811222	1.0	0.9999999999418181	100.0
Annotation Cluster 69	Enrichment Score: 0.09733074168162922
Category	Term	Count	%	PValue	Genes	List Total	Pop Hits	Pop Total	Fold Enrichment	Bonferroni	Benjamini	FDR
GOTERM_CC_FAT	GO:0005654~nucleoplasm	11	5.045871559633028	0.6497773771086045	804478, 790235, 799640, 780418, 787161, 821730, 786132, 796888, 814629, 779157, 806957	158	882	12782	1.0089411291942936	1.0	0.9938791086943174	99.99986621004712
GOTERM_CC_FAT	GO:0044451~nucleoplasm part	7	3.211009174311927	0.6822387861248431	804478, 790235, 799640, 821730, 786132, 796888, 814629	158	555	12782	1.0203443950279394	1.0	0.9929942482742611	99.99996181514251
GOTERM_CC_FAT	GO:0031981~nuclear lumen	17	7.79816513761468	0.7134408293707281	804478, 790235, 821730, 795650, 779157, 790042, 814416, 799640, 787161, 780418, 789010, 786132, 796888, 788852, 814629, 786081, 806957	158	1450	12782	0.9484679179397644	1.0	0.9940747455845944	99.99998992404613
GOTERM_CC_FAT	GO:0005730~nucleolus	7	3.211009174311927	0.8646702761216912	789010, 788852, 795650, 814629, 790042, 786081, 814416	158	698	12782	0.8113053570780894	1.0	0.9989908959472475	99.99999999936419
GOTERM_CC_FAT	GO:0070013~intracellular organelle lumen	18	8.256880733944955	0.8960810815320136	804478, 790235, 821730, 818726, 795650, 779157, 790042, 814416, 799640, 787161, 780418, 789010, 786132, 796888, 788852, 814629, 786081, 806957	158	1779	12782	0.8185369393984674	1.0	0.9994943505197326	99.99999999997887
GOTERM_CC_FAT	GO:0043233~organelle lumen	18	8.256880733944955	0.9149094832201288	804478, 790235, 821730, 818726, 795650, 779157, 790042, 814416, 799640, 787161, 780418, 789010, 786132, 796888, 788852, 814629, 786081, 806957	158	1820	12782	0.8000973709834469	1.0	0.9997098231729995	99.9999999999984
GOTERM_CC_FAT	GO:0031974~membrane-enclosed lumen	18	8.256880733944955	0.9290731049379759	804478, 790235, 821730, 818726, 795650, 779157, 790042, 814416, 799640, 787161, 780418, 789010, 786132, 796888, 788852, 814629, 786081, 806957	158	1856	12782	0.7845782409428198	1.0	0.9997986463361288	99.99999999999984
Annotation Cluster 70	Enrichment Score: 0.0772516560646207
Category	Term	Count	%	PValue	Genes	List Total	Pop Hits	Pop Total	Fold Enrichment	Bonferroni	Benjamini	FDR
GOTERM_BP_FAT	GO:0007601~visual perception	3	1.3761467889908259	0.7015606319883456	775541, 781145, 790235	153	216	13528	1.2280319535221496	1.0	0.9986254684616191	99.99999981632847
GOTERM_BP_FAT	GO:0050953~sensory perception of light stimulus	3	1.3761467889908259	0.7015606319883456	775541, 781145, 790235	153	216	13528	1.2280319535221496	1.0	0.9986254684616191	99.99999981632847
GOTERM_BP_FAT	GO:0050890~cognition	4	1.834862385321101	0.9982424174658746	797665, 775541, 781145, 790235	153	909	13528	0.3890794308188989	1.0	0.9999999999997546	100.0
GOTERM_BP_FAT	GO:0007600~sensory perception	3	1.3761467889908259	0.9991413536078161	775541, 781145, 790235	153	810	13528	0.32747518760590655	1.0	0.9999999999999898	100.0
Annotation Cluster 71	Enrichment Score: 0.06410201391228225
Category	Term	Count	%	PValue	Genes	List Total	Pop Hits	Pop Total	Fold Enrichment	Bonferroni	Benjamini	FDR
GOTERM_CC_FAT	GO:0000139~Golgi membrane	3	1.3761467889908259	0.6696085768703168	806867, 813482, 801062	158	186	12782	1.3048182931808903	1.0	0.9943053430334434	99.99993689003121
SP_PIR_KEYWORDS	golgi apparatus	6	2.7522935779816518	0.79351260492095	773125, 806867, 790656, 813592, 813482, 801062	217	588	19235	0.9044954387284869	1.0	0.9966193666720905	99.99999994370127
GOTERM_CC_FAT	GO:0044431~Golgi apparatus part	3	1.3761467889908259	0.8799005991913458	806867, 813482, 801062	158	294	12782	0.8254972875226041	1.0	0.9992579402798377	99.99999999986356
GOTERM_CC_FAT	GO:0005794~Golgi apparatus	8	3.669724770642202	0.9175966208113361	773125, 778931, 806867, 790656, 813592, 817197, 813482, 801062	158	872	12782	0.7421902218093137	1.0	0.9997077976065631	99.99999999999893
GOTERM_CC_FAT	GO:0012505~endomembrane system	6	2.7522935779816518	0.9671606040370577	820568, 805484, 806867, 786826, 813482, 801062	158	782	12782	0.6207064003366894	1.0	0.9999774069783948	100.0
GOTERM_CC_FAT	GO:0031090~organelle membrane	7	3.211009174311927	0.9940976840349242	820568, 805484, 806429, 806867, 818726, 813482, 801062	158	1096	12782	0.5166889956573963	1.0	0.9999998419622554	100.0
Annotation Cluster 72	Enrichment Score: 0.057597974346315646
Category	Term	Count	%	PValue	Genes	List Total	Pop Hits	Pop Total	Fold Enrichment	Bonferroni	Benjamini	FDR
GOTERM_BP_FAT	GO:0034613~cellular protein localization	4	1.834862385321101	0.8450263099589261	790235, 812193, 798078, 813482	153	411	13528	0.860518741154207	1.0	0.9998863847170004	99.99999999999662
GOTERM_BP_FAT	GO:0070727~cellular macromolecule localization	4	1.834862385321101	0.8485339329480626	790235, 812193, 798078, 813482	153	414	13528	0.8542830981023649	1.0	0.999895335237713	99.9999999999977
GOTERM_BP_FAT	GO:0008104~protein localization	7	3.211009174311927	0.9368426017906738	821570, 790235, 812193, 786826, 799856, 798078, 813482	153	882	13528	0.7017325448697997	1.0	0.9999974406397867	100.0
Annotation Cluster 73	Enrichment Score: 0.02243165743911734
Category	Term	Count	%	PValue	Genes	List Total	Pop Hits	Pop Total	Fold Enrichment	Bonferroni	Benjamini	FDR
SP_PIR_KEYWORDS	protein transport	4	1.834862385321101	0.9122578708605033	821570, 786826, 799856, 813482	217	485	19235	0.7310561071784883	1.0	0.9996544844695493	99.99999999999946
GOTERM_BP_FAT	GO:0008104~protein localization	7	3.211009174311927	0.9368426017906738	821570, 790235, 812193, 786826, 799856, 798078, 813482	153	882	13528	0.7017325448697997	1.0	0.9999974406397867	100.0
GOTERM_BP_FAT	GO:0015031~protein transport	5	2.293577981651376	0.9748278844160045	821570, 812193, 786826, 799856, 813482	153	762	13528	0.5801725764671574	1.0	0.9999999629582647	100.0
GOTERM_BP_FAT	GO:0045184~establishment of protein localization	5	2.293577981651376	0.9762502906135735	821570, 812193, 786826, 799856, 813482	153	769	13528	0.5748914216748685	1.0	0.9999999701887493	100.0

## Sheet: FunctionalAnnotationChart
Category	Term	Count	%	PValue	Genes	List Total	Pop Hits	Pop Total	Fold Enrichment	Bonferroni	Benjamini	FDR
SP_PIR_KEYWORDS	alternative splicing	118	54.12844036697248	3.6466455635410954E-6	806383, 804745, 818533, 815476, 790670, 773728, 808369, 808897, 786132, 792198, 804478, 820568, 795440, 807560, 804570, 786826, 783129, 784499, 797625, 814557, 779298, 776716, 794479, 798078, 796108, 818019, 786412, 784759, 812684, 797968, 821352, 815718, 800711, 790656, 805626, 804864, 817197, 819171, 795642, 792265, 826524, 824149, 825125, 793471, 806957, 812159, 807956, 803053, 797501, 817897,…	217	7488	19235	1.3968463212414823	0.001169890504140736	0.001169890504140736	0.004923159635827901
BIOCARTA	h_cytokinePathway:Cytokine Network	5	2.293577981651376	7.389061239257037E-5	825577, 812193, 772471, 819682, 818195	19	20	1437	18.907894736842103	0.004350217476233209	0.0021774794464864966	0.07376137148938922
UP_SEQ_FEATURE	splice variant	118	54.12844036697248	4.157557495285624E-6	806383, 804745, 818533, 815476, 790670, 773728, 808369, 808897, 786132, 792198, 804478, 820568, 795440, 807560, 804570, 786826, 783129, 784499, 797625, 814557, 779298, 776716, 794479, 798078, 796108, 818019, 786412, 784759, 812684, 797968, 821352, 815718, 800711, 790656, 805626, 804864, 817197, 819171, 795642, 792265, 826524, 824149, 825125, 793471, 806957, 812159, 807956, 803053, 797501, 817897,…	217	7458	19113	1.39356989000152	0.0031962071461244523	0.0031962071461244523	0.006349626728774371
KEGG_PATHWAY	hsa04060:Cytokine-cytokine receptor interaction	12	5.5045871559633035	1.0332596224720136E-4	773117, 797665, 825577, 778952, 812193, 820249, 799097, 772471, 817216, 819682, 818195, 825766	57	262	5085	4.085978304539975	0.00966612206451134	0.00966612206451134	0.11328906545863271
SP_PIR_KEYWORDS	macrophage	4	1.834862385321101	2.85092110990689E-4	797665, 825577, 817216, 818195	217	12	19235	29.5468509984639	0.08746388401633187	0.04473243749006739	0.3842127132002826
BBID	22.Cytokine-chemokine_CNS	4	1.834862385321101	0.0014756901431675147	825577, 812193, 772471, 819682	9	12	358	13.25925925925926	0.04756531025204147	0.04756531025204147	1.2807374829284957
SP_PIR_KEYWORDS	lymphokine	4	1.834862385321101	4.639326401804227E-4	797665, 825577, 812193, 818195	217	14	19235	25.32587228439763	0.13839377924442986	0.04843978604065191	0.6245342372944274
KEGG_PATHWAY	hsa04940:Type I diabetes mellitus	5	2.293577981651376	0.001082236084749497	797665, 812193, 799097, 819682, 818195	57	42	5085	10.620300751879698	0.09677652878849696	0.04961930195762965	1.180816797171813
BBID	58.(CD40L)_immnosurveillance	4	1.834862385321101	0.003597591954138197	825577, 812193, 772471, 819682	9	16	358	9.944444444444443	0.11213413655521987	0.05773365578262313	3.096859232090665
BBID	97.Immune_injury_MS-lesions_MS_antigen	4	1.834862385321101	0.003597591954138197	825577, 812193, 819682, 818195	9	16	358	9.944444444444443	0.11213413655521987	0.05773365578262313	3.096859232090665
BBID	113.Th1andTh2cells	3	1.3761467889908259	0.008695333568561217	812193, 819682, 818195	9	7	358	17.047619047619047	0.2503889693361123	0.06951582328938777	7.33962402725834
BBID	80.T_cell_Activation	4	1.834862385321101	0.008092420203339114	825577, 812193, 818195, 795650	9	21	358	7.576719576719576	0.23519644703693876	0.0855008651749325	6.846560295850579
BBID	56.Macrophage_regulation_of_CD4+T_cells	3	1.3761467889908259	0.018009387793042047	825577, 812193, 819682	9	10	358	11.933333333333334	0.4510382477622863	0.11303104881917214	14.66862060107652
BBID	19.Cytokine_microglia	3	1.3761467889908259	0.02176286707633043	825577, 812193, 819682	9	11	358	10.848484848484848	0.5162101435683235	0.11398149380855882	17.473852397234324
SP_PIR_KEYWORDS	immunoregulation	3	1.3761467889908259	0.0018277005500488028	797665, 825577, 812193	217	6	19235	44.32027649769585	0.4441343659274859	0.13653953739827407	2.439553884623469
GOTERM_BP_FAT	GO:0051222~positive regulation of protein transport	7	3.211009174311927	1.0341298683720588E-4	797665, 825577, 812193, 774652, 818195, 817197, 825766	153	67	13528	9.237732904106917	0.1450213460592401	0.1450213460592401	0.17189222834790296
SP_PIR_KEYWORDS	polymorphism	151	69.26605504587155	0.002514617843312076	804745, 806383, 772484, 800020, 815476, 773728, 790670, 818221, 808369, 821830, 787059, 808897, 825264, 792198, 821570, 779706, 804570, 786826, 783129, 784499, 823865, 797625, 815059, 814557, 779298, 776716, 825273, 787448, 798078, 796108, 794479, 818019, 786412, 784759, 774522, 812684, 787894, 798860, 795451, 807319, 821352, 815718, 800711, 805626, 790656, 781929, 804864, 795650, 817197, 787508,…	217	11550	19235	1.1588505196800127	0.5543444444933374	0.1492540996525784	3.3420925656749256
GOTERM_CC_FAT	GO:0043292~contractile fiber	8	3.669724770642202	7.229219572790736E-4	825273, 775171, 786507, 815737, 803983, 793471, 790178, 809566	158	121	12782	5.3486766398158805	0.1581198774501278	0.1581198774501278	0.9278792634563215
BIOCARTA	h_stemPathway:Regulation of hematopoiesis by cytokines	3	1.3761467889908259	0.014134626950197276	825577, 772471, 817216	19	15	1437	15.126315789473683	0.5682432203061722	0.18939404208916566	13.251140543638474
BIOCARTA	h_no2il12Pathway:NO2-dependent IL 12 Pathway in NK cells	3	1.3761467889908259	0.010657071491764751	812193, 819682, 795650	19	13	1437	17.453441295546558	0.468547588911877	0.18999420260811306	10.146602329369847
SP_PIR_KEYWORDS	muscle protein	5	2.293577981651376	0.0046147191732375204	825273, 775171, 803983, 790178, 809566	217	60	19235	7.386712749615976	0.7734417868751602	0.1911223603198613	6.053687230779348
BBID	15.T-cell_polarization-chemokine_receptors	3	1.3761467889908259	0.050261165311715095	825577, 812193, 819682	9	17	358	7.019607843137255	0.8176362609581643	0.19161674104252424	36.24446398529594
BBID	18.Cytokine_astocytes	3	1.3761467889908259	0.044856490838035154	825577, 812193, 772471	9	16	358	7.458333333333333	0.7800799895853711	0.19455141839638146	33.007106922850625
SP_PIR_KEYWORDS	cytokine	8	3.669724770642202	0.004429931887177022	797665, 825577, 812193, 799097, 772471, 817216, 819682, 818195	217	181	19235	3.9178144970338873	0.7595317388369363	0.2114250801211558	5.817951792254473
BBID	9.CKS-17_cytokines	2	0.9174311926605505	0.06573199865600635	812193, 819682	9	3	358	26.51851851851852	0.8939382815600094	0.2206568188024114	44.759216210012966
BIOCARTA	h_dcPathway:Dendritic cells in regulating TH1 and TH2 Development	3	1.3761467889908259	0.027039919917967926	812193, 817216, 819682	19	21	1437	10.804511278195488	0.8015704776154627	0.2362796178902542	23.946538137474615
KEGG_PATHWAY	hsa05332:Graft-versus-host disease	4	1.834862385321101	0.008735398182330652	797665, 825577, 812193, 799097	57	39	5085	9.149797570850202	0.5616488118461027	0.2403607505312273	9.176065496388986
BIOCARTA	h_IL12Pathway:IL12 and Stat4 Dependent Signaling Pathway in Th1 Development	3	1.3761467889908259	0.024646433427900297	812193, 819682, 795650	19	20	1437	11.344736842105263	0.7706163245893887	0.2550750826686332	22.057486613348352
BBID	96.Immune_injury_MS-lesions_genetic_environ	2	0.9174311926605505	0.0867859254468656	812193, 818195	9	4	358	19.888888888888886	0.950008556556086	0.2588782349868344	54.72511792971789
BBID	20.Cytokine_oligodendrocytes	2	0.9174311926605505	0.0867859254468656	825577, 812193	9	4	358	19.888888888888886	0.950008556556086	0.2588782349868344	54.72511792971789
BBID	21.Cytokine_neurons	2	0.9174311926605505	0.0867859254468656	825577, 812193	9	4	358	19.888888888888886	0.950008556556086	0.2588782349868344	54.72511792971789
BIOCARTA	h_nktPathway:Selective expression of chemokine receptors during T-cell polarization	3	1.3761467889908259	0.037502942931849616	812193, 817216, 819682	19	25	1437	9.07578947368421	0.8951507793401963	0.27542934062544233	31.73007295163063
SMART	SM00015:IQ	6	2.7522935779816518	0.007095522064266458	804745, 781145, 787059, 787448, 784317, 784228	127	87	9079	4.930219929405377	0.5527565020698668	0.33123733811603007	7.766966176329415
GOTERM_CC_FAT	GO:0031226~intrinsic to plasma membrane	26	11.926605504587156	0.006990621583055233	773117, 805484, 773114, 807319, 800711, 800020, 808152, 784317, 815476, 782042, 825577, 778952, 822829, 779384, 812159, 821570, 797012, 791075, 799097, 797148, 784056, 776716, 774652, 827054, 818019, 823049	158	1215	12782	1.7311663280720946	0.8116796106149307	0.34124437611003955	8.6460088628722
SMART	SM00005:DEATH	4	1.834862385321101	0.011414476177698998	820249, 815737, 825766, 784759	127	34	9079	8.410375173691524	0.7267187268988066	0.35106187335127603	12.221069518512738
GOTERM_BP_FAT	GO:0010740~positive regulation of protein kinase cascade	9	4.128440366972478	5.931556181366401E-4	797665, 825577, 812193, 799097, 817216, 819682, 818195, 827054, 798245	153	167	13528	4.765058119056006	0.5929818015308888	0.3620202209559371	0.9821734036487673
BIOCARTA	h_il18Pathway:IL 18 Signaling Pathway	2	0.9174311926605505	0.061164033498016426	812193, 819682	19	5	1437	30.252631578947366	0.9758568786845073	0.3721597170599842	46.75414964244804
GOTERM_BP_FAT	GO:0032880~regulation of protein localization	8	3.669724770642202	9.347546236448005E-4	797665, 825577, 812193, 774652, 818195, 804864, 817197, 825766	153	138	13528	5.125698588614189	0.7575150289253156	0.37641603048777805	1.5436863908168452
GOTERM_CC_FAT	GO:0015629~actin cytoskeleton	10	4.587155963302752	0.005991533758369369	814557, 783113, 781145, 825273, 775171, 783129, 782042, 803983, 793471, 809566	158	269	12782	3.007387887628818	0.7607566618689549	0.3792072764575565	7.454099998191454
GOTERM_CC_FAT	GO:0044449~contractile fiber part	6	2.7522935779816518	0.012734700095995016	825273, 775171, 786507, 815737, 793471, 809566	158	113	12782	4.295508009409657	0.9526563502973312	0.3985350985989293	15.228375600001499
SMART	SM00717:SANT	5	2.293577981651376	0.004626750104996297	783184, 780418, 814629, 790042, 778618	127	49	9079	7.294713160854894	0.40787409577186984	0.40787409577186984	5.129311194969732
GOTERM_BP_FAT	GO:0070201~regulation of establishment of protein localization	7	3.211009174311927	0.002426434553603592	797665, 825577, 812193, 774652, 818195, 817197, 825766	153	121	13528	5.115108302274078	0.9747900222805158	0.40891054880455013	3.9607923762044916
GOTERM_BP_FAT	GO:0042531~positive regulation of tyrosine phosphorylation of STAT protein	4	1.834862385321101	0.0020883676075580415	825577, 812193, 817216, 819682	153	23	13528	15.37709576584257	0.9578780038652578	0.41013654448920644	3.4179302510670584
GOTERM_CC_FAT	GO:0044459~plasma membrane part	39	17.889908256880734	0.015956593303612168	773117, 805484, 807319, 773114, 800711, 808152, 800020, 784317, 815476, 782042, 825577, 778952, 822829, 779384, 799856, 812159, 813482, 797855, 821570, 820568, 795440, 779000, 797012, 791075, 799097, 795485, 783129, 825244, 815574, 797148, 784056, 774652, 776716, 813592, 815737, 827054, 818019, 779928, 823049	158	2203	12782	1.4321609772634554	0.9782533239136607	0.4212584035271364	18.72609960553211
GOTERM_CC_FAT	GO:0005886~plasma membrane	63	28.899082568807337	0.004654841456255591	789872, 806383, 800020, 815476, 800168, 797879, 825766, 821570, 820568, 795440, 779000, 797012, 795485, 794863, 783129, 825244, 797625, 797148, 825273, 776716, 796108, 818019, 812684, 773117, 805484, 807319, 773114, 800711, 806867, 808152, 784317, 782042, 817197, 819171, 825577, 778952, 822829, 779384, 796730, 786507, 825125, 799856, 813482, 812159, 797855, 803053, 791075, 791918, 799097, 779344,…	158	3777	12782	1.3493831753149477	0.6705855960768119	0.42605365762713654	5.836990498236028
GOTERM_BP_FAT	GO:0046427~positive regulation of JAK-STAT cascade	4	1.834862385321101	0.002991354149936353	825577, 812193, 817216, 819682	153	26	13528	13.602815485168426	0.9893126378841275	0.4329663719484378	4.861535376426018
GOTERM_CC_FAT	GO:0005887~integral to plasma membrane	24	11.009174311926607	0.01889424683696144	821570, 773117, 805484, 797012, 773114, 807319, 800711, 791075, 808152, 800020, 799097, 784317, 815476, 825577, 797148, 778952, 784056, 822829, 774652, 779384, 827054, 812159, 818019, 823049	158	1188	12782	1.6343178621659635	0.9893250528779985	0.4330487507815537	21.798730724480777
GOTERM_CC_FAT	GO:0030016~myofibril	6	2.7522935779816518	0.011855394756864632	825273, 786507, 815737, 803983, 793471, 809566	158	111	12782	4.37290455011974	0.9414832842443022	0.43316587424801334	14.249960762718871
GOTERM_BP_FAT	GO:0010627~regulation of protein kinase cascade	10	4.587155963302752	0.002007519303712151	817897, 797665, 825577, 812193, 799097, 817216, 819682, 818195, 827054, 798245	153	249	13528	3.550935769220674	0.9523774391856357	0.4560455311895677	3.287678774260172
SP_PIR_KEYWORDS	differentiation	12	5.5045871559633035	0.015287237174649446	824922, 797727, 826524, 795485, 783129, 808667, 796888, 778618, 800335, 786412, 825766, 784759	217	460	19235	2.312362252053697	0.9928817874386823	0.46105261496544814	18.77800698782275
GOTERM_BP_FAT	GO:0051050~positive regulation of transport	9	4.128440366972478	0.0037040001893691495	797665, 825577, 812193, 787161, 774652, 818195, 827054, 817197, 825766	153	223	13528	3.568451595884991	0.9963825236292212	0.46455884997433117	5.986498237450588
SP_PIR_KEYWORDS	calcium	17	7.79816513761468	0.019324152348429137	779706, 806383, 821352, 791075, 800711, 806867, 781929, 782042, 819171, 784140, 797625, 809566, 801062, 817933, 775171, 808897, 797855	217	803	19235	1.8765745964155154	0.9980959474826856	0.4654751598822465	23.160064130591905
GOTERM_MF_FAT	GO:0005125~cytokine activity	9	4.128440366972478	0.0016889003747905884	797665, 825577, 812193, 820249, 799097, 772471, 817216, 819682, 818195	148	195	12983	4.048752598752599	0.4667698148917091	0.4667698148917091	2.3057706411252377
SP_PIR_KEYWORDS	actin-binding	8	3.669724770642202	0.021838057111096473	814557, 781145, 825273, 806860, 783129, 782042, 803983, 797855	217	247	19235	2.870949084870986	0.9991646767967199	0.4749887676438955	25.77719092455326
SP_PIR_KEYWORDS	glycoprotein	63	28.899082568807337	0.01839016836438078	789872, 806383, 815476, 773728, 784577, 808897, 818195, 797879, 825766, 820568, 797012, 812193, 795485, 794863, 819682, 797625, 801062, 797148, 776716, 796108, 818019, 786412, 812684, 805484, 821352, 807319, 800711, 806867, 808152, 790656, 784317, 781929, 819171, 785322, 825577, 773125, 778952, 817933, 826524, 779384, 817216, 796730, 825125, 799856, 824861, 812159, 822319, 803053, 799097, 779344,…	217	4318	19235	1.293273468899879	0.9974154391668287	0.4841927790988648	22.166151466391803
GOTERM_BP_FAT	GO:0051223~regulation of protein transport	7	3.211009174311927	0.001794962176858556	797665, 825577, 812193, 774652, 818195, 817197, 825766	153	114	13528	5.429193899782135	0.9342444501722589	0.49361235231911527	2.9444484042287056
SP_PIR_KEYWORDS	signal	49	22.477064220183486	0.02513038051126014	806383, 815476, 773728, 784577, 808897, 818195, 797879, 825766, 779706, 812193, 795485, 794863, 819682, 778960, 776716, 786412, 818019, 812684, 805484, 821352, 807319, 800711, 806867, 781929, 819171, 785322, 825577, 778952, 817933, 826524, 825125, 817216, 824861, 812159, 798245, 822319, 799099, 772471, 781581, 825853, 781189, 784140, 818087, 780285, 784056, 815581, 778931, 820249, 795989	217	3250	19235	1.336426799007444	0.999716966278249	0.4938026718361683	29.079932936066967
GOTERM_CC_FAT	GO:0030017~sarcomere	5	2.293577981651376	0.03253084651350232	825273, 786507, 815737, 793471, 809566	158	98	12782	4.12748643761302	0.9996183755219014	0.511077913270886	34.70843060343141
GOTERM_BP_FAT	GO:0045073~regulation of chemokine biosynthetic process	3	1.3761467889908259	0.005319804283576465	797665, 825577, 812193	153	10	13528	26.52549019607843	0.9996906438369756	0.5203208986989138	8.491021778343699
GOTERM_MF_FAT	GO:0005509~calcium ion binding	19	8.715596330275229	0.015853394266749497	779706, 806383, 797501, 821352, 800711, 791075, 806867, 781929, 782042, 795650, 819171, 784140, 797625, 809566, 801062, 817933, 775171, 808897, 797855	148	919	12983	1.8136414434020527	0.9973803382894243	0.5243575017148155	19.791491007133555
GOTERM_CC_FAT	GO:0045202~synapse	10	4.587155963302752	0.031141784600074756	815574, 820568, 806867, 808152, 795485, 783129, 786507, 817197, 824861, 797855	158	355	12782	2.278837582456766	0.9994630500138676	0.5290298488595188	33.48967141507329
GOTERM_BP_FAT	GO:0042509~regulation of tyrosine phosphorylation of STAT protein	4	1.834862385321101	0.004964081219139183	825577, 812193, 817216, 819682	153	31	13528	11.408812987560617	0.999468236355585	0.5294867432495047	7.945089073425171
SP_PIR_KEYWORDS	developmental protein	16	7.339449541284404	0.030092003799956288	804478, 804570, 795485, 783129, 808334, 804864, 778618, 798019, 824922, 797727, 826524, 796888, 800335, 786412, 784759, 825766	217	779	19235	1.8206018586986745	0.9999449821931894	0.5297309409067205	33.80101076601376
KEGG_PATHWAY	hsa00450:Selenoamino acid metabolism	3	1.3761467889908259	0.03269658132640918	811794, 803053, 784164	57	26	5085	10.293522267206477	0.956056369803563	0.5421491942520262	30.55760741368907
GOTERM_MF_FAT	GO:0031420~alkali metal ion binding	8	3.669724770642202	0.015080156797438562	789872, 797148, 773114, 822829, 800020, 784317, 779384, 823049	148	228	12983	3.0779990516832627	0.9964914306318805	0.5540313860364231	18.91739425959491
GOTERM_CC_FAT	GO:0005856~cytoskeleton	26	11.926605504587156	0.030435746878814174	783113, 798860, 806860, 782042, 790178, 795642, 786507, 789010, 799856, 793471, 797855, 779000, 781145, 791075, 783129, 803983, 784228, 809566, 814557, 815574, 810342, 825273, 780418, 775171, 815737, 798078	158	1381	12782	1.5230753719099166	0.9993613989391912	0.5584036093471212	32.86218409500181
INTERPRO	IPR000048:IQ calmodulin-binding region	6	2.7522935779816518	0.003790501557048752	804745, 781145, 787059, 787448, 784317, 784228	199	87	16659	5.773349506151447	0.8083340211478303	0.5622032676547599	5.22048424447612
GOTERM_MF_FAT	GO:0008092~cytoskeletal protein binding	14	6.422018348623854	0.004744949747720816	783113, 781145, 806860, 783129, 782042, 803983, 790178, 809566, 814557, 825273, 780418, 799856, 793471, 797855	148	504	12983	2.4367492492492495	0.8295515384736317	0.5871459561462813	6.3531531816556015
GOTERM_MF_FAT	GO:0003779~actin binding	10	4.587155963302752	0.011883214161809479	814557, 781145, 825273, 806860, 783129, 782042, 803983, 799856, 809566, 797855	148	326	12983	2.690888741502239	0.9882867057555808	0.5891003128232145	15.208826592810066
INTERPRO	IPR014778:Myb, DNA-binding	4	1.834862385321101	0.008183176422653277	780418, 814629, 790042, 778618	199	35	16659	9.567264895908114	0.9719656979077916	0.590812425604962	10.953129764709246
GOTERM_MF_FAT	GO:0005516~calmodulin binding	6	2.7522935779816518	0.021446052691015537	781145, 787059, 774652, 787448, 803983, 797855	148	140	12983	3.7595559845559845	0.9996855615768044	0.5918335633747455	25.858156297245248
GOTERM_MF_FAT	GO:0043167~ion binding	62	28.440366972477065	0.014802909004844463	789872, 806383, 800020, 790670, 818221, 814416, 808897, 779706, 790832, 804478, 806429, 794863, 780183, 788159, 797625, 801062, 773987, 797148, 789528, 816207, 794479, 785640, 784759, 803235, 815718, 821352, 773114, 800711, 806867, 784317, 781929, 782042, 795650, 819171, 779157, 778618, 790178, 787508, 811191, 778952, 817933, 822829, 779384, 793471, 797855, 797501, 783184, 791075, 790235, 799099,…	148	4241	12983	1.2824391238680322	0.996104161494948	0.6033262234340184	18.601836919275872
GOTERM_BP_FAT	GO:0015672~monovalent inorganic cation transport	10	4.587155963302752	0.00978355606568117	789872, 797148, 796045, 773114, 822829, 800020, 774652, 784317, 779384, 823049	153	318	13528	2.7804497060878863	0.999999660254902	0.6058177401742115	15.087966866922109
GOTERM_BP_FAT	GO:0030030~cell projection organization	11	5.045871559633028	0.008664530488785498	814557, 810342, 825577, 826524, 795485, 815476, 827054, 779157, 786081, 818019, 786412	153	368	13528	2.6429383347541915	0.9999981194813763	0.610040206856473	13.477497853452668
KEGG_PATHWAY	hsa05330:Allograft rejection	3	1.3761467889908259	0.05912500769610459	812193, 799097, 819682	57	36	5085	7.434210526315789	0.9967491195702762	0.6151127724199876	48.75539255639575
GOTERM_BP_FAT	GO:0030595~leukocyte chemotaxis	4	1.834862385321101	0.008170544230679883	797665, 825577, 812193, 772471	153	37	13528	9.55873520579403	0.9999960000179635	0.615608570936705	12.757471870944304
GOTERM_BP_FAT	GO:0046425~regulation of JAK-STAT cascade	4	1.834862385321101	0.007569547080412052	825577, 812193, 817216, 819682	153	36	13528	9.824255628177196	0.9999899856087464	0.6168353990045438	11.87387454959643
GOTERM_BP_FAT	GO:0060326~cell chemotaxis	4	1.834862385321101	0.009454771335605894	797665, 825577, 812193, 772471	153	39	13528	9.068543656778951	0.9999994382019616	0.6169060019735809	14.617736525500513
GOTERM_BP_FAT	GO:0042102~positive regulation of T cell proliferation	4	1.834862385321101	0.009454771335605894	797665, 825577, 812193, 819682	153	39	13528	9.068543656778951	0.9999994382019616	0.6169060019735809	14.617736525500513
GOTERM_BP_FAT	GO:0010647~positive regulation of cell communication	10	4.587155963302752	0.012030567126056678	797665, 825577, 812193, 799097, 817216, 819682, 818195, 827054, 779157, 798245	153	329	13528	2.6874863420545525	0.9999999891253664	0.6190535523551453	18.237086568612547
KEGG_PATHWAY	hsa04210:Apoptosis	4	1.834862385321101	0.0701413412883472	797665, 799097, 799099, 817197	57	87	5085	4.101633393829401	0.9989255348981382	0.6233962706508693	54.96632967966142
SP_PIR_KEYWORDS	Sodium	5	2.293577981651376	0.04188781988038527	789872, 797148, 773114, 822829, 784317	217	116	19235	3.820713491180677	0.9999989169414063	0.6251101252404435	43.88156244626333
SP_PIR_KEYWORDS	Sodium transport	5	2.293577981651376	0.04188781988038527	789872, 797148, 773114, 822829, 784317	217	116	19235	3.820713491180677	0.9999989169414063	0.6251101252404435	43.88156244626333
GOTERM_MF_FAT	GO:0043169~cation binding	62	28.440366972477065	0.01065360303401529	789872, 806383, 800020, 790670, 818221, 814416, 808897, 779706, 790832, 804478, 806429, 794863, 780183, 788159, 797625, 801062, 773987, 797148, 789528, 816207, 794479, 785640, 784759, 803235, 815718, 821352, 773114, 800711, 806867, 784317, 781929, 782042, 795650, 819171, 779157, 778618, 790178, 787508, 811191, 778952, 817933, 822829, 779384, 793471, 797855, 797501, 783184, 791075, 790235, 799099,…	148	4179	12983	1.3014654999579622	0.9813964403349544	0.6306832433929398	13.741005751632851
SP_PIR_KEYWORDS	membrane	83	38.07339449541284	0.05150658587005437	789872, 806383, 800020, 815476, 773728, 800168, 821830, 808897, 818195, 800335, 792198, 825766, 779706, 821570, 820568, 807560, 797012, 806429, 795485, 786826, 794863, 784499, 825244, 797625, 801062, 782067, 797727, 797148, 823023, 825273, 776716, 794479, 796108, 818019, 786412, 773117, 812684, 805484, 795451, 807319, 773114, 800711, 806867, 808152, 790656, 784317, 819171, 773125, 778952, 792265,…	217	6256	19235	1.1760175669145638	0.999999957536418	0.6315709050778117	51.028387835051866
GOTERM_BP_FAT	GO:0032642~regulation of chemokine production	3	1.3761467889908259	0.011964693422903822	797665, 825577, 812193	153	15	13528	17.683660130718955	0.9999999879695199	0.6369088029142178	18.146349749767555
SP_PIR_KEYWORDS	calmodulin-binding	5	2.293577981651376	0.04645278652263187	787059, 774652, 787448, 803983, 797855	217	120	19235	3.693356374807988	0.9999997661988531	0.638654118490176	47.3858323249392
SP_PIR_KEYWORDS	membrane protein	4	1.834862385321101	0.055795002287545414	821570, 794863, 815476, 782042	217	77	19235	4.6047040517086595	0.9999999900852756	0.6407895813277068	53.9346426243423
SP_PIR_KEYWORDS	coiled coil	31	14.220183486238533	0.06782833750716372	804745, 798860, 818533, 806860, 790178, 795642, 800168, 786507, 796406, 799856, 797879, 822319, 783080, 795440, 811519, 783129, 781581, 784499, 803983, 815059, 824922, 814557, 786472, 810342, 789140, 806317, 778931, 813592, 814629, 798078, 779928	217	2019	19235	1.360999080166985	0.9999999998384962	0.64114632457772	61.25912020835694
SP_PIR_KEYWORDS	ion transport	12	5.5045871559633035	0.06224414967585864	789872, 797148, 773114, 791075, 822536, 822829, 800020, 774652, 784317, 779384, 797625, 823049	217	578	19235	1.8402882974821808	0.9999999989014493	0.6435152098050971	58.00582311389396
SP_PIR_KEYWORDS	ATP	7	3.211009174311927	0.050672346199694115	821570, 778952, 773114, 787161, 815476, 817197, 823049	217	236	19235	2.6291689447785673	0.9999999436909276	0.6477012126271714	50.44366480146416
GOTERM_BP_FAT	GO:0003012~muscle system process	7	3.211009174311927	0.011748783652214066	797665, 779000, 808152, 825273, 784317, 790178, 809566	153	168	13528	3.684095860566449	0.9999999832487706	0.6511883500144631	17.848283914711093
SP_PIR_KEYWORDS	transmembrane	67	30.73394495412844	0.06745959842348823	789872, 806383, 800020, 815476, 773728, 821830, 808897, 800335, 792198, 825766, 779706, 821570, 820568, 807560, 797012, 795485, 786826, 784499, 797625, 801062, 797148, 823023, 796108, 818019, 786412, 773117, 805484, 795451, 807319, 773114, 800711, 806867, 808152, 790656, 784317, 819171, 773125, 778952, 792265, 822829, 826524, 779384, 796730, 825125, 824861, 812159, 798245, 822319, 803053, 797501,…	217	4973	19235	1.1942322643658243	0.9999999998166345	0.656166283624565	61.05171144559005
GOTERM_MF_FAT	GO:0046872~metal ion binding	62	28.440366972477065	0.00858944038707293	789872, 806383, 800020, 790670, 818221, 814416, 808897, 779706, 790832, 804478, 806429, 794863, 780183, 788159, 797625, 801062, 773987, 797148, 789528, 816207, 794479, 785640, 784759, 803235, 815718, 821352, 773114, 800711, 806867, 784317, 781929, 782042, 795650, 819171, 779157, 778618, 790178, 787508, 811191, 778952, 817933, 822829, 779384, 793471, 797855, 797501, 783184, 791075, 790235, 799099,…	148	4140	12983	1.3137256822039431	0.959605987599907	0.6568855581097544	11.223856582570624
SP_PIR_KEYWORDS	motor protein	5	2.293577981651376	0.06173808388869324	810342, 781145, 775171, 803983, 799856	217	132	19235	3.357596704370898	0.9999999986937314	0.6592602797619163	57.69882762165861
KEGG_PATHWAY	hsa05020:Prion diseases	3	1.3761467889908259	0.056228350006501726	797665, 825577, 817197	57	35	5085	7.646616541353382	0.9956599855414288	0.6631021532260781	46.997910277340495
KEGG_PATHWAY	hsa04620:Toll-like receptor signaling pathway	4	1.834862385321101	0.09922130164026197	797665, 825577, 772471, 819682	57	101	5085	3.533090151120375	0.9999457871676588	0.664253615868886	68.21913650331692
INTERPRO	IPR000488:Death	4	1.834862385321101	0.007546872697999558	820249, 815737, 825766, 784759	199	34	16659	9.84865503990541	0.9629445588938654	0.6666114636020136	10.14317546502167
KEGG_PATHWAY	hsa04630:Jak-STAT signaling pathway	5	2.293577981651376	0.09010793246891087	825577, 812193, 817216, 819682, 795650	57	155	5085	2.8777589134125634	0.9998603475329454	0.6702907917011258	64.50856668080314
GOTERM_BP_FAT	GO:0045937~positive regulation of phosphate metabolic process	5	2.293577981651376	0.026180553691608995	797665, 825577, 812193, 817216, 819682	153	100	13528	4.420915032679739	1.0	0.6725579379328164	35.681673462946314
GOTERM_BP_FAT	GO:0010562~positive regulation of phosphorus metabolic process	5	2.293577981651376	0.026180553691608995	797665, 825577, 812193, 817216, 819682	153	100	13528	4.420915032679739	1.0	0.6725579379328164	35.681673462946314
GOTERM_BP_FAT	GO:0042325~regulation of phosphorylation	12	5.5045871559633035	0.016087169772724938	804478, 817897, 797665, 825577, 806429, 812193, 817216, 819682, 827054, 817197, 825244, 807956	153	466	13528	2.2768661112513673	0.9999999999786555	0.6726837979947928	23.646158091089696
GOTERM_BP_FAT	GO:0009967~positive regulation of signal transduction	9	4.128440366972478	0.018336714109781813	797665, 825577, 812193, 799097, 817216, 819682, 818195, 827054, 798245	153	295	13528	2.697507477567298	0.9999999999993343	0.6742154736989179	26.4988563545305
GOTERM_BP_FAT	GO:0002697~regulation of immune effector process	5	2.293577981651376	0.027029441977102667	797665, 825577, 812193, 819682, 812159	153	101	13528	4.377143596712613	1.0	0.6743651265361138	36.608038080548575
GOTERM_BP_FAT	GO:0030593~neutrophil chemotaxis	3	1.3761467889908259	0.017055163316419396	797665, 812193, 772471	153	18	13528	14.736383442265794	0.9999999999951954	0.6779687067602616	24.886215833000414
GOTERM_BP_FAT	GO:0001934~positive regulation of protein amino acid phosphorylation	5	2.293577981651376	0.01790353635872049	797665, 825577, 812193, 817216, 819682	153	89	13528	4.967320261437909	0.9999999999987013	0.680308901680592	25.957443270553824
GOTERM_BP_FAT	GO:0045787~positive regulation of cell cycle	4	1.834862385321101	0.026162707923661408	804478, 797665, 780418, 818195	153	57	13528	6.204793028322441	1.0	0.6825863057348615	35.66206308407644
GOTERM_BP_FAT	GO:0050900~leukocyte migration	4	1.834862385321101	0.026162707923661408	797665, 825577, 812193, 772471	153	57	13528	6.204793028322441	1.0	0.6825863057348615	35.66206308407644
GOTERM_BP_FAT	GO:0031175~neuron projection development	8	3.669724770642202	0.025588723055946158	825577, 826524, 795485, 815476, 779157, 786081, 818019, 786412	153	256	13528	2.7630718954248366	1.0	0.6849567371560935	35.028316430239826
GOTERM_BP_FAT	GO:0002237~response to molecule of bacterial origin	5	2.293577981651376	0.015975502536933375	797665, 825577, 799097, 819682, 818195	153	86	13528	5.140598875208998	0.9999999999746514	0.6870849918858968	23.50187426933612
INTERPRO	IPR001005:SANT, DNA-binding	5	2.293577981651376	0.002701043444962933	783184, 780418, 814629, 790042, 778618	199	49	16659	8.542200799917957	0.6916573339938632	0.6916573339938632	3.746568683870488
GOTERM_BP_FAT	GO:0043269~regulation of ion transport	5	2.293577981651376	0.025347955367025582	791075, 787161, 818195, 827054, 823049	153	99	13528	4.465570740080544	1.0	0.6923228884351169	34.760737835115705
GOTERM_BP_FAT	GO:0006936~muscle contraction	6	2.7522935779816518	0.029140899207028347	779000, 808152, 825273, 784317, 790178, 809566	153	153	13528	3.467384339356658	1.0	0.6924340782942515	38.858111227821965
GOTERM_BP_FAT	GO:0010661~positive regulation of muscle cell apoptosis	2	0.9174311926605505	0.03333297994316775	812193, 819682	153	3	13528	58.94553376906318	1.0	0.697122095539592	43.10475801957151
GOTERM_BP_FAT	GO:0006925~inflammatory cell apoptosis	2	0.9174311926605505	0.03333297994316775	812193, 799097	153	3	13528	58.94553376906318	1.0	0.697122095539592	43.10475801957151
GOTERM_BP_FAT	GO:0060559~positive regulation of calcidiol 1-monooxygenase activity	2	0.9174311926605505	0.03333297994316775	797665, 812193	153	3	13528	58.94553376906318	1.0	0.697122095539592	43.10475801957151
GOTERM_BP_FAT	GO:0034393~positive regulation of smooth muscle cell apoptosis	2	0.9174311926605505	0.03333297994316775	812193, 819682	153	3	13528	58.94553376906318	1.0	0.697122095539592	43.10475801957151
GOTERM_BP_FAT	GO:0046827~positive regulation of protein export from nucleus	2	0.9174311926605505	0.03333297994316775	797665, 817197	153	3	13528	58.94553376906318	1.0	0.697122095539592	43.10475801957151
GOTERM_BP_FAT	GO:0033028~myeloid cell apoptosis	2	0.9174311926605505	0.03333297994316775	825577, 812193	153	3	13528	58.94553376906318	1.0	0.697122095539592	43.10475801957151
GOTERM_BP_FAT	GO:0001781~neutrophil apoptosis	2	0.9174311926605505	0.03333297994316775	825577, 812193	153	3	13528	58.94553376906318	1.0	0.697122095539592	43.10475801957151
GOTERM_BP_FAT	GO:0046824~positive regulation of nucleocytoplasmic transport	3	1.3761467889908259	0.025008449089003605	797665, 817197, 825766	153	22	13528	12.057040998217468	1.0	0.6985195905269086	34.38166510550909
GOTERM_BP_FAT	GO:0050731~positive regulation of peptidyl-tyrosine phosphorylation	4	1.834862385321101	0.015719439653382104	825577, 812193, 817216, 819682	153	47	13528	7.524961757752746	0.9999999999624036	0.6988677509625849	23.170050523620557
SP_PIR_KEYWORDS	neurogenesis	5	2.293577981651376	0.08251234696279909	826524, 795485, 783129, 814629, 786412	217	146	19235	3.0356353765545103	0.9999999999990122	0.699372104878885	68.73400297976451
GOTERM_BP_FAT	GO:0010557~positive regulation of macromolecule biosynthetic process	14	6.422018348623854	0.03277879541653571	797665, 790235, 812193, 779157, 825577, 773987, 799640, 787161, 789010, 817216, 796888, 814629, 806957, 785640	153	654	13528	1.8927464971717534	1.0	0.6994648620254126	42.55971198058502
GOTERM_BP_FAT	GO:0042330~taxis	6	2.7522935779816518	0.03442057541300488	773117, 797665, 825577, 812193, 826524, 772471	153	160	13528	3.3156862745098037	1.0	0.7006196579093853	44.16031804028621
GOTERM_BP_FAT	GO:0006935~chemotaxis	6	2.7522935779816518	0.03442057541300488	773117, 797665, 825577, 812193, 826524, 772471	153	160	13528	3.3156862745098037	1.0	0.7006196579093853	44.16031804028621
GOTERM_BP_FAT	GO:0050671~positive regulation of lymphocyte proliferation	4	1.834862385321101	0.023839422450099644	797665, 825577, 812193, 819682	153	55	13528	6.430421865715983	0.9999999999999999	0.7043186977111932	33.06050158560966
GOTERM_BP_FAT	GO:0042129~regulation of T cell proliferation	4	1.834862385321101	0.032482516950505046	797665, 825577, 812193, 819682	153	62	13528	5.704406493780309	1.0	0.7048274521881692	42.26630973499591
GOTERM_BP_FAT	GO:0051785~positive regulation of nuclear division	3	1.3761467889908259	0.031776753559753644	797665, 780418, 818195	153	25	13528	10.610196078431374	1.0	0.7056783066363952	41.561713624498545
GOTERM_BP_FAT	GO:0045840~positive regulation of mitosis	3	1.3761467889908259	0.031776753559753644	797665, 780418, 818195	153	25	13528	10.610196078431374	1.0	0.7056783066363952	41.561713624498545
GOTERM_BP_FAT	GO:0002703~regulation of leukocyte mediated immunity	4	1.834862385321101	0.03116032404973163	797665, 812193, 819682, 812159	153	61	13528	5.7979213543340835	1.0	0.7076252902234179	40.93969910064883
GOTERM_BP_FAT	GO:0019220~regulation of phosphate metabolic process	12	5.5045871559633035	0.02095633730412229	804478, 817897, 797665, 825577, 806429, 812193, 817216, 819682, 827054, 817197, 825244, 807956	153	485	13528	2.1876692945219327	0.9999999999999883	0.7088993695051844	29.694555640032938
GOTERM_BP_FAT	GO:0051174~regulation of phosphorus metabolic process	12	5.5045871559633035	0.02095633730412229	804478, 817897, 797665, 825577, 806429, 812193, 817216, 819682, 827054, 817197, 825244, 807956	153	485	13528	2.1876692945219327	0.9999999999999883	0.7088993695051844	29.694555640032938
GOTERM_BP_FAT	GO:0032946~positive regulation of mononuclear cell proliferation	4	1.834862385321101	0.024986402518840253	797665, 825577, 812193, 819682	153	56	13528	6.315592903828198	1.0	0.7096372341316902	34.356977760195576
GOTERM_BP_FAT	GO:0070665~positive regulation of leukocyte proliferation	4	1.834862385321101	0.024986402518840253	797665, 825577, 812193, 819682	153	56	13528	6.315592903828198	1.0	0.7096372341316902	34.356977760195576
GOTERM_BP_FAT	GO:0002706~regulation of lymphocyte mediated immunity	4	1.834862385321101	0.022721790682726287	797665, 812193, 819682, 812159	153	54	13528	6.549503752118132	0.9999999999999992	0.7116538560430685	31.77407889624675
GOTERM_BP_FAT	GO:0060341~regulation of cellular localization	8	3.669724770642202	0.02198376045404862	797665, 825577, 812193, 787161, 774652, 817197, 825766, 809566	153	248	13528	2.8522032468901544	0.9999999999999977	0.7127189075620146	30.911887967684205
GOTERM_BP_FAT	GO:0042327~positive regulation of phosphorylation	5	2.293577981651376	0.023731397590118	797665, 825577, 812193, 817216, 819682	153	97	13528	4.55764436358736	0.9999999999999999	0.7148410490243612	32.93716472445265
GOTERM_BP_FAT	GO:0048666~neuron development	9	4.128440366972478	0.03761055690613041	825577, 778931, 826524, 795485, 815476, 779157, 786081, 818019, 786412	153	339	13528	2.347388512927295	1.0	0.7170798520578616	47.151168954090174
GOTERM_BP_FAT	GO:0030001~metal ion transport	11	5.045871559633028	0.03703570478608585	789872, 797148, 773114, 791075, 822829, 800020, 774652, 784317, 779384, 797625, 823049	153	465	13528	2.0916157143861125	1.0	0.7193212394746655	46.623572249589294
GOTERM_BP_FAT	GO:0031341~regulation of cell killing	3	1.3761467889908259	0.03917599760298987	812193, 819682, 812159	153	28	13528	9.473389355742295	1.0	0.7242338740042804	48.563184427400266
GOTERM_BP_FAT	GO:0032386~regulation of intracellular transport	4	1.834862385321101	0.045671706777674445	797665, 817197, 825766, 809566	153	71	13528	4.981312712878579	1.0	0.7305919983594824	54.05211046728384
GOTERM_BP_FAT	GO:0006928~cell motion	11	5.045871559633028	0.04180928472704304	814557, 797665, 825577, 773114, 812193, 826524, 772471, 819682, 781581, 779157, 786412	153	475	13528	2.047581699346405	1.0	0.7329916562020011	50.8587012330457
GOTERM_BP_FAT	GO:0050730~regulation of peptidyl-tyrosine phosphorylation	4	1.834862385321101	0.04102001834803694	825577, 812193, 817216, 819682	153	68	13528	5.201076509034987	1.0	0.7333978456287727	50.18098270453443
GOTERM_BP_FAT	GO:0001932~regulation of protein amino acid phosphorylation	6	2.7522935779816518	0.045621289002777066	817897, 797665, 825577, 812193, 817216, 819682	153	173	13528	3.066530658506177	1.0	0.7367797150430302	54.01171217083077
GOTERM_BP_FAT	GO:0031328~positive regulation of cellular biosynthetic process	14	6.422018348623854	0.04481465039032387	797665, 790235, 812193, 779157, 825577, 773987, 799640, 787161, 789010, 817216, 796888, 814629, 806957, 785640	153	685	13528	1.8070893564238346	1.0	0.7370571165579294	53.36081905499177
GOTERM_BP_FAT	GO:0006812~cation transport	12	5.5045871559633035	0.047391761070749244	789872, 797148, 796045, 773114, 791075, 822829, 800020, 774652, 784317, 779384, 797625, 823049	153	553	13528	1.9186611353402119	1.0	0.7374658963796961	55.41052870139653
GOTERM_BP_FAT	GO:0043467~regulation of generation of precursor metabolites and energy	3	1.3761467889908259	0.044435046540873276	804478, 787161, 817197	153	30	13528	8.841830065359478	1.0	0.7408135985538654	53.051521911446265
GOTERM_BP_FAT	GO:0032388~positive regulation of intracellular transport	3	1.3761467889908259	0.044435046540873276	797665, 817197, 825766	153	30	13528	8.841830065359478	1.0	0.7408135985538654	53.051521911446265
GOTERM_BP_FAT	GO:0009891~positive regulation of biosynthetic process	14	6.422018348623854	0.049286366293701464	797665, 790235, 812193, 779157, 825577, 773987, 799640, 787161, 789010, 817216, 796888, 814629, 806957, 785640	153	695	13528	1.7810880707198946	1.0	0.7452192656773263	56.863073280773776
GOTERM_BP_FAT	GO:0001780~neutrophil homeostasis	2	0.9174311926605505	0.04419681632366267	825577, 812193	153	4	13528	44.209150326797385	1.0	0.7458063337202995	52.856431002698216
GOTERM_BP_FAT	GO:0044057~regulation of system process	8	3.669724770642202	0.05987161246865488	797665, 812193, 808152, 818195, 817197, 824861, 779157, 809566	153	309	13528	2.2891469424878905	1.0	0.7472880124942548	64.19375026205722
GOTERM_BP_FAT	GO:0051173~positive regulation of nitrogen compound metabolic process	13	5.963302752293578	0.05898884010194223	797665, 790235, 812193, 779157, 825577, 773987, 799640, 789010, 817216, 796888, 814629, 806957, 785640	153	644	13528	1.7848414728210125	1.0	0.7523262164236237	63.630315589116414
GOTERM_BP_FAT	GO:0031401~positive regulation of protein modification process	6	2.7522935779816518	0.05986476703818105	797665, 825577, 812193, 817216, 819682, 779157	153	187	13528	2.836950823109993	1.0	0.7523825106909128	64.18941286295467
GOTERM_BP_FAT	GO:0032675~regulation of interleukin-6 production	3	1.3761467889908259	0.06162723742843865	797665, 825577, 812193	153	36	13528	7.368191721132897	1.0	0.7525658018806941	65.28999341872954
GOTERM_BP_FAT	GO:0006814~sodium ion transport	5	2.293577981651376	0.058859039331710473	789872, 797148, 773114, 822829, 784317	153	130	13528	3.400703871292107	1.0	0.7568068829363946	63.54677016985707
GOTERM_BP_FAT	GO:0007243~protein kinase cascade	9	4.128440366972478	0.0573814729211336	785906, 817897, 797665, 812193, 815476, 827054, 795650, 817197, 784759	153	370	13528	2.1507154213036563	1.0	0.7585422107382078	62.582943336903995
GOTERM_BP_FAT	GO:0055085~transmembrane transport	12	5.5045871559633035	0.055962745978474775	821570, 820568, 789872, 797148, 773114, 791075, 822829, 786826, 784317, 779384, 797625, 823049	153	569	13528	1.8647093283710672	1.0	0.7607629348025734	61.63500041183077
GOTERM_BP_FAT	GO:0051338~regulation of transferase activity	9	4.128440366972478	0.05884752910282616	804478, 817897, 797665, 806429, 780418, 827054, 817197, 825244, 807956	153	372	13528	2.1391524351676154	1.0	0.7620517586544502	63.53935298587504
GOTERM_BP_FAT	GO:0051240~positive regulation of multicellular organismal process	7	3.211009174311927	0.057368955807055255	797665, 825577, 812193, 808152, 819682, 818195, 779157	153	244	13528	2.536590592521161	1.0	0.7639369763919959	62.57467696052041
GOTERM_BP_FAT	GO:0032496~response to lipopolysaccharide	4	1.834862385321101	0.05571997024509786	797665, 799097, 819682, 818195	153	77	13528	4.593158475511417	1.0	0.764876884716216	61.47054168795481
GOTERM_BP_FAT	GO:0050670~regulation of lymphocyte proliferation	4	1.834862385321101	0.0667270268017948	797665, 825577, 812193, 819682	153	83	13528	4.261122923064808	1.0	0.7661524439741564	68.2982148668527
GOTERM_BP_FAT	GO:0032944~regulation of mononuclear cell proliferation	4	1.834862385321101	0.06865150770498521	797665, 825577, 812193, 819682	153	84	13528	4.2103952692187985	1.0	0.7668501019567264	69.3683380741683
GOTERM_BP_FAT	GO:0070663~regulation of leukocyte proliferation	4	1.834862385321101	0.06865150770498521	797665, 825577, 812193, 819682	153	84	13528	4.2103952692187985	1.0	0.7668501019567264	69.3683380741683
GOTERM_BP_FAT	GO:0010675~regulation of cellular carbohydrate metabolic process	3	1.3761467889908259	0.06778651886000461	804478, 812193, 787161	153	38	13528	6.980392156862745	1.0	0.7670086926868708	68.89162486842038
GOTERM_BP_FAT	GO:0045410~positive regulation of interleukin-6 biosynthetic process	2	0.9174311926605505	0.06556193941124677	797665, 812193	153	6	13528	29.47276688453159	1.0	0.7695222010159792	67.63338674389432
GOTERM_BP_FAT	GO:0022600~digestive system process	3	1.3761467889908259	0.05567383628472211	797148, 774652, 795989	153	34	13528	7.80161476355248	1.0	0.7702877596486941	61.4392152547297
GOTERM_BP_FAT	GO:0009617~response to bacterium	6	2.7522935779816518	0.06666079425166738	797665, 825577, 812193, 799097, 819682, 818195	153	193	13528	2.7487554607335163	1.0	0.7705425292991088	68.26076763659835
GOTERM_BP_FAT	GO:0050870~positive regulation of T cell activation	4	1.834862385321101	0.05397749138138665	797665, 825577, 812193, 819682	153	76	13528	4.65359477124183	1.0	0.7711839784712464	60.27057788492929
GOTERM_BP_FAT	GO:0034391~regulation of smooth muscle cell apoptosis	2	0.9174311926605505	0.05493935432372975	812193, 819682	153	5	13528	35.36732026143791	1.0	0.7714454451607117	60.937242774558854
GOTERM_BP_FAT	GO:0006109~regulation of carbohydrate metabolic process	3	1.3761467889908259	0.07093958629488814	804478, 812193, 787161	153	39	13528	6.801407742584214	1.0	0.7738024462611063	70.59645688426751
GOTERM_BP_FAT	GO:0006468~protein amino acid phosphorylation	13	5.963302752293578	0.07261940911369827	797665, 817897, 781145, 812193, 815476, 795650, 817197, 785906, 778952, 796888, 827054, 794479, 779928	153	667	13528	1.7232952151375294	1.0	0.7775081407411104	71.46847082088374
INTERPRO	IPR012351:Four-helical cytokine, core	4	1.834862385321101	0.01725989764186314	825577, 812193, 817216, 819682	199	46	16659	7.279440681669215	0.9994861632526975	0.7801304781432555	21.792666928883452
GOTERM_BP_FAT	GO:0006953~acute-phase response	3	1.3761467889908259	0.07413964383353376	797665, 825577, 778960	153	40	13528	6.631372549019607	1.0	0.7803295556281	72.23663340497211
GOTERM_BP_FAT	GO:0050796~regulation of insulin secretion	3	1.3761467889908259	0.07413964383353376	797665, 812193, 787161	153	40	13528	6.631372549019607	1.0	0.7803295556281	72.23663340497211
GOTERM_BP_FAT	GO:0045080~positive regulation of chemokine biosynthetic process	2	0.9174311926605505	0.07606590222646285	797665, 812193	153	7	13528	25.26237161531279	1.0	0.7848990127942731	73.18205172244096
GOTERM_BP_FAT	GO:0046825~regulation of protein export from nucleus	2	0.9174311926605505	0.07606590222646285	797665, 817197	153	7	13528	25.26237161531279	1.0	0.7848990127942731	73.18205172244096
GOTERM_BP_FAT	GO:0060558~regulation of calcidiol 1-monooxygenase activity	2	0.9174311926605505	0.07606590222646285	797665, 812193	153	7	13528	25.26237161531279	1.0	0.7848990127942731	73.18205172244096
GOTERM_BP_FAT	GO:0050714~positive regulation of protein secretion	3	1.3761467889908259	0.07738525379346531	825577, 812193, 774652	153	41	13528	6.469631755141081	1.0	0.7866028946772339	73.81204487760631
GOTERM_BP_FAT	GO:0001819~positive regulation of cytokine production	4	1.834862385321101	0.08071669464788987	797665, 825577, 812193, 819682	153	90	13528	3.929702251270879	1.0	0.792810422018888	75.34147310974669
GOTERM_BP_FAT	GO:0006796~phosphate metabolic process	17	7.79816513761468	0.08000982886326036	804478, 817897, 797665, 781145, 812193, 815476, 795650, 817197, 785906, 778952, 784056, 787161, 796888, 827054, 794479, 818019, 779928	153	973	13528	1.5448212858284798	1.0	0.7938686186697438	75.02415157446445
GOTERM_BP_FAT	GO:0006793~phosphorus metabolic process	17	7.79816513761468	0.08000982886326036	804478, 817897, 797665, 781145, 812193, 815476, 795650, 817197, 785906, 778952, 784056, 787161, 796888, 827054, 794479, 818019, 779928	153	973	13528	1.5448212858284798	1.0	0.7938686186697438	75.02415157446445
GOTERM_BP_FAT	GO:0010660~regulation of muscle cell apoptosis	2	0.9174311926605505	0.08645255875252295	812193, 819682	153	8	13528	22.104575163398692	1.0	0.7966574823901261	77.77981018875762
GOTERM_BP_FAT	GO:0006164~purine nucleotide biosynthetic process	5	2.293577981651376	0.08554359639470382	811191, 773114, 805626, 786637, 823049	153	148	13528	2.987104751810634	1.0	0.7968636308361305	77.40914979936314
GOTERM_BP_FAT	GO:0007586~digestion	4	1.834862385321101	0.08281160497454544	797148, 808152, 774652, 795989	153	91	13528	3.8865187100481218	1.0	0.7975122102937964	76.25979611100205
GOTERM_BP_FAT	GO:0051640~organelle localization	4	1.834862385321101	0.08492983990162489	781581, 799856, 798078, 813482	153	92	13528	3.8442739414606426	1.0	0.7982551514399601	77.15559132823878
GOTERM_BP_FAT	GO:0009259~ribonucleotide metabolic process	5	2.293577981651376	0.0841678340261517	773114, 805626, 786637, 801062, 823049	153	147	13528	3.007425192299142	1.0	0.7990791386434295	76.83706479098902
GOTERM_BP_FAT	GO:0051969~regulation of transmission of nerve impulse	5	2.293577981651376	0.0841678340261517	812193, 818195, 817197, 824861, 779157	153	147	13528	3.007425192299142	1.0	0.7990791386434295	76.83706479098902
GOTERM_BP_FAT	GO:0007626~locomotory behavior	7	3.211009174311927	0.08880847414227559	773117, 797665, 825577, 812193, 826524, 772471, 786081	153	274	13528	2.2588616955297933	1.0	0.8020063841715455	78.71408542705862
GOTERM_BP_FAT	GO:0007080~mitotic metaphase plate congression	2	0.9174311926605505	0.09672321045995567	799856, 798078	153	9	13528	19.648511256354393	1.0	0.8059276286193211	81.58957116736181
GOTERM_BP_FAT	GO:0051044~positive regulation of membrane protein ectodomain proteolysis	2	0.9174311926605505	0.09672321045995567	797665, 812193	153	9	13528	19.648511256354393	1.0	0.8059276286193211	81.58957116736181
GOTERM_BP_FAT	GO:0015991~ATP hydrolysis coupled proton transport	2	0.9174311926605505	0.09672321045995567	773114, 823049	153	9	13528	19.648511256354393	1.0	0.8059276286193211	81.58957116736181
GOTERM_BP_FAT	GO:0002262~myeloid cell homeostasis	2	0.9174311926605505	0.09672321045995567	825577, 812193	153	9	13528	19.648511256354393	1.0	0.8059276286193211	81.58957116736181
GOTERM_BP_FAT	GO:0015988~energy coupled proton transport, against electrochemical gradient	2	0.9174311926605505	0.09672321045995567	773114, 823049	153	9	13528	19.648511256354393	1.0	0.8059276286193211	81.58957116736181
GOTERM_BP_FAT	GO:0010574~regulation of vascular endothelial growth factor production	2	0.9174311926605505	0.09672321045995567	797665, 825577	153	9	13528	19.648511256354393	1.0	0.8059276286193211	81.58957116736181
GOTERM_BP_FAT	GO:0043123~positive regulation of I-kappaB kinase/NF-kappaB cascade	4	1.834862385321101	0.0958615109812693	797665, 799097, 818195, 798245	153	97	13528	3.646115490869888	1.0	0.806334019229561	81.29521509196414
GOTERM_BP_FAT	GO:0051251~positive regulation of lymphocyte activation	4	1.834862385321101	0.0958615109812693	797665, 825577, 812193, 819682	153	97	13528	3.646115490869888	1.0	0.806334019229561	81.29521509196414
GOTERM_BP_FAT	GO:0008284~positive regulation of cell proliferation	9	4.128440366972478	0.09514949392143798	804478, 797665, 825577, 811194, 812193, 817216, 815476, 819682, 807956	153	414	13528	1.922136970730321	1.0	0.8072769200215206	81.04865875983522
GOTERM_BP_FAT	GO:0045859~regulation of protein kinase activity	8	3.669724770642202	0.09433435544878241	804478, 817897, 797665, 806429, 827054, 817197, 825244, 807956	153	345	13528	2.0502794354456757	1.0	0.8078739031691164	80.76264431556093
GOTERM_BP_FAT	GO:0002791~regulation of peptide secretion	3	1.3761467889908259	0.09424806839980432	797665, 812193, 787161	153	46	13528	5.766410912190963	1.0	0.8110605299739464	80.73213174254026
GOTERM_BP_FAT	GO:0048660~regulation of smooth muscle cell proliferation	3	1.3761467889908259	0.09424806839980432	825577, 812193, 819682	153	46	13528	5.766410912190963	1.0	0.8110605299739464	80.73213174254026
GOTERM_MF_FAT	GO:0031402~sodium ion binding	5	2.293577981651376	0.04384447795114069	789872, 797148, 773114, 822829, 784317	148	117	12983	3.748844998844999	0.9999999429026483	0.811347920585365	46.13825733471473
GOTERM_BP_FAT	GO:0031644~regulation of neurological system process	5	2.293577981651376	0.09372068698475448	812193, 818195, 817197, 824861, 779157	153	153	13528	2.889486949463882	1.0	0.8127185633323224	80.54464980456815
GOTERM_BP_FAT	GO:0045935~positive regulation of nucleobase, nucleoside, nucleotide and nucleic acid metabolic process	12	5.5045871559633035	0.09307590192053683	773987, 825577, 790235, 812193, 799640, 817216, 789010, 796888, 814629, 779157, 785640, 806957	153	624	13528	1.7003519356460535	1.0	0.8139861888277017	80.31310161247663
GOTERM_CC_FAT	GO:0031143~pseudopodium	2	0.9174311926605505	0.08289483577795882	783113, 779000	158	7	12782	23.11392405063291	0.9999999988630142	0.8202593714146292	67.22305915674754
INTERPRO	IPR002893:Zinc finger, MYND-type	3	1.3761467889908259	0.027777193903179967	789528, 780183, 772375	199	22	16659	11.415486523526724	0.999995234319593	0.8702758543669915	32.81462662788166
GOTERM_MF_FAT	GO:0008307~structural constituent of muscle	3	1.3761467889908259	0.0817330449318458	825273, 775171, 793471	148	42	12983	6.265926640926641	0.9999999999999832	0.9128349400814166	69.17194853886707
UP_SEQ_FEATURE	compositionally biased region:Pro-rich	20	9.174311926605505	0.012809357187566027	817897, 807560, 799097, 804570, 795485, 806860, 780183, 823865, 815059, 786472, 814557, 782067, 780285, 813592, 825125, 805690, 814629, 793471, 789144, 785640	217	960	19113	1.8349654377880185	0.999951158020494	0.9164015328661289	17.872758401799516
GOTERM_MF_FAT	GO:0003774~motor activity	5	2.293577981651376	0.0777236463083392	810342, 781145, 775171, 803983, 799856	148	142	12983	3.088837076513133	0.9999999999999152	0.91858708779424	67.26151291597093
GOTERM_MF_FAT	GO:0003705~RNA polymerase II transcription factor activity, enhancer binding	3	1.3761467889908259	0.07188088070061713	822656, 796888, 798019	148	39	12983	6.747920997920998	0.9999999999991116	0.9197552390872521	64.2802013628445
GOTERM_MF_FAT	GO:0015294~solute:cation symporter activity	4	1.834862385321101	0.09300539618199613	789872, 797148, 796045, 822829	148	95	12983	3.6935988620199147	0.9999999999999998	0.925269756052058	74.00345155331259
UP_SEQ_FEATURE	metal ion-binding site:Zinc 2; catalytic	3	1.3761467889908259	0.010578963302141253	817933, 794863, 784140	217	14	19113	18.87393021724819	0.9997223627412113	0.9347632101011407	14.992665335534305
UP_SEQ_FEATURE	sequence variant	154	70.64220183486239	0.007411572912966959	804745, 806383, 772484, 800020, 815476, 773728, 790670, 818221, 808369, 821830, 787059, 808897, 825264, 792198, 779706, 821570, 804570, 786826, 783129, 784499, 823865, 797625, 815059, 814557, 779298, 776716, 825273, 787448, 798078, 796108, 794479, 818019, 786412, 784759, 774522, 812684, 787894, 798860, 795451, 807319, 821352, 815718, 800711, 805626, 790656, 781929, 804864, 795650, 817197, 787508,…	217	11992	19113	1.1310927715251027	0.9967469583160294	0.9429645576507859	10.740124327662537
UP_SEQ_FEATURE	signal peptide	49	22.477064220183486	0.027830835400865686	806383, 815476, 773728, 784577, 808897, 818195, 797879, 825766, 779706, 812193, 795485, 794863, 819682, 778960, 776716, 786412, 818019, 812684, 805484, 821352, 807319, 800711, 806867, 781929, 819171, 785322, 825577, 778952, 817933, 826524, 825125, 817216, 824861, 812159, 798245, 822319, 799099, 772471, 781581, 825853, 781189, 784140, 818087, 780285, 784056, 815581, 778931, 820249, 795989	217	3250	19113	1.3279503722084367	0.999999999635902	0.9551665031416536	35.01968482199405
UP_SEQ_FEATURE	domain:IQ 3	3	1.3761467889908259	0.021129487819710385	781145, 787059, 787448	217	20	19113	13.211751152073735	0.9999999278162696	0.9627018007595561	27.831582750074457
UP_SEQ_FEATURE	zinc finger region:MYND-type	3	1.3761467889908259	0.025313337462246375	789528, 780183, 772375	217	22	19113	12.010682865521577	0.9999999973327242	0.9627598585618732	32.4016490465127
UP_SEQ_FEATURE	domain:Ig-like 1	3	1.3761467889908259	0.042263614659499994	821352, 795485, 812159	217	29	19113	9.111552518671541	0.9999999999999963	0.9640299534896078	48.29042461186106
UP_SEQ_FEATURE	domain:Ig-like 2	3	1.3761467889908259	0.042263614659499994	821352, 795485, 812159	217	29	19113	9.111552518671541	0.9999999999999963	0.9640299534896078	48.29042461186106
UP_SEQ_FEATURE	glycosylation site:N-linked (GlcNAc...)	59	27.06422018348624	0.038236644243240914	789872, 806383, 815476, 773728, 784577, 808897, 818195, 797879, 825766, 820568, 797012, 812193, 795485, 794863, 819682, 797625, 801062, 797148, 776716, 796108, 786412, 818019, 812684, 805484, 821352, 807319, 800711, 806867, 808152, 790656, 784317, 781929, 819171, 825577, 773125, 778952, 817933, 826524, 779384, 817216, 796730, 825125, 824861, 812159, 822319, 803053, 799097, 779344, 781581, 784140,…	217	4129	19113	1.2585667521956088	0.9999999999999083	0.9644046993876297	44.86823088223352
UP_SEQ_FEATURE	topological domain:Cytoplasmic	50	22.93577981651376	0.0343385546983621	806383, 789872, 800020, 815476, 773728, 808897, 825766, 821570, 779706, 820568, 797012, 786826, 795485, 797625, 801062, 797148, 796108, 786412, 818019, 773117, 805484, 795451, 773114, 807319, 800711, 790656, 808152, 806867, 819171, 778952, 773125, 826524, 779384, 825125, 796730, 824861, 812159, 798245, 822319, 803053, 791075, 799097, 781581, 779344, 780285, 796045, 784056, 815581, 827054, 823049	217	3374	19113	1.305251052368478	0.9999999999979339	0.9653745139396008	41.35494496434957
INTERPRO	IPR013098:Immunoglobulin I-set	5	2.293577981651376	0.08247653639935934	821352, 826524, 825273, 795485, 815476	199	138	16659	3.0331002840288397	1.0	0.9667585960324794	70.33662922355481
UP_SEQ_FEATURE	domain:IQ 1	3	1.3761467889908259	0.04770354055976423	781145, 787059, 787448	217	31	19113	8.523710420692732	1.0	0.9673373154681828	52.59889206621919
UP_SEQ_FEATURE	domain:IQ 2	3	1.3761467889908259	0.04770354055976423	781145, 787059, 787448	217	31	19113	8.523710420692732	1.0	0.9673373154681828	52.59889206621919
INTERPRO	IPR013555:Transient receptor potential II	2	0.9174311926605505	0.08030374039004468	791075, 797625	199	7	16659	23.918162239770282	0.9999999999999999	0.9737860612976835	69.32932513331697
UP_SEQ_FEATURE	transmembrane region	67	30.73394495412844	0.0605768787767301	789872, 806383, 800020, 815476, 773728, 821830, 808897, 800335, 792198, 825766, 779706, 821570, 820568, 807560, 797012, 795485, 786826, 784499, 797625, 801062, 797148, 823023, 796108, 818019, 786412, 773117, 805484, 795451, 807319, 773114, 800711, 806867, 808152, 790656, 784317, 819171, 773125, 778952, 792265, 822829, 826524, 779384, 796730, 825125, 824861, 812159, 798245, 822319, 803053, 797501,…	217	4911	19113	1.201638942766497	1.0	0.9753083188908137	61.49552042111708
INTERPRO	IPR006053:Tumor necrosis factor alpha, beta and c	2	0.9174311926605505	0.05803818620850623	799097, 818195	199	5	16659	33.48542713567839	0.9999999999949362	0.9756580759953661	57.00717788393317
PIR_SUPERFAMILY	PIRSF005528:transient receptor potential cation channel, subfamily C	2	0.9174311926605505	0.06472690504978384	791075, 797625	83	6	7396	29.70281124497992	0.9994799514973067	0.9771954280309121	53.22363352739655
UP_SEQ_FEATURE	topological domain:Extracellular	40	18.34862385321101	0.06726433043553275	773117, 789872, 806383, 807319, 800711, 806867, 808152, 800020, 815476, 773728, 819171, 773125, 778952, 826524, 808897, 825125, 796730, 824861, 812159, 798245, 825766, 822319, 820568, 803053, 797012, 791075, 799097, 795485, 781581, 779344, 797625, 780285, 796045, 797148, 815581, 784056, 827054, 796108, 818019, 786412	217	2719	19113	1.2957460980334665	1.0	0.9782868820044537	65.47572990883681
INTERPRO	IPR003961:Fibronectin, type III	6	2.7522935779816518	0.07658473994706358	784056, 826524, 795485, 797879, 818019, 815059	199	190	16659	2.643586352816715	0.9999999999999991	0.9787419241707235	67.53111797128379
INTERPRO	IPR005775:ATPase, P-type cation exchange, alpha subunit, eukaryotic	2	0.9174311926605505	0.06923720380789178	773114, 823049	199	6	16659	27.904522613065325	0.9999999999999721	0.9797874328578636	63.68702270945808
INTERPRO	IPR002153:Transient receptor potential protein	2	0.9174311926605505	0.06923720380789178	791075, 797625	199	6	16659	27.904522613065325	0.9999999999999721	0.9797874328578636	63.68702270945808
UP_SEQ_FEATURE	domain:Death	3	1.3761467889908259	0.059287857543067174	815737, 825766, 784759	217	35	19113	7.549572086899277	1.0	0.980193482900794	60.68064614412217
UP_SEQ_FEATURE	nucleotide phosphate-binding region:ATP	17	7.79816513761468	0.07934124593876571	821570, 787894, 781145, 805626, 815476, 804864, 817197, 803983, 785906, 797727, 810342, 778952, 787161, 825264, 799856, 806957, 779928	217	962	19113	1.5564779597037661	1.0	0.9856429262158796	71.70685769927925
PIR_SUPERFAMILY	PIRSF001873:tumor necrosis factor, TNF alpha type	2	0.9174311926605505	0.0436248946715382	799097, 818195	83	4	7396	44.554216867469876	0.993528667768175	0.993528667768175	39.737439804883465
OMIM_DISEASE	Genetic variants near TNFAIP3 on 6q23 are associated with systemic lupus erythematosus	2	0.9174311926605505	0.058540825868342236	785906, 795650	45	5	3671	32.63111111111112	0.995340570214631	0.995340570214631	48.04740389663096
BIOCARTA	h_inflamPathway:Cytokines and Inflammatory Response	6	2.7522935779816518	9.470544943701567E-6	825577, 812193, 772471, 817216, 819682, 818195	19	26	1437	17.453441295546558	5.586087176092658E-4	5.586087176092658E-4	0.009456716764622008

## Sheet: FunctionalAnnotationTable
ID	Gene Name	Species	BBID	BIOCARTA	COG_ONTOLOGY	GOTERM_BP_FAT	GOTERM_CC_FAT	GOTERM_MF_FAT	INTERPRO	KEGG_PATHWAY	OMIM_DISEASE	PIR_SUPERFAMILY	SMART	SP_PIR_KEYWORDS	UP_SEQ_FEATURE
823049	ATPase, H+/K+ exchanging, alpha polypeptide	Homo sapiens				GO:0006163~purine nucleotide metabolic process,GO:0006164~purine nucleotide biosynthetic process,GO:0006754~ATP biosynthetic process,GO:0006811~ion transport,GO:0006812~cation transport,GO:0006813~potassium ion transport,GO:0006818~hydrogen transport,GO:0006885~regulation of pH,GO:0009141~nucleoside triphosphate metabolic process,GO:0009142~nucleoside triphosphate biosynthetic process,GO:0009144~…	GO:0005886~plasma membrane,GO:0005887~integral to plasma membrane,GO:0016021~integral to membrane,GO:0016324~apical plasma membrane,GO:0031224~intrinsic to membrane,GO:0031226~intrinsic to plasma membrane,GO:0044459~plasma membrane part,GO:0045177~apical part of cell,	GO:0000166~nucleotide binding,GO:0000287~magnesium ion binding,GO:0001882~nucleoside binding,GO:0001883~purine nucleoside binding,GO:0005524~ATP binding,GO:0008900~hydrogen:potassium-exchanging ATPase activity,GO:0015077~monovalent inorganic cation transmembrane transporter activity,GO:0015078~hydrogen ion transmembrane transporter activity,GO:0015399~primary active transmembrane transporter acti…	IPR001757:ATPase, P-type, K/Mg/Cd/Cu/Zn/Na/Ca/Na/H-transporter,IPR004014:ATPase, P-type cation-transporter, N-terminal,IPR005775:ATPase, P-type cation exchange, alpha subunit, eukaryotic,IPR005834:Haloacid dehalogenase-like hydrolase,IPR006068:ATPase, P-type cation-transporter, C-terminal,IPR006069:ATPase, P-type cation exchange, alpha subunit,IPR008250:ATPase, P-type, ATPase-associated region,IP…	hsa00190:Oxidative phosphorylation,		PIRSF001297:Na(+)/K(+)-transporting ATPase alpha chain,		ATP,atp-binding,complete proteome,glycoprotein,Hydrogen ion transport,hydrolase,ion transport,magnesium,membrane,metal-binding,nucleotide-binding,phosphoprotein,polymorphism,potassium,potassium transport,transmembrane,transmembrane protein,transport,	active site:4-aspartylphosphate intermediate,chain:Potassium-transporting ATPase alpha chain 1,metal ion-binding site:Magnesium,modified residue,sequence variant,topological domain:Cytoplasmic,topological domain:Lumenal,transmembrane region,
773114	ATPase, Na+/K+ transporting, alpha 4 polypeptide	Homo sapiens				GO:0006163~purine nucleotide metabolic process,GO:0006164~purine nucleotide biosynthetic process,GO:0006754~ATP biosynthetic process,GO:0006811~ion transport,GO:0006812~cation transport,GO:0006813~potassium ion transport,GO:0006814~sodium ion transport,GO:0006818~hydrogen transport,GO:0006873~cellular ion homeostasis,GO:0006885~regulation of pH,GO:0006928~cell motion,GO:0009141~nucleoside triphos…	GO:0005886~plasma membrane,GO:0005887~integral to plasma membrane,GO:0005890~sodium:potassium-exchanging ATPase complex,GO:0016021~integral to membrane,GO:0031224~intrinsic to membrane,GO:0031226~intrinsic to plasma membrane,GO:0044459~plasma membrane part,	GO:0000166~nucleotide binding,GO:0000287~magnesium ion binding,GO:0001882~nucleoside binding,GO:0001883~purine nucleoside binding,GO:0005391~sodium:potassium-exchanging ATPase activity,GO:0005524~ATP binding,GO:0015077~monovalent inorganic cation transmembrane transporter activity,GO:0015399~primary active transmembrane transporter activity,GO:0015405~P-P-bond-hydrolysis-driven transmembrane tran…	IPR001757:ATPase, P-type, K/Mg/Cd/Cu/Zn/Na/Ca/Na/H-transporter,IPR004014:ATPase, P-type cation-transporter, N-terminal,IPR005775:ATPase, P-type cation exchange, alpha subunit, eukaryotic,IPR005834:Haloacid dehalogenase-like hydrolase,IPR006068:ATPase, P-type cation-transporter, C-terminal,IPR006069:ATPase, P-type cation exchange, alpha subunit,IPR008250:ATPase, P-type, ATPase-associated region,IP…	hsa04260:Cardiac muscle contraction,hsa04960:Aldosterone-regulated sodium reabsorption,		PIRSF001297:Na(+)/K(+)-transporting ATPase alpha chain,		acetylation,alternative splicing,ATP,atp-binding,complete proteome,hydrolase,ion transport,magnesium,membrane,metal-binding,nucleotide-binding,phosphoprotein,polymorphism,potassium,potassium transport,Sodium,Sodium transport,sodium/potassium transport,transmembrane,transport,	active site:4-aspartylphosphate intermediate,chain:Sodium/potassium-transporting ATPase subunit alpha-4,metal ion-binding site:Magnesium,modified residue,region of interest:Interaction with phosphoinositide-3 kinase,sequence conflict,sequence variant,splice variant,topological domain:Cytoplasmic,topological domain:Lumenal,transmembrane region,
785906	B lymphoid tyrosine kinase	Homo sapiens				GO:0006468~protein amino acid phosphorylation,GO:0006793~phosphorus metabolic process,GO:0006796~phosphate metabolic process,GO:0007242~intracellular signaling cascade,GO:0007243~protein kinase cascade,GO:0016310~phosphorylation,		GO:0000166~nucleotide binding,GO:0001882~nucleoside binding,GO:0001883~purine nucleoside binding,GO:0004672~protein kinase activity,GO:0004713~protein tyrosine kinase activity,GO:0004715~non-membrane spanning protein tyrosine kinase activity,GO:0005524~ATP binding,GO:0017076~purine nucleotide binding,GO:0030554~adenyl nucleotide binding,GO:0032553~ribonucleotide binding,GO:0032555~purine ribonucl…	IPR000719:Protein kinase, core,IPR000980:SH2 motif,IPR001245:Tyrosine protein kinase,IPR001452:Src homology-3 domain,IPR008266:Tyrosine protein kinase, active site,IPR017441:Protein kinase, ATP binding site,		Association of systemic lupus erythematosus with C8orf13-BLK and ITGAM-ITGAX,Genetic variants near TNFAIP3 on 6q23 are associated with systemic lupus erythematosus,	PIRSF000601:tyrosine-protein kinase, proto-oncogene SRC type,	SM00219:TyrKc,SM00252:SH2,SM00326:SH3,	atp-binding,complete proteome,kinase,lipoprotein,myristate,nucleotide-binding,phosphoprotein,polymorphism,SH2 domain,sh3 domain,transferase,tyrosine-protein kinase,	active site:Proton acceptor,binding site:ATP,chain:Tyrosine-protein kinase Blk,domain:Protein kinase,domain:SH2,domain:SH3,lipid moiety-binding region:N-myristoyl glycine,modified residue,nucleotide phosphate-binding region:ATP,sequence conflict,sequence variant,
779928	CDC42 binding protein kinase alpha (DMPK-like)	Homo sapiens			DNA replication, recombination, and repair,Function unknown,	GO:0006468~protein amino acid phosphorylation,GO:0006793~phosphorus metabolic process,GO:0006796~phosphate metabolic process,GO:0007010~cytoskeleton organization,GO:0007242~intracellular signaling cascade,GO:0016310~phosphorylation,GO:0030029~actin filament-based process,GO:0030036~actin cytoskeleton organization,GO:0031532~actin cytoskeleton reorganization,	GO:0005886~plasma membrane,GO:0005911~cell-cell junction,GO:0030054~cell junction,GO:0031252~cell leading edge,GO:0044459~plasma membrane part,	GO:0000166~nucleotide binding,GO:0000287~magnesium ion binding,GO:0001882~nucleoside binding,GO:0001883~purine nucleoside binding,GO:0004672~protein kinase activity,GO:0004674~protein serine/threonine kinase activity,GO:0005083~small GTPase regulator activity,GO:0005524~ATP binding,GO:0008270~zinc ion binding,GO:0008289~lipid binding,GO:0017076~purine nucleotide binding,GO:0019992~diacylglycerol …	IPR000095:PAK-box/P21-Rho-binding,IPR000719:Protein kinase, core,IPR000961:AGC-kinase, C-terminal,IPR001180:Citron-like,IPR001849:Pleckstrin homology,IPR002219:Protein kinase C, phorbol ester/diacylglycerol binding,IPR002219:Protein kinase C-like, phorbol ester/diacylglycerol binding,IPR002290:Serine/threonine protein kinase,IPR008271:Serine/threonine protein kinase, active site,IPR014930:Myotoni…				SM00036:CNH,SM00109:C1,SM00133:S_TK_X,SM00220:S_TKc,SM00233:PH,SM00285:PBD,	alternative splicing,atp-binding,coiled coil,complete proteome,cytoplasm,kinase,magnesium,metal-binding,nucleotide-binding,phosphoprotein,polymorphism,serine/threonine-protein kinase,transferase,zinc,zinc-finger,	active site:Proton acceptor,binding site:ATP,chain:Serine/threonine-protein kinase MRCK alpha,domain:AGC-kinase C-terminal,domain:CNH,domain:CRIB,domain:PH,domain:Protein kinase,modified residue,mutagenesis site,nucleotide phosphate-binding region:ATP,sequence conflict,sequence variant,splice variant,zinc finger region:Phorbol-ester/DAG-type,
805690	CUE domain containing 1	Homo sapiens							IPR003892:Ubiquitin system component Cue,				SM00546:CUE,	3d-structure,alternative splicing,complete proteome,phosphoprotein,polymorphism,	chain:CUE domain-containing protein 1,compositionally biased region:Pro-rich,domain:CUE,helix,modified residue,sequence conflict,sequence variant,splice variant,strand,
804864	DEAD (Asp-Glu-Ala-Asp) box polypeptide 4	Homo sapiens				GO:0032880~regulation of protein localization,	GO:0030529~ribonucleoprotein complex,	GO:0000166~nucleotide binding,GO:0001882~nucleoside binding,GO:0001883~purine nucleoside binding,GO:0004386~helicase activity,GO:0005524~ATP binding,GO:0008026~ATP-dependent helicase activity,GO:0016887~ATPase activity,GO:0017076~purine nucleotide binding,GO:0030554~adenyl nucleotide binding,GO:0032553~ribonucleotide binding,GO:0032555~purine ribonucleotide binding,GO:0032559~adenyl ribonucleotid…	IPR000629:RNA helicase, ATP-dependent, DEAD-box, conserved site,IPR001650:DNA/RNA helicase, C-terminal,IPR011545:DNA/RNA helicase, DEAD/DEAH box type, N-terminal,IPR014001:DEAD-like helicase, N-terminal,IPR014014:RNA helicase, DEAD-box type, Q motif,IPR014021:Helicase, superfamily 1 and 2, ATP-binding,			PIRSF001321:ATP-dependent RNA helicase,	SM00487:DEXDc,SM00490:HELICc,	alternative splicing,atp-binding,complete proteome,cytoplasm,developmental protein,helicase,hydrolase,nucleotide-binding,polymorphism,repeat,	chain:Probable ATP-dependent RNA helicase DDX4,compositionally biased region:Gly-rich,domain:Helicase ATP-binding,domain:Helicase C-terminal,nucleotide phosphate-binding region:ATP,sequence conflict,sequence variant,short sequence motif:DEAD box,short sequence motif:Q motif,splice variant,
780831	DENN/MADD domain containing 2C	Homo sapiens							IPR001194:DENN,IPR005112:dDENN,IPR005113:uDENN,				SM00799:DENN,SM00800:uDENN,SM00801:dDENN,	alternative splicing,complete proteome,polymorphism,	chain:DENN domain-containing protein 2C,domain:dDENN,domain:DENN,domain:uDENN,sequence conflict,sequence variant,splice variant,
825244	DIRAS family, GTP-binding RAS-like 3	Homo sapiens				GO:0000079~regulation of cyclin-dependent protein kinase activity,GO:0006349~genetic imprinting,GO:0007242~intracellular signaling cascade,GO:0007264~small GTPase mediated signal transduction,GO:0019220~regulation of phosphate metabolic process,GO:0040029~regulation of gene expression, epigenetic,GO:0042325~regulation of phosphorylation,GO:0043549~regulation of kinase activity,GO:0045859~regulati…	GO:0005886~plasma membrane,GO:0009898~internal side of plasma membrane,GO:0044459~plasma membrane part,	GO:0000166~nucleotide binding,GO:0003924~GTPase activity,GO:0005525~GTP binding,GO:0017076~purine nucleotide binding,GO:0019001~guanyl nucleotide binding,GO:0032553~ribonucleotide binding,GO:0032555~purine ribonucleotide binding,GO:0032561~guanyl ribonucleotide binding,	IPR001806:Ras GTPase,IPR005225:Small GTP-binding protein,IPR013753:Ras,		Ovarian cancer,			cell membrane,complete proteome,gtp-binding,lipoprotein,membrane,methylation,nucleotide-binding,prenylation,	chain:GTP-binding protein Di-Ras3,lipid moiety-binding region:S-geranylgeranyl cysteine,modified residue,nucleotide phosphate-binding region:GTP,propeptide:Removed in mature form,short sequence motif:Effector region,
806957	DNA replication helicase 2 homolog (yeast)	Homo sapiens			DNA replication, recombination, and repair,	GO:0000002~mitochondrial genome maintenance,GO:0006259~DNA metabolic process,GO:0006260~DNA replication,GO:0006261~DNA-dependent DNA replication,GO:0006264~mitochondrial DNA replication,GO:0006271~DNA strand elongation during DNA replication,GO:0006273~lagging strand elongation,GO:0006275~regulation of DNA replication,GO:0006281~DNA repair,GO:0006284~base-excision repair,GO:0006401~RNA catabolic …	GO:0005654~nucleoplasm,GO:0005739~mitochondrion,GO:0005759~mitochondrial matrix,GO:0005760~gamma DNA polymerase complex,GO:0031974~membrane-enclosed lumen,GO:0031980~mitochondrial lumen,GO:0031981~nuclear lumen,GO:0042575~DNA polymerase complex,GO:0043233~organelle lumen,GO:0044429~mitochondrial part,GO:0070013~intracellular organelle lumen,	GO:0000166~nucleotide binding,GO:0001882~nucleoside binding,GO:0001883~purine nucleoside binding,GO:0003677~DNA binding,GO:0003678~DNA helicase activity,GO:0004003~ATP-dependent DNA helicase activity,GO:0004386~helicase activity,GO:0004518~nuclease activity,GO:0004519~endonuclease activity,GO:0004520~endodeoxyribonuclease activity,GO:0004536~deoxyribonuclease activity,GO:0005524~ATP binding,GO:00…	IPR014808:DNA replication factor Dna2,	hsa03030:DNA replication,				alternative splicing,atp-binding,complete proteome,dna replication,dna-binding,helicase,hydrolase,nucleotide-binding,	chain:DNA2-like helicase,nucleotide phosphate-binding region:ATP,splice variant,
821730	E2F transcription factor 8	Homo sapiens				GO:0006350~transcription,GO:0006355~regulation of transcription, DNA-dependent,GO:0007049~cell cycle,GO:0008283~cell proliferation,GO:0045449~regulation of transcription,GO:0051252~regulation of RNA metabolic process,	GO:0005654~nucleoplasm,GO:0005667~transcription factor complex,GO:0031974~membrane-enclosed lumen,GO:0031981~nuclear lumen,GO:0043233~organelle lumen,GO:0044451~nucleoplasm part,GO:0070013~intracellular organelle lumen,	GO:0003677~DNA binding,GO:0003700~transcription factor activity,GO:0030528~transcription regulator activity,GO:0042802~identical protein binding,GO:0042803~protein homodimerization activity,GO:0046983~protein dimerization activity,	IPR003316:Transcription factor E2F/dimerisation partner (TDP),IPR011991:Winged helix repressor DNA-binding,IPR015633:E2F Family,					cell cycle,complete proteome,dna-binding,nucleus,phosphoprotein,polymorphism,repressor,Transcription,transcription regulation,	chain:Transcription factor E2F8,modified residue,mutagenesis site,sequence conflict,sequence variant,
784759	EDAR-associated death domain	Homo sapiens				GO:0001942~hair follicle development,GO:0005996~monosaccharide metabolic process,GO:0006006~glucose metabolic process,GO:0006007~glucose catabolic process,GO:0006091~generation of precursor metabolites and energy,GO:0006096~glycolysis,GO:0007242~intracellular signaling cascade,GO:0007243~protein kinase cascade,GO:0007249~I-kappaB kinase/NF-kappaB cascade,GO:0007398~ectoderm development,GO:0008544…	GO:0000015~phosphopyruvate hydratase complex,GO:0005829~cytosol,GO:0044445~cytosolic part,	GO:0000287~magnesium ion binding,GO:0004634~phosphopyruvate hydratase activity,GO:0016836~hydro-lyase activity,GO:0043167~ion binding,GO:0043169~cation binding,GO:0046872~metal ion binding,	IPR000488:Death,		Ectodermal dysplasia, anhidrotic,Ectodermal dysplasia, anhidrotic, autosomal dominant,Ectodermal dysplasia, anhidrotic, autosomal recessive,		SM00005:DEATH,	alternative splicing,complete proteome,cytoplasm,developmental protein,differentiation,disease mutation,ectodermal dysplasia,polymorphism,	chain:Ectodysplasin-A receptor-associated adapter protein,domain:Death,sequence variant,splice variant,
799097	Fas ligand (TNF superfamily, member 6)	Homo sapiens	76.Sig_trans_Ca2_Calcineurin_NF-AT,	h_achPathway:Role of nicotinic acetylcholine receptors in the regulation of apoptosis,h_aktPathway:AKT Signaling Pathway,h_asbcellPathway:Antigen Dependent B Cell Activation,h_bbcellPathway:Bystander B Cell Activation,h_ctlPathway:CTL mediated immune response against target cells ,h_fasPathway:FAS signaling pathway ( CD95 ),h_HivnefPathway:HIV-I Nef: negative effector of Fas and TNF,h_hsp27Pathwa…		GO:0001654~eye development,GO:0002237~response to molecule of bacterial origin,GO:0006915~apoptosis,GO:0006917~induction of apoptosis,GO:0006925~inflammatory cell apoptosis,GO:0006955~immune response,GO:0007267~cell-cell signaling,GO:0007423~sensory organ development,GO:0008219~cell death,GO:0008624~induction of apoptosis by extracellular signals,GO:0008633~activation of pro-apoptotic gene produc…	GO:0005576~extracellular region,GO:0005615~extracellular space,GO:0005886~plasma membrane,GO:0005887~integral to plasma membrane,GO:0005901~caveola,GO:0009897~external side of plasma membrane,GO:0009986~cell surface,GO:0016021~integral to membrane,GO:0016023~cytoplasmic membrane-bounded vesicle,GO:0031224~intrinsic to membrane,GO:0031226~intrinsic to plasma membrane,GO:0031410~cytoplasmic vesicle…	GO:0005125~cytokine activity,GO:0005164~tumor necrosis factor receptor binding,GO:0032813~tumor necrosis factor receptor superfamily binding,	IPR006052:Tumor Necrosis Factor,IPR006053:Tumor necrosis factor alpha, beta and c,IPR008064:Fas ligand,IPR008983:Tumour necrosis factor-like,	hsa04010:MAPK signaling pathway,hsa04060:Cytokine-cytokine receptor interaction,hsa04210:Apoptosis,hsa04650:Natural killer cell mediated cytotoxicity,hsa04722:Neurotrophin signaling pathway,hsa04940:Type I diabetes mellitus,hsa05200:Pathways in cancer,hsa05320:Autoimmune thyroid disease,hsa05330:Allograft rejection,hsa05332:Graft-versus-host disease,	Systemic lupus erythematosus, susceptibility,	PIRSF001873:tumor necrosis factor, TNF alpha type,	SM00207:TNF,	3d-structure,alternative splicing,Apoptosis,cell membrane,complete proteome,cytokine,disulfide bond,glycoprotein,membrane,polymorphism,Secreted,Signal-anchor,transmembrane,transmembrane protein,	chain:Tumor necrosis factor ligand superfamily member 6, membrane form,chain:Tumor necrosis factor ligand superfamily member 6, soluble form,compositionally biased region:Poly-Pro,compositionally biased region:Pro-rich,disulfide bond,glycosylation site:N-linked (GlcNAc...),helix,mutagenesis site,sequence variant,site:Cleavage,splice variant,strand,topological domain:Cytoplasmic,topological domain…
796332	G protein regulated inducer of neurite outgrowth 2	Homo sapiens												complete proteome,polymorphism,	chain:G protein-regulated inducer of neurite outgrowth 2,sequence conflict,sequence variant,
796108	G protein-coupled receptor 162	Homo sapiens				GO:0007166~cell surface receptor linked signal transduction,GO:0007186~G-protein coupled receptor protein signaling pathway,	GO:0005886~plasma membrane,GO:0016021~integral to membrane,GO:0031224~intrinsic to membrane,		IPR000276:7TM GPCR, rhodopsin-like,IPR017452:GPCR, rhodopsin-like superfamily,			PIRSF038665:probable G protein-coupled receptor 153/162,PIRSF800006:rhodopsin-like G protein-coupled receptors,		alternative splicing,cell membrane,complete proteome,g-protein coupled receptor,glycoprotein,membrane,polymorphism,receptor,transducer,transmembrane,	chain:Probable G-protein coupled receptor 162,glycosylation site:N-linked (GlcNAc...),sequence variant,splice variant,topological domain:Cytoplasmic,topological domain:Extracellular,transmembrane region,
798245	G protein-coupled receptor 177	Homo sapiens				GO:0009967~positive regulation of signal transduction,GO:0010627~regulation of protein kinase cascade,GO:0010647~positive regulation of cell communication,GO:0010740~positive regulation of protein kinase cascade,GO:0043122~regulation of I-kappaB kinase/NF-kappaB cascade,GO:0043123~positive regulation of I-kappaB kinase/NF-kappaB cascade,	GO:0016021~integral to membrane,GO:0031224~intrinsic to membrane,		IPR009551:Protein of unknown function DUF1171,					alternative splicing,complete proteome,membrane,polymorphism,receptor,signal,transmembrane,	chain:Integral membrane protein GPR177,sequence conflict,sequence variant,signal peptide,splice variant,topological domain:Cytoplasmic,topological domain:Extracellular,transmembrane region,
817897	GRB2-associated binding protein 1	Homo sapiens		h_metPathway:Signaling of Hepatocyte Growth Factor Receptor,		GO:0000165~MAPKKK cascade,GO:0000187~activation of MAPK activity,GO:0001932~regulation of protein amino acid phosphorylation,GO:0006468~protein amino acid phosphorylation,GO:0006793~phosphorus metabolic process,GO:0006796~phosphate metabolic process,GO:0006979~response to oxidative stress,GO:0007166~cell surface receptor linked signal transduction,GO:0007167~enzyme linked receptor protein signali…	GO:0005829~cytosol,	GO:0005070~SH3/SH2 adaptor activity,GO:0030674~protein binding, bridging,GO:0060090~molecular adaptor activity,	IPR001849:Pleckstrin homology,IPR011993:Pleckstrin homology-type,	hsa04012:ErbB signaling pathway,hsa04722:Neurotrophin signaling pathway,hsa05211:Renal cell carcinoma,			SM00233:PH,	alternative splicing,complete proteome,phosphoprotein,polymorphism,signal transduction,	chain:GRB2-associated-binding protein 1,compositionally biased region:Pro-rich,domain:PH,modified residue,sequence conflict,sequence variant,splice variant,
822322	GREB1 protein	Homo sapiens		h_mta3Pathway:Downregulated of MTA-3 in ER-negative Breast Tumors,			GO:0016021~integral to membrane,GO:0031224~intrinsic to membrane,							alternative splicing,complete proteome,membrane,polymorphism,transmembrane,	chain:Protein GREB1,compositionally biased region:Ser-rich,sequence conflict,sequence variant,splice variant,transmembrane region,
798019	GTF2I repeat domain containing 1	Homo sapiens				GO:0006350~transcription,GO:0006355~regulation of transcription, DNA-dependent,GO:0045449~regulation of transcription,GO:0051252~regulation of RNA metabolic process,		GO:0003677~DNA binding,GO:0003700~transcription factor activity,GO:0003702~RNA polymerase II transcription factor activity,GO:0003705~RNA polymerase II transcription factor activity, enhancer binding,GO:0030528~transcription regulator activity,GO:0043565~sequence-specific DNA binding,	IPR004212:GTF2I-like repeat,IPR016659:Transcription factor II-I,	hsa03022:Basal transcription factors,	Williams-Beuren syndrome,	PIRSF016441:general transcription factor II-I,PIRSF016441:TF_II-I,		3d-structure,alternative splicing,complete proteome,developmental protein,dna-binding,nucleus,phosphoprotein,polymorphism,repeat,Transcription,transcription regulation,williams-beuren syndrome,	chain:General transcription factor II-I repeat domain-containing protein 1,compositionally biased region:Ser-rich,helix,modified residue,mutagenesis site,repeat:GTF2I-like 1,repeat:GTF2I-like 2,repeat:GTF2I-like 3,repeat:GTF2I-like 4,repeat:GTF2I-like 5,sequence conflict,sequence variant,short sequence motif:Nuclear localization signal,splice variant,strand,turn,
824149	HEAT repeat containing 5A	Homo sapiens							IPR000357:HEAT,					alternative splicing,complete proteome,phosphoprotein,repeat,	chain:HEAT repeat-containing protein 5A,modified residue,repeat:HEAT 1,repeat:HEAT 2,sequence conflict,splice variant,
787059	IQ motif containing GTPase activating protein 3	Homo sapiens				GO:0007242~intracellular signaling cascade,GO:0007264~small GTPase mediated signal transduction,GO:0051056~regulation of small GTPase mediated signal transduction,		GO:0005083~small GTPase regulator activity,GO:0005096~GTPase activator activity,GO:0005099~Ras GTPase activator activity,GO:0005516~calmodulin binding,GO:0008047~enzyme activator activity,GO:0030695~GTPase regulator activity,GO:0060589~nucleoside-triphosphatase regulator activity,	IPR000048:IQ calmodulin-binding region,IPR000593:RasGAP protein, C-terminal,IPR001715:Calponin-like actin-binding,IPR001936:Ras GTPase-activating protein,	hsa04810:Regulation of actin cytoskeleton,			SM00015:IQ,SM00033:CH,SM00323:RasGAP,	3d-structure,calmodulin-binding,complete proteome,phosphoprotein,polymorphism,repeat,	chain:Ras GTPase-activating-like protein IQGAP3,domain:CH,domain:IQ 1,domain:IQ 2,domain:IQ 3,domain:IQ 4,domain:Ras-GAP,modified residue,sequence conflict,sequence variant,
773987	Kruppel-like factor 12	Homo sapiens			General function prediction only,	GO:0000122~negative regulation of transcription from RNA polymerase II promoter,GO:0006350~transcription,GO:0006355~regulation of transcription, DNA-dependent,GO:0006357~regulation of transcription from RNA polymerase II promoter,GO:0009890~negative regulation of biosynthetic process,GO:0009891~positive regulation of biosynthetic process,GO:0010557~positive regulation of macromolecule biosyntheti…		GO:0003677~DNA binding,GO:0003700~transcription factor activity,GO:0003712~transcription cofactor activity,GO:0003714~transcription corepressor activity,GO:0008134~transcription factor binding,GO:0008270~zinc ion binding,GO:0016564~transcription repressor activity,GO:0030528~transcription regulator activity,GO:0043167~ion binding,GO:0043169~cation binding,GO:0046872~metal ion binding,GO:0046914~t…	IPR007087:Zinc finger, C2H2-type,IPR013087:Zinc finger, C2H2-type/integrase, DNA-binding,IPR015880:Zinc finger, C2H2-like,				SM00355:ZnF_C2H2,	alternative splicing,complete proteome,dna-binding,metal-binding,nucleus,phosphoprotein,repeat,repressor,Transcription,transcription regulation,zinc,zinc-finger,	chain:Krueppel-like factor 12,modified residue,sequence conflict,splice variant,zinc finger region:C2H2-type 1,zinc finger region:C2H2-type 2,zinc finger region:C2H2-type 3,
825264	NLR family, pyrin domain containing 6	Homo sapiens						GO:0000166~nucleotide binding,GO:0001882~nucleoside binding,GO:0001883~purine nucleoside binding,GO:0005524~ATP binding,GO:0017076~purine nucleotide binding,GO:0030554~adenyl nucleotide binding,GO:0032553~ribonucleotide binding,GO:0032555~purine ribonucleotide binding,GO:0032559~adenyl ribonucleotide binding,	IPR004020:Pyrin,IPR007111:NACHT nucleoside triphosphatase,IPR011029:DEATH-like,					atp-binding,complete proteome,cytoplasm,leucine-rich repeat,nucleotide-binding,polymorphism,repeat,	chain:NACHT, LRR and PYD domains-containing protein 6,compositionally biased region:Poly-Glu,domain:DAPIN,domain:NACHT,nucleotide phosphate-binding region:ATP,repeat:LRR 1,repeat:LRR 2,repeat:LRR 3,repeat:LRR 4,repeat:LRR 5,sequence conflict,sequence variant,
788907	Na+/K+ transporting ATPase interacting 3	Homo sapiens					GO:0005886~plasma membrane,GO:0016021~integral to membrane,GO:0031224~intrinsic to membrane,		IPR008516:Na,K-Atpase Interacting protein,					cell membrane,complete proteome,membrane,polymorphism,transmembrane,	chain:Sodium/potassium-transporting ATPase subunit beta-1-interacting protein 3,sequence variant,transmembrane region,
799640	POU class 2 homeobox 1	Homo sapiens				GO:0001654~eye development,GO:0001708~cell fate specification,GO:0002088~lens development in camera-type eye,GO:0002089~lens morphogenesis in camera-type eye,GO:0006350~transcription,GO:0006355~regulation of transcription, DNA-dependent,GO:0006357~regulation of transcription from RNA polymerase II promoter,GO:0007267~cell-cell signaling,GO:0007423~sensory organ development,GO:0009890~negative reg…	GO:0005654~nucleoplasm,GO:0005667~transcription factor complex,GO:0031974~membrane-enclosed lumen,GO:0031981~nuclear lumen,GO:0043233~organelle lumen,GO:0044451~nucleoplasm part,GO:0070013~intracellular organelle lumen,	GO:0003677~DNA binding,GO:0003700~transcription factor activity,GO:0016563~transcription activator activity,GO:0016564~transcription repressor activity,GO:0030528~transcription regulator activity,GO:0043565~sequence-specific DNA binding,	IPR000327:POU-specific,IPR000972:Octamer-binding transcription factor,IPR001356:Homeobox,IPR012287:Homeodomain-related,IPR013847:POU,IPR017970:Homeobox, conserved site,		Population-based genome-wide association studies reveal six loci influencing plasma levels of liver enzymes,	PIRSF002625:transcription factor Oct-1,	SM00352:POU,SM00389:HOX,	3d-structure,activator,alternative splicing,complete proteome,DNA binding,dna-binding,Homeobox,nucleus,phosphoprotein,polymorphism,Transcription,transcription regulation,	chain:POU domain, class 2, transcription factor 1,DNA-binding region:Homeobox,domain:POU-specific,helix,modified residue,sequence conflict,sequence variant,splice variant,
823865	PWWP domain containing 2B	Homo sapiens							IPR000313:PWWP,				SM00293:PWWP,	complete proteome,phosphoprotein,polymorphism,	chain:PWWP domain-containing protein 2B,compositionally biased region:Pro-rich,domain:PWWP,modified residue,sequence variant,
822858	RAN binding protein 3-like	Homo sapiens				GO:0046907~intracellular transport,			IPR000156:Ran Binding Protein 1,IPR011993:Pleckstrin homology-type,				SM00160:RanBD,	alternative splicing,complete proteome,polymorphism,	chain:Ran-binding protein 3-like,domain:RanBD1,sequence variant,splice variant,
815059	RIMS binding protein 3B; RIMS binding protein 3C; RIMS binding protein 3	Homo sapiens							IPR001452:Src homology-3 domain,IPR003961:Fibronectin, type III,IPR011511:Variant SH3,				SM00060:FN3,SM00326:SH3,	3d-structure,coiled coil,complete proteome,polymorphism,repeat,	chain:RIMS-binding protein 3A,compositionally biased region:Pro-rich,domain:Fibronectin type-III 1,domain:Fibronectin type-III 2,domain:SH3 1,domain:SH3 2,domain:SH3 3,sequence conflict,sequence variant,strand,turn,
795440	RUN domain containing 3A	Homo sapiens				GO:0007242~intracellular signaling cascade,GO:0007264~small GTPase mediated signal transduction,	GO:0005829~cytosol,GO:0005886~plasma membrane,GO:0009898~internal side of plasma membrane,GO:0044459~plasma membrane part,	GO:0005083~small GTPase regulator activity,GO:0008047~enzyme activator activity,GO:0010851~cyclase regulator activity,GO:0010853~cyclase activator activity,GO:0030249~guanylate cyclase regulator activity,GO:0030250~guanylate cyclase activator activity,GO:0030695~GTPase regulator activity,GO:0060589~nucleoside-triphosphatase regulator activity,	IPR004012:RUN,				SM00593:RUN,	alternative splicing,coiled coil,complete proteome,	chain:RUN domain-containing protein 3A,domain:RUN,region of interest:Interaction with RAP2A,sequence conflict,splice variant,
804570	Ras association and DIL domains	Homo sapiens				GO:0007155~cell adhesion,GO:0022610~biological adhesion,			IPR000159:Ras-association,IPR000253:Forkhead-associated,IPR001478:PDZ/DHR/GLGF,IPR002710:Dilute,IPR018444:Dil domain,				SM00228:PDZ,SM00240:FHA,SM00314:RA,	3d-structure,alternative splicing,cell adhesion,complete proteome,developmental protein,phosphoprotein,polymorphism,	chain:Ras-associating and dilute domain- containing protein,compositionally biased region:Pro-rich,domain:Dilute,domain:FHA,domain:PDZ,domain:Ras-associating,helix,modified residue,sequence conflict,sequence variant,splice variant,strand,turn,
772484	SH2 domain containing 7	Homo sapiens							IPR000980:SH2 motif,				SM00252:SH2,	complete proteome,polymorphism,SH2 domain,	chain:SH2 domain-containing protein 7,domain:SH2,sequence variant,
814629	SWI/SNF related, matrix associated, actin dependent regulator of chromatin, subfamily c, member 2	Homo sapiens		h_hSWI-SNFpathway:Chromatin Remodeling by hSWI/SNF ATP-dependent Complexes,h_vdrPathway:Control of Gene Expression by Vitamin D Receptor,	Chromatin structure and dynamics / Transcription,General function prediction only,	GO:0006325~chromatin organization,GO:0006333~chromatin assembly or disassembly,GO:0006338~chromatin remodeling,GO:0006350~transcription,GO:0006355~regulation of transcription, DNA-dependent,GO:0006357~regulation of transcription from RNA polymerase II promoter,GO:0009890~negative regulation of biosynthetic process,GO:0009891~positive regulation of biosynthetic process,GO:0010557~positive regulati…	GO:0000785~chromatin,GO:0005654~nucleoplasm,GO:0005694~chromosome,GO:0005730~nucleolus,GO:0016514~SWI/SNF complex,GO:0016585~chromatin remodeling complex,GO:0017053~transcriptional repressor complex,GO:0031974~membrane-enclosed lumen,GO:0031981~nuclear lumen,GO:0043228~non-membrane-bounded organelle,GO:0043232~intracellular non-membrane-bounded organelle,GO:0043233~organelle lumen,GO:0044427~chro…	GO:0003677~DNA binding,GO:0003682~chromatin binding,GO:0003712~transcription cofactor activity,GO:0003713~transcription coactivator activity,GO:0008022~protein C-terminus binding,GO:0008134~transcription factor binding,GO:0016563~transcription activator activity,GO:0030528~transcription regulator activity,	IPR000953:Chromo domain,IPR001005:SANT, DNA-binding,IPR007526:SWIRM,IPR014778:Myb, DNA-binding,IPR017884:SANT, eukarya,				SM00298:CHROMO,SM00717:SANT,	acetylation,alternative splicing,chromatin regulator,coiled coil,complete proteome,neurogenesis,nucleus,phosphoprotein,Transcription,transcription regulation,	chain:SWI/SNF complex subunit SMARCC2,compositionally biased region:Glu-rich,compositionally biased region:Poly-Ala,compositionally biased region:Poly-Gln,compositionally biased region:Poly-Glu,compositionally biased region:Pro-rich,domain:SANT,domain:SWIRM,modified residue,sequence conflict,splice variant,
797501	TBC1 domain family, member 9B (with GRAM domain)	Homo sapiens				GO:0032313~regulation of Rab GTPase activity,GO:0032318~regulation of Ras GTPase activity,GO:0032483~regulation of Rab protein signal transduction,GO:0043087~regulation of GTPase activity,GO:0046578~regulation of Ras protein signal transduction,GO:0051056~regulation of small GTPase mediated signal transduction,GO:0051336~regulation of hydrolase activity,	GO:0016021~integral to membrane,GO:0031224~intrinsic to membrane,	GO:0005083~small GTPase regulator activity,GO:0005096~GTPase activator activity,GO:0005097~Rab GTPase activator activity,GO:0005099~Ras GTPase activator activity,GO:0005509~calcium ion binding,GO:0008047~enzyme activator activity,GO:0030695~GTPase regulator activity,GO:0043167~ion binding,GO:0043169~cation binding,GO:0046872~metal ion binding,GO:0060589~nucleoside-triphosphatase regulator activit…	IPR000195:RabGAP/TBC,IPR004182:GRAM,IPR011992:EF-Hand type,IPR018248:EF hand,IPR018249:EF-HAND 2,				SM00164:TBC,SM00568:GRAM,	alternative splicing,complete proteome,GTPase activation,membrane,phosphoprotein,polymorphism,repeat,transmembrane,	chain:TBC1 domain family member 9B,domain:EF-hand,domain:GRAM 1,domain:GRAM 2,domain:Rab-GAP TBC,modified residue,sequence conflict,sequence variant,splice variant,transmembrane region,
809538	WD repeat domain 64	Homo sapiens							IPR001680:WD40 repeat,IPR015943:WD40/YVTN repeat-like,IPR017986:WD40 repeat, region,IPR019775:WD40 repeat, conserved site,IPR019781:WD40 repeat, subgroup,IPR019782:WD40 repeat 2,				SM00320:WD40,	alternative splicing,complete proteome,polymorphism,repeat,wd repeat,	chain:WD repeat-containing protein 64,repeat:WD 1,repeat:WD 10,repeat:WD 11,repeat:WD 12,repeat:WD 2,repeat:WD 3,repeat:WD 4,repeat:WD 5,repeat:WD 6,repeat:WD 7,repeat:WD 8,repeat:WD 9,sequence conflict,sequence variant,splice variant,
790893	X-prolyl aminopeptidase (aminopeptidase P) 1, soluble	Homo sapiens				GO:0006508~proteolysis,	GO:0005829~cytosol,	GO:0004177~aminopeptidase activity,GO:0008233~peptidase activity,GO:0008235~metalloexopeptidase activity,GO:0008237~metallopeptidase activity,GO:0008238~exopeptidase activity,GO:0030145~manganese ion binding,GO:0043167~ion binding,GO:0043169~cation binding,GO:0046872~metal ion binding,GO:0046914~transition metal ion binding,GO:0070011~peptidase activity, acting on L-amino acid peptides,	IPR000587:Creatinase,IPR000994:Peptidase M24, structural domain,IPR001131:Peptidase M24B, X-Pro dipeptidase/aminopeptidase P, conserved site,			PIRSF006732:pig X-Pro aminopeptidase,		3d-structure,acetylation,alternative splicing,Aminopeptidase,complete proteome,cytoplasm,direct protein sequencing,hydrolase,manganese,metal-binding,metalloprotease,Protease,	chain:Xaa-Pro aminopeptidase 1,helix,metal ion-binding site:Manganese 1,metal ion-binding site:Manganese 2,modified residue,mutagenesis site,sequence conflict,splice variant,strand,turn,
797727	acyl-CoA synthetase bubblegum family member 2	Homo sapiens			Lipid metabolism,	GO:0006631~fatty acid metabolic process,GO:0007276~gamete generation,GO:0007283~spermatogenesis,GO:0019953~sexual reproduction,GO:0032504~multicellular organism reproduction,GO:0048232~male gamete generation,GO:0048609~reproductive process in a multicellular organism,	GO:0000267~cell fraction,GO:0005624~membrane fraction,GO:0005626~insoluble fraction,GO:0005739~mitochondrion,GO:0005792~microsome,GO:0005829~cytosol,GO:0019898~extrinsic to membrane,GO:0042598~vesicular fraction,	GO:0000166~nucleotide binding,GO:0001882~nucleoside binding,GO:0001883~purine nucleoside binding,GO:0004467~long-chain-fatty-acid-CoA ligase activity,GO:0005524~ATP binding,GO:0015645~fatty-acid ligase activity,GO:0016289~CoA hydrolase activity,GO:0016291~acyl-CoA thioesterase activity,GO:0016790~thiolester hydrolase activity,GO:0016877~ligase activity, forming carbon-sulfur bonds,GO:0017076~puri…	IPR000873:AMP-dependent synthetase and ligase,			PIRSF006725:Synechocystis long-chain-fatty-acid-CoA ligase,		alternative splicing,atp-binding,complete proteome,cytoplasm,developmental protein,differentiation,fatty acid metabolism,ligase,lipid metabolism,membrane,nucleotide-binding,polymorphism,spermatogenesis,	binding site:ATP,chain:Long-chain-fatty-acid--CoA ligase ACSBG2,mutagenesis site,nucleotide phosphate-binding region:ATP,sequence conflict,sequence variant,splice variant,
786637	adenosine monophosphate deaminase 1 (isoform M)	Homo sapiens				GO:0006144~purine base metabolic process,GO:0006163~purine nucleotide metabolic process,GO:0006164~purine nucleotide biosynthetic process,GO:0009112~nucleobase metabolic process,GO:0009123~nucleoside monophosphate metabolic process,GO:0009124~nucleoside monophosphate biosynthetic process,GO:0009126~purine nucleoside monophosphate metabolic process,GO:0009127~purine nucleoside monophosphate biosyn…		GO:0003876~AMP deaminase activity,GO:0016814~hydrolase activity, acting on carbon-nitrogen (but not peptide) bonds, in cyclic amidines,GO:0019239~deaminase activity,	IPR001365:Adenosine/AMP deaminase,IPR006329:AMP deaminase,IPR006650:Adenosine/AMP deaminase active site,IPR016297:AMP deaminase, metazoa,	hsa00230:Purine metabolism,	Myoadenylate deaminase deficiency,	PIRSF001251:AMP deaminase,PIRSF001251:AMP_deaminase_met,		complete proteome,disease mutation,hydrolase,nucleotide metabolism,polymorphism,	chain:AMP deaminase 1,sequence variant,
784164	adenosylhomocysteinase-like 2	Homo sapiens				GO:0006730~one-carbon metabolic process,		GO:0004013~adenosylhomocysteinase activity,GO:0016801~hydrolase activity, acting on ether bonds,GO:0016802~trialkylsulfonium hydrolase activity,	IPR000043:S-adenosyl-L-homocysteine hydrolase,IPR015878:S-adenosyl-L-homocysteine hydrolase, NAD binding,	hsa00270:Cysteine and methionine metabolism,hsa00450:Selenoamino acid metabolism,		PIRSF001109:adenosylhomocysteine hydrolase, SAHH type,PIRSF001109:Ad_hcy_hydrolase,		3d-structure,complete proteome,hydrolase,nad,one-carbon metabolism,phosphoprotein,	binding site:Substrate,chain:Putative adenosylhomocysteinase 3,helix,modified residue,region of interest:NAD binding,sequence conflict,strand,turn,
805626	adenylate kinase 5	Homo sapiens				GO:0006163~purine nucleotide metabolic process,GO:0006164~purine nucleotide biosynthetic process,GO:0006172~ADP biosynthetic process,GO:0006173~dADP biosynthetic process,GO:0006220~pyrimidine nucleotide metabolic process,GO:0006221~pyrimidine nucleotide biosynthetic process,GO:0009132~nucleoside diphosphate metabolic process,GO:0009133~nucleoside diphosphate biosynthetic process,GO:0009135~purine…	GO:0005829~cytosol,	GO:0000166~nucleotide binding,GO:0001882~nucleoside binding,GO:0001883~purine nucleoside binding,GO:0004017~adenylate kinase activity,GO:0005524~ATP binding,GO:0016776~phosphotransferase activity, phosphate group as acceptor,GO:0017076~purine nucleotide binding,GO:0019201~nucleotide kinase activity,GO:0019205~nucleobase, nucleoside, nucleotide kinase activity,GO:0019206~nucleoside kinase activity…	IPR000850:Adenylate kinase,IPR006267:Adenylate kinase, isozyme 1,IPR007858:Dpy-30, conserved site,	hsa00230:Purine metabolism,		PIRSF000734:adenylate kinase,PIRSF500303:PIRSF500303,		3d-structure,alternative splicing,atp-binding,complete proteome,cytoplasm,kinase,nucleotide-binding,polymorphism,transferase,	binding site:AMP,chain:Adenylate kinase isoenzyme 5,helix,nucleotide phosphate-binding region:AMP,nucleotide phosphate-binding region:ATP,sequence conflict,sequence variant,splice variant,strand,
815737	ankyrin 2, neuronal	Homo sapiens					GO:0005856~cytoskeleton,GO:0005886~plasma membrane,GO:0016323~basolateral plasma membrane,GO:0016324~apical plasma membrane,GO:0030016~myofibril,GO:0030017~sarcomere,GO:0031430~M band,GO:0031672~A band,GO:0043228~non-membrane-bounded organelle,GO:0043232~intracellular non-membrane-bounded organelle,GO:0043292~contractile fiber,GO:0044449~contractile fiber part,GO:0044459~plasma membrane part,GO:0…		IPR000488:Death,IPR000906:ZU5,IPR002110:Ankyrin,IPR011029:DEATH-like,		Cardiac arrhythmia, ankyrin-B-related,Long QT syndrome-4,	PIRSF002298:ankyrin,	SM00005:DEATH,SM00218:ZU5,SM00248:ANK,	alternative splicing,ank repeat,cell membrane,complete proteome,cytoplasm,cytoskeleton,disease mutation,long qt syndrome,membrane,phosphoprotein,polymorphism,repeat,	chain:Ankyrin-2,domain:Death,domain:ZU5,modified residue,mutagenesis site,region of interest:Interaction with SPTBN1,region of interest:Repeat-rich region,repeat:ANK 1,repeat:ANK 10,repeat:ANK 11,repeat:ANK 12,repeat:ANK 13,repeat:ANK 14,repeat:ANK 15,repeat:ANK 16,repeat:ANK 17,repeat:ANK 18,repeat:ANK 19,repeat:ANK 2,repeat:ANK 20,repeat:ANK 21,repeat:ANK 22,repeat:ANK 23,repeat:ANK 24,repeat:A…
792198	ankyrin and armadillo repeat containing	Homo sapiens					GO:0016021~integral to membrane,GO:0031224~intrinsic to membrane,		IPR000225:Armadillo,IPR002110:Ankyrin,IPR011989:Armadillo-like helical,				SM00185:ARM,SM00248:ANK,	alternative splicing,ank repeat,complete proteome,membrane,polymorphism,repeat,transmembrane,	chain:Ankyrin and armadillo repeat-containing protein,repeat:ANK 1,repeat:ANK 2,repeat:ANK 3,repeat:ANK 4,repeat:ANK 5,repeat:ARM 1,repeat:ARM 2,repeat:ARM 3,repeat:ARM 4,repeat:ARM 5,repeat:ARM 6,sequence conflict,sequence variant,splice variant,transmembrane region,
779298	ankyrin repeat domain 55	Homo sapiens							IPR002110:Ankyrin,				SM00248:ANK,	alternative splicing,ank repeat,complete proteome,polymorphism,repeat,	chain:Ankyrin repeat domain-containing protein 55,repeat:ANK 1,repeat:ANK 2,repeat:ANK 3,repeat:ANK 4,repeat:ANK 5,repeat:ANK 6,repeat:ANK 7,repeat:ANK 8,repeat:ANK 9,sequence variant,splice variant,
778952	anti-Mullerian hormone receptor, type II	Homo sapiens				GO:0001880~Mullerian duct regression,GO:0003006~reproductive developmental process,GO:0006468~protein amino acid phosphorylation,GO:0006793~phosphorus metabolic process,GO:0006796~phosphate metabolic process,GO:0007166~cell surface receptor linked signal transduction,GO:0007167~enzyme linked receptor protein signaling pathway,GO:0007178~transmembrane receptor protein serine/threonine kinase signa…	GO:0005886~plasma membrane,GO:0005887~integral to plasma membrane,GO:0016021~integral to membrane,GO:0031224~intrinsic to membrane,GO:0031226~intrinsic to plasma membrane,GO:0044459~plasma membrane part,	GO:0000166~nucleotide binding,GO:0000287~magnesium ion binding,GO:0001882~nucleoside binding,GO:0001883~purine nucleoside binding,GO:0004672~protein kinase activity,GO:0004674~protein serine/threonine kinase activity,GO:0004675~transmembrane receptor protein serine/threonine kinase activity,GO:0005024~transforming growth factor beta receptor activity,GO:0005026~transforming growth factor beta rec…	IPR000719:Protein kinase, core,IPR008271:Serine/threonine protein kinase, active site,IPR015771:Anti-muellerian hormone receptor, type II, C-terminal,IPR017193:Anti-muellerian hormone receptor, type II,IPR017441:Protein kinase, ATP binding site,IPR017442:Serine/threonine protein kinase-related,	hsa04060:Cytokine-cytokine receptor interaction,hsa04350:TGF-beta signaling pathway,	Persistent Mullerian duct syndrome, type II,	PIRSF037392:AMHRII,PIRSF037392:anti-muellerian hormone receptor, type II,		ATP,atp-binding,complete proteome,disease mutation,glycoprotein,hormone receptor,kinase,magnesium,manganese,membrane,metal-binding,nucleotide-binding,pseudohermaphroditism,receptor,serine/threonine-protein kinase,signal,transferase,transmembrane,transmembrane protein,	active site:Proton acceptor,binding site:ATP,chain:Anti-Muellerian hormone type-2 receptor,domain:Protein kinase,glycosylation site:N-linked (GlcNAc...),nucleotide phosphate-binding region:ATP,sequence conflict,sequence variant,signal peptide,topological domain:Cytoplasmic,topological domain:Extracellular,transmembrane region,
824987	arrestin domain containing 2	Homo sapiens							IPR011021:Arrestin-like, N-terminal,IPR011022:Arrestin-like, C-terminal,					alternative splicing,complete proteome,polymorphism,	chain:Arrestin domain-containing protein 2,sequence variant,splice variant,
782067	ataxin 2-like	Homo sapiens					GO:0019898~extrinsic to membrane,		IPR009604:LsmAD domain,IPR009818:Ataxin-2, C-terminal,					acetylation,alternative splicing,complete proteome,direct protein sequencing,membrane,methylation,phosphoprotein,	chain:Ataxin-2-like protein,compositionally biased region:Pro-rich,modified residue,region of interest:Interaction with MPL,sequence conflict,splice variant,
790670	beta-carotene oxygenase 2	Homo sapiens			Secondary metabolites biosynthesis, transport, and catabolism,	GO:0001523~retinoid metabolic process,GO:0006081~cellular aldehyde metabolic process,GO:0006720~isoprenoid metabolic process,GO:0006721~terpenoid metabolic process,GO:0006766~vitamin metabolic process,GO:0006775~fat-soluble vitamin metabolic process,GO:0006776~vitamin A metabolic process,GO:0010817~regulation of hormone levels,GO:0016101~diterpenoid metabolic process,GO:0016108~tetraterpenoid met…		GO:0005506~iron ion binding,GO:0016701~oxidoreductase activity, acting on single donors with incorporation of molecular oxygen,GO:0016702~oxidoreductase activity, acting on single donors with incorporation of molecular oxygen, incorporation of two atoms of oxygen,GO:0043167~ion binding,GO:0043169~cation binding,GO:0046872~metal ion binding,GO:0046914~transition metal ion binding,	IPR004294:Carotenoid oxygenase,			PIRSF016018:carotenoid oxygenase,PIRSF500488:beta,beta-carotene 9',10'-dioxygenase,		alternative splicing,complete proteome,dioxygenase,iron,metal-binding,oxidoreductase,polymorphism,	chain:Beta,beta-carotene 9',10'-oxygenase,metal ion-binding site:Iron,sequence conflict,sequence variant,splice variant,
779706	calmegin	Homo sapiens				GO:0006457~protein folding,GO:0007338~single fertilization,GO:0009566~fertilization,GO:0019953~sexual reproduction,	GO:0005783~endoplasmic reticulum,GO:0016021~integral to membrane,GO:0031224~intrinsic to membrane,	GO:0005509~calcium ion binding,GO:0043167~ion binding,GO:0043169~cation binding,GO:0046872~metal ion binding,GO:0051082~unfolded protein binding,	IPR001580:Calreticulin/calnexin,IPR009033:Calreticulin/calnexin, P,IPR013320:Concanavalin A-like lectin/glucanase, subgroup,IPR018124:Calreticulin/calnexin, conserved site,		Genome-wide association to body mass index and waist circumference: the Framingham Heart Study 100K project,	PIRSF002357:calnexin,		calcium,Chaperone,complete proteome,disulfide bond,endoplasmic reticulum,membrane,phosphoprotein,polymorphism,repeat,signal,transmembrane,	chain:Calmegin,disulfide bond,modified residue,repeat:1-1,repeat:1-2,repeat:1-3,repeat:1-4,repeat:2-1,repeat:2-2,repeat:2-3,repeat:2-4,sequence variant,signal peptide,topological domain:Cytoplasmic,topological domain:Lumenal,transmembrane region,
806867	calsyntenin 2	Homo sapiens				GO:0007155~cell adhesion,GO:0007156~homophilic cell adhesion,GO:0016337~cell-cell adhesion,GO:0022610~biological adhesion,	GO:0000139~Golgi membrane,GO:0005783~endoplasmic reticulum,GO:0005789~endoplasmic reticulum membrane,GO:0005794~Golgi apparatus,GO:0005886~plasma membrane,GO:0012505~endomembrane system,GO:0016021~integral to membrane,GO:0031090~organelle membrane,GO:0031224~intrinsic to membrane,GO:0042175~nuclear envelope-endoplasmic reticulum network,GO:0044431~Golgi apparatus part,GO:0044432~endoplasmic retic…	GO:0005509~calcium ion binding,GO:0043167~ion binding,GO:0043169~cation binding,GO:0046872~metal ion binding,	IPR002126:Cadherin,IPR013320:Concanavalin A-like lectin/glucanase, subgroup,				SM00112:CA,	calcium,cell adhesion,cell membrane,complete proteome,endoplasmic reticulum,glycoprotein,golgi apparatus,membrane,polymorphism,repeat,signal,transmembrane,	chain:Calsyntenin-2,compositionally biased region:Glu-rich (highly acidic),domain:Cadherin 1,domain:Cadherin 2,glycosylation site:N-linked (GlcNAc...),sequence conflict,sequence variant,signal peptide,topological domain:Cytoplasmic,topological domain:Extracellular,transmembrane region,
790656	carbohydrate (N-acetylgalactosamine 4-0) sulfotransferase 9	Homo sapiens				GO:0005976~polysaccharide metabolic process,GO:0006022~aminoglycan metabolic process,GO:0006029~proteoglycan metabolic process,GO:0006790~sulfur metabolic process,GO:0009100~glycoprotein metabolic process,GO:0009101~glycoprotein biosynthetic process,GO:0010817~regulation of hormone levels,GO:0016051~carbohydrate biosynthetic process,GO:0030166~proteoglycan biosynthetic process,GO:0030203~glycosam…	GO:0005576~extracellular region,GO:0005794~Golgi apparatus,GO:0016021~integral to membrane,GO:0031224~intrinsic to membrane,	GO:0001537~N-acetylgalactosamine 4-O-sulfotransferase activity,GO:0008146~sulfotransferase activity,GO:0016782~transferase activity, transferring sulfur-containing groups,	IPR005331:Carbohydrate sulfotransferase, 8-13,IPR018011:Carbohydrate sulfotransferase-related,					alternative splicing,carbohydrate metabolism,complete proteome,glycoprotein,golgi apparatus,membrane,polymorphism,Secreted,Signal-anchor,transferase,transmembrane,	chain:Carbohydrate sulfotransferase 9,glycosylation site:N-linked (GlcNAc...),nucleotide phosphate-binding region:PAPS,sequence conflict,sequence variant,splice variant,topological domain:Cytoplasmic,topological domain:Lumenal,transmembrane region,
784228	centrosomal protein 97kDa	Homo sapiens			Function unknown,		GO:0005813~centrosome,GO:0005815~microtubule organizing center,GO:0005856~cytoskeleton,GO:0015630~microtubule cytoskeleton,GO:0043228~non-membrane-bounded organelle,GO:0043232~intracellular non-membrane-bounded organelle,GO:0044430~cytoskeletal part,		IPR000048:IQ calmodulin-binding region,IPR001611:Leucine-rich repeat,				SM00015:IQ,	alternative splicing,complete proteome,cytoplasm,cytoskeleton,leucine-rich repeat,phosphoprotein,repeat,	chain:Centrosomal protein of 97 kDa,domain:IQ,modified residue,region of interest:CEP110 binding,repeat:LRR 1,repeat:LRR 2,repeat:LRR 3,repeat:LRR 4,repeat:LRR 5,repeat:LRR 6,sequence conflict,splice variant,
773117	chemokine (C-C motif) receptor 10	Homo sapiens				GO:0006873~cellular ion homeostasis,GO:0006874~cellular calcium ion homeostasis,GO:0006875~cellular metal ion homeostasis,GO:0006935~chemotaxis,GO:0007166~cell surface receptor linked signal transduction,GO:0007186~G-protein coupled receptor protein signaling pathway,GO:0007204~elevation of cytosolic calcium ion concentration,GO:0007610~behavior,GO:0007626~locomotory behavior,GO:0019725~cellular …	GO:0005886~plasma membrane,GO:0005887~integral to plasma membrane,GO:0016021~integral to membrane,GO:0031224~intrinsic to membrane,GO:0031226~intrinsic to plasma membrane,GO:0044459~plasma membrane part,	GO:0001653~peptide receptor activity,GO:0004950~chemokine receptor activity,GO:0008528~peptide receptor activity, G-protein coupled,GO:0016493~C-C chemokine receptor activity,GO:0019955~cytokine binding,GO:0019956~chemokine binding,GO:0019957~C-C chemokine binding,GO:0042277~peptide binding,	IPR000276:7TM GPCR, rhodopsin-like,IPR000355:Chemokine receptor,IPR005382:C-C chemokine receptor, type 10,IPR017452:GPCR, rhodopsin-like superfamily,	hsa04060:Cytokine-cytokine receptor interaction,hsa04062:Chemokine signaling pathway,hsa04672:Intestinal immune network for IgA production,		PIRSF038545:chemokine receptor,PIRSF800006:rhodopsin-like G protein-coupled receptors,		cell membrane,complete proteome,disulfide bond,G protein-coupled receptor,g-protein coupled receptor,membrane,phosphoprotein,receptor,transducer,transmembrane,	chain:C-C chemokine receptor type 10,disulfide bond,modified residue,sequence conflict,topological domain:Cytoplasmic,topological domain:Extracellular,transmembrane region,
808152	cholinergic receptor, muscarinic 3	Homo sapiens				GO:0003012~muscle system process,GO:0003056~regulation of vascular smooth muscle contraction,GO:0006936~muscle contraction,GO:0006937~regulation of muscle contraction,GO:0006939~smooth muscle contraction,GO:0006940~regulation of smooth muscle contraction,GO:0007166~cell surface receptor linked signal transduction,GO:0007186~G-protein coupled receptor protein signaling pathway,GO:0007213~muscarini…	GO:0005886~plasma membrane,GO:0005887~integral to plasma membrane,GO:0016021~integral to membrane,GO:0030054~cell junction,GO:0030424~axon,GO:0030425~dendrite,GO:0031224~intrinsic to membrane,GO:0031226~intrinsic to plasma membrane,GO:0032279~asymmetric synapse,GO:0033267~axon part,GO:0042995~cell projection,GO:0043005~neuron projection,GO:0043679~nerve terminal,GO:0044456~synapse part,GO:0044459…	GO:0004435~phosphoinositide phospholipase C activity,GO:0004620~phospholipase activity,GO:0004629~phospholipase C activity,GO:0004981~muscarinic acetylcholine receptor activity,GO:0008081~phosphoric diester hydrolase activity,GO:0008144~drug binding,GO:0008227~amine receptor activity,GO:0015464~acetylcholine receptor activity,GO:0016298~lipase activity,GO:0016907~G-protein coupled acetylcholine r…	IPR000276:7TM GPCR, rhodopsin-like,IPR000995:Muscarinic acetylcholine receptor,IPR001183:Muscarinic acetylcholine receptor M3,IPR017452:GPCR, rhodopsin-like superfamily,	hsa04020:Calcium signaling pathway,hsa04080:Neuroactive ligand-receptor interaction,hsa04810:Regulation of actin cytoskeleton,	Genome-wide association study of 14,000 cases of seven common diseases and 3,000 shared controls,	PIRSF038548:muscarinic acetylcholine receptor,PIRSF800006:rhodopsin-like G protein-coupled receptors,		3d-structure,cell junction,cell membrane,complete proteome,disulfide bond,G protein-coupled receptor,g-protein coupled receptor,glycoprotein,membrane,neurotransmitter receptor,phosphoprotein,polymorphism,postsynaptic cell membrane,receptor,synapse,transducer,transmembrane,transmembrane protein,	chain:Muscarinic acetylcholine receptor M3,disulfide bond,glycosylation site:N-linked (GlcNAc...),mutagenesis site,sequence conflict,sequence variant,short sequence motif:Basolateral sorting signal,strand,topological domain:Cytoplasmic,topological domain:Extracellular,transmembrane region,
797968	chromobox homolog 2 (Pc class homolog, Drosophila)	Homo sapiens				GO:0000122~negative regulation of transcription from RNA polymerase II promoter,GO:0006325~chromatin organization,GO:0006333~chromatin assembly or disassembly,GO:0006350~transcription,GO:0006355~regulation of transcription, DNA-dependent,GO:0006357~regulation of transcription from RNA polymerase II promoter,GO:0009890~negative regulation of biosynthetic process,GO:0010558~negative regulation of m…	GO:0000785~chromatin,GO:0005694~chromosome,GO:0031519~PcG protein complex,GO:0043228~non-membrane-bounded organelle,GO:0043232~intracellular non-membrane-bounded organelle,GO:0044427~chromosomal part,	GO:0003677~DNA binding,GO:0003682~chromatin binding,GO:0016564~transcription repressor activity,GO:0030528~transcription regulator activity,	IPR000953:Chromo domain,IPR017956:AT hook, DNA-binding, conserved site,			PIRSF009342:mouse modifier protein 3,	SM00298:CHROMO,SM00384:AT_hook,	3d-structure,alternative splicing,chromatin regulator,complete proteome,dna-binding,nucleus,repressor,Transcription,transcription regulation,	chain:Chromobox protein homolog 2,compositionally biased region:Poly-Ser,compositionally biased region:Ser-rich,DNA-binding region:A.T hook,domain:Chromo,helix,short sequence motif:Nuclear localization signal,splice variant,strand,turn,
785322	chromogranin B (secretogranin 1)	Homo sapiens					GO:0005576~extracellular region,GO:0016023~cytoplasmic membrane-bounded vesicle,GO:0030141~secretory granule,GO:0031410~cytoplasmic vesicle,GO:0031982~vesicle,GO:0031988~membrane-bounded vesicle,	GO:0005179~hormone activity,	IPR001819:Chromogranin A/B,IPR001990:Chromogranin/secretogranin,IPR018054:Chromogranin, conserved site,			PIRSF001812:chromogranin B precursor,		acetylation,cleavage on pair of basic residues,complete proteome,direct protein sequencing,disulfide bond,glycoprotein,phosphoprotein,polymorphism,Secreted,signal,sulfation,	chain:Secretogranin-1,compositionally biased region:Poly-Glu,disulfide bond,glycosylation site:O-linked (GalNAc...),modified residue,peptide:CCB peptide,peptide:GAWK peptide,sequence conflict,sequence variant,signal peptide,
781189	chymotrypsin-like elastase family, member 2A	Homo sapiens				GO:0006508~proteolysis,	GO:0005576~extracellular region,	GO:0004175~endopeptidase activity,GO:0004252~serine-type endopeptidase activity,GO:0008233~peptidase activity,GO:0008236~serine-type peptidase activity,GO:0017171~serine hydrolase activity,GO:0070011~peptidase activity, acting on L-amino acid peptides,	IPR001254:Peptidase S1 and S6, chymotrypsin/Hap,IPR001314:Peptidase S1A, chymotrypsin,IPR018114:Peptidase S1/S6, chymotrypsin/Hap, active site,			PIRSF001135:trypsin,	SM00020:Tryp_SPc,	complete proteome,direct protein sequencing,disulfide bond,hydrolase,pancreas,polymorphism,Protease,Secreted,Serine protease,serine proteinase,signal,zymogen,	active site:Charge relay system,chain:Chymotrypsin-like elastase family member 2A,disulfide bond,domain:Peptidase S1,propeptide:Activation peptide,sequence conflict,sequence variant,signal peptide,
813482	coatomer protein complex, subunit zeta 1	Homo sapiens				GO:0006886~intracellular protein transport,GO:0006890~retrograde vesicle-mediated transport, Golgi to ER,GO:0006891~intra-Golgi vesicle-mediated transport,GO:0006900~membrane budding,GO:0006901~vesicle coating,GO:0006903~vesicle targeting,GO:0008104~protein localization,GO:0015031~protein transport,GO:0016044~membrane organization,GO:0016050~vesicle organization,GO:0016192~vesicle-mediated transp…	GO:0000139~Golgi membrane,GO:0005794~Golgi apparatus,GO:0005798~Golgi-associated vesicle,GO:0005829~cytosol,GO:0005886~plasma membrane,GO:0009898~internal side of plasma membrane,GO:0012505~endomembrane system,GO:0012506~vesicle membrane,GO:0016023~cytoplasmic membrane-bounded vesicle,GO:0030117~membrane coat,GO:0030120~vesicle coat,GO:0030126~COPI vesicle coat,GO:0030135~coated vesicle,GO:003013…		IPR000804:Clathrin adaptor, sigma subunit/coatomer, zeta subunit,			PIRSF015943:vesicle coat complex COPI, zeta subunit,		3d-structure,acetylation,complete proteome,cytoplasm,cytoplasmic vesicle,direct protein sequencing,er-golgi transport,golgi apparatus,membrane,phosphoprotein,protein transport,transport,	chain:Coatomer subunit zeta-1,helix,modified residue,strand,
784499	coiled-coil domain containing 136	Homo sapiens					GO:0016021~integral to membrane,GO:0031224~intrinsic to membrane,							alternative splicing,coiled coil,complete proteome,leucine-rich repeat,membrane,polymorphism,repeat,transmembrane,	chain:Coiled-coil domain-containing protein 136,compositionally biased region:Glu-rich,compositionally biased region:Ser-rich,repeat:LRR 1,repeat:LRR 2,sequence conflict,sequence variant,splice variant,transmembrane region,
783080	coiled-coil domain containing 37	Homo sapiens												alternative splicing,coiled coil,complete proteome,phosphoprotein,	chain:Coiled-coil domain-containing protein 37,compositionally biased region:Poly-Glu,compositionally biased region:Poly-Ser,modified residue,sequence conflict,splice variant,
796406	coiled-coil domain containing 64	Homo sapiens												coiled coil,complete proteome,	chain:Coiled-coil domain-containing protein 64A,
798078	coiled-coil domain containing 99	Homo sapiens				GO:0000070~mitotic sister chromatid segregation,GO:0000087~M phase of mitotic cell cycle,GO:0000132~establishment of mitotic spindle orientation,GO:0000226~microtubule cytoskeleton organization,GO:0000278~mitotic cell cycle,GO:0000279~M phase,GO:0000280~nuclear division,GO:0000819~sister chromatid segregation,GO:0000902~cell morphogenesis,GO:0007010~cytoskeleton organization,GO:0007017~microtubul…	GO:0000775~chromosome, centromeric region,GO:0000776~kinetochore,GO:0000777~condensed chromosome kinetochore,GO:0000779~condensed chromosome, centromeric region,GO:0000793~condensed chromosome,GO:0000922~spindle pole,GO:0000940~outer kinetochore of condensed chromosome,GO:0005694~chromosome,GO:0005813~centrosome,GO:0005815~microtubule organizing center,GO:0005819~spindle,GO:0005856~cytoskeleton,G…	GO:0043515~kinetochore binding,						alternative splicing,cell cycle,cell division,coiled coil,complete proteome,cytoplasm,cytoskeleton,kinetochore,mitosis,nucleus,phosphoprotein,polymorphism,	chain:Protein Spindly,modified residue,sequence conflict,sequence variant,splice variant,
797879	collagen, type VI, alpha 3	Homo sapiens				GO:0007155~cell adhesion,GO:0007517~muscle organ development,GO:0022610~biological adhesion,	GO:0005576~extracellular region,GO:0005578~proteinaceous extracellular matrix,GO:0005581~collagen,GO:0005589~collagen type VI,GO:0005615~extracellular space,GO:0005886~plasma membrane,GO:0030934~anchoring collagen,GO:0031012~extracellular matrix,GO:0042383~sarcolemma,GO:0044420~extracellular matrix part,GO:0044421~extracellular region part,	GO:0004857~enzyme inhibitor activity,GO:0004866~endopeptidase inhibitor activity,GO:0004867~serine-type endopeptidase inhibitor activity,GO:0030414~peptidase inhibitor activity,	IPR002035:von Willebrand factor, type A,IPR002223:Proteinase inhibitor I2, Kunitz metazoa,IPR003961:Fibronectin, type III,IPR008160:Collagen triple helix repeat,IPR008957:Fibronectin, type III-like fold,	hsa04510:Focal adhesion,hsa04512:ECM-receptor interaction,	Bethlem myopathy,Ullrich congenital muscular dystrophy,	PIRSF002259:collagen VI,	SM00060:FN3,SM00131:KU,SM00327:VWA,	3d-structure,alternative splicing,blocked amino end,cell adhesion,cell binding,coiled coil,collagen,complete proteome,direct protein sequencing,disease mutation,disulfide bond,extracellular matrix,glycoprotein,hydroxylation,hydroxylysine,hydroxyproline,leucine-rich repeat,polymorphism,protease inhibitor,pyroglutamic acid,Pyrrolidone carboxylic acid,repeat,Secreted,Serine protease inhibitor,signal…	chain:Collagen alpha-3(VI) chain,compositionally biased region:Ala-rich,compositionally biased region:Thr-rich,disulfide bond,domain:BPTI/Kunitz inhibitor,domain:Collagen-like 1,domain:Collagen-like 2,domain:Collagen-like 3,domain:Collagen-like 4,domain:Collagen-like 5,domain:Fibronectin type-III,domain:VWFA 1,domain:VWFA 10,domain:VWFA 11,domain:VWFA 12,domain:VWFA 2,domain:VWFA 3,domain:VWFA 4,…
817216	colony stimulating factor 2 (granulocyte-macrophage)	Homo sapiens	88.Alternatively_Activated_APC,	h_dcPathway:Dendritic cells in regulating TH1 and TH2 Development,h_eosinophilsPathway:The Role of Eosinophils in the Chemokine Network of Allergy,h_erythPathway:Erythrocyte Differentiation Pathway,h_inflamPathway:Cytokines and Inflammatory Response,h_nktPathway:Selective expression of chemokine receptors during T-cell polarization,h_stemPathway:Regulation of hematopoiesis by cytokines,		GO:0001773~myeloid dendritic cell activation,GO:0001775~cell activation,GO:0001932~regulation of protein amino acid phosphorylation,GO:0001934~positive regulation of protein amino acid phosphorylation,GO:0002274~myeloid leukocyte activation,GO:0002520~immune system development,GO:0002521~leukocyte differentiation,GO:0002573~myeloid leukocyte differentiation,GO:0006275~regulation of DNA replicatio…	GO:0005576~extracellular region,GO:0005615~extracellular space,GO:0044421~extracellular region part,	GO:0005125~cytokine activity,GO:0005129~granulocyte macrophage colony-stimulating factor receptor binding,GO:0008083~growth factor activity,	IPR000773:Granulocyte-macrophage colony-stimulating factor,IPR012351:Four-helical cytokine, core,	hsa04060:Cytokine-cytokine receptor interaction,hsa04630:Jak-STAT signaling pathway,hsa04640:Hematopoietic cell lineage,hsa04650:Natural killer cell mediated cytotoxicity,hsa04660:T cell receptor signaling pathway,hsa04664:Fc epsilon RI signaling pathway,		PIRSF001947:granulocyte-macrophage colony-stimulating factor,	SM00040:CSF2,	3d-structure,complete proteome,cytokine,disulfide bond,glycoprotein,growth factor,macrophage,monomer,pharmaceutical,polymorphism,Secreted,signal,T-cell,	chain:Granulocyte-macrophage colony-stimulating factor,disulfide bond,glycosylation site:N-linked (GlcNAc...),glycosylation site:O-linked (GalNAc...),glycosylation site:O-linked (GalNAc...); partial,helix,sequence conflict,sequence variant,signal peptide,strand,turn,
775541	crystallin, beta B1	Homo sapiens				GO:0007600~sensory perception,GO:0007601~visual perception,GO:0050877~neurological system process,GO:0050890~cognition,GO:0050953~sensory perception of light stimulus,		GO:0005198~structural molecule activity,GO:0005212~structural constituent of eye lens,	IPR001064:Beta and gamma crystallin,		Cataract, congenital nuclear, autosomal recessive 3,Cataract, pulverulent,	PIRSF002281:beta/gamma crystallins,PIRSF500452:beta crystallin B,	SM00247:XTALbg,	3d-structure,acetylation,cataract,complete proteome,direct protein sequencing,duplication,eye lens protein,methylation,oxidation,phosphoprotein,repeat,	chain:Beta-crystallin B1,domain:Beta/gamma crystallin 'Greek key' 1,domain:Beta/gamma crystallin 'Greek key' 2,domain:Beta/gamma crystallin 'Greek key' 3,domain:Beta/gamma crystallin 'Greek key' 4,helix,modified residue,region of interest:C-terminal arm,region of interest:Connecting peptide,region of interest:N-terminal arm,site:Susceptible to oxidation,strand,turn,
797525	cyclin J	Homo sapiens							IPR004367:Cyclin, C-terminal,IPR006670:Cyclin,IPR006671:Cyclin, N-terminal,IPR013763:Cyclin-related,				SM00385:CYCLIN,	alternative splicing,complete proteome,cyclin,	chain:Cyclin-J,domain:Cyclin N-terminal,splice variant,
822536	cyclin M2	Homo sapiens				GO:0006811~ion transport,	GO:0016021~integral to membrane,GO:0031224~intrinsic to membrane,		IPR000644:Cystathionine beta-synthase, core,IPR002550:Protein of unknown function DUF21,				SM00116:CBS,	alternative splicing,CBS domain,complete proteome,ion transport,membrane,repeat,transmembrane,transport,	chain:Metal transporter CNNM2,domain:CBS 1,domain:CBS 2,sequence conflict,splice variant,transmembrane region,
800328	cytoplasmic polyadenylation element binding protein 4	Homo sapiens						GO:0000166~nucleotide binding,GO:0003723~RNA binding,	IPR000504:RNA recognition motif, RNP-1,IPR012677:Nucleotide-binding, alpha-beta plait,				SM00360:RRM,	alternative splicing,complete proteome,phosphoprotein,repeat,rna-binding,	chain:Cytoplasmic polyadenylation element- binding protein 4,compositionally biased region:His-rich,compositionally biased region:Poly-Gly,domain:RRM 1,domain:RRM 2,modified residue,sequence conflict,splice variant,
808667	death associated protein-like 1	Homo sapiens				GO:0006915~apoptosis,GO:0008219~cell death,GO:0012501~programmed cell death,GO:0016265~death,						PIRSF017584:PIRSF017584,		Apoptosis,complete proteome,differentiation,polymorphism,	chain:Death-associated protein-like 1,sequence variant,
808897	delta-like 2 homolog (Drosophila)	Homo sapiens					GO:0016021~integral to membrane,GO:0031224~intrinsic to membrane,	GO:0005509~calcium ion binding,GO:0043167~ion binding,GO:0043169~cation binding,GO:0046872~metal ion binding,	IPR000152:EGF-type aspartate/asparagine hydroxylation conserved site,IPR000742:EGF-like, type 3,IPR001438:EGF-like, type 2,IPR001881:EGF-like calcium-binding,IPR006209:EGF,IPR006210:EGF-like,IPR013032:EGF-like region, conserved site,IPR017907:Zinc finger, RING-type, conserved site,IPR018097:EGF-like calcium-binding, conserved site,				SM00179:EGF_CA,SM00181:EGF,	alternative splicing,calcium,complete proteome,disulfide bond,egf-like domain,glycoprotein,membrane,polymorphism,repeat,signal,transmembrane,	chain:Protein delta homolog 2,disulfide bond,domain:EGF-like 1,domain:EGF-like 2,domain:EGF-like 3,domain:EGF-like 4,domain:EGF-like 5; calcium-binding,domain:EGF-like 6; calcium-binding,glycosylation site:N-linked (GlcNAc...),sequence variant,signal peptide,splice variant,topological domain:Cytoplasmic,topological domain:Extracellular,transmembrane region,
794863	dipeptidase 1 (renal)	Homo sapiens				GO:0006508~proteolysis,	GO:0005886~plasma membrane,GO:0031224~intrinsic to membrane,GO:0031225~anchored to membrane,GO:0042995~cell projection,	GO:0008233~peptidase activity,GO:0008235~metalloexopeptidase activity,GO:0008237~metallopeptidase activity,GO:0008238~exopeptidase activity,GO:0008239~dipeptidyl-peptidase activity,GO:0008270~zinc ion binding,GO:0016805~dipeptidase activity,GO:0043167~ion binding,GO:0043169~cation binding,GO:0046872~metal ion binding,GO:0046914~transition metal ion binding,GO:0070011~peptidase activity, acting on…	IPR000180:Peptidase M19, renal dipeptidase, active site,IPR008257:Peptidase M19, renal dipeptidase,					3d-structure,blocked carboxyl end,cell membrane,cell projection,complete proteome,dipeptidase,dipeptide hydrolase,direct protein sequencing,disulfide bond,glycoprotein,gpi-anchor,homodimer,hydrolase,kidney,lipoprotein,membrane,membrane protein,metal-binding,metalloprotease,phosphatidylinositol linkage,phosphoprotein,polymorphism,Protease,signal,zinc,	binding site:Substrate,chain:Dipeptidase 1,disulfide bond,glycosylation site:N-linked (GlcNAc...),helix,lipid moiety-binding region:GPI-anchor amidated serine,metal ion-binding site:Zinc 1; catalytic,metal ion-binding site:Zinc 2; catalytic,mutagenesis site,propeptide:Removed in mature form,sequence conflict,sequence variant,signal peptide,strand,turn,
815574	discs, large (Drosophila) homolog-associated protein 2	Homo sapiens				GO:0007267~cell-cell signaling,GO:0007268~synaptic transmission,GO:0007270~nerve-nerve synaptic transmission,GO:0019226~transmission of nerve impulse,GO:0050877~neurological system process,	GO:0005856~cytoskeleton,GO:0005882~intermediate filament,GO:0005883~neurofilament,GO:0005886~plasma membrane,GO:0014069~postsynaptic density,GO:0019898~extrinsic to membrane,GO:0030054~cell junction,GO:0030425~dendrite,GO:0042995~cell projection,GO:0043005~neuron projection,GO:0043228~non-membrane-bounded organelle,GO:0043232~intracellular non-membrane-bounded organelle,GO:0044430~cytoskeletal pa…	GO:0019904~protein domain specific binding,	IPR005026:Guanylate-kinase-associated protein,			PIRSF017965:disks large-associated protein 1,		alternative splicing,cell junction,cell membrane,complete proteome,membrane,phosphoprotein,polymorphism,postsynaptic cell membrane,synapse,	chain:Disks large-associated protein 2,modified residue,sequence conflict,sequence variant,splice variant,
825766	ectodysplasin A receptor	Homo sapiens				GO:0001942~hair follicle development,GO:0006915~apoptosis,GO:0007398~ectoderm development,GO:0007431~salivary gland development,GO:0008219~cell death,GO:0008544~epidermis development,GO:0012501~programmed cell death,GO:0016265~death,GO:0022404~molting cycle process,GO:0022405~hair cycle process,GO:0032386~regulation of intracellular transport,GO:0032388~positive regulation of intracellular transp…	GO:0005886~plasma membrane,GO:0016021~integral to membrane,GO:0031224~intrinsic to membrane,GO:0045177~apical part of cell,		IPR000488:Death,IPR001368:TNFR/CD27/30/40/95 cysteine-rich region,	hsa04060:Cytokine-cytokine receptor interaction,	Ectodermal dysplasia, hypohidrotic, autosomal dominant,Ectodermal dysplasia, hypohidrotic, autosomal recessive,Hair morphology 1, hair thickness,Hair morphology 1, hair thickness] 612630,		SM00005:DEATH,SM00208:TNFR,	Apoptosis,complete proteome,developmental protein,differentiation,direct protein sequencing,disease mutation,disulfide bond,ectodermal dysplasia,glycoprotein,membrane,phosphoprotein,polymorphism,receptor,repeat,signal,transmembrane,	chain:Tumor necrosis factor receptor superfamily member EDAR,disulfide bond,domain:Death,glycosylation site:N-linked (GlcNAc...),modified residue,mutagenesis site,repeat:TNFR-Cys 1,repeat:TNFR-Cys 2,repeat:TNFR-Cys 3,sequence conflict,sequence variant,signal peptide,topological domain:Cytoplasmic,topological domain:Extracellular,transmembrane region,
801062	ectonucleoside triphosphate diphosphohydrolase 4	Homo sapiens				GO:0006213~pyrimidine nucleoside metabolic process,GO:0006220~pyrimidine nucleotide metabolic process,GO:0006244~pyrimidine nucleotide catabolic process,GO:0006256~UDP catabolic process,GO:0009116~nucleoside metabolic process,GO:0009119~ribonucleoside metabolic process,GO:0009132~nucleoside diphosphate metabolic process,GO:0009134~nucleoside diphosphate catabolic process,GO:0009138~pyrimidine nuc…	GO:0000139~Golgi membrane,GO:0005794~Golgi apparatus,GO:0012505~endomembrane system,GO:0016021~integral to membrane,GO:0030173~integral to Golgi membrane,GO:0031090~organelle membrane,GO:0031224~intrinsic to membrane,GO:0031228~intrinsic to Golgi membrane,GO:0031300~intrinsic to organelle membrane,GO:0031301~integral to organelle membrane,GO:0031410~cytoplasmic vesicle,GO:0031982~vesicle,GO:00444…	GO:0000287~magnesium ion binding,GO:0005509~calcium ion binding,GO:0017110~nucleoside-diphosphatase activity,GO:0043167~ion binding,GO:0043169~cation binding,GO:0045134~uridine-diphosphatase activity,GO:0046872~metal ion binding,	IPR000407:Nucleoside phosphatase GDA1/CD39,	hsa00230:Purine metabolism,hsa00240:Pyrimidine metabolism,hsa04142:Lysosome,				alternative splicing,calcium,complete proteome,cytoplasmic vesicle,glycoprotein,golgi apparatus,hydrolase,magnesium,membrane,phosphoprotein,polymorphism,transmembrane,	chain:Ectonucleoside triphosphate diphosphohydrolase 4,glycosylation site:N-linked (GlcNAc...),modified residue,sequence conflict,sequence variant,splice variant,topological domain:Cytoplasmic,topological domain:Lumenal,transmembrane region,
799099	endonuclease domain containing 1	Homo sapiens					GO:0005576~extracellular region,	GO:0004518~nuclease activity,GO:0004519~endonuclease activity,GO:0043167~ion binding,GO:0043169~cation binding,GO:0046872~metal ion binding,	IPR001604:DNA/RNA non-specific endonuclease,	hsa04210:Apoptosis,			SM00477:NUC,	acetylation,complete proteome,Endonuclease,hydrolase,nuclease,polymorphism,Secreted,signal,	chain:Endonuclease domain-containing 1 protein,modified residue,sequence variant,signal peptide,
791918	family with sequence similarity 62 (C2 domain containing), member C	Homo sapiens			General function prediction only,		GO:0005886~plasma membrane,GO:0016021~integral to membrane,GO:0031224~intrinsic to membrane,		IPR000008:C2 calcium-dependent membrane targeting,IPR018029:C2 membrane targeting protein,				SM00239:C2,	alternative splicing,cell membrane,complete proteome,membrane,polymorphism,repeat,transmembrane,	chain:Extended synaptotagmin-3,domain:C2 1,domain:C2 2,domain:C2 3,sequence variant,splice variant,transmembrane region,
818726	ferredoxin reductase	Homo sapiens				GO:0006091~generation of precursor metabolites and energy,GO:0006694~steroid biosynthetic process,GO:0008202~steroid metabolic process,GO:0008203~cholesterol metabolic process,GO:0008610~lipid biosynthetic process,GO:0016125~sterol metabolic process,GO:0022900~electron transport chain,GO:0055114~oxidation reduction,	GO:0005739~mitochondrion,GO:0005740~mitochondrial envelope,GO:0005743~mitochondrial inner membrane,GO:0005759~mitochondrial matrix,GO:0019866~organelle inner membrane,GO:0031090~organelle membrane,GO:0031966~mitochondrial membrane,GO:0031967~organelle envelope,GO:0031974~membrane-enclosed lumen,GO:0031975~envelope,GO:0031980~mitochondrial lumen,GO:0043233~organelle lumen,GO:0044429~mitochondrial …	GO:0004324~ferredoxin-NADP+ reductase activity,GO:0008937~ferredoxin reductase activity,GO:0009055~electron carrier activity,GO:0016730~oxidoreductase activity, acting on iron-sulfur proteins as donors,GO:0016731~oxidoreductase activity, acting on iron-sulfur proteins as donors, NAD or NADP as acceptor,	IPR000759:Adrenodoxin reductase,IPR013027:FAD-dependent pyridine nucleotide-disulphide oxidoreductase,			PIRSF000362:ferredoxin--NADP reductase,		alternative splicing,cholesterol metabolism,complete proteome,electron transfer,electron transport,FAD,Flavoprotein,lipid metabolism,mitochondrion,monomer,nadp,oxidoreductase,polymorphism,steroid metabolism,transit peptide,transport,	binding site:FAD,binding site:FAD; via amide nitrogen,binding site:FAD; via amide nitrogen and carbonyl oxygen,binding site:NADP,binding site:NADP; via amide nitrogen,chain:NADPH:adrenodoxin oxidoreductase, mitochondrial,nucleotide phosphate-binding region:FAD,nucleotide phosphate-binding region:NADP,sequence variant,splice variant,transit peptide:Mitochondrion,
815476	fibroblast growth factor receptor 1	Homo sapiens				GO:0000165~MAPKKK cascade,GO:0001501~skeletal system development,GO:0006468~protein amino acid phosphorylation,GO:0006793~phosphorus metabolic process,GO:0006796~phosphate metabolic process,GO:0007166~cell surface receptor linked signal transduction,GO:0007167~enzyme linked receptor protein signaling pathway,GO:0007169~transmembrane receptor protein tyrosine kinase signaling pathway,GO:0007242~in…	GO:0000267~cell fraction,GO:0005624~membrane fraction,GO:0005626~insoluble fraction,GO:0005886~plasma membrane,GO:0005887~integral to plasma membrane,GO:0016021~integral to membrane,GO:0031224~intrinsic to membrane,GO:0031226~intrinsic to plasma membrane,GO:0044459~plasma membrane part,	GO:0000166~nucleotide binding,GO:0001871~pattern binding,GO:0001882~nucleoside binding,GO:0001883~purine nucleoside binding,GO:0004672~protein kinase activity,GO:0004713~protein tyrosine kinase activity,GO:0004714~transmembrane receptor protein tyrosine kinase activity,GO:0005007~fibroblast growth factor receptor activity,GO:0005524~ATP binding,GO:0005539~glycosaminoglycan binding,GO:0008201~hepa…	IPR000719:Protein kinase, core,IPR001245:Tyrosine protein kinase,IPR003598:Immunoglobulin subtype 2,IPR007110:Immunoglobulin-like,IPR008266:Tyrosine protein kinase, active site,IPR013098:Immunoglobulin I-set,IPR013151:Immunoglobulin,IPR013783:Immunoglobulin-like fold,IPR016248:Fibroblast growth factor receptor,IPR017441:Protein kinase, ATP binding site,	hsa04010:MAPK signaling pathway,hsa04520:Adherens junction,hsa04810:Regulation of actin cytoskeleton,hsa05200:Pathways in cancer,hsa05215:Prostate cancer,hsa05218:Melanoma,	Antley-Bixler syndrome,Hypogonadotropic hypogonadism,Jackson-Weiss syndrome,Kallmann syndrome 2,Osteoglophonic dysplasia,Pfeiffer syndrome,Trigonocephaly,	PIRSF000628:FGFR,PIRSF000628:fibroblast growth factor receptor,	SM00219:TyrKc,SM00408:IGc2,	3d-structure,alternative splicing,ATP,atp-binding,autophosphorylation,chromosomal rearrangement,complete proteome,craniosynostosis,direct protein sequencing,disease mutation,disulfide bond,duplication,dwarfism,extracellular protein,glycoprotein,growth factor receptor,heparin binding,heparin-binding,hypogonadotropic hypogonadism,Immunoglobulin domain,kallmann syndrome,kinase,magnesium,membrane,mem…	active site:Proton acceptor,binding site:ATP,chain:Basic fibroblast growth factor receptor 1,disulfide bond,domain:Ig-like C2-type 1,domain:Ig-like C2-type 2,domain:Ig-like C2-type 3,domain:Protein kinase,glycosylation site:N-linked (GlcNAc...),helix,modified residue,mutagenesis site,nucleotide phosphate-binding region:ATP,region of interest:Heparin-binding,sequence conflict,sequence variant,sign…
821352	follistatin-like 4	Homo sapiens					GO:0005576~extracellular region,	GO:0005509~calcium ion binding,GO:0043167~ion binding,GO:0043169~cation binding,GO:0046872~metal ion binding,	IPR002350:Proteinase inhibitor I1, Kazal,IPR003598:Immunoglobulin subtype 2,IPR007110:Immunoglobulin-like,IPR013098:Immunoglobulin I-set,IPR013151:Immunoglobulin,IPR013783:Immunoglobulin-like fold,IPR018247:EF-HAND 1,IPR018249:EF-HAND 2,				SM00280:KAZAL,SM00408:IGc2,	alternative splicing,calcium,complete proteome,disulfide bond,glycoprotein,Immunoglobulin domain,polymorphism,repeat,Secreted,signal,	chain:Follistatin-related protein 4,disulfide bond,domain:EF-hand,domain:Ig-like 1,domain:Ig-like 2,domain:Kazal-like,glycosylation site:N-linked (GlcNAc...),sequence conflict,sequence variant,signal peptide,splice variant,
803053	gamma-glutamyltransferase 5	Homo sapiens				GO:0006518~peptide metabolic process,GO:0006575~cellular amino acid derivative metabolic process,GO:0006631~fatty acid metabolic process,GO:0006633~fatty acid biosynthetic process,GO:0006636~unsaturated fatty acid biosynthetic process,GO:0006690~icosanoid metabolic process,GO:0006691~leukotriene metabolic process,GO:0006732~coenzyme metabolic process,GO:0006749~glutathione metabolic process,GO:00…	GO:0005886~plasma membrane,GO:0016021~integral to membrane,GO:0031224~intrinsic to membrane,	GO:0003840~gamma-glutamyltransferase activity,GO:0016755~transferase activity, transferring amino-acyl groups,	IPR000101:Gamma-glutamyltranspeptidase,	hsa00430:Taurine and hypotaurine metabolism,hsa00450:Selenoamino acid metabolism,hsa00460:Cyanoamino acid metabolism,hsa00480:Glutathione metabolism,hsa00590:Arachidonic acid metabolism,		PIRSF000457:gamma-glutamyltransferase,		Acyltransferase,alternative splicing,aminoacyltransferase,complete proteome,glutathione biosynthesis,glycoprotein,leukotriene biosynthesis,membrane,polymorphism,Signal-anchor,transferase,transmembrane,transmembrane protein,zymogen,	chain:Gamma-glutamyltransferase 5 heavy chain,chain:Gamma-glutamyltransferase 5 light chain,glycosylation site:N-linked (GlcNAc...),sequence conflict,sequence variant,splice variant,topological domain:Cytoplasmic,topological domain:Extracellular,transmembrane region,
795642	glial fibrillary acidic protein	Homo sapiens		h_prionPathway:Prion Pathway,			GO:0005856~cytoskeleton,GO:0005882~intermediate filament,GO:0043228~non-membrane-bounded organelle,GO:0043232~intracellular non-membrane-bounded organelle,GO:0044430~cytoskeletal part,GO:0045111~intermediate filament cytoskeleton,	GO:0005198~structural molecule activity,GO:0005200~structural constituent of cytoskeleton,	IPR001664:Intermediate filament protein,IPR006821:Intermediate filament, DNA-binding region,IPR016044:Filament,IPR018039:Intermediate filament protein, conserved site,		Alexander disease,	PIRSF002282:cytoskeletal keratin,		alternative splicing,coiled coil,complete proteome,cytoplasm,direct protein sequencing,disease mutation,Intermediate filament,phosphoprotein,polymorphism,	chain:Glial fibrillary acidic protein,modified residue,region of interest:Coil 1A,region of interest:Coil 1B,region of interest:Coil 2A,region of interest:Coil 2B,region of interest:Head,region of interest:Linker 1,region of interest:Linker 12,region of interest:Linker 2,region of interest:Rod,region of interest:Tail,sequence conflict,sequence variant,splice variant,
787161	glucokinase (hexokinase 4)	Homo sapiens			Carbohydrate transport and metabolism,	GO:0001678~cellular glucose homeostasis,GO:0002791~regulation of peptide secretion,GO:0002793~positive regulation of peptide secretion,GO:0005979~regulation of glycogen biosynthetic process,GO:0005996~monosaccharide metabolic process,GO:0006006~glucose metabolic process,GO:0006007~glucose catabolic process,GO:0006091~generation of precursor metabolites and energy,GO:0006096~glycolysis,GO:0006109~…	GO:0000267~cell fraction,GO:0005625~soluble fraction,GO:0005654~nucleoplasm,GO:0005739~mitochondrion,GO:0005829~cytosol,GO:0031974~membrane-enclosed lumen,GO:0031981~nuclear lumen,GO:0043233~organelle lumen,GO:0070013~intracellular organelle lumen,	GO:0000166~nucleotide binding,GO:0001882~nucleoside binding,GO:0001883~purine nucleoside binding,GO:0004340~glucokinase activity,GO:0004396~hexokinase activity,GO:0005524~ATP binding,GO:0005529~sugar binding,GO:0005536~glucose binding,GO:0017076~purine nucleotide binding,GO:0019200~carbohydrate kinase activity,GO:0030246~carbohydrate binding,GO:0030554~adenyl nucleotide binding,GO:0032553~ribonuc…	IPR001312:Hexokinase,IPR019807:Hexokinase, conserved site,	hsa00010:Glycolysis / Gluconeogenesis,hsa00052:Galactose metabolism,hsa00500:Starch and sucrose metabolism,hsa00520:Amino sugar and nucleotide sugar metabolism,hsa04910:Insulin signaling pathway,hsa04930:Type II diabetes mellitus,hsa04950:Maturity onset diabetes of the young,	Diabetes mellitus, gestational,Diabetes mellitus, noninsulin-dependent, late onset,Diabetes mellitus, permanent neonatal,Hyperinsulinemic hypoglycemia, familial, 3,maturity onset diabetes of the young,maturity onset diabetes of the young 2,MODY, type II,	PIRSF000526:hexokinase,		3d-structure,allosteric enzyme,alternative splicing,ATP,atp-binding,complete proteome,diabetes mellitus,disease mutation,glycolysis,kinase,liver,nucleotide-binding,pancreas,phosphotransferase,polymorphism,transferase,	binding site:ATP,binding site:Substrate,chain:Glucokinase,helix,mutagenesis site,nucleotide phosphate-binding region:ATP,region of interest:Substrate binding,sequence variant,splice variant,strand,turn,
773125	glucosaminyl (N-acetyl) transferase family member 7	Homo sapiens					GO:0005794~Golgi apparatus,GO:0016021~integral to membrane,GO:0031224~intrinsic to membrane,	GO:0008375~acetylglucosaminyltransferase activity,	IPR003406:Glycosyl transferase, family 14,					complete proteome,disulfide bond,glycoprotein,glycosyltransferase,golgi apparatus,membrane,polymorphism,Signal-anchor,transferase,transmembrane,	chain:Beta-1,3-galactosyl-O-glycosyl- glycoprotein beta-1,6-N- acetylglucosaminyltransferase 7,disulfide bond,glycosylation site:N-linked (GlcNAc...),sequence variant,topological domain:Cytoplasmic,topological domain:Extracellular,transmembrane region,
811191	guanylate cyclase 1, soluble, alpha 2	Homo sapiens				GO:0006163~purine nucleotide metabolic process,GO:0006164~purine nucleotide biosynthetic process,GO:0006182~cGMP biosynthetic process,GO:0007242~intracellular signaling cascade,GO:0009123~nucleoside monophosphate metabolic process,GO:0009124~nucleoside monophosphate biosynthetic process,GO:0009165~nucleotide biosynthetic process,GO:0009187~cyclic nucleotide metabolic process,GO:0009190~cyclic nuc…		GO:0000166~nucleotide binding,GO:0004383~guanylate cyclase activity,GO:0005506~iron ion binding,GO:0005525~GTP binding,GO:0009975~cyclase activity,GO:0016849~phosphorus-oxygen lyase activity,GO:0017076~purine nucleotide binding,GO:0019001~guanyl nucleotide binding,GO:0020037~heme binding,GO:0032553~ribonucleotide binding,GO:0032555~purine ribonucleotide binding,GO:0032561~guanyl ribonucleotide bi…	IPR001054:Adenylyl cyclase class-3/4/guanylyl cyclase,IPR011644:Haem NO binding,IPR011645:Haem NO binding associated,IPR018297:Adenylyl cyclase class-3/4/guanylyl cyclase, conserved site,	hsa00230:Purine metabolism,hsa04270:Vascular smooth muscle contraction,hsa04540:Gap junction,hsa04730:Long-term depression,		PIRSF001450:soluble guanylate cyclase,	SM00044:CYCc,	alternative splicing,cgmp biosynthesis,complete proteome,cytoplasm,gtp-binding,lyase,nucleotide-binding,polymorphism,	chain:Guanylate cyclase soluble subunit alpha- 2,compositionally biased region:Ala-rich,compositionally biased region:Poly-Ala,domain:Guanylate cyclase,sequence variant,splice variant,
794371	hemoglobin, epsilon 1	Homo sapiens				GO:0015669~gas transport,GO:0015671~oxygen transport,	GO:0005829~cytosol,GO:0005833~hemoglobin complex,GO:0044445~cytosolic part,	GO:0005344~oxygen transporter activity,GO:0005506~iron ion binding,GO:0019825~oxygen binding,GO:0020037~heme binding,GO:0043167~ion binding,GO:0043169~cation binding,GO:0046872~metal ion binding,GO:0046906~tetrapyrrole binding,GO:0046914~transition metal ion binding,	IPR000971:Globin, subset,IPR002337:Haemoglobin, beta,IPR012292:Globin,			PIRSF036518:globin,PIRSF500045:hemoglobin, vertebrate type,		3d-structure,blood,chromoprotein,complete proteome,direct protein sequencing,embryo,erythrocyte,heme,heterotetramer,iron,metal-binding,metalloprotein,oxygen carrier,oxygen transport,phosphoprotein,transport,	chain:Hemoglobin subunit epsilon,helix,metal ion-binding site:Iron (heme distal ligand),metal ion-binding site:Iron (heme proximal ligand),modified residue,sequence conflict,strand,turn,
796730	histamine receptor H4	Homo sapiens				GO:0006952~defense response,GO:0006954~inflammatory response,GO:0007166~cell surface receptor linked signal transduction,GO:0007186~G-protein coupled receptor protein signaling pathway,GO:0009611~response to wounding,	GO:0000267~cell fraction,GO:0005624~membrane fraction,GO:0005626~insoluble fraction,GO:0005886~plasma membrane,GO:0016021~integral to membrane,GO:0031224~intrinsic to membrane,	GO:0004969~histamine receptor activity,GO:0008227~amine receptor activity,	IPR000276:7TM GPCR, rhodopsin-like,IPR008102:Histamine H4 receptor,IPR017452:GPCR, rhodopsin-like superfamily,	hsa04080:Neuroactive ligand-receptor interaction,		PIRSF038646:H3/H4 histamine receptor,PIRSF800006:rhodopsin-like G protein-coupled receptors,		cell membrane,complete proteome,disulfide bond,G protein-coupled receptor,g-protein coupled receptor,glycoprotein,lipoprotein,membrane,palmitate,polymorphism,receptor,transducer,transmembrane,transmembrane protein,	chain:Histamine H4 receptor,disulfide bond,glycosylation site:N-linked (GlcNAc...),lipid moiety-binding region:S-palmitoyl cysteine,sequence conflict,sequence variant,topological domain:Cytoplasmic,topological domain:Extracellular,transmembrane region,
806317	hydrocephalus inducing homolog 2 (mouse); hydrocephalus inducing homolog (mouse)	Homo sapiens												3d-structure,alternative splicing,coiled coil,complete proteome,phosphoprotein,polymorphism,	chain:Hydrocephalus-inducing protein homolog,compositionally biased region:Poly-Glu,helix,modified residue,sequence conflict,sequence variant,splice variant,strand,
795499	hypothetical protein FLJ21511	Homo sapiens				GO:0006497~protein amino acid lipidation,GO:0006505~GPI anchor metabolic process,GO:0006506~GPI anchor biosynthetic process,GO:0006644~phospholipid metabolic process,GO:0006650~glycerophospholipid metabolic process,GO:0008610~lipid biosynthetic process,GO:0008654~phospholipid biosynthetic process,GO:0019637~organophosphate metabolic process,GO:0030384~phosphoinositide metabolic process,GO:0042157…	GO:0016021~integral to membrane,GO:0031224~intrinsic to membrane,							complete proteome,glycoprotein,gpi-anchor biosynthesis,membrane,polymorphism,transmembrane,	chain:PGAP2-interacting protein,glycosylation site:N-linked (GlcNAc...),region of interest:Required for function in lipid remodeling,sequence variant,transmembrane region,
825750	hypothetical protein LOC643376	Homo sapiens							IPR000210:BTB/POZ-like,IPR011333:BTB/POZ fold,IPR013069:BTB/POZ,				SM00225:BTB,
795485	immunoglobulin superfamily, member 9	Homo sapiens				GO:0016358~dendrite development,GO:0030030~cell projection organization,GO:0030182~neuron differentiation,GO:0031175~neuron projection development,GO:0048666~neuron development,	GO:0005886~plasma membrane,GO:0016021~integral to membrane,GO:0030054~cell junction,GO:0030425~dendrite,GO:0031224~intrinsic to membrane,GO:0042995~cell projection,GO:0043005~neuron projection,GO:0044459~plasma membrane part,GO:0045202~synapse,		IPR003598:Immunoglobulin subtype 2,IPR003599:Immunoglobulin subtype,IPR003961:Fibronectin, type III,IPR007110:Immunoglobulin-like,IPR008957:Fibronectin, type III-like fold,IPR013098:Immunoglobulin I-set,IPR013106:Immunoglobulin V-set,IPR013151:Immunoglobulin,IPR013783:Immunoglobulin-like fold,				SM00060:FN3,SM00408:IGc2,SM00409:IG,	3d-structure,cell junction,cell membrane,complete proteome,developmental protein,differentiation,disulfide bond,glycoprotein,Immunoglobulin domain,membrane,neurogenesis,polymorphism,repeat,signal,synapse,transmembrane,	chain:Protein turtle homolog A,compositionally biased region:Pro-rich,disulfide bond,domain:Fibronectin type-III 1,domain:Fibronectin type-III 2,domain:Ig-like 1,domain:Ig-like 2,domain:Ig-like 3,domain:Ig-like 4,domain:Ig-like 5,glycosylation site:N-linked (GlcNAc...),sequence variant,short sequence motif:PDZ-binding,signal peptide,strand,topological domain:Cytoplasmic,topological domain:Extrace…
812193	interferon, gamma	Homo sapiens	111.Stress_influences_immunity,112.StressandCRHinfluence,113.Th1andTh2cells,13.MS_progression,15.T-cell_polarization-chemokine_receptors,17.Activators-CAM,18.Cytokine_astocytes,19.Cytokine_microglia,20.Cytokine_oligodendrocytes,21.Cytokine_neurons,22.Cytokine-chemokine_CNS,35.Chemokines_EAE_Autoreactive_T_Cells,56.Macrophage_regulation_of_CD4+T_cells,58.(CD40L)_immnosurveillance,59.L-type_Ca2+_Ta…	h_41bbPathway:The 4-1BB-dependent immune response,h_cytokinePathway:Cytokine Network,h_dcPathway:Dendritic cells in regulating TH1 and TH2 Development,h_granulocytesPathway:Adhesion and Diapedesis of Granulocytes,h_ifngPathway:IFN gamma signaling pathway ,h_IL12Pathway:IL12 and Stat4 Dependent Signaling Pathway in Th1 Development,h_il18Pathway:IL 18 Signaling Pathway,h_inflamPathway:Cytokines and…		GO:0000018~regulation of DNA recombination,GO:0000060~protein import into nucleus, translocation,GO:0001776~leukocyte homeostasis,GO:0001780~neutrophil homeostasis,GO:0001781~neutrophil apoptosis,GO:0001817~regulation of cytokine production,GO:0001819~positive regulation of cytokine production,GO:0001932~regulation of protein amino acid phosphorylation,GO:0001934~positive regulation of protein am…	GO:0005576~extracellular region,GO:0005615~extracellular space,GO:0044421~extracellular region part,	GO:0005125~cytokine activity,GO:0005133~interferon-gamma receptor binding,	IPR002069:Interferon gamma,IPR012351:Four-helical cytokine, core,	hsa03050:Proteasome,hsa04060:Cytokine-cytokine receptor interaction,hsa04140:Regulation of autophagy,hsa04350:TGF-beta signaling pathway,hsa04630:Jak-STAT signaling pathway,hsa04650:Natural killer cell mediated cytotoxicity,hsa04660:T cell receptor signaling pathway,hsa04940:Type I diabetes mellitus,hsa05322:Systemic lupus erythematosus,hsa05330:Allograft rejection,hsa05332:Graft-versus-host dise…	AIDS, rapid progression to,AIDS, rapid progression to}, 609423;{Hepatitis C virus, resistance to,Aplastic anemia,Hepatitis C virus, resistance to,Interferon, immune, deficiency,TSC2 angiomyolipomas, renal, modifier of,Tuberculosis, protection against,Tuberculosis, susceptibility to,	PIRSF001936:IFN-gamma,PIRSF001936:interferon gamma,		3d-structure,antiviral,Antiviral defense,cleavage on pair of basic residues,complete proteome,cytokine,direct protein sequencing,glycoprotein,growth regulation,immunoregulation,lymphokine,pharmaceutical,polymorphism,pyroglutamic acid,Pyrrolidone carboxylic acid,Secreted,signal,	chain:Interferon gamma,glycosylation site:N-linked (GlcNAc...),glycosylation site:N-linked (GlcNAc...); in dimeric form,helix,modified residue,sequence variant,signal peptide,turn,
797665	interleukin 1, beta	Homo sapiens		h_il1rPathway:Signal transduction through IL1R,h_il5Pathway:IL 5 Signaling Pathway,h_mspPathway:Msp/Ron Receptor Signaling Pathway,h_nthiPathway:NFkB activation by Nontypeable Hemophilus influenzae,		GO:0000165~MAPKKK cascade,GO:0000187~activation of MAPK activity,GO:0001525~angiogenesis,GO:0001568~blood vessel development,GO:0001659~temperature homeostasis,GO:0001660~fever,GO:0001817~regulation of cytokine production,GO:0001819~positive regulation of cytokine production,GO:0001932~regulation of protein amino acid phosphorylation,GO:0001934~positive regulation of protein amino acid phosphoryl…	GO:0005576~extracellular region,GO:0005615~extracellular space,GO:0016023~cytoplasmic membrane-bounded vesicle,GO:0030141~secretory granule,GO:0031410~cytoplasmic vesicle,GO:0031982~vesicle,GO:0031988~membrane-bounded vesicle,GO:0044421~extracellular region part,	GO:0005125~cytokine activity,GO:0005149~interleukin-1 receptor binding,GO:0008083~growth factor activity,GO:0019904~protein domain specific binding,	IPR000975:Interleukin-1,IPR002348:Interleukin 1/heparin-binding growth factor,IPR003294:Interleukin-1, alpha/beta,IPR003296:Interleukin-1, beta IL1B,IPR003502:Interleukin-1 propeptide,	hsa04010:MAPK signaling pathway,hsa04060:Cytokine-cytokine receptor interaction,hsa04210:Apoptosis,hsa04620:Toll-like receptor signaling pathway,hsa04621:NOD-like receptor signaling pathway,hsa04623:Cytosolic DNA-sensing pathway,hsa04640:Hematopoietic cell lineage,hsa04940:Type I diabetes mellitus,hsa05010:Alzheimer's disease,hsa05020:Prion diseases,hsa05332:Graft-versus-host disease,	Gastric cancer risk after H. pylori infection,	PIRSF001937:interleukin-1,	SM00125:IL1,SM00442:FGF,	3d-structure,complete proteome,cytokine,direct protein sequencing,immunoregulation,inflammation,inflammatory response,lipoprotein,lymphokine,macrophage,mitogen,myristylation,pyrogen,Secreted,	chain:Interleukin-1 beta,helix,sequence conflict,site:Involved in receptor binding,strand,turn,
819682	interleukin 12A (natural killer cell stimulatory factor 1, cytotoxic lymphocyte maturation factor 1, p35)	Homo sapiens	111.Stress_influences_immunity,112.StressandCRHinfluence,113.Th1andTh2cells,125.T_Cells_CNS-APCs,15.T-cell_polarization-chemokine_receptors,19.Cytokine_microglia,22.Cytokine-chemokine_CNS,35.Chemokines_EAE_Autoreactive_T_Cells,56.Macrophage_regulation_of_CD4+T_cells,58.(CD40L)_immnosurveillance,59.L-type_Ca2+_Tat_immune_cells,89.CD4_T_Cell_Differentiation,9.CKS-17_cytokines,97.Immune_injury_MS-le…	h_cytokinePathway:Cytokine Network,h_dcPathway:Dendritic cells in regulating TH1 and TH2 Development,h_IL12Pathway:IL12 and Stat4 Dependent Signaling Pathway in Th1 Development,h_il18Pathway:IL 18 Signaling Pathway,h_inflamPathway:Cytokines and Inflammatory Response,h_nktPathway:Selective expression of chemokine receptors during T-cell polarization,h_no2il12Pathway:NO2-dependent IL 12 Pathway in …		GO:0001817~regulation of cytokine production,GO:0001819~positive regulation of cytokine production,GO:0001910~regulation of leukocyte mediated cytotoxicity,GO:0001912~positive regulation of leukocyte mediated cytotoxicity,GO:0001914~regulation of T cell mediated cytotoxicity,GO:0001916~positive regulation of T cell mediated cytotoxicity,GO:0001932~regulation of protein amino acid phosphorylation,…	GO:0005576~extracellular region,GO:0005615~extracellular space,GO:0043514~interleukin-12 complex,GO:0044421~extracellular region part,	GO:0005125~cytokine activity,GO:0005143~interleukin-12 receptor binding,GO:0008083~growth factor activity,GO:0019955~cytokine binding,GO:0019972~interleukin-12 binding,GO:0042163~interleukin-12 beta subunit binding,GO:0045513~interleukin-27 binding,GO:0046982~protein heterodimerization activity,GO:0046983~protein dimerization activity,	IPR004281:Interleukin-12 alpha subunit,IPR012351:Four-helical cytokine, core,	hsa04060:Cytokine-cytokine receptor interaction,hsa04620:Toll-like receptor signaling pathway,hsa04622:RIG-I-like receptor signaling pathway,hsa04630:Jak-STAT signaling pathway,hsa04940:Type I diabetes mellitus,hsa05330:Allograft rejection,	Newly identified genetic risk variants for celiac disease related to the immune response,	PIRSF037684:interleukin-12, subunit alpha,		3d-structure,complete proteome,cytokine,direct protein sequencing,disulfide bond,glycoprotein,growth factor,heterodimer,Secreted,signal,	chain:Interleukin-12 subunit alpha,disulfide bond,glycosylation site:N-linked (GlcNAc...),helix,sequence conflict,signal peptide,
825577	interleukin 6 (interferon, beta 2)	Homo sapiens	11.IL-6_gp130-Jak-STAT,110.CRHandLC-NA,114.Genomic_reformatting_Brain_Ischemia,12.IL-6_type_cytok-signal-transduct,15.T-cell_polarization-chemokine_receptors,18.Cytokine_astocytes,19.Cytokine_microglia,20.Cytokine_oligodendrocytes,21.Cytokine_neurons,22.Cytokine-chemokine_CNS,56.Macrophage_regulation_of_CD4+T_cells,58.(CD40L)_immnosurveillance,7.IL17_hematopoesis,80.T_cell_Activation,97.Immune_in…	h_cytokinePathway:Cytokine Network,h_erythPathway:Erythrocyte Differentiation Pathway,h_her2Pathway:Role of ERBB2 in Signal Transduction and Oncology,h_il10Pathway:IL-10 Anti-inflammatory Signaling Pathway,h_il17Pathway:IL 17 Signaling Pathway,h_il1rPathway:Signal transduction through IL1R,h_il5Pathway:IL 5 Signaling Pathway,h_il6Pathway:IL 6 signaling pathway,h_inflamPathway:Cytokines and Inflam…		GO:0001775~cell activation,GO:0001776~leukocyte homeostasis,GO:0001780~neutrophil homeostasis,GO:0001781~neutrophil apoptosis,GO:0001817~regulation of cytokine production,GO:0001819~positive regulation of cytokine production,GO:0001932~regulation of protein amino acid phosphorylation,GO:0001934~positive regulation of protein amino acid phosphorylation,GO:0002237~response to molecule of bacterial …	GO:0005576~extracellular region,GO:0005615~extracellular space,GO:0005886~plasma membrane,GO:0005887~integral to plasma membrane,GO:0005896~interleukin-6 receptor complex,GO:0016021~integral to membrane,GO:0031224~intrinsic to membrane,GO:0031226~intrinsic to plasma membrane,GO:0043235~receptor complex,GO:0044421~extracellular region part,GO:0044459~plasma membrane part,	GO:0005125~cytokine activity,GO:0005138~interleukin-6 receptor binding,GO:0008083~growth factor activity,	IPR003573:Interleukin-6/G-CSF/MGF,IPR003574:Interleukin-6,IPR012351:Four-helical cytokine, core,	hsa04060:Cytokine-cytokine receptor interaction,hsa04620:Toll-like receptor signaling pathway,hsa04621:NOD-like receptor signaling pathway,hsa04623:Cytosolic DNA-sensing pathway,hsa04630:Jak-STAT signaling pathway,hsa04640:Hematopoietic cell lineage,hsa04672:Intestinal immune network for IgA production,hsa05020:Prion diseases,hsa05200:Pathways in cancer,hsa05332:Graft-versus-host disease,hsa05410…	Crohn disease-associated growth failure,Diabetes, susceptibility to}, 222100,Intracranial hemorrhage in brain cerebrovascular malformations, susceptibility to,Kaposi sarcoma, susceptibility to,Osteopenia/osteoporosis,Rheumatoid arthritis, systemic juvenile,	PIRSF001935:IL6_MGF_GCSF,PIRSF001935:interleukin-6,	SM00126:IL6,	3d-structure,acute phase,Castleman's disease,complete proteome,cytokine,direct protein sequencing,disulfide bond,extracellular protein,glycoprotein,growth factor,immunoregulation,lymphokine,macrophage,phosphoprotein,polymorphism,rheumatoid arthritis,Secreted,signal,	chain:Interleukin-6,disulfide bond,glycosylation site:N-linked (GlcNAc...),helix,mutagenesis site,sequence variant,signal peptide,strand,
772471	interleukin 8	Homo sapiens	109.Chemokine_families,18.Cytokine_astocytes,22.Cytokine-chemokine_CNS,58.(CD40L)_immnosurveillance,7.IL17_hematopoesis,	h_cytokinePathway:Cytokine Network,h_freePathway:Free Radical Induced Apoptosis,h_granulocytesPathway:Adhesion and Diapedesis of Granulocytes,h_il17Pathway:IL 17 Signaling Pathway,h_inflamPathway:Cytokines and Inflammatory Response,h_LairPathway:Cells and Molecules involved in local acute inflammatory response,h_lympathway:Adhesion and Diapedesis of Lymphocytes,h_nthiPathway:NFkB activation by No…		GO:0001525~angiogenesis,GO:0001568~blood vessel development,GO:0001775~cell activation,GO:0001944~vasculature development,GO:0002274~myeloid leukocyte activation,GO:0006928~cell motion,GO:0006935~chemotaxis,GO:0006952~defense response,GO:0006954~inflammatory response,GO:0006955~immune response,GO:0007049~cell cycle,GO:0007050~cell cycle arrest,GO:0007166~cell surface receptor linked signal transd…	GO:0005576~extracellular region,GO:0005615~extracellular space,GO:0044421~extracellular region part,	GO:0005125~cytokine activity,GO:0005153~interleukin-8 receptor binding,GO:0008009~chemokine activity,GO:0042379~chemokine receptor binding,GO:0045236~CXCR chemokine receptor binding,	IPR001089:Small chemokine, C-X-C,IPR001811:Small chemokine, interleukin-8-like,IPR002473:Small chemokine, C-X-C/Interleukin 8,IPR018048:Small chemokine, C-X-C, conserved site,	hsa04060:Cytokine-cytokine receptor interaction,hsa04062:Chemokine signaling pathway,hsa04620:Toll-like receptor signaling pathway,hsa04621:NOD-like receptor signaling pathway,hsa04622:RIG-I-like receptor signaling pathway,hsa05120:Epithelial cell signaling in Helicobacter pylori infection,hsa05200:Pathways in cancer,hsa05219:Bladder cancer,		PIRSF002522:CXC chemokine,PIRSF500564:interleukin-8,	SM00199:SCY,	3d-structure,alternative splicing,chemotaxis,complete proteome,cytokine,direct protein sequencing,disulfide bond,inflammation,inflammatory response,Secreted,signal,	chain:IL-8(5-77),chain:IL-8(6-77),chain:IL-8(7-77),chain:IL-8(8-77),chain:IL-8(9-77),chain:Interleukin-8,chain:MDNCF-a,disulfide bond,helix,sequence conflict,signal peptide,site:Cleavage; by MMP9,site:Cleavage; by thrombin,splice variant,strand,
779000	kelch repeat and BTB (POZ) domain containing 10	Homo sapiens				GO:0003012~muscle system process,GO:0006508~proteolysis,GO:0006936~muscle contraction,GO:0006941~striated muscle contraction,GO:0009057~macromolecule catabolic process,GO:0019941~modification-dependent protein catabolic process,GO:0030163~protein catabolic process,GO:0031272~regulation of pseudopodium assembly,GO:0031275~regulation of lateral pseudopodium assembly,GO:0031344~regulation of cell pr…	GO:0001726~ruffle,GO:0005856~cytoskeleton,GO:0005886~plasma membrane,GO:0005912~adherens junction,GO:0005924~cell-substrate adherens junction,GO:0005925~focal adhesion,GO:0016323~basolateral plasma membrane,GO:0030054~cell junction,GO:0030055~cell-substrate junction,GO:0031143~pseudopodium,GO:0031252~cell leading edge,GO:0042995~cell projection,GO:0043228~non-membrane-bounded organelle,GO:0043232…		IPR000210:BTB/POZ-like,IPR006652:Kelch repeat type 1,IPR011333:BTB/POZ fold,IPR011705:BTB/Kelch-associated,IPR013069:BTB/POZ,IPR013089:Kelch related,IPR015915:Kelch-type beta propeller,IPR017096:Kelch-like protein, gigaxonin,			PIRSF037037:kelch-like protein, gigaxonin type,PIRSF037037:Kelch-like_protein_gigaxonin,	SM00225:BTB,SM00612:Kelch,	alternative splicing,cell projection,complete proteome,cytoplasm,cytoskeleton,kelch repeat,polymorphism,repeat,ubl conjugation,ubl conjugation pathway,	chain:Kelch repeat and BTB domain-containing protein 10,domain:BTB,repeat:Kelch 1,repeat:Kelch 2,repeat:Kelch 3,repeat:Kelch 4,repeat:Kelch 5,sequence conflict,sequence variant,splice variant,
798860	keratin 32	Homo sapiens				GO:0007398~ectoderm development,GO:0008544~epidermis development,	GO:0005856~cytoskeleton,GO:0005882~intermediate filament,GO:0043228~non-membrane-bounded organelle,GO:0043232~intracellular non-membrane-bounded organelle,GO:0044430~cytoskeletal part,GO:0045111~intermediate filament cytoskeleton,	GO:0005198~structural molecule activity,	IPR001664:Intermediate filament protein,IPR002957:Keratin, type I,IPR016044:Filament,IPR018039:Intermediate filament protein, conserved site,			PIRSF002282:cytoskeletal keratin,		coiled coil,complete proteome,Intermediate filament,keratin,polymorphism,	chain:Keratin, type I cuticular Ha2,region of interest:Coil 1A,region of interest:Coil 1B,region of interest:Coil 2,region of interest:Head,region of interest:Linker 1,region of interest:Linker 12,region of interest:Rod,region of interest:Tail,sequence variant,site:Stutter,
794479	kinase suppressor of ras 1	Homo sapiens				GO:0006468~protein amino acid phosphorylation,GO:0006793~phosphorus metabolic process,GO:0006796~phosphate metabolic process,GO:0007242~intracellular signaling cascade,GO:0007264~small GTPase mediated signal transduction,GO:0007265~Ras protein signal transduction,GO:0016310~phosphorylation,	GO:0019898~extrinsic to membrane,	GO:0000166~nucleotide binding,GO:0001882~nucleoside binding,GO:0001883~purine nucleoside binding,GO:0004672~protein kinase activity,GO:0004674~protein serine/threonine kinase activity,GO:0004713~protein tyrosine kinase activity,GO:0005524~ATP binding,GO:0008270~zinc ion binding,GO:0008289~lipid binding,GO:0017076~purine nucleotide binding,GO:0019992~diacylglycerol binding,GO:0030554~adenyl nucleo…	IPR000719:Protein kinase, core,IPR001245:Tyrosine protein kinase,IPR002219:Protein kinase C, phorbol ester/diacylglycerol binding,IPR002219:Protein kinase C-like, phorbol ester/diacylglycerol binding,IPR008271:Serine/threonine protein kinase, active site,				SM00109:C1,SM00219:TyrKc,	alternative splicing,complete proteome,cytoplasm,membrane,metal-binding,phosphoprotein,polymorphism,zinc,zinc-finger,	chain:Kinase suppressor of Ras 1,compositionally biased region:Poly-Gly,compositionally biased region:Poly-Pro,domain:Protein kinase,metal ion-binding site:Zinc 1,metal ion-binding site:Zinc 2,modified residue,sequence conflict,sequence variant,splice variant,zinc finger region:Phorbol-ester/DAG-type,
799856	kinesin family member 18A	Homo sapiens				GO:0000070~mitotic sister chromatid segregation,GO:0000087~M phase of mitotic cell cycle,GO:0000226~microtubule cytoskeleton organization,GO:0000278~mitotic cell cycle,GO:0000279~M phase,GO:0000280~nuclear division,GO:0000819~sister chromatid segregation,GO:0007010~cytoskeleton organization,GO:0007017~microtubule-based process,GO:0007018~microtubule-based movement,GO:0007019~microtubule depolymer…	GO:0001726~ruffle,GO:0005813~centrosome,GO:0005815~microtubule organizing center,GO:0005819~spindle,GO:0005828~kinetochore microtubule,GO:0005856~cytoskeleton,GO:0005874~microtubule,GO:0005876~spindle microtubule,GO:0005886~plasma membrane,GO:0005901~caveola,GO:0015630~microtubule cytoskeleton,GO:0031252~cell leading edge,GO:0042995~cell projection,GO:0043228~non-membrane-bounded organelle,GO:004…	GO:0000166~nucleotide binding,GO:0001882~nucleoside binding,GO:0001883~purine nucleoside binding,GO:0003774~motor activity,GO:0003777~microtubule motor activity,GO:0003779~actin binding,GO:0005524~ATP binding,GO:0008017~microtubule binding,GO:0008092~cytoskeletal protein binding,GO:0008574~plus-end-directed microtubule motor activity,GO:0015631~tubulin binding,GO:0017076~purine nucleotide binding…	IPR001752:Kinesin, motor region,IPR019821:Kinesin, motor region, conserved site,				SM00129:KISc,	atp-binding,cell projection,coiled coil,complete proteome,cytoplasm,cytoskeleton,glycoprotein,microtubule,motor protein,nucleotide-binding,nucleus,phosphoprotein,polymorphism,protein transport,transport,ubl conjugation,	chain:Kinesin-like protein KIF18A,domain:Kinesin-motor,modified residue,nucleotide phosphate-binding region:ATP,sequence conflict,sequence variant,
810342	kinesin family member 3A	Homo sapiens	30.Kinesin_superfamily_proteins,			GO:0000902~cell morphogenesis,GO:0001655~urogenital system development,GO:0001822~kidney development,GO:0003002~regionalization,GO:0007017~microtubule-based process,GO:0007018~microtubule-based movement,GO:0007368~determination of left/right symmetry,GO:0007389~pattern specification process,GO:0007507~heart development,GO:0009799~determination of symmetry,GO:0009855~determination of bilateral sym…	GO:0005856~cytoskeleton,GO:0005874~microtubule,GO:0015630~microtubule cytoskeleton,GO:0043228~non-membrane-bounded organelle,GO:0043232~intracellular non-membrane-bounded organelle,GO:0044430~cytoskeletal part,	GO:0000166~nucleotide binding,GO:0001882~nucleoside binding,GO:0001883~purine nucleoside binding,GO:0003774~motor activity,GO:0003777~microtubule motor activity,GO:0005524~ATP binding,GO:0017076~purine nucleotide binding,GO:0030554~adenyl nucleotide binding,GO:0032553~ribonucleotide binding,GO:0032555~purine ribonucleotide binding,GO:0032559~adenyl ribonucleotide binding,	IPR001752:Kinesin, motor region,IPR019821:Kinesin, motor region, conserved site,			PIRSF002317:kinesin-like protein KIF3,	SM00129:KISc,	atp-binding,coiled coil,complete proteome,microtubule,motor protein,nucleotide-binding,phosphoprotein,polymorphism,	chain:Kinesin-like protein KIF3A,compositionally biased region:Poly-Glu,domain:Kinesin-motor,modified residue,nucleotide phosphate-binding region:ATP,region of interest:Globular,sequence conflict,sequence variant,
792091	lectin, galactoside-binding, soluble, 4	Homo sapiens				GO:0007155~cell adhesion,GO:0022610~biological adhesion,	GO:0005829~cytosol,GO:0005886~plasma membrane,	GO:0005529~sugar binding,GO:0030246~carbohydrate binding,	IPR001079:Galectin, carbohydrate recognition domain,IPR013320:Concanavalin A-like lectin/glucanase, subgroup,IPR015533:Galectin-4/6,				SM00276:GLECT,	3d-structure,complete proteome,Lectin,polymorphism,repeat,	chain:Galectin-4,domain:Galectin 1,domain:Galectin 2,helix,region of interest:Beta-galactoside binding,sequence variant,strand,turn,
806860	leiomodin 2 (cardiac)	Homo sapiens					GO:0005856~cytoskeleton,GO:0043228~non-membrane-bounded organelle,GO:0043232~intracellular non-membrane-bounded organelle,	GO:0003779~actin binding,GO:0005523~tropomyosin binding,GO:0008092~cytoskeletal protein binding,	IPR003124:Actin-binding WH2,IPR004934:Tropomodulin,				SM00246:WH2,	actin-binding,alternative splicing,coiled coil,complete proteome,	chain:Leiomodin-2,compositionally biased region:Glu-rich,compositionally biased region:Poly-Lys,compositionally biased region:Pro-rich,domain:WH2,region of interest:Tropomyosin-binding,splice variant,
795767	leucine rich repeat containing 2	Homo sapiens			Function unknown,				IPR001611:Leucine-rich repeat,IPR003591:Leucine-rich repeat, typical subtype,				SM00369:LRR_TYP,	complete proteome,leucine-rich repeat,polymorphism,repeat,	chain:Leucine-rich repeat-containing protein 2,repeat:LRR 1,repeat:LRR 2,repeat:LRR 3,repeat:LRR 4,repeat:LRR 5,repeat:LRR 6,repeat:LRR 7,repeat:LRR 8,repeat:LRR 9,sequence conflict,sequence variant,
804745	leucine-rich repeats and IQ motif containing 3	Homo sapiens							IPR000048:IQ calmodulin-binding region,IPR001611:Leucine-rich repeat,				SM00015:IQ,	alternative splicing,coiled coil,complete proteome,leucine-rich repeat,polymorphism,repeat,	chain:Leucine-rich repeat and IQ domain- containing protein 3,domain:IQ,repeat:LRR 1,repeat:LRR 2,sequence conflict,sequence variant,splice variant,
815581	leucine-rich repeats and transmembrane domains 2	Homo sapiens			Function unknown,		GO:0016021~integral to membrane,GO:0031224~intrinsic to membrane,		IPR000372:Leucine-rich repeat, cysteine-rich flanking region, N-terminal,IPR000483:Cysteine-rich flanking region, C-terminal,IPR001611:Leucine-rich repeat,IPR003591:Leucine-rich repeat, typical subtype,				SM00013:LRRNT,SM00082:LRRCT,SM00369:LRR_TYP,	complete proteome,glycoprotein,leucine-rich repeat,membrane,polymorphism,repeat,signal,transmembrane,	chain:Leucine-rich repeat and transmembrane domain-containing protein 2,glycosylation site:N-linked (GlcNAc...),repeat:LRR 1,repeat:LRR 2,repeat:LRR 3,repeat:LRR 4,repeat:LRR 5,repeat:LRR 6,sequence variant,signal peptide,topological domain:Cytoplasmic,topological domain:Extracellular,transmembrane region,
821830	lipoma HMGIC fusion partner-like 2	Homo sapiens					GO:0016021~integral to membrane,GO:0031224~intrinsic to membrane,		IPR019372:Lipoma HMGIC fusion partner-like protein,					complete proteome,membrane,polymorphism,transmembrane,	chain:Lipoma HMGIC fusion partner-like 2 protein,sequence conflict,sequence variant,transmembrane region,
818087	lymphocyte antigen 6 complex, locus G5B; casein kinase 2, beta polypeptide	Homo sapiens				GO:0006952~defense response,GO:0006986~response to unfolded protein,GO:0007166~cell surface receptor linked signal transduction,GO:0007584~response to nutrient,GO:0009991~response to extracellular stimulus,GO:0010033~response to organic substance,GO:0016055~Wnt receptor signaling pathway,GO:0031667~response to nutrient levels,GO:0051789~response to protein stimulus,	GO:0005576~extracellular region,GO:0005829~cytosol,GO:0005956~protein kinase CK2 complex,	GO:0004672~protein kinase activity,GO:0004674~protein serine/threonine kinase activity,GO:0008134~transcription factor binding,GO:0008605~protein kinase CK2 regulator activity,GO:0019207~kinase regulator activity,GO:0019887~protein kinase regulator activity,GO:0019904~protein domain specific binding,GO:0042802~identical protein binding,GO:0051059~NF-kappaB binding,	IPR000704:Casein kinase II, regulatory subunit,IPR016149:Casein kinase II, regulatory subunit, alpha-helical,IPR016150:Casein kinase II, regulatory subunit, beta-sheet,IPR018363:CD59 antigen, conserved site,	hsa04310:Wnt signaling pathway,hsa04520:Adherens junction,hsa04530:Tight junction,		PIRSF009385:human casein kinase II beta chain,		3d-structure,acetylation,alternative splicing,autophosphorylation,complete proteome,disulfide bond,glycoprotein,heterotetramer,kinase,phosphoprotein,phosphotransferase,polymorphism,Secreted,serine/threonine-specific protein kinase,signal,wnt signaling pathway,	chain:Casein kinase II subunit beta,chain:Lymphocyte antigen 6 complex locus protein G5b,compositionally biased region:Asp/Glu-rich (acidic),compositionally biased region:Poly-Ser,disulfide bond,domain:UPAR/Ly6,glycosylation site:N-linked (GlcNAc...),helix,modified residue,sequence conflict,sequence variant,signal peptide,splice variant,strand,turn,
818195	lymphotoxin alpha (TNF superfamily, member 1)	Homo sapiens	113.Th1andTh2cells,80.T_cell_Activation,96.Immune_injury_MS-lesions_genetic_environ,97.Immune_injury_MS-lesions_MS_antigen,	h_cytokinePathway:Cytokine Network,h_inflamPathway:Cytokines and Inflammatory Response,h_stressPathway:TNF/Stress Related Signaling,h_tnfr2Pathway:TNFR2 Signaling Pathway,		GO:0001775~cell activation,GO:0002036~regulation of L-glutamate transport,GO:0002037~negative regulation of L-glutamate transport,GO:0002237~response to molecule of bacterial origin,GO:0002520~immune system development,GO:0006915~apoptosis,GO:0006917~induction of apoptosis,GO:0006955~immune response,GO:0006959~humoral immune response,GO:0007088~regulation of mitosis,GO:0007242~intracellular signa…	GO:0005576~extracellular region,GO:0005615~extracellular space,GO:0016021~integral to membrane,GO:0031224~intrinsic to membrane,GO:0044421~extracellular region part,	GO:0005125~cytokine activity,GO:0005164~tumor necrosis factor receptor binding,GO:0032813~tumor necrosis factor receptor superfamily binding,	IPR000169:Peptidase, cysteine peptidase active site,IPR002960:Tumour necrosis factor beta/lymphotoxin alpha,IPR006052:Tumor Necrosis Factor,IPR006053:Tumor necrosis factor alpha, beta and c,IPR008983:Tumour necrosis factor-like,	hsa04060:Cytokine-cytokine receptor interaction,hsa04612:Antigen processing and presentation,hsa04940:Type I diabetes mellitus,	Leprosy, susceptibility to, 4,Myocardial infarction, susceptibility to,Psoriatic arthritis, susceptibility to,	PIRSF001873:tumor necrosis factor, TNF alpha type,PIRSF500469:tumor necrosis factor beta,	SM00207:TNF,	3d-structure,complete proteome,cytokine,cytotoxin,direct protein sequencing,glycoprotein,homotrimer,lymphokine,macrophage,membrane,polymorphism,Secreted,signal,	chain:lymphotoxin alpha,chain:Lymphotoxin-alpha,glycosylation site:N-linked (GlcNAc...),glycosylation site:O-linked (GalNAc...); partial,helix,sequence variant,signal peptide,strand,turn,
827054	lysophosphatidic acid receptor 3	Homo sapiens				GO:0000165~MAPKKK cascade,GO:0000187~activation of MAPK activity,GO:0006468~protein amino acid phosphorylation,GO:0006793~phosphorus metabolic process,GO:0006796~phosphate metabolic process,GO:0006873~cellular ion homeostasis,GO:0006874~cellular calcium ion homeostasis,GO:0006875~cellular metal ion homeostasis,GO:0007166~cell surface receptor linked signal transduction,GO:0007186~G-protein couple…	GO:0005886~plasma membrane,GO:0005887~integral to plasma membrane,GO:0016021~integral to membrane,GO:0031224~intrinsic to membrane,GO:0031226~intrinsic to plasma membrane,GO:0044459~plasma membrane part,	GO:0001619~lysosphingolipid and lysophosphatidic acid receptor activity,GO:0001965~G-protein alpha-subunit binding,GO:0005543~phospholipid binding,GO:0008289~lipid binding,	IPR000276:7TM GPCR, rhodopsin-like,IPR004065:Lysophosphatidic acid receptor,IPR005385:Lysophosphatidic acid receptor EDG-7,IPR017452:GPCR, rhodopsin-like superfamily,	hsa04080:Neuroactive ligand-receptor interaction,	Follow up analysis of genome-wide association data identifies novel loci for type 1 diabetes,	PIRSF005435:LPAR1/S1PR1-like lysophospholipid receptor,PIRSF501020:lysophosphatidic acid receptor 1/2/3,PIRSF800006:rhodopsin-like G protein-coupled receptors,		cell membrane,complete proteome,g-protein coupled receptor,glycoprotein,lipoprotein,membrane,palmitate,polymorphism,receptor,transducer,transmembrane,	chain:Lysophosphatidic acid receptor 3,glycosylation site:N-linked (GlcNAc...),lipid moiety-binding region:S-palmitoyl cysteine,sequence variant,topological domain:Cytoplasmic,topological domain:Extracellular,transmembrane region,
784140	matrix metallopeptidase 27	Homo sapiens				GO:0006508~proteolysis,GO:0030574~collagen catabolic process,GO:0032963~collagen metabolic process,GO:0044236~multicellular organismal metabolic process,GO:0044243~multicellular organismal catabolic process,GO:0044259~multicellular organismal macromolecule metabolic process,	GO:0005576~extracellular region,GO:0005578~proteinaceous extracellular matrix,GO:0031012~extracellular matrix,GO:0044421~extracellular region part,	GO:0004175~endopeptidase activity,GO:0004222~metalloendopeptidase activity,GO:0005509~calcium ion binding,GO:0008233~peptidase activity,GO:0008237~metallopeptidase activity,GO:0008270~zinc ion binding,GO:0043167~ion binding,GO:0043169~cation binding,GO:0046872~metal ion binding,GO:0046914~transition metal ion binding,GO:0070011~peptidase activity, acting on L-amino acid peptides,	IPR000585:Hemopexin/matrixin,IPR001818:Peptidase M10A and M12B, matrixin and adamalysin,IPR002477:Peptidoglycan binding-like,IPR006025:Peptidase M, neutral zinc metallopeptidases, zinc-binding site,IPR006026:Peptidase, metallopeptidases,IPR016293:Peptidase M10A, matrix metallopeotidase,IPR018486:Hemopexin/matrixin, conserved site,IPR018487:Hemopexin/matrixin, repeat,			PIRSF001191:matrix metalloproteinase, stromelysin type,PIRSF001191:Peptidase_M10A_matrix,	SM00120:HX,SM00235:ZnMc,	calcium,collagen degradation,complete proteome,disulfide bond,extracellular matrix,glycoprotein,hydrolase,metal-binding,metalloprotease,polymorphism,Protease,repeat,Secreted,signal,zinc,zymogen,	chain:Matrix metalloproteinase-27,disulfide bond,domain:Hemopexin-like 1,domain:Hemopexin-like 2,domain:Hemopexin-like 3,domain:Hemopexin-like 4,glycosylation site:N-linked (GlcNAc...),metal ion-binding site:Calcium 1,metal ion-binding site:Calcium 2,metal ion-binding site:Calcium 2; via carbonyl oxygen,metal ion-binding site:Calcium 3,metal ion-binding site:Calcium 3; via carbonyl oxygen,metal i…
817933	matrix metallopeptidase 8 (neutrophil collagenase)	Homo sapiens				GO:0001501~skeletal system development,GO:0001503~ossification,GO:0006508~proteolysis,GO:0030574~collagen catabolic process,GO:0032963~collagen metabolic process,GO:0044236~multicellular organismal metabolic process,GO:0044243~multicellular organismal catabolic process,GO:0044259~multicellular organismal macromolecule metabolic process,GO:0060348~bone development,	GO:0005576~extracellular region,GO:0005578~proteinaceous extracellular matrix,GO:0005615~extracellular space,GO:0031012~extracellular matrix,GO:0044421~extracellular region part,	GO:0004175~endopeptidase activity,GO:0004222~metalloendopeptidase activity,GO:0004252~serine-type endopeptidase activity,GO:0005509~calcium ion binding,GO:0008233~peptidase activity,GO:0008236~serine-type peptidase activity,GO:0008237~metallopeptidase activity,GO:0008270~zinc ion binding,GO:0017171~serine hydrolase activity,GO:0043167~ion binding,GO:0043169~cation binding,GO:0046872~metal ion bin…	IPR000585:Hemopexin/matrixin,IPR001818:Peptidase M10A and M12B, matrixin and adamalysin,IPR002477:Peptidoglycan binding-like,IPR006025:Peptidase M, neutral zinc metallopeptidases, zinc-binding site,IPR006026:Peptidase, metallopeptidases,IPR016293:Peptidase M10A, matrix metallopeotidase,IPR018486:Hemopexin/matrixin, conserved site,IPR018487:Hemopexin/matrixin, repeat,			PIRSF001191:matrix metalloproteinase, stromelysin type,PIRSF001191:Peptidase_M10A_matrix,	SM00120:HX,SM00235:ZnMc,	3d-structure,calcium,collagen degradation,complete proteome,direct protein sequencing,disulfide bond,extracellular matrix,glycoprotein,hydrolase,metal-binding,metalloprotease,metalloproteinase,neutrophil,polymorphism,polymorphonuclear leukocyte,Protease,repeat,Secreted,signal,zinc,zymogen,	chain:Neutrophil collagenase,disulfide bond,domain:Hemopexin-like 1,domain:Hemopexin-like 2,domain:Hemopexin-like 3,domain:Hemopexin-like 4,glycosylation site:N-linked (GlcNAc...),helix,metal ion-binding site:Calcium 1,metal ion-binding site:Calcium 1; via carbonyl oxygen,metal ion-binding site:Calcium 2,metal ion-binding site:Calcium 2; via carbonyl oxygen,metal ion-binding site:Calcium 3; via c…
795451	membrane-spanning 4-domains, subfamily A, member 7	Homo sapiens					GO:0016021~integral to membrane,GO:0031224~intrinsic to membrane,		IPR007237:CD20/IgE Fc receptor beta subunit,					complete proteome,membrane,polymorphism,receptor,transmembrane,	chain:Membrane-spanning 4-domains subfamily A member 7,sequence variant,topological domain:Cytoplasmic,transmembrane region,
788159	metal response element binding transcription factor 2	Homo sapiens						GO:0003677~DNA binding,GO:0008270~zinc ion binding,GO:0043167~ion binding,GO:0043169~cation binding,GO:0046872~metal ion binding,GO:0046914~transition metal ion binding,	IPR001965:Zinc finger, PHD-type,IPR002999:Tudor domain,IPR019786:Zinc finger, PHD-type, conserved site,IPR019787:Zinc finger, PHD-finger,				SM00249:PHD,SM00333:TUDOR,	alternative splicing,complete proteome,dna-binding,metal-binding,nucleus,phosphoprotein,polymorphism,repeat,zinc,zinc-finger,	chain:Metal-response element-binding transcription factor 2,modified residue,sequence variant,splice variant,zinc finger region:PHD-type 1,zinc finger region:PHD-type 2,
785640	metal-regulatory transcription factor 1	Homo sapiens			General function prediction only,Transcription / Cell division and chromosome partitioning,	GO:0006350~transcription,GO:0006355~regulation of transcription, DNA-dependent,GO:0006357~regulation of transcription from RNA polymerase II promoter,GO:0006979~response to oxidative stress,GO:0009891~positive regulation of biosynthetic process,GO:0010035~response to inorganic substance,GO:0010038~response to metal ion,GO:0010557~positive regulation of macromolecule biosynthetic process,GO:001060…		GO:0003677~DNA binding,GO:0003700~transcription factor activity,GO:0003712~transcription cofactor activity,GO:0003713~transcription coactivator activity,GO:0008134~transcription factor binding,GO:0008270~zinc ion binding,GO:0016563~transcription activator activity,GO:0030528~transcription regulator activity,GO:0042156~zinc-mediated transcriptional activator activity,GO:0043167~ion binding,GO:0043…	IPR007087:Zinc finger, C2H2-type,IPR013087:Zinc finger, C2H2-type/integrase, DNA-binding,IPR015880:Zinc finger, C2H2-like,				SM00355:ZnF_C2H2,	activator,complete proteome,dna-binding,metal-binding,nucleus,repeat,Transcription,transcription regulation,zinc,zinc-finger,	chain:Metal regulatory transcription factor 1,compositionally biased region:Pro-rich,sequence conflict,short sequence motif:Nuclear localization signal,zinc finger region:C2H2-type 1,zinc finger region:C2H2-type 2,zinc finger region:C2H2-type 3,zinc finger region:C2H2-type 4,zinc finger region:C2H2-type 5,zinc finger region:C2H2-type 6,
814557	metastasis suppressor 1	Homo sapiens				GO:0006928~cell motion,GO:0007010~cytoskeleton organization,GO:0007155~cell adhesion,GO:0007166~cell surface receptor linked signal transduction,GO:0007167~enzyme linked receptor protein signaling pathway,GO:0007169~transmembrane receptor protein tyrosine kinase signaling pathway,GO:0022610~biological adhesion,GO:0030029~actin filament-based process,GO:0030030~cell projection organization,GO:0030…	GO:0001726~ruffle,GO:0005856~cytoskeleton,GO:0015629~actin cytoskeleton,GO:0016023~cytoplasmic membrane-bounded vesicle,GO:0030139~endocytic vesicle,GO:0031252~cell leading edge,GO:0031410~cytoplasmic vesicle,GO:0031982~vesicle,GO:0031988~membrane-bounded vesicle,GO:0042995~cell projection,GO:0043228~non-membrane-bounded organelle,GO:0043232~intracellular non-membrane-bounded organelle,	GO:0003779~actin binding,GO:0003785~actin monomer binding,GO:0008092~cytoskeletal protein binding,GO:0008093~cytoskeletal adaptor activity,GO:0017124~SH3 domain binding,GO:0019904~protein domain specific binding,GO:0060090~molecular adaptor activity,	IPR003124:Actin-binding WH2,IPR013606:IRSp53/MIM homology domain (IMD),				SM00246:WH2,	3d-structure,actin-binding,alternative splicing,coiled coil,complete proteome,cytoplasm,cytoskeleton,phosphoprotein,polymorphism,tumor suppressor,	chain:Metastasis suppressor protein 1,compositionally biased region:Pro-rich,compositionally biased region:Ser-rich,domain:IMD,domain:WH2,helix,modified residue,sequence conflict,sequence variant,splice variant,
775777	methyltransferase like 11B	Homo sapiens							IPR008576:Protein of unknown function DUF858, methyltransferase-like,			PIRSF016958:DUF858_MeTrfase_lik,PIRSF016958:S-adenosyl-L-methionine dependent methyltransferase, AD-003 type,		complete proteome,methyltransferase,polymorphism,s-adenosyl-l-methionine,transferase,	binding site:S-adenosyl-L-methionine,binding site:S-adenosyl-L-methionine; via carbonyl oxygen,chain:Methyltransferase-like protein 11B,region of interest:S-adenosyl-L-methionine binding,sequence variant,
811794	methyltransferase like 6	Homo sapiens			Secondary metabolites biosynthesis, transport, and catabolism / General function prediction only,				IPR013217:Methyltransferase type 12,IPR017280:Methyltransferase, METTL2, predicted,	hsa00150:Androgen and estrogen metabolism,hsa00340:Histidine metabolism,hsa00350:Tyrosine metabolism,hsa00450:Selenoamino acid metabolism,		PIRSF037755:methyltransferase, METTL2 type,PIRSF037755:Mettl2_prd,		alternative splicing,complete proteome,methyltransferase,transferase,	chain:Methyltransferase-like protein 6,sequence conflict,splice variant,
787894	mutS homolog 4 (E. coli)	Homo sapiens				GO:0000279~M phase,GO:0001541~ovarian follicle development,GO:0003006~reproductive developmental process,GO:0006259~DNA metabolic process,GO:0006281~DNA repair,GO:0006298~mismatch repair,GO:0006310~DNA recombination,GO:0006974~response to DNA damage stimulus,GO:0007049~cell cycle,GO:0007126~meiosis,GO:0007127~meiosis I,GO:0007129~synapsis,GO:0007131~reciprocal meiotic recombination,GO:0007276~gam…	GO:0000228~nuclear chromosome,GO:0000793~condensed chromosome,GO:0000794~condensed nuclear chromosome,GO:0000795~synaptonemal complex,GO:0005694~chromosome,GO:0043228~non-membrane-bounded organelle,GO:0043232~intracellular non-membrane-bounded organelle,GO:0044427~chromosomal part,GO:0044454~nuclear chromosome part,	GO:0000166~nucleotide binding,GO:0001882~nucleoside binding,GO:0001883~purine nucleoside binding,GO:0003677~DNA binding,GO:0003690~double-stranded DNA binding,GO:0005524~ATP binding,GO:0017076~purine nucleotide binding,GO:0030554~adenyl nucleotide binding,GO:0030983~mismatched DNA binding,GO:0032553~ribonucleotide binding,GO:0032555~purine ribonucleotide binding,GO:0032559~adenyl ribonucleotide b…	IPR000432:DNA mismatch repair protein MutS, C-terminal,IPR007696:DNA mismatch repair protein MutS, core,IPR007860:DNA mismatch repair protein MutS, connector,IPR007861:DNA mismatch repair protein MutS, clamp,				SM00533:MUTSd,SM00534:MUTSac,	atp-binding,complete proteome,dna-binding,meiosis,nucleotide-binding,polymorphism,	chain:MutS protein homolog 4,nucleotide phosphate-binding region:ATP,sequence conflict,sequence variant,
788386	myeloid/lymphoid or mixed-lineage leukemia (trithorax homolog, Drosophila); translocated to, 11	Homo sapiens									Leukemia, acute myelomonocytic,			chromosomal rearrangement,complete proteome,Proto-oncogene,	chain:Protein AF1q,
796888	myogenic differentiation 1	Homo sapiens		h_hdacPathway:Control of skeletal myogenesis by HDAC & calcium/calmodulin-dependent kinase (CaMK),h_MITRPathway:Signal Dependent Regulation of Myogenesis by Corepressor MITR,		GO:0000381~regulation of alternative nuclear mRNA splicing, via spliceosome,GO:0001709~cell fate determination,GO:0006350~transcription,GO:0006355~regulation of transcription, DNA-dependent,GO:0006357~regulation of transcription from RNA polymerase II promoter,GO:0006468~protein amino acid phosphorylation,GO:0006793~phosphorus metabolic process,GO:0006796~phosphate metabolic process,GO:0007517~mu…	GO:0005654~nucleoplasm,GO:0005667~transcription factor complex,GO:0031974~membrane-enclosed lumen,GO:0031981~nuclear lumen,GO:0043233~organelle lumen,GO:0044451~nucleoplasm part,GO:0070013~intracellular organelle lumen,	GO:0003677~DNA binding,GO:0003700~transcription factor activity,GO:0003702~RNA polymerase II transcription factor activity,GO:0003705~RNA polymerase II transcription factor activity, enhancer binding,GO:0003712~transcription cofactor activity,GO:0003713~transcription coactivator activity,GO:0008134~transcription factor binding,GO:0016563~transcription activator activity,GO:0030528~transcription r…	IPR001092:Basic helix-loop-helix dimerisation region bHLH,IPR002546:Myogenic basic muscle-specific protein,IPR011598:Helix-loop-helix DNA-binding,			PIRSF019551:human myogenin,	SM00353:HLH,SM00520:BASIC,	acetylation,complete proteome,developmental protein,differentiation,DNA binding,dna-binding,myogenesis,nucleus,polymorphism,Transcription,transcription regulation,ubl conjugation,	chain:Myoblast determination protein 1,cross-link:Peptide (Met-Gly) (interchain with G-Cter in ubiquitin),DNA-binding region:Basic motif,domain:Helix-loop-helix motif,sequence conflict,sequence variant,
781145	myosin IIIA	Homo sapiens				GO:0006468~protein amino acid phosphorylation,GO:0006793~phosphorus metabolic process,GO:0006796~phosphate metabolic process,GO:0007600~sensory perception,GO:0007601~visual perception,GO:0007605~sensory perception of sound,GO:0016310~phosphorylation,GO:0046777~protein amino acid autophosphorylation,GO:0050877~neurological system process,GO:0050890~cognition,GO:0050953~sensory perception of light …	GO:0005856~cytoskeleton,GO:0005884~actin filament,GO:0015629~actin cytoskeleton,GO:0016459~myosin complex,GO:0030175~filopodium,GO:0031941~filamentous actin,GO:0042995~cell projection,GO:0043228~non-membrane-bounded organelle,GO:0043232~intracellular non-membrane-bounded organelle,GO:0044430~cytoskeletal part,	GO:0000146~microfilament motor activity,GO:0000166~nucleotide binding,GO:0001882~nucleoside binding,GO:0001883~purine nucleoside binding,GO:0003774~motor activity,GO:0003779~actin binding,GO:0004672~protein kinase activity,GO:0004674~protein serine/threonine kinase activity,GO:0005516~calmodulin binding,GO:0005524~ATP binding,GO:0008092~cytoskeletal protein binding,GO:0016887~ATPase activity,GO:0…	IPR000048:IQ calmodulin-binding region,IPR000719:Protein kinase, core,IPR001609:Myosin head, motor region,IPR002290:Serine/threonine protein kinase,IPR008271:Serine/threonine protein kinase, active site,IPR017441:Protein kinase, ATP binding site,IPR017442:Serine/threonine protein kinase-related,		Deafness, autosomal recessive 30,		SM00015:IQ,SM00220:S_TKc,SM00242:MYSc,	actin-binding,atp-binding,complete proteome,cytoplasm,cytoskeleton,deafness,Hearing,kinase,motor protein,myosin,non-syndromic deafness,nucleotide-binding,phosphoprotein,polymorphism,repeat,sensory transduction,serine/threonine-protein kinase,transferase,vision,	active site:Proton acceptor,binding site:ATP,chain:Myosin-IIIa,domain:IQ 1,domain:IQ 2,domain:IQ 3,domain:Myosin head-like,domain:Protein kinase,modified residue,nucleotide phosphate-binding region:ATP,sequence conflict,sequence variant,
775171	myosin light chain, phosphorylatable, fast skeletal muscle	Homo sapiens			Signal transduction mechanisms / Cytoskeleton / Cell division and chromosome partitioning / General function prediction only,	GO:0006955~immune response,GO:0007517~muscle organ development,GO:0007519~skeletal muscle tissue development,GO:0014706~striated muscle tissue development,GO:0060537~muscle tissue development,GO:0060538~skeletal muscle organ development,	GO:0005856~cytoskeleton,GO:0005859~muscle myosin complex,GO:0015629~actin cytoskeleton,GO:0016459~myosin complex,GO:0016460~myosin II complex,GO:0043228~non-membrane-bounded organelle,GO:0043232~intracellular non-membrane-bounded organelle,GO:0043292~contractile fiber,GO:0044430~cytoskeletal part,GO:0044449~contractile fiber part,	GO:0003774~motor activity,GO:0005198~structural molecule activity,GO:0005509~calcium ion binding,GO:0008307~structural constituent of muscle,GO:0043167~ion binding,GO:0043169~cation binding,GO:0046872~metal ion binding,	IPR002048:Calcium-binding EF-hand,IPR011992:EF-Hand type,IPR018247:EF-HAND 1,IPR018248:EF hand,IPR018249:EF-HAND 2,	hsa04510:Focal adhesion,hsa04530:Tight junction,hsa04670:Leukocyte transendothelial migration,hsa04810:Regulation of actin cytoskeleton,			SM00054:EFh,	calcium,complete proteome,methylation,motor protein,muscle protein,myosin,phosphoprotein,repeat,	chain:Myosin regulatory light chain 2, skeletal muscle isoform,domain:EF-hand 1,domain:EF-hand 2,domain:EF-hand 3,modified residue,sequence conflict,
803983	myosin, heavy chain 15	Homo sapiens					GO:0005856~cytoskeleton,GO:0015629~actin cytoskeleton,GO:0016459~myosin complex,GO:0030016~myofibril,GO:0032982~myosin filament,GO:0043228~non-membrane-bounded organelle,GO:0043232~intracellular non-membrane-bounded organelle,GO:0043292~contractile fiber,GO:0044430~cytoskeletal part,	GO:0000166~nucleotide binding,GO:0001882~nucleoside binding,GO:0001883~purine nucleoside binding,GO:0003774~motor activity,GO:0003779~actin binding,GO:0005516~calmodulin binding,GO:0005524~ATP binding,GO:0008092~cytoskeletal protein binding,GO:0017076~purine nucleotide binding,GO:0030554~adenyl nucleotide binding,GO:0032553~ribonucleotide binding,GO:0032555~purine ribonucleotide binding,GO:003255…	IPR001609:Myosin head, motor region,IPR002928:Myosin tail,IPR004009:Myosin, N-terminal, SH3-like,IPR015650:Heavy chain of Myosin,	hsa04530:Tight junction,hsa05416:Viral myocarditis,			SM00242:MYSc,	actin-binding,atp-binding,calmodulin-binding,coiled coil,complete proteome,cytoplasm,methylation,motor protein,muscle protein,myosin,nucleotide-binding,phosphoprotein,polymorphism,thick filament,	chain:Myosin-15,domain:IQ,domain:Myosin head-like,modified residue,nucleotide phosphate-binding region:ATP,region of interest:Actin-binding,sequence variant,
825273	myotilin	Homo sapiens				GO:0003012~muscle system process,GO:0006936~muscle contraction,	GO:0005856~cytoskeleton,GO:0005886~plasma membrane,GO:0015629~actin cytoskeleton,GO:0030016~myofibril,GO:0030017~sarcomere,GO:0030018~Z disc,GO:0031674~I band,GO:0042383~sarcolemma,GO:0043228~non-membrane-bounded organelle,GO:0043232~intracellular non-membrane-bounded organelle,GO:0043292~contractile fiber,GO:0044449~contractile fiber part,	GO:0003779~actin binding,GO:0005198~structural molecule activity,GO:0008092~cytoskeletal protein binding,GO:0008307~structural constituent of muscle,	IPR003598:Immunoglobulin subtype 2,IPR003599:Immunoglobulin subtype,IPR007110:Immunoglobulin-like,IPR013098:Immunoglobulin I-set,IPR013783:Immunoglobulin-like fold,		Muscular dystrophy, limb-girdle, type 1A,Myopathy, spheroid body,Myotilinopathy,		SM00408:IGc2,SM00409:IG,	3d-structure,actin-binding,cell membrane,complete proteome,cytoplasm,cytoskeleton,disease mutation,Immunoglobulin domain,limb-girdle muscular dystrophy,membrane,muscle protein,polymorphism,repeat,	chain:Myotilin,domain:Ig-like C2-type 1,domain:Ig-like C2-type 2,helix,region of interest:Necessary for interaction with ACTA1,region of interest:Necessary for interaction with ACTN1,region of interest:Necessary for interaction with FLNC,sequence variant,strand,
783113	myozenin 1	Homo sapiens				GO:0007010~cytoskeleton organization,GO:0010927~cellular component assembly involved in morphogenesis,GO:0030029~actin filament-based process,GO:0030036~actin cytoskeleton organization,GO:0030239~myofibril assembly,GO:0031032~actomyosin structure organization,GO:0032989~cellular component morphogenesis,GO:0042692~muscle cell differentiation,GO:0051146~striated muscle cell differentiation,GO:00550…	GO:0005856~cytoskeleton,GO:0015629~actin cytoskeleton,GO:0031143~pseudopodium,GO:0042995~cell projection,GO:0043228~non-membrane-bounded organelle,GO:0043232~intracellular non-membrane-bounded organelle,	GO:0008092~cytoskeletal protein binding,GO:0051373~FATZ binding,	IPR008438:Calcineurin-binding,					cell projection,complete proteome,nucleus,	chain:Myozenin-1,compositionally biased region:Gly-rich,sequence conflict,
812159	natural cytotoxicity triggering receptor 1	Homo sapiens				GO:0001775~cell activation,GO:0001910~regulation of leukocyte mediated cytotoxicity,GO:0002697~regulation of immune effector process,GO:0002703~regulation of leukocyte mediated immunity,GO:0002706~regulation of lymphocyte mediated immunity,GO:0002715~regulation of natural killer cell mediated immunity,GO:0006952~defense response,GO:0006968~cellular defense response,GO:0030101~natural killer cell …	GO:0005886~plasma membrane,GO:0005887~integral to plasma membrane,GO:0016021~integral to membrane,GO:0016514~SWI/SNF complex,GO:0016585~chromatin remodeling complex,GO:0031224~intrinsic to membrane,GO:0031226~intrinsic to plasma membrane,GO:0044459~plasma membrane part,GO:0070603~SWI/SNF-type complex,		IPR003599:Immunoglobulin subtype,IPR013783:Immunoglobulin-like fold,	hsa04650:Natural killer cell mediated cytotoxicity,			SM00409:IG,	3d-structure,alternative splicing,cell membrane,complete proteome,disulfide bond,glycoprotein,Immunoglobulin domain,membrane,polymorphism,receptor,repeat,signal,transmembrane,	chain:Natural cytotoxicity triggering receptor 1,disulfide bond,domain:Ig-like 1,domain:Ig-like 2,glycosylation site:N-linked (GlcNAc...),helix,sequence variant,signal peptide,splice variant,strand,topological domain:Cytoplasmic,topological domain:Extracellular,transmembrane region,
818221	nei endonuclease VIII-like 3 (E. coli)	Homo sapiens			DNA replication, recombination, and repair,	GO:0006259~DNA metabolic process,GO:0006281~DNA repair,GO:0006284~base-excision repair,GO:0006289~nucleotide-excision repair,GO:0006974~response to DNA damage stimulus,GO:0033554~cellular response to stress,		GO:0003677~DNA binding,GO:0003684~damaged DNA binding,GO:0003906~DNA-(apurinic or apyrimidinic site) lyase activity,GO:0008270~zinc ion binding,GO:0016799~hydrolase activity, hydrolyzing N-glycosyl compounds,GO:0043167~ion binding,GO:0043169~cation binding,GO:0046872~metal ion binding,GO:0046914~transition metal ion binding,	IPR000214:DNA glycosylase/AP lyase, zinc finger domain,IPR001876:Zinc finger, RanBP2-type,IPR010666:Zinc finger, GRF-type,IPR012319:DNA glycosylase/AP lyase, catalytic domain,IPR015886:DNA glycosylase/AP lyase, H2TH DNA-binding,IPR015887:DNA glycosylase/AP lyase, zinc finger domain, DNA-binding site,	hsa03410:Base excision repair,	Genome-wide association study of electrocardiographic and heart rate variability traits: the Framingham Heart Study,		SM00547:ZnF_RBZ,	complete proteome,DNA damage,dna-binding,metal-binding,nucleus,polymorphism,zinc,zinc-finger,	binding site:DNA,chain:Endonuclease VIII-like 3,sequence conflict,sequence variant,zinc finger region:FPG-type,zinc finger region:RanBP2-type,
824861	neuroligin 2	Homo sapiens			Lipid metabolism,	GO:0002087~regulation of respiratory gaseous exchange by neurological system process,GO:0007155~cell adhesion,GO:0007416~synaptogenesis,GO:0016337~cell-cell adhesion,GO:0022610~biological adhesion,GO:0031644~regulation of neurological system process,GO:0034330~cell junction organization,GO:0034331~cell junction maintenance,GO:0043062~extracellular structure organization,GO:0043576~regulation of r…	GO:0016021~integral to membrane,GO:0031224~intrinsic to membrane,GO:0044456~synapse part,GO:0045202~synapse,GO:0045211~postsynaptic membrane,	GO:0042043~neurexin binding,	IPR000460:Neuroligin,IPR002018:Carboxylesterase, type B,IPR019819:Carboxylesterase type B, conserved site,	hsa04514:Cell adhesion molecules (CAMs),				cell adhesion,complete proteome,disulfide bond,glycoprotein,membrane,phosphoprotein,signal,transmembrane,	chain:Neuroligin-2,disulfide bond,glycosylation site:N-linked (GlcNAc...),modified residue,signal peptide,topological domain:Cytoplasmic,topological domain:Extracellular,transmembrane region,
789010	nuclear factor (erythroid-derived 2), 45kDa	Homo sapiens				GO:0003013~circulatory system process,GO:0006325~chromatin organization,GO:0006333~chromatin assembly or disassembly,GO:0006337~nucleosome disassembly,GO:0006350~transcription,GO:0006355~regulation of transcription, DNA-dependent,GO:0006357~regulation of transcription from RNA polymerase II promoter,GO:0007599~hemostasis,GO:0008015~blood circulation,GO:0009891~positive regulation of biosynthetic …	GO:0005730~nucleolus,GO:0005856~cytoskeleton,GO:0031974~membrane-enclosed lumen,GO:0031981~nuclear lumen,GO:0043228~non-membrane-bounded organelle,GO:0043232~intracellular non-membrane-bounded organelle,GO:0043233~organelle lumen,GO:0070013~intracellular organelle lumen,	GO:0003677~DNA binding,GO:0003700~transcription factor activity,GO:0003712~transcription cofactor activity,GO:0003713~transcription coactivator activity,GO:0008134~transcription factor binding,GO:0016563~transcription activator activity,GO:0019904~protein domain specific binding,GO:0030528~transcription regulator activity,GO:0043565~sequence-specific DNA binding,GO:0046983~protein dimerization ac…	IPR004827:Basic-leucine zipper (bZIP) transcription factor,IPR011616:bZIP transcription factor, bZIP-1,IPR013089:Kelch related,				SM00338:BRLZ,	3d-structure,activator,complete proteome,DNA binding,dna-binding,heterodimer,isopeptide bond,leucine zipper,nucleus,Transcription,transcription factor,transcription regulation,ubl conjugation,	chain:Transcription factor NF-E2 45 kDa subunit,compositionally biased region:Poly-Pro,cross-link:Glycyl lysine isopeptide (Lys-Gly) (interchain with G-Cter in SUMO-1),DNA-binding region:Basic motif,domain:Leucine-zipper,helix,mutagenesis site,sequence conflict,
822656	nuclear factor I/X (CCAAT-binding transcription factor)	Homo sapiens				GO:0006259~DNA metabolic process,GO:0006260~DNA replication,GO:0006350~transcription,GO:0006351~transcription, DNA-dependent,GO:0006355~regulation of transcription, DNA-dependent,GO:0006366~transcription from RNA polymerase II promoter,GO:0032774~RNA biosynthetic process,GO:0045449~regulation of transcription,GO:0051252~regulation of RNA metabolic process,		GO:0003677~DNA binding,GO:0003700~transcription factor activity,GO:0003702~RNA polymerase II transcription factor activity,GO:0003705~RNA polymerase II transcription factor activity, enhancer binding,GO:0030528~transcription regulator activity,GO:0043565~sequence-specific DNA binding,	IPR000647:CTF transcription factor/nuclear factor 1,IPR003619:MAD homology 1, Dwarfin-type,IPR019548:CTF transcription factor/nuclear factor 1, N-terminal,IPR019739:CTF transcription factor/nuclear factor 1, conserved site,			PIRSF018476:nuclear factor 1,	SM00523:DWA,	activator,alternative splicing,complete proteome,dna replication,dna-binding,nucleus,phosphoprotein,Transcription,transcription regulation,	chain:Nuclear factor 1 X-type,DNA-binding region:CTF/NF-I,modified residue,sequence conflict,splice variant,
811519	nuclear receptor binding factor 2	Homo sapiens				GO:0006350~transcription,GO:0045449~regulation of transcription,			IPR015056:Protein of unknown function DUF1875,					alternative splicing,coiled coil,complete proteome,cytoplasm,nucleus,phosphoprotein,Transcription,transcription regulation,	chain:Nuclear receptor-binding factor 2,modified residue,mutagenesis site,sequence conflict,short sequence motif:Nuclear receptor interaction motif,splice variant,
778931	olfactomedin 3	Homo sapiens				GO:0001654~eye development,GO:0001754~eye photoreceptor cell differentiation,GO:0007423~sensory organ development,GO:0030182~neuron differentiation,GO:0042461~photoreceptor cell development,GO:0042462~eye photoreceptor cell development,GO:0046530~photoreceptor cell differentiation,GO:0048592~eye morphogenesis,GO:0048666~neuron development,	GO:0005576~extracellular region,GO:0005615~extracellular space,GO:0005794~Golgi apparatus,GO:0044421~extracellular region part,		IPR003112:Olfactomedin-like,			PIRSF018524:Noelin/Myocilin,PIRSF500878:Noelin 3,	SM00284:OLF,	alternative splicing,coiled coil,complete proteome,disulfide bond,glycoprotein,phosphoprotein,Secreted,signal,	chain:Noelin-3,disulfide bond,domain:Olfactomedin-like,glycosylation site:N-linked (GlcNAc...),modified residue,sequence conflict,signal peptide,splice variant,
800335	outer dense fiber of sperm tails 4	Homo sapiens				GO:0007276~gamete generation,GO:0007283~spermatogenesis,GO:0019953~sexual reproduction,GO:0032504~multicellular organism reproduction,GO:0048232~male gamete generation,GO:0048609~reproductive process in a multicellular organism,	GO:0001520~outer dense fiber,GO:0005930~axoneme,GO:0009434~microtubule-based flagellum,GO:0016021~integral to membrane,GO:0019861~flagellum,GO:0031224~intrinsic to membrane,GO:0042995~cell projection,GO:0044447~axoneme part,GO:0044463~cell projection part,							complete proteome,developmental protein,differentiation,membrane,polymorphism,spermatogenesis,transmembrane,	chain:Outer dense fiber protein 4,sequence variant,transmembrane region,
813140	pleckstrin homology domain containing, family B (evectins) member 1	Homo sapiens				GO:0007602~phototransduction,GO:0009314~response to radiation,GO:0009416~response to light stimulus,GO:0009581~detection of external stimulus,GO:0009582~detection of abiotic stimulus,GO:0009583~detection of light stimulus,GO:0009628~response to abiotic stimulus,GO:0051606~detection of stimulus,	GO:0016021~integral to membrane,GO:0031224~intrinsic to membrane,		IPR001849:Pleckstrin homology,IPR011993:Pleckstrin homology-type,				SM00233:PH,	alternative splicing,complete proteome,membrane,	chain:Pleckstrin homology domain-containing family B member 1,domain:PH,splice variant,
781581	plexin A2	Homo sapiens				GO:0006928~cell motion,GO:0007166~cell surface receptor linked signal transduction,GO:0016477~cell migration,GO:0021535~cell migration in hindbrain,GO:0021934~hindbrain tangential cell migration,GO:0021935~granule cell precursor tangential migration,GO:0030902~hindbrain development,GO:0048870~cell motility,GO:0051640~organelle localization,GO:0051642~centrosome localization,GO:0051674~localizatio…	GO:0005886~plasma membrane,GO:0016021~integral to membrane,GO:0031224~intrinsic to membrane,		IPR001627:Semaphorin/CD100 antigen,IPR002165:Plexin,IPR002909:Cell surface receptor IPT/TIG,IPR003659:Plexin/semaphorin/integrin,IPR013548:Plexin cytoplasmic region,IPR015943:WD40/YVTN repeat-like,	hsa04360:Axon guidance,			SM00423:PSI,SM00429:IPT,SM00630:Sema,	alternative splicing,coiled coil,complete proteome,glycoprotein,membrane,phosphoprotein,polymorphism,repeat,signal,transmembrane,	chain:Plexin-A2,domain:IPT/TIG 1,domain:IPT/TIG 2,domain:IPT/TIG 3,domain:IPT/TIG 4,domain:Sema,glycosylation site:N-linked (GlcNAc...),modified residue,sequence conflict,sequence variant,signal peptide,splice variant,topological domain:Cytoplasmic,topological domain:Extracellular,transmembrane region,
808334	polyhomeotic homolog 2 (Drosophila)	Homo sapiens						GO:0003677~DNA binding,GO:0008270~zinc ion binding,GO:0042802~identical protein binding,GO:0043167~ion binding,GO:0043169~cation binding,GO:0046872~metal ion binding,GO:0046914~transition metal ion binding,	IPR001660:Sterile alpha motif SAM,IPR012313:Zinc finger, FCS-type,IPR013761:Sterile alpha motif-type,				SM00454:SAM,	alternative splicing,complete proteome,developmental protein,dna-binding,metal-binding,nucleus,phosphoprotein,polymorphism,zinc,zinc-finger,	chain:Polyhomeotic-like protein 2,compositionally biased region:Gln-rich,compositionally biased region:Ser-rich,domain:SAM,modified residue,sequence conflict,sequence variant,short sequence motif:HD1,splice variant,zinc finger region:FCS-type,
774652	potassium intermediate/small conductance calcium-activated channel, subfamily N, member 4	Homo sapiens				GO:0006811~ion transport,GO:0006812~cation transport,GO:0006813~potassium ion transport,GO:0006869~lipid transport,GO:0006884~cell volume homeostasis,GO:0006952~defense response,GO:0007586~digestion,GO:0007589~body fluid secretion,GO:0010876~lipid localization,GO:0015672~monovalent inorganic cation transport,GO:0015914~phospholipid transport,GO:0016044~membrane organization,GO:0019725~cellular ho…	GO:0005886~plasma membrane,GO:0005887~integral to plasma membrane,GO:0008076~voltage-gated potassium channel complex,GO:0016021~integral to membrane,GO:0031224~intrinsic to membrane,GO:0031226~intrinsic to plasma membrane,GO:0034702~ion channel complex,GO:0034703~cation channel complex,GO:0034705~potassium channel complex,GO:0044459~plasma membrane part,	GO:0005216~ion channel activity,GO:0005227~calcium activated cation channel activity,GO:0005261~cation channel activity,GO:0005267~potassium channel activity,GO:0005516~calmodulin binding,GO:0015267~channel activity,GO:0015269~calcium-activated potassium channel activity,GO:0022803~passive transmembrane transporter activity,GO:0022836~gated channel activity,GO:0022838~substrate specific channel a…	IPR004178:Calmodulin-binding,IPR011996:Potassium channel, calcium-activated, SK, conserved region,IPR013099:Ion transport 2,IPR015449:Potassium channel, calcium-activated, SK,					calmodulin-binding,complete proteome,ion transport,ionic channel,membrane,transmembrane,transport,	chain:Intermediate conductance calcium- activated potassium channel protein 4,mutagenesis site,region of interest:Calmodulin-binding,sequence conflict,transmembrane region,
800020	potassium inwardly-rectifying channel, subfamily J, member 14	Homo sapiens				GO:0006811~ion transport,GO:0006812~cation transport,GO:0006813~potassium ion transport,GO:0015672~monovalent inorganic cation transport,GO:0030001~metal ion transport,	GO:0005886~plasma membrane,GO:0005887~integral to plasma membrane,GO:0008076~voltage-gated potassium channel complex,GO:0016021~integral to membrane,GO:0031224~intrinsic to membrane,GO:0031226~intrinsic to plasma membrane,GO:0034702~ion channel complex,GO:0034703~cation channel complex,GO:0034705~potassium channel complex,GO:0044459~plasma membrane part,	GO:0005216~ion channel activity,GO:0005242~inward rectifier potassium channel activity,GO:0005244~voltage-gated ion channel activity,GO:0005249~voltage-gated potassium channel activity,GO:0005261~cation channel activity,GO:0005267~potassium channel activity,GO:0015267~channel activity,GO:0015276~ligand-gated ion channel activity,GO:0022803~passive transmembrane transporter activity,GO:0022832~vol…	IPR001838:Potassium channel, inwardly rectifying, Kir-like,IPR013518:Potassium channel, inwardly rectifying, Kir, cytoplasmic,IPR013521:Potassium channel, inwardly rectifying, Kir, conserved region 2,IPR016449:Potassium channel, inwardly rectifying, Kir,			PIRSF005465:G protein-activated inward rectifier potassium channel,PIRSF005465:GIRK_kir,		complete proteome,ion transport,ionic channel,membrane,polymorphism,potassium,potassium transport,transmembrane,transport,voltage-gated channel,	chain:ATP-sensitive inward rectifier potassium channel 14,region of interest:H5 (pore-forming helix),sequence variant,short sequence motif:Selectivity filter,topological domain:Cytoplasmic,topological domain:Extracellular,transmembrane region,
[truncated: 83 more rows]

## Sheet: Biocarta
Category	Term	Count	%	PValue	Genes	List Total	Pop Hits	Pop Total	Fold Enrichment	Bonferroni	Benjamini	FDR
BIOCARTA	h_inflamPathway:Cytokines and Inflammatory Response	6	2.7522935779816518	9.470544943701567E-6	825577, 812193, 772471, 817216, 819682, 818195	19	26	1437	17.453441295546558	5.586087176092658E-4	5.586087176092658E-4	0.009456716764622008
BIOCARTA	h_cytokinePathway:Cytokine Network	5	2.293577981651376	7.389061239257037E-5	825577, 812193, 772471, 819682, 818195	19	20	1437	18.907894736842103	0.004350217476233209	0.0021774794464864966	0.07376137148938922
BIOCARTA	h_no2il12Pathway:NO2-dependent IL 12 Pathway in NK cells	3	1.3761467889908259	0.010657071491764751	812193, 819682, 795650	19	13	1437	17.453441295546558	0.468547588911877	0.18999420260811306	10.146602329369847
BIOCARTA	h_stemPathway:Regulation of hematopoiesis by cytokines	3	1.3761467889908259	0.014134626950197276	825577, 772471, 817216	19	15	1437	15.126315789473683	0.5682432203061722	0.18939404208916566	13.251140543638474
BIOCARTA	h_IL12Pathway:IL12 and Stat4 Dependent Signaling Pathway in Th1 Development	3	1.3761467889908259	0.024646433427900297	812193, 819682, 795650	19	20	1437	11.344736842105263	0.7706163245893887	0.2550750826686332	22.057486613348352
BIOCARTA	h_dcPathway:Dendritic cells in regulating TH1 and TH2 Development	3	1.3761467889908259	0.027039919917967926	812193, 817216, 819682	19	21	1437	10.804511278195488	0.8015704776154627	0.2362796178902542	23.946538137474615
BIOCARTA	h_nktPathway:Selective expression of chemokine receptors during T-cell polarization	3	1.3761467889908259	0.037502942931849616	812193, 817216, 819682	19	25	1437	9.07578947368421	0.8951507793401963	0.27542934062544233	31.73007295163063
BIOCARTA	h_il18Pathway:IL 18 Signaling Pathway	2	0.9174311926605505	0.061164033498016426	812193, 819682	19	5	1437	30.252631578947366	0.9758568786845073	0.3721597170599842	46.75414964244804

## Sheet: BBID
Category	Term	Count	%	PValue	Genes	List Total	Pop Hits	Pop Total	Fold Enrichment	Bonferroni	Benjamini	FDR
BBID	22.Cytokine-chemokine_CNS	4	1.834862385321101	0.0014756901431675147	825577, 812193, 772471, 819682	9	12	358	13.25925925925926	0.04615773462288797	0.04615773462288797	1.2708681770537522
[truncated: 12 more rows]

## Sheet: UPSEQFEATURE
Category	Term	Count	%	PValue	Genes	List Total	Pop Hits	Pop Total	Fold Enrichment	Bonferroni	Benjamini	FDR
[truncated: 17 more rows]

[truncated: 2 more sheets: KEGG, spPIRkeywords]
