# Supplementary material for: Effect of a diet enriched with omega-6 and omega-3 fatty acids on the pig liver transcriptome
Source: Genes Nutr. 2016 Mar 17;11:9. doi: 10.1186/s12263-016-0517-4 (PMC4959555; doi:10.1186/s12263-016-0517-4)
Supplement: Additional file 7: — Cytoscape-ClueGo analysis of genes with detectable gene expression found only in the C diet group. (XLS 162 kb) [file 12263_2016_517_MOESM7_ESM.xls]

## Sheet: Arkusz1
Title: Effect of a diet enriched with omega-6 and omega-3 fatty acids on the pig liver transcriptome
Journal: Genes and Nutrition
Agnieszka Szostak1, Magdalena Ogłuszka1, Marinus F. W. te Pas2, Ewa Poławska1, Paweł Urbański1, Edyta Juszczuk-Kubiak1, Tadeusz Blicharski1, Chandra Shekhar Pareek3, Jenelle R. Dunkelberger4, Jarosław O. Horbańczuk1, Mariusz Pierzchała1*
1Institute of Genetics and Animal Breeding, Polish Academy of Science, Jastrzębiec, Poland
2Animal Breeding and Genetics Centre, Wageningen UR Livestock Research, Lelystad, The Netherlands
3Functional Genomics Laboratory, Faculty of Biology and Environment Protection, Nicolaus Copernicus University, Toruń, Poland
4Department of Animal Science, Iowa State University, Ames, IA, USA
* Corresponding author
E-mail: m.pierzchala@ighz.pl

## Sheet: Legend
Analysis of genes expressed in pig liver transcriptome only in the control diet group.
Cytoscape ClueGo analysis of all differentially expressed genes
Sheets	Description
Functional Groups - genes	Functional groups and genes involved
Node Attribute Table	Nodes and GO Terms
Graph	Cytoscape ClueGo graph

## Sheet: Functional Group - genes
Functional groups with genes
Groups	Function	Group Genes
None33	Cytokines and Inflammatory Response	CSF2|IFNG|IL1B|IL6
None10	M band	ANK2|KLHL41|TRIM63
None14	PRC1 complex	CBX2|PHC2
None32	Role of second messengers in netrin-1 signaling	TRPC4|TRPC6
None15	chemokine biosynthetic process	IFNG|IL1B|IL6
None22	chemokine metabolic process	IFNG|IL1B|IL6
None17	defense response to protozoan	IFNG|IL12A|IL6
None0	inflammatory cell apoptotic process	FASLG|IFNG|IL6
None30	interleukin-6-mediated signaling pathway	GAB1|IL6
None25	lens induction in camera-type eye	POU2F1|TFAP2A
None1	mitotic metaphase plate congression	KIF18A|SPDL1
None21	negative regulation of gluconeogenesis	GCK|IL6
None11	negative regulation of interleukin-17 production	IFNG|IL12A
None3	plus-end-directed microtubule motor activity	KIF18A|KIF3A
None9	positive regulation of cGMP biosynthetic process	GUCY1A2|RUNDC3A
None8	positive regulation of cGMP metabolic process	GUCY1A2|RUNDC3A
None28	positive regulation of calcidiol 1-monooxygenase activity	IFNG|IL1B
None19	positive regulation of chemokine biosynthetic process	IFNG|IL1B
None12	positive regulation of interleukin-23 production	CSF2|IFNG
None20	positive regulation of interleukin-6 biosynthetic process	IFNG|IL1B
None23	positive regulation of membrane protein ectodomain proteolysis	IFNG|IL1B
None6	positive regulation of muscle cell apoptotic process	IFNG|IL12A
None31	positive regulation of organelle assembly	CSF2|NLRP6
None13	positive regulation of smooth muscle cell apoptotic process	IFNG|IL12A
None2	potassium-transporting ATPase activity	ATP1A4|ATP4A
None29	regulation of branching involved in salivary gland morphogenesis by mesenchymal-epithelial signaling	FGFR1|IL6
None27	regulation of calcidiol 1-monooxygenase activity	IFNG|IL1B
None18	regulation of chemokine biosynthetic process	IFNG|IL1B|IL6
None5	regulation of cytoplasmic mRNA processing body assembly	ATXN2L|NLRP6
None24	regulation of syncytium formation by plasma membrane fusion	MYOD1|NFE2
None26	regulation of vitamin D biosynthetic process	IFNG|IL1B
None4	ribonucleoside diphosphate metabolic process	AK5|ENTPD4
None7	store-operated calcium channel activity	TRPC4|TRPC6
None16	vitamin D biosynthetic process	IFNG|IL1B

## Sheet: Node Attributes Table
Node attribute tables
GOID	GOTerm	Ontology Source	Term PValue	Term PValue Corrected with Bonferroni step down	% Associated Genes	Nr. Genes	Associated Genes Found	All Associated Genes
WP:530	Cytokines and Inflammatory Response	WikiPathways_29.04.2014	9.564998389228354E-5	0.001434749758384253	17.391304	4	[CSF2, IFNG, IL1B, IL6]	[CD4, CSF1, CSF2, CSF3, CXCL1, CXCL2, HLA-DRA, HLA-DRB1, IFNB1, IFNG, IL10, IL12B, IL13, IL15, IL1A, IL1B, IL2, IL4, IL5, IL6, PDGFA, TGFB1, TNF]
GO:0006925	inflammatory cell apoptotic process	GO_BiologicalProcess_28.04.2014_13h41	8.717773802545088E-4	0.008717773802545088	16.666666	3	[FASLG, IFNG, IL6]	[ANXA1, CCL5, CDKN2A, CTSL, CXCR2, FAS, FASLG, FASN, HCAR2, IFNG, IL6, IRF3, IRF7, MEF2A, MEF2C, NOD2, SIRT1, VIMP]
GO:0007080	mitotic metaphase plate congression	GO_BiologicalProcess_28.04.2014_13h41	0.008202552771644438	0.008202552771644438	15.384615	2	[KIF18A, SPDL1]	[CCNB1, CDC23, CDCA5, CENPE, CHAMP1, KIF18A, PINX1, PSRC1, RB1, RRS1, SEH1L, SPDL1, ZW10]
GO:0008556	potassium-transporting ATPase activity	GO_MolecularFunction_28.04.2014_13h41	0.005865670586443445	0.017597011759330334	18.181818	2	[ATP1A4, ATP4A]	[ATP12A, ATP1A1, ATP1A2, ATP1A3, ATP1A4, ATP1B1, ATP1B2, ATP1B3, ATP4A, ATP4B, FXYD2]
GO:0008574	plus-end-directed microtubule motor activity	GO_MolecularFunction_28.04.2014_13h41	0.0011125519152942046	0.008900415322353637	40.0	2	[KIF18A, KIF3A]	[KIF16B, KIF18A, KIF19, KIF3A, KIF3B]
GO:0009185	ribonucleoside diphosphate metabolic process	GO_BiologicalProcess_28.04.2014_13h41	0.008202552771644438	0.008202552771644438	15.384615	2	[AK5, ENTPD4]	[AK2, AK5, AK9, BAD, CMPK1, ENTPD1, ENTPD2, ENTPD4, GUK1, NUDT16, NUDT18, NUDT5, NUDT9]
GO:0010603	regulation of cytoplasmic mRNA processing body assembly	GO_BiologicalProcess_28.04.2014_13h41	0.0030498870838038834	0.0182993225028233	25.0	2	[ATXN2L, NLRP6]	[ATXN2L, CNOT1, CNOT2, CNOT6, CNOT6L, NLRP6, PAN3, PATL2]
GO:0010661	positive regulation of muscle cell apoptotic process	GO_BiologicalProcess_28.04.2014_13h41	0.008202552771644438	0.008202552771644438	15.384615	2	[IFNG, IL12A]	[APOPT1, ARRB1, C12orf5, CDKN2A, CXCR2, FNDC1, HMGCR, IFNG, IL12A, IL12B, LTK, RBM10, TP53]
GO:0015279	store-operated calcium channel activity	GO_MolecularFunction_28.04.2014_13h41	0.004833055227857746	0.019332220911430983	20.0	2	[TRPC4, TRPC6]	[ORAI1, STIM1, STIM2, TMEM66, TRPC1, TRPC3, TRPC4, TRPC5, TRPC6, ZP3]
REACTOME:22228	Role of second messengers in netrin-1 signaling	REACTOME_29.04.2014	0.008202552771644438	0.008202552771644438	15.384615	2	[TRPC4, TRPC6]	[730221, 730335, 731423, DCC, NTN1, PITPNA, PLCG1, TRPC1, TRPC3, TRPC4, TRPC5, TRPC6, TRPC7]
GO:0030825	positive regulation of cGMP metabolic process	GO_BiologicalProcess_28.04.2014_13h41	0.0069895193190829315	0.013979038638165863	16.666666	2	[GUCY1A2, RUNDC3A]	[ADORA2B, APOE, FZD2, GUCA1A, GUCY1A2, GUCY1A3, MTNR1A, NPPC, NPR1, OSTN, RUNDC3A, WNT5A]
GO:0030828	positive regulation of cGMP biosynthetic process	GO_BiologicalProcess_28.04.2014_13h41	0.004833055227857746	0.019332220911430983	20.0	2	[GUCY1A2, RUNDC3A]	[ADORA2B, APOE, GUCA1A, GUCY1A2, GUCY1A3, MTNR1A, NPPC, NPR1, OSTN, RUNDC3A]
GO:0031430	M band	GO_CellularComponent_28.04.2014_13h41	0.0010271178948465898	0.009244061053619308	15.789474	3	[ANK2, KLHL41, TRIM63]	[ANK1, ANK2, CMYA5, ENO1, FHL2, KLHL41, MYOM1, MYOM2, MYOM3, NBR1, OBSCN, OBSL1, PPP2R5A, S100A1, SMPX, SMTNL1, SPTBN1, TRIM63, TTN]
GO:0032700	negative regulation of interleukin-17 production	GO_BiologicalProcess_28.04.2014_13h41	0.0030498870838038834	0.0182993225028233	25.0	2	[IFNG, IL12A]	[IFNG, IL12A, IL12B, NCKAP1L, PRNP, TLR2, TLR4, TNFSF4]
GO:0032747	positive regulation of interleukin-23 production	GO_BiologicalProcess_28.04.2014_13h41	0.0011125519152942046	0.008900415322353637	40.0	2	[CSF2, IFNG]	[CSF2, IFNG, IL17A, IL17RA, MYD88]
GO:0034393	positive regulation of smooth muscle cell apoptotic process	GO_BiologicalProcess_28.04.2014_13h41	0.002303600885199484	0.01612520619639639	28.571428	2	[IFNG, IL12A]	[APOPT1, ARRB1, CDKN2A, IFNG, IL12A, IL12B, RBM10]
GO:0035102	PRC1 complex	GO_CellularComponent_28.04.2014_13h41	0.0069895193190829315	0.013979038638165863	16.666666	2	[CBX2, PHC2]	[BMI1, CBX2, CBX4, CBX7, CBX8, PCGF2, PCGF6, PHC1, PHC2, PHC3, RING1, RNF2]
GO:0042033	chemokine biosynthetic process	GO_BiologicalProcess_28.04.2014_13h41	4.013376599500207E-4	0.004816051919400249	21.428572	3	[IFNG, IL1B, IL6]	[AZU1, ELANE, HMOX1, IFNG, IL18, IL1B, IL4, IL6, MYD88, SIGIRR, TICAM1, TLR3, TNF, WNT5A]
GO:0042368	vitamin D biosynthetic process	GO_BiologicalProcess_28.04.2014_13h41	0.004833055227857746	0.019332220911430983	20.0	2	[IFNG, IL1B]	[CYP27B1, CYP3A4, GFI1, IFNG, IL1B, NFKB1, SNAI1, SNAI2, TNF, VDR]
GO:0042832	defense response to protozoan	GO_BiologicalProcess_28.04.2014_13h41	6.077801819422351E-4	0.006685582001364586	18.75	3	[IFNG, IL12A, IL6]	[BATF, BATF2, BCL3, CD37, CLEC7A, IFNG, IL12A, IL12B, IL4, IL4R, IL6, IRF4, IRF8, LYST, SLC11A1, TSPAN32]
GO:0045073	regulation of chemokine biosynthetic process	GO_BiologicalProcess_28.04.2014_13h41	3.1783533159088695E-4	0.004449694642272417	23.076923	3	[IFNG, IL1B, IL6]	[AZU1, ELANE, HMOX1, IFNG, IL1B, IL4, IL6, MYD88, SIGIRR, TICAM1, TLR3, TNF, WNT5A]
GO:0045080	positive regulation of chemokine biosynthetic process	GO_BiologicalProcess_28.04.2014_13h41	0.004833055227857746	0.019332220911430983	20.0	2	[IFNG, IL1B]	[AZU1, HMOX1, IFNG, IL1B, IL4, MYD88, TICAM1, TLR3, TNF, WNT5A]
GO:0045410	positive regulation of interleukin-6 biosynthetic process	GO_BiologicalProcess_28.04.2014_13h41	0.002303600885199484	0.01612520619639639	28.571428	2	[IFNG, IL1B]	[EREG, IFNG, IL1B, TIRAP, TLR1, TLR6, TRAF6]
GO:0045721	negative regulation of gluconeogenesis	GO_BiologicalProcess_28.04.2014_13h41	0.005865670586443445	0.017597011759330334	18.181818	2	[GCK, IL6]	[ADIPOQ, C1QTNF3, CLK2, FAM132A, GCK, IL6, INS, MAP4K2, SIK1, SOGA1, TELO2]
GO:0050755	chemokine metabolic process	GO_BiologicalProcess_28.04.2014_13h41	8.717773802545088E-4	0.008717773802545088	16.666666	3	[IFNG, IL1B, IL6]	[AZU1, CYP11A1, ELANE, FAM58A, GUCY2C, HMOX1, IFNG, IL18, IL1B, IL4, IL6, MYD88, SIGIRR, STAR, TICAM1, TLR3, TNF, WNT5A]
GO:0051044	positive regulation of membrane protein ectodomain proteolysis	GO_BiologicalProcess_28.04.2014_13h41	0.008202552771644438	0.008202552771644438	15.384615	2	[IFNG, IL1B]	[ADAM8, ADAM9, ADRA2A, APOE, FURIN, GPLD1, IFNG, IL1B, NRD1, PACSIN3, SH3D19, TNF, TNFRSF1B]
GO:0060142	regulation of syncytium formation by plasma membrane fusion	GO_BiologicalProcess_28.04.2014_13h41	0.008202552771644438	0.008202552771644438	15.384615	2	[MYOD1, NFE2]	[ADAM9, CD53, CFLAR, DCSTAMP, EHD1, EHD2, GCM1, MAPK14, MYOD1, MYOG, NFE2, OCSTAMP, STAT1]
GO:0060235	lens induction in camera-type eye	GO_BiologicalProcess_28.04.2014_13h41	0.002303600885199484	0.01612520619639639	28.571428	2	[POU2F1, TFAP2A]	[BMP4, HIPK1, HIPK2, POU2F1, SIX3, SOX2, TFAP2A]
GO:0060556	regulation of vitamin D biosynthetic process	GO_BiologicalProcess_28.04.2014_13h41	0.003893755368376732	0.01946877684188366	22.222221	2	[IFNG, IL1B]	[CYP27B1, GFI1, IFNG, IL1B, NFKB1, SNAI1, SNAI2, TNF, VDR]
GO:0060558	regulation of calcidiol 1-monooxygenase activity	GO_BiologicalProcess_28.04.2014_13h41	0.002303600885199484	0.01612520619639639	28.571428	2	[IFNG, IL1B]	[CYP27B1, GFI1, IFNG, IL1B, NFKB1, TNF, VDR]
GO:0060559	positive regulation of calcidiol 1-monooxygenase activity	GO_BiologicalProcess_28.04.2014_13h41	3.385200632047789E-4	0.004400760821662126	66.666664	2	[IFNG, IL1B]	[IFNG, IL1B, TNF]
GO:0060665	regulation of branching involved in salivary gland morphogenesis by mesenchymal-epithelial signaling	GO_BiologicalProcess_28.04.2014_13h41	0.0030498870838038834	0.0182993225028233	25.0	2	[FGFR1, IL6]	[FGF10, FGF7, FGFR1, HGF, IL6, MET, RNMT, SOS1]
GO:0070102	interleukin-6-mediated signaling pathway	GO_BiologicalProcess_28.04.2014_13h41	0.005865670586443445	0.017597011759330334	18.181818	2	[GAB1, IL6]	[CTR9, FER, GAB1, GFI1, IL6, IL6R, IL6ST, PIGU, PTPN2, STAT3, ZCCHC11]
GO:1902117	positive regulation of organelle assembly	GO_BiologicalProcess_28.04.2014_13h41	0.008202552771644438	0.008202552771644438	15.384615	2	[CSF2, NLRP6]	[ARHGEF5, BBS4, CNOT1, CNOT2, CNOT6, CNOT6L, CSF2, IL5, KIAA1324, NLRP6, PAN3, SRC, TNF]
